# Supplementary material for: GATA transcription factors drive initial Xist upregulation after fertilization through direct activation of long-range enhancers
Source: Nat Cell Biol. 2023 Nov 6;25(11):1704–15. doi: 10.1038/s41556-023-01266-x (PMC10635832; doi:10.1038/s41556-023-01266-x)
Supplement: Supplementary file 2 — CRISPRaX sgRNA library and screen analysis. Related to Fig. 1 and Extended Data Fig. 1. [file 41556_2023_1266_MOESM2_ESM.xlsx]

## Sheet: Index
Sheet Number	Description
1	CRISPRaX library (with duplicated guides)
2	CRISPRaX screen read alignment statistics
3	CRISPRaX plasmid library raw counts (unique guides)
4	CRISPRaX raw counts (with duplicated guides)
5	CRISPRaX MAGeCK MLE (with duplicated guides)
6	CRISPRaX raw counts (with best isoform per gene only)
7	CRISPRaX MAGeCK MLE (with best isoform per gene only)
8	sgRNA LFC (with best isoform per gene only)

## Sheet: 1
sgRNA	sgRNA_5to3	sg_chr	sg_start	sg_end	sg_strand	gene_symbol	ensemblID	inferred_ensembl_transcript	gene_type	source	class
sg_chrX_56872479_56872497	ATCTGTACTTAAAAATTGC	X	56872479	56872497	plus	Adgrg4	ENSMUSG00000053852	ENSMUST00000153784	protein_coding	CLD	X-linked
sg_chrX_56872467_56872449	ACCCTCACATTCTGCCTGA	X	56872467	56872449	minus	Adgrg4	ENSMUSG00000053852	ENSMUST00000153784	protein_coding	CLD	X-linked
sg_chrX_56872388_56872406	ATAATACAATCAGCCAGGA	X	56872388	56872406	plus	Adgrg4	ENSMUSG00000053852	ENSMUST00000153784	protein_coding	CLD	X-linked
sg_chrX_56872299_56872317	CACAGAGTGAATAGTCTTC	X	56872299	56872317	plus	Adgrg4	ENSMUSG00000053852	ENSMUST00000153784	protein_coding	CLD	X-linked
sg_chrX_56872184_56872202	AAAACCCACTTACAAACTA	X	56872184	56872202	plus	Adgrg4	ENSMUSG00000053852	ENSMUST00000153784	protein_coding	CLD	X-linked
sg_chrX_56872139_56872121	ACAACTTATATATTCTTGT	X	56872139	56872121	minus	Adgrg4	ENSMUSG00000053852	ENSMUST00000153784	protein_coding	CLD	X-linked
sg_chrX_56894340_56894322	CTGAGTTCGGGCATCGTGT	X	56894340	56894322	minus	Adgrg4	ENSMUSG00000053852	ENSMUST00000136396	protein_coding	CLD	X-linked
sg_chrX_56894260_56894242	AAGTGAATCTGTCCAAATT	X	56894260	56894242	minus	Adgrg4	ENSMUSG00000053852	ENSMUST00000136396	protein_coding	CLD	X-linked
sg_chrX_56893971_56893989	TGTCTTCAAACTGTTCAGC	X	56893971	56893989	plus	Adgrg4	ENSMUSG00000053852	ENSMUST00000136396	protein_coding	CLD	X-linked
sg_chrX_56893966_56893948	TGGAAGTTCACGGTGGAGA	X	56893966	56893948	minus	Adgrg4	ENSMUSG00000053852	ENSMUST00000136396	protein_coding	CLD	X-linked
sg_chrX_56893883_56893901	TCTCTTGATTATATGCAGG	X	56893883	56893901	plus	Adgrg4	ENSMUSG00000053852	ENSMUST00000136396	protein_coding	CLD	X-linked
sg_chrX_56893852_56893870	AATAAGGCAGTTAGGTGGG	X	56893852	56893870	plus	Adgrg4	ENSMUSG00000053852	ENSMUST00000136396	protein_coding	CLD	X-linked
sg_chrX_56963001_56963019	ATAGTGTGGCTGAATTGAG	X	56963001	56963019	plus	Adgrg4	ENSMUSG00000053852	ENSMUST00000096431	protein_coding	CLD	X-linked
sg_chrX_56962980_56962962	TAAAATGGTCAAGCATGAT	X	56962980	56962962	minus	Adgrg4	ENSMUSG00000053852	ENSMUST00000096431	protein_coding	CLD	X-linked
sg_chrX_56962848_56962830	ACACACTGTATGTAGGAGT	X	56962848	56962830	minus	Adgrg4	ENSMUSG00000053852	ENSMUST00000096431	protein_coding	CLD	X-linked
sg_chrX_56962797_56962815	GGGGATTGGGATAGCTTCG	X	56962797	56962815	plus	Adgrg4	ENSMUSG00000053852	ENSMUST00000096431	protein_coding	CLD	X-linked
sg_chrX_56962967_56962949	CATGATGGGAGTATGGGTA	X	56962967	56962949	minus	Adgrg4	ENSMUSG00000053852	ENSMUST00000096431	protein_coding	CLD	X-linked
sg_chrX_56962811_56962793	GCTATCCCAATCCCCATAG	X	56962811	56962793	minus	Adgrg4	ENSMUSG00000053852	ENSMUST00000096431	protein_coding	CLD	X-linked
sg_chrX_56968020_56968038	AGCTTGGATGAAGCTGACC	X	56968020	56968038	plus	Adgrg4	ENSMUSG00000053852	ENSMUST00000145035	protein_coding	CLD	X-linked
sg_chrX_56967985_56968003	TGTCTTGCTTCATCTCTCT	X	56967985	56968003	plus	Adgrg4	ENSMUSG00000053852	ENSMUST00000145035	protein_coding	CLD	X-linked
sg_chrX_56967911_56967929	GGTACTAGAAGTAGGGCTC	X	56967911	56967929	plus	Adgrg4	ENSMUSG00000053852	ENSMUST00000145035	protein_coding	CLD	X-linked
sg_chrX_56967716_56967698	TATCACAATAAAAGGGCAG	X	56967716	56967698	minus	Adgrg4	ENSMUSG00000053852	ENSMUST00000145035	protein_coding	CLD	X-linked
sg_chrX_56967723_56967705	TGATAAGTATCACAATAAA	X	56967723	56967705	minus	Adgrg4	ENSMUSG00000053852	ENSMUST00000145035	protein_coding	CLD	X-linked
sg_chrX_56967923_56967905	TACTTCTAGTACCATACAA	X	56967923	56967905	minus	Adgrg4	ENSMUSG00000053852	ENSMUST00000145035	protein_coding	CLD	X-linked
sg_chrX_56913349_56913331	TTACTGTTGCTAGAGGTGA	X	56913349	56913331	minus	Adgrg4	ENSMUSG00000053852	ENSMUST00000168724	protein_coding	CLD	X-linked
sg_chrX_56913254_56913272	CATCCACACTGTTGCCAGA	X	56913254	56913272	plus	Adgrg4	ENSMUSG00000053852	ENSMUST00000168724	protein_coding	CLD	X-linked
sg_chrX_56913237_56913219	TGGGTTAAGTCCAGTAGTT	X	56913237	56913219	minus	Adgrg4	ENSMUSG00000053852	ENSMUST00000168724	protein_coding	CLD	X-linked
sg_chrX_56913113_56913095	CGATTCAGCCTTGGAAATT	X	56913113	56913095	minus	Adgrg4	ENSMUSG00000053852	ENSMUST00000168724	protein_coding	CLD	X-linked
sg_chrX_56912950_56912932	CCCTGGGTAAATAACTAGT	X	56912950	56912932	minus	Adgrg4	ENSMUSG00000053852	ENSMUST00000168724	protein_coding	CLD	X-linked
sg_chrX_56912911_56912893	GTATCTGAATAAAAGATAT	X	56912911	56912893	minus	Adgrg4	ENSMUSG00000053852	ENSMUST00000168724	protein_coding	CLD	X-linked
sg_chrX_113298129_113298147	CTGCGGGCTCGGGCGCTGA	X	113298129	113298147	plus	Dach2	ENSMUSG00000025592	ENSMUST00000146539	protein_coding	weissman	X-linked
sg_chrX_113298127_113298145	AGCGCCCGAGCCCGCAGAA	X	113298127	113298145	minus	Dach2	ENSMUSG00000025592	ENSMUST00000146539	protein_coding	weissman	X-linked
sg_chrX_113298120_113298138	GCAGCCATTCTGCGGGCTC	X	113298120	113298138	plus	Dach2	ENSMUSG00000025592	ENSMUST00000146539	protein_coding	weissman	X-linked
sg_chrX_113298110_113298128	AATGGCTGCCGCCAGCTAG	X	113298110	113298128	minus	Dach2	ENSMUSG00000025592	ENSMUST00000146539	protein_coding	weissman	X-linked
sg_chrX_113298061_113298079	GTCCCACACGGCTTCAGGT	X	113298061	113298079	plus	Dach2	ENSMUSG00000025592	ENSMUST00000146539	protein_coding	weissman	X-linked
sg_chrX_113298048_113298066	TGGGACTTTCGGTGAATGG	X	113298048	113298066	minus	Dach2	ENSMUSG00000025592	ENSMUST00000146539	protein_coding	weissman	X-linked
sg_chrX_113298129_113298147	CTGCGGGCTCGGGCGCTGA	X	113298129	113298147	plus	Dach2	ENSMUSG00000025592	ENSMUST00000113382	protein_coding	weissman	X-linked
sg_chrX_113298127_113298145	AGCGCCCGAGCCCGCAGAA	X	113298127	113298145	minus	Dach2	ENSMUSG00000025592	ENSMUST00000113382	protein_coding	weissman	X-linked
sg_chrX_113298120_113298138	GCAGCCATTCTGCGGGCTC	X	113298120	113298138	plus	Dach2	ENSMUSG00000025592	ENSMUST00000113382	protein_coding	weissman	X-linked
sg_chrX_113298110_113298128	AATGGCTGCCGCCAGCTAG	X	113298110	113298128	minus	Dach2	ENSMUSG00000025592	ENSMUST00000113382	protein_coding	weissman	X-linked
sg_chrX_113298061_113298079	GTCCCACACGGCTTCAGGT	X	113298061	113298079	plus	Dach2	ENSMUSG00000025592	ENSMUST00000113382	protein_coding	weissman	X-linked
sg_chrX_113298048_113298066	TGGGACTTTCGGTGAATGG	X	113298048	113298066	minus	Dach2	ENSMUSG00000025592	ENSMUST00000113382	protein_coding	weissman	X-linked
sg_chrX_113298129_113298147	CTGCGGGCTCGGGCGCTGA	X	113298129	113298147	plus	Dach2	ENSMUSG00000025592	ENSMUST00000067219	protein_coding	weissman	X-linked
sg_chrX_113298127_113298145	AGCGCCCGAGCCCGCAGAA	X	113298127	113298145	minus	Dach2	ENSMUSG00000025592	ENSMUST00000067219	protein_coding	weissman	X-linked
sg_chrX_113298120_113298138	GCAGCCATTCTGCGGGCTC	X	113298120	113298138	plus	Dach2	ENSMUSG00000025592	ENSMUST00000067219	protein_coding	weissman	X-linked
sg_chrX_113298110_113298128	AATGGCTGCCGCCAGCTAG	X	113298110	113298128	minus	Dach2	ENSMUSG00000025592	ENSMUST00000067219	protein_coding	weissman	X-linked
sg_chrX_113298061_113298079	GTCCCACACGGCTTCAGGT	X	113298061	113298079	plus	Dach2	ENSMUSG00000025592	ENSMUST00000067219	protein_coding	weissman	X-linked
sg_chrX_113298048_113298066	TGGGACTTTCGGTGAATGG	X	113298048	113298066	minus	Dach2	ENSMUSG00000025592	ENSMUST00000067219	protein_coding	weissman	X-linked
sg_chrX_113298173_113298191	GCGCTGCCAGTCTCGGGAG	X	113298173	113298191	plus	Dach2	ENSMUSG00000025592	ENSMUST00000141552	protein_coding	weissman	X-linked
sg_chrX_113298129_113298147	CTGCGGGCTCGGGCGCTGA	X	113298129	113298147	plus	Dach2	ENSMUSG00000025592	ENSMUST00000141552	protein_coding	weissman	X-linked
sg_chrX_113298127_113298145	AGCGCCCGAGCCCGCAGAA	X	113298127	113298145	minus	Dach2	ENSMUSG00000025592	ENSMUST00000141552	protein_coding	weissman	X-linked
sg_chrX_113298120_113298138	GCAGCCATTCTGCGGGCTC	X	113298120	113298138	plus	Dach2	ENSMUSG00000025592	ENSMUST00000141552	protein_coding	weissman	X-linked
sg_chrX_113298110_113298128	AATGGCTGCCGCCAGCTAG	X	113298110	113298128	minus	Dach2	ENSMUSG00000025592	ENSMUST00000141552	protein_coding	weissman	X-linked
sg_chrX_113298587_113298605	GTGTCTTGGGTGGCGGGAT	X	113298587	113298605	plus	Dach2	ENSMUSG00000025592	ENSMUST00000141552	protein_coding	CLD	X-linked
sg_chrX_113724299_113724281	GGTAAGCTGACTGGAAGTA	X	113724299	113724281	minus	Dach2	ENSMUSG00000025592	ENSMUST00000123974	protein_coding	CLD	X-linked
sg_chrX_113724276_113724258	ATGAGGCATCATCATAAAT	X	113724276	113724258	minus	Dach2	ENSMUSG00000025592	ENSMUST00000123974	protein_coding	CLD	X-linked
sg_chrX_113724053_113724035	GTTAATAGGTGAGTCAGTC	X	113724053	113724035	minus	Dach2	ENSMUSG00000025592	ENSMUST00000123974	protein_coding	CLD	X-linked
sg_chrX_113723847_113723865	AAAAAAAGTATTGAATTCC	X	113723847	113723865	plus	Dach2	ENSMUSG00000025592	ENSMUST00000123974	protein_coding	CLD	X-linked
sg_chrX_113724044_113724062	ACCTATTAACATCTGTTAA	X	113724044	113724062	plus	Dach2	ENSMUSG00000025592	ENSMUST00000123974	protein_coding	CLD	X-linked
sg_chrX_113724292_113724274	TGACTGGAAGTAGGGGATG	X	113724292	113724274	minus	Dach2	ENSMUSG00000025592	ENSMUST00000123974	protein_coding	CLD	X-linked
sg_chrX_113297316_113297298	GGTCTCCTAAACCAGTGAA	X	113297316	113297298	minus	Dach2	ENSMUSG00000025592	ENSMUST00000113380	protein_coding	CLD	X-linked
sg_chrX_113297263_113297281	AAGATATAAATAAAGCCTT	X	113297263	113297281	plus	Dach2	ENSMUSG00000025592	ENSMUST00000113380	protein_coding	CLD	X-linked
sg_chrX_113297233_113297251	TAGGGGAAGAAGAATCATG	X	113297233	113297251	plus	Dach2	ENSMUSG00000025592	ENSMUST00000113380	protein_coding	CLD	X-linked
sg_chrX_113297202_113297220	ATTATGTACTAAGTGTGGG	X	113297202	113297220	plus	Dach2	ENSMUSG00000025592	ENSMUST00000113380	protein_coding	CLD	X-linked
sg_chrX_113297196_113297178	TTGAAGGAAATATCTGAAT	X	113297196	113297178	minus	Dach2	ENSMUSG00000025592	ENSMUST00000113380	protein_coding	CLD	X-linked
sg_chrX_113297040_113297058	CTCCTCTAGAAGATAGTAA	X	113297040	113297058	plus	Dach2	ENSMUSG00000025592	ENSMUST00000113380	protein_coding	CLD	X-linked
sg_chrX_113297539_113297521	CACTCTCTGAAACAGACTA	X	113297539	113297521	minus	Dach2	ENSMUSG00000025592	ENSMUST00000113379	protein_coding	CLD	X-linked
sg_chrX_113297316_113297298	GGTCTCCTAAACCAGTGAA	X	113297316	113297298	minus	Dach2	ENSMUSG00000025592	ENSMUST00000113379	protein_coding	CLD	X-linked
sg_chrX_113297263_113297281	AAGATATAAATAAAGCCTT	X	113297263	113297281	plus	Dach2	ENSMUSG00000025592	ENSMUST00000113379	protein_coding	CLD	X-linked
sg_chrX_113297233_113297251	TAGGGGAAGAAGAATCATG	X	113297233	113297251	plus	Dach2	ENSMUSG00000025592	ENSMUST00000113379	protein_coding	CLD	X-linked
sg_chrX_113297202_113297220	ATTATGTACTAAGTGTGGG	X	113297202	113297220	plus	Dach2	ENSMUSG00000025592	ENSMUST00000113379	protein_coding	CLD	X-linked
sg_chrX_113297196_113297178	TTGAAGGAAATATCTGAAT	X	113297196	113297178	minus	Dach2	ENSMUSG00000025592	ENSMUST00000113379	protein_coding	CLD	X-linked
sg_chrX_113297539_113297521	CACTCTCTGAAACAGACTA	X	113297539	113297521	minus	Dach2	ENSMUSG00000025592	ENSMUST00000113378	protein_coding	CLD	X-linked
sg_chrX_113297316_113297298	GGTCTCCTAAACCAGTGAA	X	113297316	113297298	minus	Dach2	ENSMUSG00000025592	ENSMUST00000113378	protein_coding	CLD	X-linked
sg_chrX_113297263_113297281	AAGATATAAATAAAGCCTT	X	113297263	113297281	plus	Dach2	ENSMUSG00000025592	ENSMUST00000113378	protein_coding	CLD	X-linked
sg_chrX_113297233_113297251	TAGGGGAAGAAGAATCATG	X	113297233	113297251	plus	Dach2	ENSMUSG00000025592	ENSMUST00000113378	protein_coding	CLD	X-linked
sg_chrX_113297202_113297220	ATTATGTACTAAGTGTGGG	X	113297202	113297220	plus	Dach2	ENSMUSG00000025592	ENSMUST00000113378	protein_coding	CLD	X-linked
sg_chrX_113297196_113297178	TTGAAGGAAATATCTGAAT	X	113297196	113297178	minus	Dach2	ENSMUSG00000025592	ENSMUST00000113378	protein_coding	CLD	X-linked
sg_chrX_7657240_7657258	TGGGATGAACGCCAATAAT	X	7657240	7657258	plus	Prickle3	ENSMUSG00000031145	ENSMUST00000033485	protein_coding	weissman	X-linked
sg_chrX_7657254_7657272	TTGCTGGAAAGCCCATTAT	X	7657254	7657272	minus	Prickle3	ENSMUSG00000031145	ENSMUST00000033485	protein_coding	weissman	X-linked
sg_chrX_7657222_7657240	CTGCTCCGGCTCTAGCCCT	X	7657222	7657240	plus	Prickle3	ENSMUSG00000031145	ENSMUST00000033485	protein_coding	weissman	X-linked
sg_chrX_7657183_7657201	CGGCACCGAGGGATACTGA	X	7657183	7657201	plus	Prickle3	ENSMUSG00000031145	ENSMUST00000033485	protein_coding	weissman	X-linked
sg_chrX_7657173_7657191	AAAGGCCATGCGGCACCGA	X	7657173	7657191	plus	Prickle3	ENSMUSG00000031145	ENSMUST00000033485	protein_coding	weissman	X-linked
sg_chrX_7657145_7657163	AAGCCGGAAGCAAACGGTT	X	7657145	7657163	minus	Prickle3	ENSMUSG00000031145	ENSMUST00000033485	protein_coding	weissman	X-linked
sg_chrX_7657339_7657357	GGGAGGAGCACGCTTTCTA	X	7657339	7657357	minus	Prickle3	ENSMUSG00000031145	ENSMUST00000141876	protein_coding	weissman	X-linked
sg_chrX_7657310_7657328	AGACACTACACAGGCCGTG	X	7657310	7657328	plus	Prickle3	ENSMUSG00000031145	ENSMUST00000141876	protein_coding	weissman	X-linked
sg_chrX_7657254_7657272	TTGCTGGAAAGCCCATTAT	X	7657254	7657272	minus	Prickle3	ENSMUSG00000031145	ENSMUST00000141876	protein_coding	weissman	X-linked
sg_chrX_7657240_7657258	TGGGATGAACGCCAATAAT	X	7657240	7657258	plus	Prickle3	ENSMUSG00000031145	ENSMUST00000141876	protein_coding	weissman	X-linked
sg_chrX_7657222_7657240	CTGCTCCGGCTCTAGCCCT	X	7657222	7657240	plus	Prickle3	ENSMUSG00000031145	ENSMUST00000141876	protein_coding	weissman	X-linked
sg_chrX_7657183_7657201	CGGCACCGAGGGATACTGA	X	7657183	7657201	plus	Prickle3	ENSMUSG00000031145	ENSMUST00000141876	protein_coding	weissman	X-linked
sg_chrX_7658401_7658383	TCCAGGGAATTCTTCTGTC	X	7658401	7658383	minus	Prickle3	ENSMUSG00000031145	ENSMUST00000129662	protein_coding	CLD	X-linked
sg_chrX_7658287_7658305	GGAGGGAATGCCCAGACTA	X	7658287	7658305	plus	Prickle3	ENSMUSG00000031145	ENSMUST00000129662	protein_coding	CLD	X-linked
sg_chrX_7658266_7658284	TGGATATTGAAGGGAGACT	X	7658266	7658284	plus	Prickle3	ENSMUSG00000031145	ENSMUST00000129662	protein_coding	CLD	X-linked
sg_chrX_7658222_7658240	TTCTCAGACGCCTGCCCTG	X	7658222	7658240	plus	Prickle3	ENSMUSG00000031145	ENSMUST00000129662	protein_coding	CLD	X-linked
sg_chrX_7658180_7658198	GCATTGCCCAGAGTCCATG	X	7658180	7658198	plus	Prickle3	ENSMUSG00000031145	ENSMUST00000129662	protein_coding	CLD	X-linked
sg_chrX_7658037_7658055	GAGTAGTCCTAAACTATGA	X	7658037	7658055	plus	Prickle3	ENSMUSG00000031145	ENSMUST00000129662	protein_coding	CLD	X-linked
sg_chrX_21714877_21714895	CTGCCCTTTCCTAGGGCTG	X	21714877	21714895	plus	Slc6a14	ENSMUSG00000031089	ENSMUST00000033414	protein_coding	weissman	X-linked
sg_chrX_21714898_21714916	GCAAGGAATTGCTACATTC	X	21714898	21714916	plus	Slc6a14	ENSMUSG00000031089	ENSMUST00000033414	protein_coding	weissman	X-linked
sg_chrX_21714922_21714940	TACCTGGGGGAAAAACCAG	X	21714922	21714940	plus	Slc6a14	ENSMUSG00000031089	ENSMUST00000033414	protein_coding	weissman	X-linked
sg_chrX_21714953_21714971	GTCCCTTCCGGTAATTGAA	X	21714953	21714971	plus	Slc6a14	ENSMUSG00000031089	ENSMUST00000033414	protein_coding	weissman	X-linked
sg_chrX_21714782_21714800	AAAGGAGGCAAGATTGCTA	X	21714782	21714800	plus	Slc6a14	ENSMUSG00000031089	ENSMUST00000033414	protein_coding	weissman	X-linked
sg_chrX_21714741_21714759	AGACCTGAGAAGTGAGGTT	X	21714741	21714759	plus	Slc6a14	ENSMUSG00000031089	ENSMUST00000033414	protein_coding	weissman	X-linked
sg_chrX_10485027_10485045	TCCCGTGCGCGCGCAGGCT	X	10485027	10485045	minus	Tspan7	ENSMUSG00000058254	ENSMUST00000076354	protein_coding	weissman	X-linked
sg_chrX_10485023_10485041	GCCCAGCCTGCGCGCGCAC	X	10485023	10485041	plus	Tspan7	ENSMUSG00000058254	ENSMUST00000076354	protein_coding	weissman	X-linked
sg_chrX_10484991_10485009	CTCTGCAGGGCGCGCGCGA	X	10484991	10485009	plus	Tspan7	ENSMUSG00000058254	ENSMUST00000076354	protein_coding	weissman	X-linked
sg_chrX_10484988_10485006	CGCGCGCCCTGCAGAGCTT	X	10484988	10485006	minus	Tspan7	ENSMUSG00000058254	ENSMUST00000076354	protein_coding	weissman	X-linked
sg_chrX_10484939_10484957	GCCTCCCAAGTCTGCAATC	X	10484939	10484957	minus	Tspan7	ENSMUSG00000058254	ENSMUST00000076354	protein_coding	weissman	X-linked
sg_chrX_10484884_10484902	AACCTGAGAGCCTAGAGGC	X	10484884	10484902	minus	Tspan7	ENSMUSG00000058254	ENSMUST00000076354	protein_coding	weissman	X-linked
sg_chrX_10485027_10485045	TCCCGTGCGCGCGCAGGCT	X	10485027	10485045	minus	Tspan7	ENSMUSG00000058254	ENSMUST00000115526	protein_coding	weissman	X-linked
sg_chrX_10485023_10485041	GCCCAGCCTGCGCGCGCAC	X	10485023	10485041	plus	Tspan7	ENSMUSG00000058254	ENSMUST00000115526	protein_coding	weissman	X-linked
sg_chrX_10484991_10485009	CTCTGCAGGGCGCGCGCGA	X	10484991	10485009	plus	Tspan7	ENSMUSG00000058254	ENSMUST00000115526	protein_coding	weissman	X-linked
sg_chrX_10484988_10485006	CGCGCGCCCTGCAGAGCTT	X	10484988	10485006	minus	Tspan7	ENSMUSG00000058254	ENSMUST00000115526	protein_coding	weissman	X-linked
sg_chrX_10484939_10484957	GCCTCCCAAGTCTGCAATC	X	10484939	10484957	minus	Tspan7	ENSMUSG00000058254	ENSMUST00000115526	protein_coding	weissman	X-linked
sg_chrX_10484884_10484902	AACCTGAGAGCCTAGAGGC	X	10484884	10484902	minus	Tspan7	ENSMUSG00000058254	ENSMUST00000115526	protein_coding	weissman	X-linked
sg_chrX_10485027_10485045	TCCCGTGCGCGCGCAGGCT	X	10485027	10485045	minus	Tspan7	ENSMUSG00000058254	ENSMUST00000149982	protein_coding	weissman	X-linked
sg_chrX_10485023_10485041	GCCCAGCCTGCGCGCGCAC	X	10485023	10485041	plus	Tspan7	ENSMUSG00000058254	ENSMUST00000149982	protein_coding	weissman	X-linked
sg_chrX_10484991_10485009	CTCTGCAGGGCGCGCGCGA	X	10484991	10485009	plus	Tspan7	ENSMUSG00000058254	ENSMUST00000149982	protein_coding	weissman	X-linked
sg_chrX_10484988_10485006	CGCGCGCCCTGCAGAGCTT	X	10484988	10485006	minus	Tspan7	ENSMUSG00000058254	ENSMUST00000149982	protein_coding	weissman	X-linked
sg_chrX_10484939_10484957	GCCTCCCAAGTCTGCAATC	X	10484939	10484957	minus	Tspan7	ENSMUSG00000058254	ENSMUST00000149982	protein_coding	weissman	X-linked
sg_chrX_10484884_10484902	AACCTGAGAGCCTAGAGGC	X	10484884	10484902	minus	Tspan7	ENSMUSG00000058254	ENSMUST00000149982	protein_coding	weissman	X-linked
sg_chrX_35888689_35888707	GGCTGCTCCCTCTCACCAA	X	35888689	35888707	minus	Dock11	ENSMUSG00000031093	ENSMUST00000033419	protein_coding	weissman	X-linked
sg_chrX_35888660_35888678	CTGAGTGGCCTAAGAAGGA	X	35888660	35888678	minus	Dock11	ENSMUSG00000031093	ENSMUST00000033419	protein_coding	weissman	X-linked
sg_chrX_35888648_35888666	AGAAGGAGGGTGTGTCTCC	X	35888648	35888666	minus	Dock11	ENSMUSG00000031093	ENSMUST00000033419	protein_coding	weissman	X-linked
sg_chrX_35888599_35888617	CGAGGGTCACGCGGGAAGA	X	35888599	35888617	minus	Dock11	ENSMUSG00000031093	ENSMUST00000033419	protein_coding	weissman	X-linked
sg_chrX_35888525_35888543	GCATCCGGGAGGCGAGATG	X	35888525	35888543	minus	Dock11	ENSMUSG00000031093	ENSMUST00000033419	protein_coding	weissman	X-linked
sg_chrX_35888189_35888207	CCTGGGTGGGGAAATGAAG	X	35888189	35888207	plus	Dock11	ENSMUSG00000031093	ENSMUST00000033419	protein_coding	weissman	X-linked
sg_chrX_35947336_35947354	TGGTGTGATAAAACAAGGT	X	35947336	35947354	plus	Dock11	ENSMUSG00000031093	ENSMUST00000115266	protein_coding	CLD	X-linked
sg_chrX_35947142_35947124	CCAATGGTATAAACACAGT	X	35947142	35947124	minus	Dock11	ENSMUSG00000031093	ENSMUST00000115266	protein_coding	CLD	X-linked
sg_chrX_35947032_35947050	AAGTGGTTATGAGTACCTG	X	35947032	35947050	plus	Dock11	ENSMUSG00000031093	ENSMUST00000115266	protein_coding	CLD	X-linked
sg_chrX_35946975_35946993	CTGCCATTCTTAAGCTGAA	X	35946975	35946993	plus	Dock11	ENSMUSG00000031093	ENSMUST00000115266	protein_coding	CLD	X-linked
sg_chrX_35946934_35946952	GAAGATTGCGAGAAAGATG	X	35946934	35946952	plus	Dock11	ENSMUSG00000031093	ENSMUST00000115266	protein_coding	CLD	X-linked
sg_chrX_35947157_35947139	TATAGAATGAAAGGCCCAA	X	35947157	35947139	minus	Dock11	ENSMUSG00000031093	ENSMUST00000115266	protein_coding	CLD	X-linked
sg_chrX_36011364_36011382	AGACTTGAAATAATTATGG	X	36011364	36011382	plus	Dock11	ENSMUSG00000031093	ENSMUST00000140175	protein_coding	CLD	X-linked
sg_chrX_36011339_36011321	AATGAAATAATTCGGTATT	X	36011339	36011321	minus	Dock11	ENSMUSG00000031093	ENSMUST00000140175	protein_coding	CLD	X-linked
sg_chrX_36011164_36011182	AATCAATACTTAATACTGT	X	36011164	36011182	plus	Dock11	ENSMUSG00000031093	ENSMUST00000140175	protein_coding	CLD	X-linked
sg_chrX_36011161_36011143	TGTACTAATCATTACATAC	X	36011161	36011143	minus	Dock11	ENSMUSG00000031093	ENSMUST00000140175	protein_coding	CLD	X-linked
sg_chrX_36010952_36010934	TCCTCCACATTAACACTGT	X	36010952	36010934	minus	Dock11	ENSMUSG00000031093	ENSMUST00000140175	protein_coding	CLD	X-linked
sg_chrX_36010929_36010911	CTTACAATAAATCAGAGGG	X	36010929	36010911	minus	Dock11	ENSMUSG00000031093	ENSMUST00000140175	protein_coding	CLD	X-linked
sg_chrX_36041042_36041060	TAGTCAGCAGTTGATTATT	X	36041042	36041060	plus	Dock11	ENSMUSG00000031093	ENSMUST00000115264	protein_coding	CLD	X-linked
sg_chrX_36041013_36040995	AGGATAACAAATCAATACA	X	36041013	36040995	minus	Dock11	ENSMUSG00000031093	ENSMUST00000115264	protein_coding	CLD	X-linked
sg_chrX_36040990_36040972	CAGATCTCTGTTCTGAAGA	X	36040990	36040972	minus	Dock11	ENSMUSG00000031093	ENSMUST00000115264	protein_coding	CLD	X-linked
sg_chrX_36040934_36040952	TGGCATATGCTTGCCTATA	X	36040934	36040952	plus	Dock11	ENSMUSG00000031093	ENSMUST00000115264	protein_coding	CLD	X-linked
sg_chrX_36040915_36040933	ACTTGACTTGTTCTATCAT	X	36040915	36040933	plus	Dock11	ENSMUSG00000031093	ENSMUST00000115264	protein_coding	CLD	X-linked
sg_chrX_36040905_36040887	AGGTACTGCAATAATGTGG	X	36040905	36040887	minus	Dock11	ENSMUSG00000031093	ENSMUST00000115264	protein_coding	CLD	X-linked
sg_chrX_57053538_57053556	CCCGCCCACGGGACGTCAA	X	57053538	57053556	minus	Htatsf1	ENSMUSG00000067873	ENSMUST00000114751	protein_coding	weissman	X-linked
sg_chrX_57053467_57053485	GCCGCGTGTCTGTACTTAT	X	57053467	57053485	minus	Htatsf1	ENSMUSG00000067873	ENSMUST00000114751	protein_coding	weissman	X-linked
sg_chrX_57053435_57053453	CGGCAGGCTGCGTCCCTAA	X	57053435	57053453	plus	Htatsf1	ENSMUSG00000067873	ENSMUST00000114751	protein_coding	weissman	X-linked
sg_chrX_57053420_57053438	AGGTGCCATGCATTTCGGC	X	57053420	57053438	plus	Htatsf1	ENSMUSG00000067873	ENSMUST00000114751	protein_coding	weissman	X-linked
sg_chrX_57053401_57053419	GAGGAGCCCGAGGTTAACG	X	57053401	57053419	plus	Htatsf1	ENSMUSG00000067873	ENSMUST00000114751	protein_coding	weissman	X-linked
sg_chrX_57053287_57053305	GGGAGGTGGGTGGGACCGT	X	57053287	57053305	minus	Htatsf1	ENSMUSG00000067873	ENSMUST00000114751	protein_coding	weissman	X-linked
sg_chrX_57053612_57053630	TGAGAGCGAAGTCCCCCTC	X	57053612	57053630	minus	Htatsf1	ENSMUSG00000067873	ENSMUST00000088652	protein_coding	weissman	X-linked
sg_chrX_57053538_57053556	CCCGCCCACGGGACGTCAA	X	57053538	57053556	minus	Htatsf1	ENSMUSG00000067873	ENSMUST00000088652	protein_coding	weissman	X-linked
sg_chrX_57053435_57053453	CGGCAGGCTGCGTCCCTAA	X	57053435	57053453	plus	Htatsf1	ENSMUSG00000067873	ENSMUST00000088652	protein_coding	weissman	X-linked
sg_chrX_57053420_57053438	AGGTGCCATGCATTTCGGC	X	57053420	57053438	plus	Htatsf1	ENSMUSG00000067873	ENSMUST00000088652	protein_coding	weissman	X-linked
sg_chrX_57053401_57053419	GAGGAGCCCGAGGTTAACG	X	57053401	57053419	plus	Htatsf1	ENSMUSG00000067873	ENSMUST00000088652	protein_coding	weissman	X-linked
sg_chrX_57053287_57053305	GGGAGGTGGGTGGGACCGT	X	57053287	57053305	minus	Htatsf1	ENSMUSG00000067873	ENSMUST00000088652	protein_coding	weissman	X-linked
sg_chrX_57053612_57053630	TGAGAGCGAAGTCCCCCTC	X	57053612	57053630	minus	Htatsf1	ENSMUSG00000067873	ENSMUST00000134785	protein_coding	weissman	X-linked
sg_chrX_57053538_57053556	CCCGCCCACGGGACGTCAA	X	57053538	57053556	minus	Htatsf1	ENSMUSG00000067873	ENSMUST00000134785	protein_coding	weissman	X-linked
sg_chrX_57053467_57053485	GCCGCGTGTCTGTACTTAT	X	57053467	57053485	minus	Htatsf1	ENSMUSG00000067873	ENSMUST00000134785	protein_coding	weissman	X-linked
sg_chrX_57053435_57053453	CGGCAGGCTGCGTCCCTAA	X	57053435	57053453	plus	Htatsf1	ENSMUSG00000067873	ENSMUST00000134785	protein_coding	weissman	X-linked
sg_chrX_57053420_57053438	AGGTGCCATGCATTTCGGC	X	57053420	57053438	plus	Htatsf1	ENSMUSG00000067873	ENSMUST00000134785	protein_coding	weissman	X-linked
sg_chrX_57053401_57053419	GAGGAGCCCGAGGTTAACG	X	57053401	57053419	plus	Htatsf1	ENSMUSG00000067873	ENSMUST00000134785	protein_coding	weissman	X-linked
sg_chrX_114474260_114474278	TATCACAGGCAGAGGGGGA	X	114474260	114474278	plus	Klhl4	ENSMUSG00000025597	ENSMUST00000113371	protein_coding	weissman	X-linked
sg_chrX_114474207_114474225	AAGCTGCCGCTAACAGTGT	X	114474207	114474225	minus	Klhl4	ENSMUSG00000025597	ENSMUST00000113371	protein_coding	weissman	X-linked
sg_chrX_114474203_114474221	TGCCGCTAACAGTGTAGGT	X	114474203	114474221	minus	Klhl4	ENSMUSG00000025597	ENSMUST00000113371	protein_coding	weissman	X-linked
sg_chrX_114474198_114474216	TTCCCACCTACACTGTTAG	X	114474198	114474216	plus	Klhl4	ENSMUSG00000025597	ENSMUST00000113371	protein_coding	weissman	X-linked
sg_chrX_114474187_114474205	GGTGGGAACCCATACTGAC	X	114474187	114474205	minus	Klhl4	ENSMUSG00000025597	ENSMUST00000113371	protein_coding	weissman	X-linked
sg_chrX_114473785_114473803	GAACTCCATAAGGGGACTG	X	114473785	114473803	plus	Klhl4	ENSMUSG00000025597	ENSMUST00000113371	protein_coding	weissman	X-linked
sg_chrX_114474260_114474278	TATCACAGGCAGAGGGGGA	X	114474260	114474278	plus	Klhl4	ENSMUSG00000025597	ENSMUST00000040504	protein_coding	weissman	X-linked
sg_chrX_114474207_114474225	AAGCTGCCGCTAACAGTGT	X	114474207	114474225	minus	Klhl4	ENSMUSG00000025597	ENSMUST00000040504	protein_coding	weissman	X-linked
sg_chrX_114474203_114474221	TGCCGCTAACAGTGTAGGT	X	114474203	114474221	minus	Klhl4	ENSMUSG00000025597	ENSMUST00000040504	protein_coding	weissman	X-linked
sg_chrX_114474198_114474216	TTCCCACCTACACTGTTAG	X	114474198	114474216	plus	Klhl4	ENSMUSG00000025597	ENSMUST00000040504	protein_coding	weissman	X-linked
sg_chrX_114474187_114474205	GGTGGGAACCCATACTGAC	X	114474187	114474205	minus	Klhl4	ENSMUSG00000025597	ENSMUST00000040504	protein_coding	weissman	X-linked
sg_chrX_114473785_114473803	GAACTCCATAAGGGGACTG	X	114473785	114473803	plus	Klhl4	ENSMUSG00000025597	ENSMUST00000040504	protein_coding	weissman	X-linked
sg_chrX_114474260_114474278	TATCACAGGCAGAGGGGGA	X	114474260	114474278	plus	Klhl4	ENSMUSG00000025597	ENSMUST00000133447	protein_coding	weissman	X-linked
sg_chrX_114474207_114474225	AAGCTGCCGCTAACAGTGT	X	114474207	114474225	minus	Klhl4	ENSMUSG00000025597	ENSMUST00000133447	protein_coding	weissman	X-linked
sg_chrX_114474203_114474221	TGCCGCTAACAGTGTAGGT	X	114474203	114474221	minus	Klhl4	ENSMUSG00000025597	ENSMUST00000133447	protein_coding	weissman	X-linked
sg_chrX_114474198_114474216	TTCCCACCTACACTGTTAG	X	114474198	114474216	plus	Klhl4	ENSMUSG00000025597	ENSMUST00000133447	protein_coding	weissman	X-linked
sg_chrX_114474187_114474205	GGTGGGAACCCATACTGAC	X	114474187	114474205	minus	Klhl4	ENSMUSG00000025597	ENSMUST00000133447	protein_coding	weissman	X-linked
sg_chrX_114474148_114474166	AAGCTGATTTACTTGTTTA	X	114474148	114474166	plus	Klhl4	ENSMUSG00000025597	ENSMUST00000133447	protein_coding	weissman	X-linked
sg_chrX_7697098_7697116	ACAAGTGCCTTGTAGCCGT	X	7697098	7697116	minus	Gpkow	ENSMUSG00000031148	ENSMUST00000049896	protein_coding	weissman	X-linked
sg_chrX_7697083_7697101	CCGTGGGAAACAGGAATCA	X	7697083	7697101	minus	Gpkow	ENSMUSG00000031148	ENSMUST00000049896	protein_coding	weissman	X-linked
sg_chrX_7697056_7697074	AAACTCTTTGAAACGTCAT	X	7697056	7697074	minus	Gpkow	ENSMUSG00000031148	ENSMUST00000049896	protein_coding	weissman	X-linked
sg_chrX_7697015_7697033	TGGGAAATGTAGTTCTCAG	X	7697015	7697033	minus	Gpkow	ENSMUSG00000031148	ENSMUST00000049896	protein_coding	weissman	X-linked
sg_chrX_7696988_7697006	CCGCTGTGGAAGATTGATT	X	7696988	7697006	minus	Gpkow	ENSMUSG00000031148	ENSMUST00000049896	protein_coding	weissman	X-linked
sg_chrX_7696912_7696930	tgcctgaggatgtcgggaa	X	7696912	7696930	plus	Gpkow	ENSMUSG00000031148	ENSMUST00000049896	protein_coding	weissman	X-linked
sg_chrX_7703474_7703456	GGTGGGTGGTGAGAGCCTA	X	7703474	7703456	minus	Gpkow	ENSMUSG00000031148	ENSMUST00000154562	protein_coding	CLD	X-linked
sg_chrX_7703428_7703446	CGGATGGAGGCTCAGGACT	X	7703428	7703446	plus	Gpkow	ENSMUSG00000031148	ENSMUST00000154562	protein_coding	CLD	X-linked
sg_chrX_7703409_7703427	CTTAGGGCTAGGTGCCAAC	X	7703409	7703427	plus	Gpkow	ENSMUSG00000031148	ENSMUST00000154562	protein_coding	CLD	X-linked
sg_chrX_7703292_7703310	AAAACAAGGATTGCTGAGG	X	7703292	7703310	plus	Gpkow	ENSMUSG00000031148	ENSMUST00000154562	protein_coding	CLD	X-linked
sg_chrX_7703244_7703226	AAAATCAGACGACTGCTTG	X	7703244	7703226	minus	Gpkow	ENSMUSG00000031148	ENSMUST00000154562	protein_coding	CLD	X-linked
sg_chrX_7703127_7703145	TGTGAGCTGGTGAGATGGC	X	7703127	7703145	plus	Gpkow	ENSMUSG00000031148	ENSMUST00000154562	protein_coding	CLD	X-linked
sg_chrX_7705796_7705814	AACAGAACAGTGGTGCCTG	X	7705796	7705814	plus	Gpkow	ENSMUSG00000031148	ENSMUST00000129845	protein_coding	CLD	X-linked
sg_chrX_7705750_7705768	TTCGCTAAATATGACACTA	X	7705750	7705768	plus	Gpkow	ENSMUSG00000031148	ENSMUST00000129845	protein_coding	CLD	X-linked
sg_chrX_7705615_7705597	TAGACACTGTCAAGGCTCT	X	7705615	7705597	minus	Gpkow	ENSMUSG00000031148	ENSMUST00000129845	protein_coding	CLD	X-linked
sg_chrX_7705477_7705495	CAGGCTCTCCGGATGTGTA	X	7705477	7705495	plus	Gpkow	ENSMUSG00000031148	ENSMUST00000129845	protein_coding	CLD	X-linked
sg_chrX_7705450_7705432	CAGCTCTAAGAGACTCACC	X	7705450	7705432	minus	Gpkow	ENSMUSG00000031148	ENSMUST00000129845	protein_coding	CLD	X-linked
sg_chrX_7705377_7705359	CTCACTAACAGTCACAATG	X	7705377	7705359	minus	Gpkow	ENSMUSG00000031148	ENSMUST00000129845	protein_coding	CLD	X-linked
sg_chrX_52791116_52791134	GACCGGGCACTGAAGGAAC	X	52791116	52791134	minus	Ccdc160	ENSMUSG00000073207	ENSMUST00000101588	protein_coding	weissman	X-linked
sg_chrX_52791106_52791124	TGAAGGAACCGGTCGCTGC	X	52791106	52791124	minus	Ccdc160	ENSMUSG00000073207	ENSMUST00000101588	protein_coding	weissman	X-linked
sg_chrX_52791071_52791089	CTAGTCAGGGAGTCAAGGC	X	52791071	52791089	minus	Ccdc160	ENSMUSG00000073207	ENSMUST00000101588	protein_coding	weissman	X-linked
sg_chrX_52791050_52791068	CATGCTCAGTGCTCTGGTC	X	52791050	52791068	plus	Ccdc160	ENSMUSG00000073207	ENSMUST00000101588	protein_coding	weissman	X-linked
sg_chrX_52791031_52791049	CCCGGTAGGGCGGCCACTG	X	52791031	52791049	minus	Ccdc160	ENSMUSG00000073207	ENSMUST00000101588	protein_coding	weissman	X-linked
sg_chrX_52790914_52790932	GGGACTATTAGACTAGATG	X	52790914	52790932	minus	Ccdc160	ENSMUSG00000073207	ENSMUST00000101588	protein_coding	weissman	X-linked
sg_chrX_22461623_22461641	GGCTGCTTCAGACTAGCTT	X	22461623	22461641	plus	Ppp1r2-ps7	ENSMUSG00000052025	ENSMUST00000185057	transcribed_processed_pseudogene	CLD	X-linked
sg_chrX_22461582_22461600	GTCATTGTTACACAGGTAG	X	22461582	22461600	plus	Ppp1r2-ps7	ENSMUSG00000052025	ENSMUST00000185057	transcribed_processed_pseudogene	CLD	X-linked
sg_chrX_22461579_22461561	CCTGTCACATCACCTCAGG	X	22461579	22461561	minus	Ppp1r2-ps7	ENSMUSG00000052025	ENSMUST00000185057	transcribed_processed_pseudogene	CLD	X-linked
sg_chrX_22461393_22461375	GGTTCAGTCTTCCCAAGGA	X	22461393	22461375	minus	Ppp1r2-ps7	ENSMUSG00000052025	ENSMUST00000185057	transcribed_processed_pseudogene	CLD	X-linked
sg_chrX_22461339_22461321	TAAGACTGAACCTATGGAA	X	22461339	22461321	minus	Ppp1r2-ps7	ENSMUSG00000052025	ENSMUST00000185057	transcribed_processed_pseudogene	CLD	X-linked
sg_chrX_22461221_22461203	CTCTCCTAAAGCTGAGTAC	X	22461221	22461203	minus	Ppp1r2-ps7	ENSMUSG00000052025	ENSMUST00000185057	transcribed_processed_pseudogene	CLD	X-linked
sg_chrX_22461644_22461662	GGCTCCGCAGCTGCCCGGA	X	22461644	22461662	plus	Ppp1r2-ps7	ENSMUSG00000052025	ENSMUST00000140102	transcribed_processed_pseudogene	CLD	X-linked
sg_chrX_22461623_22461641	GGCTGCTTCAGACTAGCTT	X	22461623	22461641	plus	Ppp1r2-ps7	ENSMUSG00000052025	ENSMUST00000140102	transcribed_processed_pseudogene	CLD	X-linked
sg_chrX_22461582_22461600	GTCATTGTTACACAGGTAG	X	22461582	22461600	plus	Ppp1r2-ps7	ENSMUSG00000052025	ENSMUST00000140102	transcribed_processed_pseudogene	CLD	X-linked
sg_chrX_22461579_22461561	CCTGTCACATCACCTCAGG	X	22461579	22461561	minus	Ppp1r2-ps7	ENSMUSG00000052025	ENSMUST00000140102	transcribed_processed_pseudogene	CLD	X-linked
sg_chrX_22461393_22461375	GGTTCAGTCTTCCCAAGGA	X	22461393	22461375	minus	Ppp1r2-ps7	ENSMUSG00000052025	ENSMUST00000140102	transcribed_processed_pseudogene	CLD	X-linked
sg_chrX_22461339_22461321	TAAGACTGAACCTATGGAA	X	22461339	22461321	minus	Ppp1r2-ps7	ENSMUSG00000052025	ENSMUST00000140102	transcribed_processed_pseudogene	CLD	X-linked
sg_chrX_10717381_10717399	agcccGGGTATCAGGCGAG	X	10717381	10717399	plus	Mid1ip1	ENSMUSG00000008035	ENSMUST00000115524	protein_coding	weissman	X-linked
sg_chrX_10717386_10717404	CGCCTCTCGCCTGATACCC	X	10717386	10717404	minus	Mid1ip1	ENSMUSG00000008035	ENSMUST00000115524	protein_coding	weissman	X-linked
sg_chrX_10717241_10717259	AGCCGCCGTCCAAACCAGA	X	10717241	10717259	minus	Mid1ip1	ENSMUSG00000008035	ENSMUST00000115524	protein_coding	weissman	X-linked
sg_chrX_10717236_10717254	CGCCCTCTGGTTTGGACGG	X	10717236	10717254	plus	Mid1ip1	ENSMUSG00000008035	ENSMUST00000115524	protein_coding	weissman	X-linked
sg_chrX_10717224_10717242	CGCGCGCCAGTCCGCCCTC	X	10717224	10717242	plus	Mid1ip1	ENSMUSG00000008035	ENSMUST00000115524	protein_coding	weissman	X-linked
sg_chrX_10717190_10717208	TGGCGCGCACTCTCCGGGT	X	10717190	10717208	minus	Mid1ip1	ENSMUSG00000008035	ENSMUST00000115524	protein_coding	weissman	X-linked
sg_chrX_10717381_10717399	agcccGGGTATCAGGCGAG	X	10717381	10717399	plus	Mid1ip1	ENSMUSG00000008035	ENSMUST00000008179	protein_coding	weissman	X-linked
sg_chrX_10717386_10717404	CGCCTCTCGCCTGATACCC	X	10717386	10717404	minus	Mid1ip1	ENSMUSG00000008035	ENSMUST00000008179	protein_coding	weissman	X-linked
sg_chrX_10717241_10717259	AGCCGCCGTCCAAACCAGA	X	10717241	10717259	minus	Mid1ip1	ENSMUSG00000008035	ENSMUST00000008179	protein_coding	weissman	X-linked
sg_chrX_10717236_10717254	CGCCCTCTGGTTTGGACGG	X	10717236	10717254	plus	Mid1ip1	ENSMUSG00000008035	ENSMUST00000008179	protein_coding	weissman	X-linked
sg_chrX_10717224_10717242	CGCGCGCCAGTCCGCCCTC	X	10717224	10717242	plus	Mid1ip1	ENSMUSG00000008035	ENSMUST00000008179	protein_coding	weissman	X-linked
sg_chrX_10717190_10717208	TGGCGCGCACTCTCCGGGT	X	10717190	10717208	minus	Mid1ip1	ENSMUSG00000008035	ENSMUST00000008179	protein_coding	weissman	X-linked
sg_chrX_10717426_10717444	CCCCGCGGTAGAAAGGGTT	X	10717426	10717444	plus	Mid1ip1	ENSMUSG00000008035	ENSMUST00000156321	protein_coding	weissman	X-linked
sg_chrX_10717421_10717439	CCCGCCCCCGCGGTAGAAA	X	10717421	10717439	plus	Mid1ip1	ENSMUSG00000008035	ENSMUST00000156321	protein_coding	weissman	X-linked
sg_chrX_10717386_10717404	CGCCTCTCGCCTGATACCC	X	10717386	10717404	minus	Mid1ip1	ENSMUSG00000008035	ENSMUST00000156321	protein_coding	weissman	X-linked
sg_chrX_10717381_10717399	agcccGGGTATCAGGCGAG	X	10717381	10717399	plus	Mid1ip1	ENSMUSG00000008035	ENSMUST00000156321	protein_coding	weissman	X-linked
sg_chrX_10717241_10717259	AGCCGCCGTCCAAACCAGA	X	10717241	10717259	minus	Mid1ip1	ENSMUSG00000008035	ENSMUST00000156321	protein_coding	weissman	X-linked
sg_chrX_10717224_10717242	CGCGCGCCAGTCCGCCCTC	X	10717224	10717242	plus	Mid1ip1	ENSMUSG00000008035	ENSMUST00000156321	protein_coding	weissman	X-linked
sg_chrX_10714890_10714872	CCTGGCCCTGAAGAGCTAA	X	10714890	10714872	minus	Mid1ip1	ENSMUSG00000008035	ENSMUST00000125623	protein_coding	CLD	X-linked
sg_chrX_10714791_10714773	GGGTCACATGGGTACTAAA	X	10714791	10714773	minus	Mid1ip1	ENSMUSG00000008035	ENSMUST00000125623	protein_coding	CLD	X-linked
sg_chrX_10714742_10714724	CAGCTTCTCTGGTTGCTCC	X	10714742	10714724	minus	Mid1ip1	ENSMUSG00000008035	ENSMUST00000125623	protein_coding	CLD	X-linked
sg_chrX_10714720_10714702	CACCTTCCCTATCTCGATC	X	10714720	10714702	minus	Mid1ip1	ENSMUSG00000008035	ENSMUST00000125623	protein_coding	CLD	X-linked
sg_chrX_10714661_10714679	GGAATCCTGGACAGGTCGC	X	10714661	10714679	plus	Mid1ip1	ENSMUSG00000008035	ENSMUST00000125623	protein_coding	CLD	X-linked
sg_chrX_10714623_10714641	ACTCAACTGATCGTTACTA	X	10714623	10714641	plus	Mid1ip1	ENSMUSG00000008035	ENSMUST00000125623	protein_coding	CLD	X-linked
sg_chrX_10714890_10714872	CCTGGCCCTGAAGAGCTAA	X	10714890	10714872	minus	Mid1ip1	ENSMUSG00000008035	ENSMUST00000144356	protein_coding	CLD	X-linked
sg_chrX_10714791_10714773	GGGTCACATGGGTACTAAA	X	10714791	10714773	minus	Mid1ip1	ENSMUSG00000008035	ENSMUST00000144356	protein_coding	CLD	X-linked
sg_chrX_10714742_10714724	CAGCTTCTCTGGTTGCTCC	X	10714742	10714724	minus	Mid1ip1	ENSMUSG00000008035	ENSMUST00000144356	protein_coding	CLD	X-linked
sg_chrX_10714720_10714702	CACCTTCCCTATCTCGATC	X	10714720	10714702	minus	Mid1ip1	ENSMUSG00000008035	ENSMUST00000144356	protein_coding	CLD	X-linked
sg_chrX_10714661_10714679	GGAATCCTGGACAGGTCGC	X	10714661	10714679	plus	Mid1ip1	ENSMUSG00000008035	ENSMUST00000144356	protein_coding	CLD	X-linked
sg_chrX_10714623_10714641	ACTCAACTGATCGTTACTA	X	10714623	10714641	plus	Mid1ip1	ENSMUSG00000008035	ENSMUST00000144356	protein_coding	CLD	X-linked
sg_chrX_114904911_114904929	TGGCACTTTAGTCATTGTG	X	114904911	114904929	minus	Ube2dnl1	ENSMUSG00000050435	ENSMUST00000059509	protein_coding	weissman	X-linked
sg_chrX_114904900_114904918	TCATTGTGGGGTCAGCGTC	X	114904900	114904918	minus	Ube2dnl1	ENSMUSG00000050435	ENSMUST00000059509	protein_coding	weissman	X-linked
sg_chrX_114904895_114904913	GTGGGGTCAGCGTCGGGTA	X	114904895	114904913	minus	Ube2dnl1	ENSMUSG00000050435	ENSMUST00000059509	protein_coding	weissman	X-linked
sg_chrX_114904844_114904862	TTAGAATAATGTAGGGGAG	X	114904844	114904862	minus	Ube2dnl1	ENSMUSG00000050435	ENSMUST00000059509	protein_coding	weissman	X-linked
sg_chrX_114904829_114904847	GGAGGGGCATGTTGGGAAA	X	114904829	114904847	minus	Ube2dnl1	ENSMUSG00000050435	ENSMUST00000059509	protein_coding	weissman	X-linked
sg_chrX_114904697_114904715	ATTATAGTGAGTACTAGAG	X	114904697	114904715	plus	Ube2dnl1	ENSMUSG00000050435	ENSMUST00000059509	protein_coding	weissman	X-linked
sg_chrX_114907530_114907548	TCACAGAGAgcatcagtac	X	114907530	114907548	minus	Ube2dnl2	ENSMUSG00000047079	ENSMUST00000062695	protein_coding	weissman	X-linked
sg_chrX_114907284_114907302	GGGCACCTTAGTCAATGTG	X	114907284	114907302	minus	Ube2dnl2	ENSMUSG00000047079	ENSMUST00000062695	protein_coding	weissman	X-linked
sg_chrX_114907276_114907294	GTTGACCCCACATTGACTA	X	114907276	114907294	plus	Ube2dnl2	ENSMUSG00000047079	ENSMUST00000062695	protein_coding	weissman	X-linked
sg_chrX_114907273_114907291	TCAATGTGGGGTCAACGTG	X	114907273	114907291	minus	Ube2dnl2	ENSMUSG00000047079	ENSMUST00000062695	protein_coding	weissman	X-linked
sg_chrX_114907268_114907286	GTGGGGTCAACGTGGGGTG	X	114907268	114907286	minus	Ube2dnl2	ENSMUSG00000047079	ENSMUST00000062695	protein_coding	weissman	X-linked
sg_chrX_114907203_114907221	GGGAGCAGCGTGTTAGGAA	X	114907203	114907221	minus	Ube2dnl2	ENSMUSG00000047079	ENSMUST00000062695	protein_coding	weissman	X-linked
sg_chrX_7822189_7822207	TCAAGCTGTCCTAGGGGAG	X	7822189	7822207	plus	Kcnd1	ENSMUSG00000009731	ENSMUST00000009875	protein_coding	weissman	X-linked
sg_chrX_7822183_7822201	TCCCTCTCAAGCTGTCCTA	X	7822183	7822201	plus	Kcnd1	ENSMUSG00000009731	ENSMUST00000009875	protein_coding	weissman	X-linked
sg_chrX_7822161_7822179	AGGAGGCGGAGTTTCCCCA	X	7822161	7822179	plus	Kcnd1	ENSMUSG00000009731	ENSMUST00000009875	protein_coding	weissman	X-linked
sg_chrX_7822145_7822163	CCCAACCAGCTCTGTAAGG	X	7822145	7822163	plus	Kcnd1	ENSMUSG00000009731	ENSMUST00000009875	protein_coding	weissman	X-linked
sg_chrX_7822045_7822063	AGGAACTGGGCAGAAAAAA	X	7822045	7822063	plus	Kcnd1	ENSMUSG00000009731	ENSMUST00000009875	protein_coding	weissman	X-linked
sg_chrX_7822021_7822039	AGGGCCCCTAGGGGCAGTG	X	7822021	7822039	plus	Kcnd1	ENSMUSG00000009731	ENSMUST00000009875	protein_coding	weissman	X-linked
sg_chrX_7822189_7822207	TCAAGCTGTCCTAGGGGAG	X	7822189	7822207	plus	Kcnd1	ENSMUSG00000009731	ENSMUST00000125440	protein_coding	weissman	X-linked
sg_chrX_7822183_7822201	TCCCTCTCAAGCTGTCCTA	X	7822183	7822201	plus	Kcnd1	ENSMUSG00000009731	ENSMUST00000125440	protein_coding	weissman	X-linked
sg_chrX_7822161_7822179	AGGAGGCGGAGTTTCCCCA	X	7822161	7822179	plus	Kcnd1	ENSMUSG00000009731	ENSMUST00000125440	protein_coding	weissman	X-linked
sg_chrX_7822145_7822163	CCCAACCAGCTCTGTAAGG	X	7822145	7822163	plus	Kcnd1	ENSMUSG00000009731	ENSMUST00000125440	protein_coding	weissman	X-linked
sg_chrX_7822045_7822063	AGGAACTGGGCAGAAAAAA	X	7822045	7822063	plus	Kcnd1	ENSMUSG00000009731	ENSMUST00000125440	protein_coding	weissman	X-linked
sg_chrX_7822021_7822039	AGGGCCCCTAGGGGCAGTG	X	7822021	7822039	plus	Kcnd1	ENSMUSG00000009731	ENSMUST00000125440	protein_coding	weissman	X-linked
sg_chrX_76393281_76393263	ATCTTGACACTTGATGCTG	X	76393281	76393263	minus	Cldn34b4	ENSMUSG00000073085	ENSMUST00000101419	protein_coding	CLD	X-linked
sg_chrX_76393195_76393213	CATACTAAAAGCTCGGAAA	X	76393195	76393213	plus	Cldn34b4	ENSMUSG00000073085	ENSMUST00000101419	protein_coding	CLD	X-linked
sg_chrX_76393103_76393085	ATTCTTATCCTGTCAATGG	X	76393103	76393085	minus	Cldn34b4	ENSMUSG00000073085	ENSMUST00000101419	protein_coding	CLD	X-linked
sg_chrX_76393035_76393053	TAGCAACTGCATCTATACA	X	76393035	76393053	plus	Cldn34b4	ENSMUSG00000073085	ENSMUST00000101419	protein_coding	CLD	X-linked
sg_chrX_76393003_76393021	GCTCATACTTCAAGTGTTG	X	76393003	76393021	plus	Cldn34b4	ENSMUSG00000073085	ENSMUST00000101419	protein_coding	CLD	X-linked
sg_chrX_76392895_76392913	ATTGTCCATAACATATGCT	X	76392895	76392913	plus	Cldn34b4	ENSMUSG00000073085	ENSMUST00000101419	protein_coding	CLD	X-linked
sg_chrX_76393402_76393420	ACCTCAAAGGACAAGTGAG	X	76393402	76393420	plus	Cldn34b4	ENSMUSG00000073085	ENSMUST00000178974	protein_coding	CLD	X-linked
sg_chrX_76393386_76393368	TCTGAGTCTGGCTTAATAC	X	76393386	76393368	minus	Cldn34b4	ENSMUSG00000073085	ENSMUST00000178974	protein_coding	CLD	X-linked
sg_chrX_76393281_76393263	ATCTTGACACTTGATGCTG	X	76393281	76393263	minus	Cldn34b4	ENSMUSG00000073085	ENSMUST00000178974	protein_coding	CLD	X-linked
sg_chrX_76393195_76393213	CATACTAAAAGCTCGGAAA	X	76393195	76393213	plus	Cldn34b4	ENSMUSG00000073085	ENSMUST00000178974	protein_coding	CLD	X-linked
sg_chrX_76393103_76393085	ATTCTTATCCTGTCAATGG	X	76393103	76393085	minus	Cldn34b4	ENSMUSG00000073085	ENSMUST00000178974	protein_coding	CLD	X-linked
sg_chrX_76393035_76393053	TAGCAACTGCATCTATACA	X	76393035	76393053	plus	Cldn34b4	ENSMUSG00000073085	ENSMUST00000178974	protein_coding	CLD	X-linked
sg_chrX_52912163_52912181	CGCGTGCGCCGTCCTTCGG	X	52912163	52912181	plus	Phf6	ENSMUSG00000025626	ENSMUST00000078944	protein_coding	weissman	X-linked
sg_chrX_52912156_52912174	ACGGCGCACGCGCGCAGAC	X	52912156	52912174	minus	Phf6	ENSMUSG00000025626	ENSMUST00000078944	protein_coding	weissman	X-linked
sg_chrX_52912144_52912162	CGCAGACCGGCCCCTCGAA	X	52912144	52912162	minus	Phf6	ENSMUSG00000025626	ENSMUST00000078944	protein_coding	weissman	X-linked
sg_chrX_52912130_52912148	GGCACCCCGAACCTTTCGA	X	52912130	52912148	plus	Phf6	ENSMUSG00000025626	ENSMUST00000078944	protein_coding	weissman	X-linked
sg_chrX_52912086_52912104	CGGCAGAGCGGAGAATAGA	X	52912086	52912104	plus	Phf6	ENSMUSG00000025626	ENSMUST00000078944	protein_coding	weissman	X-linked
sg_chrX_52912073_52912091	CTGCCGCCCGGCTGAGGCT	X	52912073	52912091	minus	Phf6	ENSMUSG00000025626	ENSMUST00000078944	protein_coding	weissman	X-linked
sg_chrX_52912163_52912181	CGCGTGCGCCGTCCTTCGG	X	52912163	52912181	plus	Phf6	ENSMUSG00000025626	ENSMUST00000101587	protein_coding	weissman	X-linked
sg_chrX_52912156_52912174	ACGGCGCACGCGCGCAGAC	X	52912156	52912174	minus	Phf6	ENSMUSG00000025626	ENSMUST00000101587	protein_coding	weissman	X-linked
sg_chrX_52912144_52912162	CGCAGACCGGCCCCTCGAA	X	52912144	52912162	minus	Phf6	ENSMUSG00000025626	ENSMUST00000101587	protein_coding	weissman	X-linked
sg_chrX_52912130_52912148	GGCACCCCGAACCTTTCGA	X	52912130	52912148	plus	Phf6	ENSMUSG00000025626	ENSMUST00000101587	protein_coding	weissman	X-linked
sg_chrX_52912086_52912104	CGGCAGAGCGGAGAATAGA	X	52912086	52912104	plus	Phf6	ENSMUSG00000025626	ENSMUST00000101587	protein_coding	weissman	X-linked
sg_chrX_52912073_52912091	CTGCCGCCCGGCTGAGGCT	X	52912073	52912091	minus	Phf6	ENSMUSG00000025626	ENSMUST00000101587	protein_coding	weissman	X-linked
sg_chrX_52912163_52912181	CGCGTGCGCCGTCCTTCGG	X	52912163	52912181	plus	Phf6	ENSMUSG00000025626	ENSMUST00000154864	protein_coding	weissman	X-linked
sg_chrX_52912156_52912174	ACGGCGCACGCGCGCAGAC	X	52912156	52912174	minus	Phf6	ENSMUSG00000025626	ENSMUST00000154864	protein_coding	weissman	X-linked
sg_chrX_52912144_52912162	CGCAGACCGGCCCCTCGAA	X	52912144	52912162	minus	Phf6	ENSMUSG00000025626	ENSMUST00000154864	protein_coding	weissman	X-linked
sg_chrX_52912130_52912148	GGCACCCCGAACCTTTCGA	X	52912130	52912148	plus	Phf6	ENSMUSG00000025626	ENSMUST00000154864	protein_coding	weissman	X-linked
sg_chrX_52912086_52912104	CGGCAGAGCGGAGAATAGA	X	52912086	52912104	plus	Phf6	ENSMUSG00000025626	ENSMUST00000154864	protein_coding	weissman	X-linked
sg_chrX_52912073_52912091	CTGCCGCCCGGCTGAGGCT	X	52912073	52912091	minus	Phf6	ENSMUSG00000025626	ENSMUST00000154864	protein_coding	weissman	X-linked
sg_chrX_52924355_52924373	CAGTGTATACTCTGTGTAC	X	52924355	52924373	plus	Phf6	ENSMUSG00000025626	ENSMUST00000177780	protein_coding	CLD	X-linked
sg_chrX_52924292_52924310	GAATAAATGAGAAAAGGAC	X	52924292	52924310	plus	Phf6	ENSMUSG00000025626	ENSMUST00000177780	protein_coding	CLD	X-linked
sg_chrX_52924241_52924259	GTGATGGTGGATGCTACAT	X	52924241	52924259	plus	Phf6	ENSMUSG00000025626	ENSMUST00000177780	protein_coding	CLD	X-linked
sg_chrX_52924187_52924205	CTGATACTGTGGAACTCAA	X	52924187	52924205	plus	Phf6	ENSMUSG00000025626	ENSMUST00000177780	protein_coding	CLD	X-linked
sg_chrX_52924075_52924093	TCAGTAATACCAGCAACTC	X	52924075	52924093	plus	Phf6	ENSMUSG00000025626	ENSMUST00000177780	protein_coding	CLD	X-linked
sg_chrX_52924044_52924062	GTGACATCTGAGCCTAGTA	X	52924044	52924062	plus	Phf6	ENSMUSG00000025626	ENSMUST00000177780	protein_coding	CLD	X-linked
sg_chrX_52924355_52924373	CAGTGTATACTCTGTGTAC	X	52924355	52924373	plus	Phf6	ENSMUSG00000025626	ENSMUST00000179014	protein_coding	CLD	X-linked
sg_chrX_52924292_52924310	GAATAAATGAGAAAAGGAC	X	52924292	52924310	plus	Phf6	ENSMUSG00000025626	ENSMUST00000179014	protein_coding	CLD	X-linked
sg_chrX_52924241_52924259	GTGATGGTGGATGCTACAT	X	52924241	52924259	plus	Phf6	ENSMUSG00000025626	ENSMUST00000179014	protein_coding	CLD	X-linked
sg_chrX_52924187_52924205	CTGATACTGTGGAACTCAA	X	52924187	52924205	plus	Phf6	ENSMUSG00000025626	ENSMUST00000179014	protein_coding	CLD	X-linked
sg_chrX_52924075_52924093	TCAGTAATACCAGCAACTC	X	52924075	52924093	plus	Phf6	ENSMUSG00000025626	ENSMUST00000179014	protein_coding	CLD	X-linked
sg_chrX_52924044_52924062	GTGACATCTGAGCCTAGTA	X	52924044	52924062	plus	Phf6	ENSMUSG00000025626	ENSMUST00000179014	protein_coding	CLD	X-linked
sg_chrX_86191700_86191718	GCCTCCTCCTCTTGGACAA	X	86191700	86191718	minus	Nr0b1	ENSMUSG00000025056	ENSMUST00000026036	protein_coding	weissman	X-linked
sg_chrX_86191604_86191622	CTAGAAGCTGGAAATCCAA	X	86191604	86191622	minus	Nr0b1	ENSMUSG00000025056	ENSMUST00000026036	protein_coding	weissman	X-linked
sg_chrX_86191553_86191571	AAGAAGGAAAGGTGGTATG	X	86191553	86191571	plus	Nr0b1	ENSMUSG00000025056	ENSMUST00000026036	protein_coding	weissman	X-linked
sg_chrX_86191538_86191556	AGGAGGGGTGGAGTGAAGA	X	86191538	86191556	plus	Nr0b1	ENSMUSG00000025056	ENSMUST00000026036	protein_coding	weissman	X-linked
sg_chrX_86191529_86191547	CACCCCTCCTGCCTCTACC	X	86191529	86191547	minus	Nr0b1	ENSMUSG00000025056	ENSMUST00000026036	protein_coding	weissman	X-linked
sg_chrX_86191486_86191504	AACCCCAGGCAGCTAGTTA	X	86191486	86191504	minus	Nr0b1	ENSMUSG00000025056	ENSMUST00000026036	protein_coding	weissman	X-linked
sg_chrX_77456380_77456398	ATAATCCCCATCACTTGAC	X	77456380	77456398	plus	Gm5937	ENSMUSG00000081622	ENSMUST00000119715	processed_pseudogene	CLD	X-linked
sg_chrX_77456314_77456296	CAGACTGGTATCACATGTA	X	77456314	77456296	minus	Gm5937	ENSMUSG00000081622	ENSMUST00000119715	processed_pseudogene	CLD	X-linked
sg_chrX_77456281_77456263	TGGACTAGCTATCTAGCCA	X	77456281	77456263	minus	Gm5937	ENSMUSG00000081622	ENSMUST00000119715	processed_pseudogene	CLD	X-linked
sg_chrX_77456209_77456227	AAATTCAGAAATTGGGAGG	X	77456209	77456227	plus	Gm5937	ENSMUSG00000081622	ENSMUST00000119715	processed_pseudogene	CLD	X-linked
sg_chrX_77456173_77456191	GCACTGCATAAACTAAATG	X	77456173	77456191	plus	Gm5937	ENSMUSG00000081622	ENSMUST00000119715	processed_pseudogene	CLD	X-linked
sg_chrX_77456114_77456132	GGTGCAGATACGCCTCAAT	X	77456114	77456132	plus	Gm5937	ENSMUSG00000081622	ENSMUST00000119715	processed_pseudogene	CLD	X-linked
sg_chrX_119927058_119927076	AGAGATTGTAGCTGCGCTA	X	119927058	119927076	minus	Pabpc5	ENSMUSG00000034732	ENSMUST00000040961	protein_coding	weissman	X-linked
sg_chrX_119927051_119927069	GTAGCTGCGCTAAGGAGGA	X	119927051	119927069	minus	Pabpc5	ENSMUSG00000034732	ENSMUST00000040961	protein_coding	weissman	X-linked
sg_chrX_119927030_119927048	GGCGGGGCGTTAGGAAACC	X	119927030	119927048	minus	Pabpc5	ENSMUSG00000034732	ENSMUST00000040961	protein_coding	weissman	X-linked
sg_chrX_119927017_119927035	GAAACCCGGAACCTTGCAC	X	119927017	119927035	minus	Pabpc5	ENSMUSG00000034732	ENSMUST00000040961	protein_coding	weissman	X-linked
sg_chrX_119927010_119927028	CAAGCCAGTGCAAGGTTCC	X	119927010	119927028	plus	Pabpc5	ENSMUSG00000034732	ENSMUST00000040961	protein_coding	weissman	X-linked
sg_chrX_119927003_119927021	CGGGAAGCAAGCCAGTGCA	X	119927003	119927021	plus	Pabpc5	ENSMUSG00000034732	ENSMUST00000040961	protein_coding	weissman	X-linked
sg_chrX_119927058_119927076	AGAGATTGTAGCTGCGCTA	X	119927058	119927076	minus	Pabpc5	ENSMUSG00000034732	ENSMUST00000113366	protein_coding	weissman	X-linked
sg_chrX_119927051_119927069	GTAGCTGCGCTAAGGAGGA	X	119927051	119927069	minus	Pabpc5	ENSMUSG00000034732	ENSMUST00000113366	protein_coding	weissman	X-linked
sg_chrX_119927030_119927048	GGCGGGGCGTTAGGAAACC	X	119927030	119927048	minus	Pabpc5	ENSMUSG00000034732	ENSMUST00000113366	protein_coding	weissman	X-linked
sg_chrX_119927017_119927035	GAAACCCGGAACCTTGCAC	X	119927017	119927035	minus	Pabpc5	ENSMUSG00000034732	ENSMUST00000113366	protein_coding	weissman	X-linked
sg_chrX_119927010_119927028	CAAGCCAGTGCAAGGTTCC	X	119927010	119927028	plus	Pabpc5	ENSMUSG00000034732	ENSMUST00000113366	protein_coding	weissman	X-linked
sg_chrX_119927003_119927021	CGGGAAGCAAGCCAGTGCA	X	119927003	119927021	plus	Pabpc5	ENSMUSG00000034732	ENSMUST00000113366	protein_coding	weissman	X-linked
sg_chrX_120290227_120290245	tgagcgagtggaaggcggg	X	120290227	120290245	minus	Pcdh11x	ENSMUSG00000034755	ENSMUST00000192977	protein_coding	weissman	X-linked
sg_chrX_120290186_120290204	AGTGCCCTAGCCGCCTGCT	X	120290186	120290204	minus	Pcdh11x	ENSMUSG00000034755	ENSMUST00000192977	protein_coding	weissman	X-linked
sg_chrX_120290179_120290197	CCCTCCCAGCAGGCGGCTA	X	120290179	120290197	plus	Pcdh11x	ENSMUSG00000034755	ENSMUST00000192977	protein_coding	weissman	X-linked
sg_chrX_120290127_120290145	TGCAGGGAGTGGGGACAAA	X	120290127	120290145	plus	Pcdh11x	ENSMUSG00000034755	ENSMUST00000192977	protein_coding	weissman	X-linked
sg_chrX_120290062_120290080	AAGAACCTCAGGAGCGGTG	X	120290062	120290080	minus	Pcdh11x	ENSMUSG00000034755	ENSMUST00000192977	protein_coding	weissman	X-linked
sg_chrX_120290059_120290077	AACCTCAGGAGCGGTGCGG	X	120290059	120290077	minus	Pcdh11x	ENSMUSG00000034755	ENSMUST00000192977	protein_coding	weissman	X-linked
sg_chrX_120290227_120290245	tgagcgagtggaaggcggg	X	120290227	120290245	minus	Pcdh11x	ENSMUSG00000034755	ENSMUST00000113358	protein_coding	weissman	X-linked
sg_chrX_120290186_120290204	AGTGCCCTAGCCGCCTGCT	X	120290186	120290204	minus	Pcdh11x	ENSMUSG00000034755	ENSMUST00000113358	protein_coding	weissman	X-linked
sg_chrX_120290179_120290197	CCCTCCCAGCAGGCGGCTA	X	120290179	120290197	plus	Pcdh11x	ENSMUSG00000034755	ENSMUST00000113358	protein_coding	weissman	X-linked
sg_chrX_120290127_120290145	TGCAGGGAGTGGGGACAAA	X	120290127	120290145	plus	Pcdh11x	ENSMUSG00000034755	ENSMUST00000113358	protein_coding	weissman	X-linked
sg_chrX_120290062_120290080	AAGAACCTCAGGAGCGGTG	X	120290062	120290080	minus	Pcdh11x	ENSMUSG00000034755	ENSMUST00000113358	protein_coding	weissman	X-linked
sg_chrX_120290059_120290077	AACCTCAGGAGCGGTGCGG	X	120290059	120290077	minus	Pcdh11x	ENSMUSG00000034755	ENSMUST00000113358	protein_coding	weissman	X-linked
sg_chrX_120290227_120290245	tgagcgagtggaaggcggg	X	120290227	120290245	minus	Pcdh11x	ENSMUSG00000034755	ENSMUST00000195088	protein_coding	weissman	X-linked
sg_chrX_120290186_120290204	AGTGCCCTAGCCGCCTGCT	X	120290186	120290204	minus	Pcdh11x	ENSMUSG00000034755	ENSMUST00000195088	protein_coding	weissman	X-linked
sg_chrX_120290179_120290197	CCCTCCCAGCAGGCGGCTA	X	120290179	120290197	plus	Pcdh11x	ENSMUSG00000034755	ENSMUST00000195088	protein_coding	weissman	X-linked
sg_chrX_120290127_120290145	TGCAGGGAGTGGGGACAAA	X	120290127	120290145	plus	Pcdh11x	ENSMUSG00000034755	ENSMUST00000195088	protein_coding	weissman	X-linked
sg_chrX_120290062_120290080	AAGAACCTCAGGAGCGGTG	X	120290062	120290080	minus	Pcdh11x	ENSMUSG00000034755	ENSMUST00000195088	protein_coding	weissman	X-linked
sg_chrX_120290059_120290077	AACCTCAGGAGCGGTGCGG	X	120290059	120290077	minus	Pcdh11x	ENSMUSG00000034755	ENSMUST00000195088	protein_coding	weissman	X-linked
sg_chrX_120290227_120290245	tgagcgagtggaaggcggg	X	120290227	120290245	minus	Pcdh11x	ENSMUSG00000034755	ENSMUST00000113364	protein_coding	weissman	X-linked
sg_chrX_120290186_120290204	AGTGCCCTAGCCGCCTGCT	X	120290186	120290204	minus	Pcdh11x	ENSMUSG00000034755	ENSMUST00000113364	protein_coding	weissman	X-linked
sg_chrX_120290179_120290197	CCCTCCCAGCAGGCGGCTA	X	120290179	120290197	plus	Pcdh11x	ENSMUSG00000034755	ENSMUST00000113364	protein_coding	weissman	X-linked
sg_chrX_120290127_120290145	TGCAGGGAGTGGGGACAAA	X	120290127	120290145	plus	Pcdh11x	ENSMUSG00000034755	ENSMUST00000113364	protein_coding	weissman	X-linked
sg_chrX_120290062_120290080	AAGAACCTCAGGAGCGGTG	X	120290062	120290080	minus	Pcdh11x	ENSMUSG00000034755	ENSMUST00000113364	protein_coding	weissman	X-linked
sg_chrX_120290059_120290077	AACCTCAGGAGCGGTGCGG	X	120290059	120290077	minus	Pcdh11x	ENSMUSG00000034755	ENSMUST00000113364	protein_coding	weissman	X-linked
sg_chrX_120290227_120290245	tgagcgagtggaaggcggg	X	120290227	120290245	minus	Pcdh11x	ENSMUSG00000034755	ENSMUST00000050239	protein_coding	weissman	X-linked
sg_chrX_120290186_120290204	AGTGCCCTAGCCGCCTGCT	X	120290186	120290204	minus	Pcdh11x	ENSMUSG00000034755	ENSMUST00000050239	protein_coding	weissman	X-linked
sg_chrX_120290179_120290197	CCCTCCCAGCAGGCGGCTA	X	120290179	120290197	plus	Pcdh11x	ENSMUSG00000034755	ENSMUST00000050239	protein_coding	weissman	X-linked
sg_chrX_120290127_120290145	TGCAGGGAGTGGGGACAAA	X	120290127	120290145	plus	Pcdh11x	ENSMUSG00000034755	ENSMUST00000050239	protein_coding	weissman	X-linked
sg_chrX_120290062_120290080	AAGAACCTCAGGAGCGGTG	X	120290062	120290080	minus	Pcdh11x	ENSMUSG00000034755	ENSMUST00000050239	protein_coding	weissman	X-linked
sg_chrX_120290059_120290077	AACCTCAGGAGCGGTGCGG	X	120290059	120290077	minus	Pcdh11x	ENSMUSG00000034755	ENSMUST00000050239	protein_coding	weissman	X-linked
sg_chrX_120363977_120363959	AACCATTGTGGGTACTGAT	X	120363977	120363959	minus	Pcdh11x	ENSMUSG00000034755	ENSMUST00000192677	protein_coding	CLD	X-linked
sg_chrX_120363937_120363919	AGCTTATGAATACACACTG	X	120363937	120363919	minus	Pcdh11x	ENSMUSG00000034755	ENSMUST00000192677	protein_coding	CLD	X-linked
sg_chrX_120363894_120363876	TAACATGCAAATACTCAAT	X	120363894	120363876	minus	Pcdh11x	ENSMUSG00000034755	ENSMUST00000192677	protein_coding	CLD	X-linked
sg_chrX_120363818_120363800	ATGAAAATCATTCTATAAA	X	120363818	120363800	minus	Pcdh11x	ENSMUSG00000034755	ENSMUST00000192677	protein_coding	CLD	X-linked
sg_chrX_120363609_120363627	AAGTGATGAGTTGTATCAT	X	120363609	120363627	plus	Pcdh11x	ENSMUSG00000034755	ENSMUST00000192677	protein_coding	CLD	X-linked
sg_chrX_120363595_120363577	ACATGTGATGTATAAATGC	X	120363595	120363577	minus	Pcdh11x	ENSMUSG00000034755	ENSMUST00000192677	protein_coding	CLD	X-linked
sg_chrX_77510956_77510974	ACGGCGGGAGGGACCGACA	X	77510956	77510974	minus	Tbl1x	ENSMUSG00000025246	ENSMUST00000088217	protein_coding	weissman	X-linked
sg_chrX_77510921_77510939	TGCTCGCGTCCGCTCCCAG	X	77510921	77510939	plus	Tbl1x	ENSMUSG00000025246	ENSMUST00000088217	protein_coding	weissman	X-linked
sg_chrX_77510912_77510930	GACGCGAGCAAGCCTACCC	X	77510912	77510930	minus	Tbl1x	ENSMUSG00000025246	ENSMUST00000088217	protein_coding	weissman	X-linked
sg_chrX_77510908_77510926	CGAGCAAGCCTACCCAGGC	X	77510908	77510926	minus	Tbl1x	ENSMUSG00000025246	ENSMUST00000088217	protein_coding	weissman	X-linked
sg_chrX_77510891_77510909	GCTGGGAGACGTGCCAAGA	X	77510891	77510909	minus	Tbl1x	ENSMUSG00000025246	ENSMUST00000088217	protein_coding	weissman	X-linked
sg_chrX_77510787_77510805	CCCCCAAGGAGCTCGGGGA	X	77510787	77510805	plus	Tbl1x	ENSMUSG00000025246	ENSMUST00000088217	protein_coding	weissman	X-linked
sg_chrX_77510956_77510974	ACGGCGGGAGGGACCGACA	X	77510956	77510974	minus	Tbl1x	ENSMUSG00000025246	ENSMUST00000133893	protein_coding	weissman	X-linked
sg_chrX_77510921_77510939	TGCTCGCGTCCGCTCCCAG	X	77510921	77510939	plus	Tbl1x	ENSMUSG00000025246	ENSMUST00000133893	protein_coding	weissman	X-linked
sg_chrX_77510912_77510930	GACGCGAGCAAGCCTACCC	X	77510912	77510930	minus	Tbl1x	ENSMUSG00000025246	ENSMUST00000133893	protein_coding	weissman	X-linked
sg_chrX_77510908_77510926	CGAGCAAGCCTACCCAGGC	X	77510908	77510926	minus	Tbl1x	ENSMUSG00000025246	ENSMUST00000133893	protein_coding	weissman	X-linked
sg_chrX_77510891_77510909	GCTGGGAGACGTGCCAAGA	X	77510891	77510909	minus	Tbl1x	ENSMUSG00000025246	ENSMUST00000133893	protein_coding	weissman	X-linked
sg_chrX_77510787_77510805	CCCCCAAGGAGCTCGGGGA	X	77510787	77510805	plus	Tbl1x	ENSMUSG00000025246	ENSMUST00000133893	protein_coding	weissman	X-linked
sg_chrX_52988107_52988125	TCCCTCGCCGCCTCAGCAA	X	52988107	52988125	minus	Hprt	ENSMUSG00000025630	ENSMUST00000026723	protein_coding	weissman	X-linked
sg_chrX_52988049_52988067	CCGCCCTCTCGGCCCGCCC	X	52988049	52988067	minus	Hprt	ENSMUSG00000025630	ENSMUST00000026723	protein_coding	weissman	X-linked
sg_chrX_52988017_52988035	AACGCCCAGCGGAGCCTCC	X	52988017	52988035	plus	Hprt	ENSMUSG00000025630	ENSMUST00000026723	protein_coding	weissman	X-linked
sg_chrX_52988007_52988025	CGCGCGGGAGAACGCCCAG	X	52988007	52988025	plus	Hprt	ENSMUSG00000025630	ENSMUST00000026723	protein_coding	weissman	X-linked
sg_chrX_52987996_52988014	CCCGCGCGCGCGCCACCAA	X	52987996	52988014	minus	Hprt	ENSMUSG00000025630	ENSMUST00000026723	protein_coding	weissman	X-linked
sg_chrX_52987965_52987983	AACTCTTATCTGACTAGGT	X	52987965	52987983	minus	Hprt	ENSMUSG00000025630	ENSMUST00000026723	protein_coding	weissman	X-linked
sg_chrX_57087979_57087961	CCAGCGAGTCAACCTGGTT	X	57087979	57087961	minus	Vgll1	ENSMUSG00000031131	ENSMUST00000033465	protein_coding	CLD	X-linked
sg_chrX_57087741_57087759	GTGGAACAAAAGTCTTAGG	X	57087741	57087759	plus	Vgll1	ENSMUSG00000031131	ENSMUST00000033465	protein_coding	CLD	X-linked
sg_chrX_57087643_57087661	TCACTGCCTGTGAAGCCCA	X	57087643	57087661	plus	Vgll1	ENSMUSG00000031131	ENSMUST00000033465	protein_coding	CLD	X-linked
sg_chrX_57087630_57087612	GTCTGCAGTAGCTCAAACA	X	57087630	57087612	minus	Vgll1	ENSMUSG00000031131	ENSMUST00000033465	protein_coding	CLD	X-linked
sg_chrX_57087605_57087587	CCATGAAAGATCAGAGCAA	X	57087605	57087587	minus	Vgll1	ENSMUSG00000031131	ENSMUST00000033465	protein_coding	CLD	X-linked
sg_chrX_57087946_57087964	TTCCTGCAGGTGCCTAACC	X	57087946	57087964	plus	Vgll1	ENSMUSG00000031131	ENSMUST00000033465	protein_coding	CLD	X-linked
sg_chrX_57099533_57099515	GTTCATGTGGACCGACTAA	X	57099533	57099515	minus	Vgll1	ENSMUSG00000031131	ENSMUST00000141936	protein_coding	CLD	X-linked
sg_chrX_57099402_57099384	CAGCATCCACCCAAGAAAG	X	57099402	57099384	minus	Vgll1	ENSMUSG00000031131	ENSMUST00000141936	protein_coding	CLD	X-linked
sg_chrX_57099216_57099234	GGGAACCAGTAAGTATCTC	X	57099216	57099234	plus	Vgll1	ENSMUSG00000031131	ENSMUST00000141936	protein_coding	CLD	X-linked
sg_chrX_57099084_57099102	AGGCAACACTAACATGGTT	X	57099084	57099102	plus	Vgll1	ENSMUSG00000031131	ENSMUST00000141936	protein_coding	CLD	X-linked
sg_chrX_57099065_57099083	CGTTGAGTATCTGCATTAC	X	57099065	57099083	plus	Vgll1	ENSMUSG00000031131	ENSMUST00000141936	protein_coding	CLD	X-linked
sg_chrX_57099501_57099519	AGATTCTGTCTCCATTAGT	X	57099501	57099519	plus	Vgll1	ENSMUSG00000031131	ENSMUST00000141936	protein_coding	CLD	X-linked
sg_chrX_57089219_57089237	AGGGTGGCTGCTGGCGAAG	X	57089219	57089237	plus	Vgll1	ENSMUSG00000031131	ENSMUST00000114746	protein_coding	weissman	X-linked
sg_chrX_57089216_57089234	CGCCAGCAGCCACCCTGAT	X	57089216	57089234	minus	Vgll1	ENSMUSG00000031131	ENSMUST00000114746	protein_coding	weissman	X-linked
sg_chrX_57089210_57089228	CAGCCACCCTGATTGGCTA	X	57089210	57089228	minus	Vgll1	ENSMUSG00000031131	ENSMUST00000114746	protein_coding	weissman	X-linked
sg_chrX_57089200_57089218	TGTCAGGCCTTAGCCAATC	X	57089200	57089218	plus	Vgll1	ENSMUSG00000031131	ENSMUST00000114746	protein_coding	weissman	X-linked
sg_chrX_57089105_57089123	GAAACTAGAAATGCGGTTG	X	57089105	57089123	plus	Vgll1	ENSMUSG00000031131	ENSMUST00000114746	protein_coding	weissman	X-linked
sg_chrX_57088952_57088970	AGGCACAGGGGTAGAACTT	X	57088952	57088970	plus	Vgll1	ENSMUSG00000031131	ENSMUST00000114746	protein_coding	weissman	X-linked
sg_chrX_57089219_57089237	AGGGTGGCTGCTGGCGAAG	X	57089219	57089237	plus	Vgll1	ENSMUSG00000031131	ENSMUST00000114745	protein_coding	weissman	X-linked
sg_chrX_57089216_57089234	CGCCAGCAGCCACCCTGAT	X	57089216	57089234	minus	Vgll1	ENSMUSG00000031131	ENSMUST00000114745	protein_coding	weissman	X-linked
sg_chrX_57089210_57089228	CAGCCACCCTGATTGGCTA	X	57089210	57089228	minus	Vgll1	ENSMUSG00000031131	ENSMUST00000114745	protein_coding	weissman	X-linked
sg_chrX_57089200_57089218	TGTCAGGCCTTAGCCAATC	X	57089200	57089218	plus	Vgll1	ENSMUSG00000031131	ENSMUST00000114745	protein_coding	weissman	X-linked
sg_chrX_57089105_57089123	GAAACTAGAAATGCGGTTG	X	57089105	57089123	plus	Vgll1	ENSMUSG00000031131	ENSMUST00000114745	protein_coding	weissman	X-linked
sg_chrX_57088952_57088970	AGGCACAGGGGTAGAACTT	X	57088952	57088970	plus	Vgll1	ENSMUSG00000031131	ENSMUST00000114745	protein_coding	weissman	X-linked
sg_chrX_7841703_7841721	CCCCTGCACGGAAGTACGT	X	7841703	7841721	minus	Otud5	ENSMUSG00000031154	ENSMUST00000033494	protein_coding	weissman	X-linked
sg_chrX_7841826_7841844	TTCCTCTGAAGCCGAATCC	X	7841826	7841844	plus	Otud5	ENSMUSG00000031154	ENSMUST00000033494	protein_coding	CLD	X-linked
sg_chrX_7841785_7841767	AGGTTCCTCAACTACCGGG	X	7841785	7841767	minus	Otud5	ENSMUSG00000031154	ENSMUST00000033494	protein_coding	CLD	X-linked
sg_chrX_7841755_7841737	GGTTGTGCGCATGCACAAC	X	7841755	7841737	minus	Otud5	ENSMUSG00000031154	ENSMUST00000033494	protein_coding	CLD	X-linked
sg_chrX_7841722_7841704	CCCCCTGCACGGAAGTACG	X	7841722	7841704	minus	Otud5	ENSMUSG00000031154	ENSMUST00000033494	protein_coding	CLD	X-linked
sg_chrX_7841667_7841685	TGTCTGCAGTCGTCCCGGC	X	7841667	7841685	plus	Otud5	ENSMUSG00000031154	ENSMUST00000033494	protein_coding	CLD	X-linked
sg_chrX_7841703_7841721	CCCCTGCACGGAAGTACGT	X	7841703	7841721	minus	Otud5	ENSMUSG00000031154	ENSMUST00000115666	protein_coding	weissman	X-linked
sg_chrX_7841858_7841840	GCTACCTGGTTCCGGGATT	X	7841858	7841840	minus	Otud5	ENSMUSG00000031154	ENSMUST00000115666	protein_coding	CLD	X-linked
sg_chrX_7841785_7841767	AGGTTCCTCAACTACCGGG	X	7841785	7841767	minus	Otud5	ENSMUSG00000031154	ENSMUST00000115666	protein_coding	CLD	X-linked
sg_chrX_7841755_7841737	GGTTGTGCGCATGCACAAC	X	7841755	7841737	minus	Otud5	ENSMUSG00000031154	ENSMUST00000115666	protein_coding	CLD	X-linked
sg_chrX_7841722_7841704	CCCCCTGCACGGAAGTACG	X	7841722	7841704	minus	Otud5	ENSMUSG00000031154	ENSMUST00000115666	protein_coding	CLD	X-linked
sg_chrX_7841667_7841685	TGTCTGCAGTCGTCCCGGC	X	7841667	7841685	plus	Otud5	ENSMUSG00000031154	ENSMUST00000115666	protein_coding	CLD	X-linked
sg_chrX_7842013_7842031	AGGCACGACGGGAACAGCA	X	7842013	7842031	minus	Otud5	ENSMUSG00000031154	ENSMUST00000115667	protein_coding	weissman	X-linked
sg_chrX_7841954_7841972	GTGACCCGCGTCCCGTCTG	X	7841954	7841972	plus	Otud5	ENSMUSG00000031154	ENSMUST00000115667	protein_coding	weissman	X-linked
sg_chrX_7841950_7841968	CGGGACGCGGGTCACGCCC	X	7841950	7841968	minus	Otud5	ENSMUSG00000031154	ENSMUST00000115667	protein_coding	weissman	X-linked
sg_chrX_7841906_7841924	CAGTGGGACGGTACGGAGA	X	7841906	7841924	minus	Otud5	ENSMUSG00000031154	ENSMUST00000115667	protein_coding	weissman	X-linked
sg_chrX_7841870_7841888	CCGGCCTTGGAGGGAGACA	X	7841870	7841888	plus	Otud5	ENSMUSG00000031154	ENSMUST00000115667	protein_coding	weissman	X-linked
sg_chrX_7841703_7841721	CCCCTGCACGGAAGTACGT	X	7841703	7841721	minus	Otud5	ENSMUSG00000031154	ENSMUST00000115667	protein_coding	weissman	X-linked
sg_chrX_7842013_7842031	AGGCACGACGGGAACAGCA	X	7842013	7842031	minus	Otud5	ENSMUSG00000031154	ENSMUST00000115668	protein_coding	weissman	X-linked
sg_chrX_7841954_7841972	GTGACCCGCGTCCCGTCTG	X	7841954	7841972	plus	Otud5	ENSMUSG00000031154	ENSMUST00000115668	protein_coding	weissman	X-linked
sg_chrX_7841950_7841968	CGGGACGCGGGTCACGCCC	X	7841950	7841968	minus	Otud5	ENSMUSG00000031154	ENSMUST00000115668	protein_coding	weissman	X-linked
sg_chrX_7841906_7841924	CAGTGGGACGGTACGGAGA	X	7841906	7841924	minus	Otud5	ENSMUSG00000031154	ENSMUST00000115668	protein_coding	weissman	X-linked
sg_chrX_7841870_7841888	CCGGCCTTGGAGGGAGACA	X	7841870	7841888	plus	Otud5	ENSMUSG00000031154	ENSMUST00000115668	protein_coding	weissman	X-linked
sg_chrX_7841703_7841721	CCCCTGCACGGAAGTACGT	X	7841703	7841721	minus	Otud5	ENSMUSG00000031154	ENSMUST00000115668	protein_coding	weissman	X-linked
sg_chrX_7842013_7842031	AGGCACGACGGGAACAGCA	X	7842013	7842031	minus	Otud5	ENSMUSG00000031154	ENSMUST00000115665	protein_coding	weissman	X-linked
sg_chrX_7841954_7841972	GTGACCCGCGTCCCGTCTG	X	7841954	7841972	plus	Otud5	ENSMUSG00000031154	ENSMUST00000115665	protein_coding	weissman	X-linked
sg_chrX_7841950_7841968	CGGGACGCGGGTCACGCCC	X	7841950	7841968	minus	Otud5	ENSMUSG00000031154	ENSMUST00000115665	protein_coding	weissman	X-linked
sg_chrX_7841906_7841924	CAGTGGGACGGTACGGAGA	X	7841906	7841924	minus	Otud5	ENSMUSG00000031154	ENSMUST00000115665	protein_coding	weissman	X-linked
sg_chrX_7841870_7841888	CCGGCCTTGGAGGGAGACA	X	7841870	7841888	plus	Otud5	ENSMUSG00000031154	ENSMUST00000115665	protein_coding	weissman	X-linked
sg_chrX_7841703_7841721	CCCCTGCACGGAAGTACGT	X	7841703	7841721	minus	Otud5	ENSMUSG00000031154	ENSMUST00000115665	protein_coding	weissman	X-linked
sg_chrX_7841361_7841379	CAGAGGGGACGCTGTGCTC	X	7841361	7841379	plus	Otud5	ENSMUSG00000031154	ENSMUST00000152899	protein_coding	CLD	X-linked
sg_chrX_7841320_7841338	ACCCTCTTGGGTTGGCGGA	X	7841320	7841338	plus	Otud5	ENSMUSG00000031154	ENSMUST00000152899	protein_coding	CLD	X-linked
sg_chrX_7841284_7841302	CAAGATTACGACTGTTGCC	X	7841284	7841302	plus	Otud5	ENSMUSG00000031154	ENSMUST00000152899	protein_coding	CLD	X-linked
sg_chrX_7841221_7841239	TGCACGTCTGTCTATCGGT	X	7841221	7841239	plus	Otud5	ENSMUSG00000031154	ENSMUST00000152899	protein_coding	CLD	X-linked
sg_chrX_7841142_7841124	TCTGTCTATTGCGCAGGCT	X	7841142	7841124	minus	Otud5	ENSMUSG00000031154	ENSMUST00000152899	protein_coding	CLD	X-linked
sg_chrX_7840901_7840919	TAGAAATAGAGACTAGATT	X	7840901	7840919	plus	Otud5	ENSMUSG00000031154	ENSMUST00000152899	protein_coding	CLD	X-linked
sg_chrX_7842059_7842077	AGAACGCCGGGAGAGAACC	X	7842059	7842077	minus	Otud5	ENSMUSG00000031154	ENSMUST00000150644	protein_coding	weissman	X-linked
sg_chrX_7842508_7842526	TGGGCGTGGGTGGTACCGT	X	7842508	7842526	plus	Otud5	ENSMUSG00000031154	ENSMUST00000150644	protein_coding	CLD	X-linked
sg_chrX_7842465_7842483	CTTGGTGCGACAACTGCGG	X	7842465	7842483	plus	Otud5	ENSMUSG00000031154	ENSMUST00000150644	protein_coding	CLD	X-linked
sg_chrX_7842415_7842433	CACCTCCTTGTGGGGGCCC	X	7842415	7842433	plus	Otud5	ENSMUSG00000031154	ENSMUST00000150644	protein_coding	CLD	X-linked
sg_chrX_7842413_7842395	AGAAGCCTGCTGTGGCCGA	X	7842413	7842395	minus	Otud5	ENSMUSG00000031154	ENSMUST00000150644	protein_coding	CLD	X-linked
sg_chrX_7842345_7842363	GCTCTTCATCGTTGGGCAC	X	7842345	7842363	plus	Otud5	ENSMUSG00000031154	ENSMUST00000150644	protein_coding	CLD	X-linked
sg_chrX_7842059_7842077	AGAACGCCGGGAGAGAACC	X	7842059	7842077	minus	Otud5	ENSMUSG00000031154	ENSMUST00000130908	protein_coding	weissman	X-linked
sg_chrX_7842508_7842526	TGGGCGTGGGTGGTACCGT	X	7842508	7842526	plus	Otud5	ENSMUSG00000031154	ENSMUST00000130908	protein_coding	CLD	X-linked
sg_chrX_7842465_7842483	CTTGGTGCGACAACTGCGG	X	7842465	7842483	plus	Otud5	ENSMUSG00000031154	ENSMUST00000130908	protein_coding	CLD	X-linked
sg_chrX_7842415_7842433	CACCTCCTTGTGGGGGCCC	X	7842415	7842433	plus	Otud5	ENSMUSG00000031154	ENSMUST00000130908	protein_coding	CLD	X-linked
sg_chrX_7842413_7842395	AGAAGCCTGCTGTGGCCGA	X	7842413	7842395	minus	Otud5	ENSMUSG00000031154	ENSMUST00000130908	protein_coding	CLD	X-linked
sg_chrX_7842345_7842363	GCTCTTCATCGTTGGGCAC	X	7842345	7842363	plus	Otud5	ENSMUSG00000031154	ENSMUST00000130908	protein_coding	CLD	X-linked
sg_chrX_123103531_123103549	GAGCGGTCGCGCCGTTGGG	X	123103531	123103549	plus	Cldn34c1	ENSMUSG00000079450	ENSMUST00000113348	protein_coding	CLD	X-linked
sg_chrX_123103502_123103484	CGCGCTCTGACAACAGCGC	X	123103502	123103484	minus	Cldn34c1	ENSMUSG00000079450	ENSMUST00000113348	protein_coding	CLD	X-linked
sg_chrX_123103478_123103460	GCGGTGCGACAGAAGCGCG	X	123103478	123103460	minus	Cldn34c1	ENSMUSG00000079450	ENSMUST00000113348	protein_coding	CLD	X-linked
sg_chrX_123103444_123103426	CCGCCAGGCACTACAGCTA	X	123103444	123103426	minus	Cldn34c1	ENSMUSG00000079450	ENSMUST00000113348	protein_coding	CLD	X-linked
sg_chrX_123103412_123103394	GACTTAGAGGCAAACAGCA	X	123103412	123103394	minus	Cldn34c1	ENSMUSG00000079450	ENSMUST00000113348	protein_coding	CLD	X-linked
sg_chrX_123103393_123103375	GGGACCCGAAGATAATGGC	X	123103393	123103375	minus	Cldn34c1	ENSMUSG00000079450	ENSMUST00000113348	protein_coding	CLD	X-linked
sg_chrX_123103499_123103481	GCTCTGACAACAGCGCAGG	X	123103499	123103481	minus	Cldn34c1	ENSMUSG00000079450	ENSMUST00000113343	protein_coding	CLD	X-linked
sg_chrX_123103478_123103460	GCGGTGCGACAGAAGCGCG	X	123103478	123103460	minus	Cldn34c1	ENSMUSG00000079450	ENSMUST00000113343	protein_coding	CLD	X-linked
sg_chrX_123103444_123103426	CCGCCAGGCACTACAGCTA	X	123103444	123103426	minus	Cldn34c1	ENSMUSG00000079450	ENSMUST00000113343	protein_coding	CLD	X-linked
sg_chrX_123103412_123103394	GACTTAGAGGCAAACAGCA	X	123103412	123103394	minus	Cldn34c1	ENSMUSG00000079450	ENSMUST00000113343	protein_coding	CLD	X-linked
sg_chrX_123103393_123103375	GGGACCCGAAGATAATGGC	X	123103393	123103375	minus	Cldn34c1	ENSMUSG00000079450	ENSMUST00000113343	protein_coding	CLD	X-linked
sg_chrX_123103341_123103323	CAGCTTAGCGGTCCCGCCA	X	123103341	123103323	minus	Cldn34c1	ENSMUSG00000079450	ENSMUST00000113343	protein_coding	CLD	X-linked
sg_chrX_123103527_123103545	GGGCGAGCGGTCGCGCCGT	X	123103527	123103545	plus	Cldn34c1	ENSMUSG00000079450	ENSMUST00000153946	protein_coding	CLD	X-linked
sg_chrX_123103502_123103484	CGCGCTCTGACAACAGCGC	X	123103502	123103484	minus	Cldn34c1	ENSMUSG00000079450	ENSMUST00000153946	protein_coding	CLD	X-linked
sg_chrX_123103478_123103460	GCGGTGCGACAGAAGCGCG	X	123103478	123103460	minus	Cldn34c1	ENSMUSG00000079450	ENSMUST00000153946	protein_coding	CLD	X-linked
sg_chrX_123103444_123103426	CCGCCAGGCACTACAGCTA	X	123103444	123103426	minus	Cldn34c1	ENSMUSG00000079450	ENSMUST00000153946	protein_coding	CLD	X-linked
sg_chrX_123103412_123103394	GACTTAGAGGCAAACAGCA	X	123103412	123103394	minus	Cldn34c1	ENSMUSG00000079450	ENSMUST00000153946	protein_coding	CLD	X-linked
sg_chrX_123103393_123103375	GGGACCCGAAGATAATGGC	X	123103393	123103375	minus	Cldn34c1	ENSMUSG00000079450	ENSMUST00000153946	protein_coding	CLD	X-linked
sg_chrX_123103531_123103549	GAGCGGTCGCGCCGTTGGG	X	123103531	123103549	plus	Cldn34c1	ENSMUSG00000079450	ENSMUST00000149445	protein_coding	CLD	X-linked
sg_chrX_123103502_123103484	CGCGCTCTGACAACAGCGC	X	123103502	123103484	minus	Cldn34c1	ENSMUSG00000079450	ENSMUST00000149445	protein_coding	CLD	X-linked
sg_chrX_123103478_123103460	GCGGTGCGACAGAAGCGCG	X	123103478	123103460	minus	Cldn34c1	ENSMUSG00000079450	ENSMUST00000149445	protein_coding	CLD	X-linked
sg_chrX_123103444_123103426	CCGCCAGGCACTACAGCTA	X	123103444	123103426	minus	Cldn34c1	ENSMUSG00000079450	ENSMUST00000149445	protein_coding	CLD	X-linked
sg_chrX_123103412_123103394	GACTTAGAGGCAAACAGCA	X	123103412	123103394	minus	Cldn34c1	ENSMUSG00000079450	ENSMUST00000149445	protein_coding	CLD	X-linked
sg_chrX_123103393_123103375	GGGACCCGAAGATAATGGC	X	123103393	123103375	minus	Cldn34c1	ENSMUSG00000079450	ENSMUST00000149445	protein_coding	CLD	X-linked
sg_chrX_123103531_123103549	GAGCGGTCGCGCCGTTGGG	X	123103531	123103549	plus	Cldn34c1	ENSMUSG00000079450	ENSMUST00000139733	protein_coding	CLD	X-linked
sg_chrX_123103502_123103484	CGCGCTCTGACAACAGCGC	X	123103502	123103484	minus	Cldn34c1	ENSMUSG00000079450	ENSMUST00000139733	protein_coding	CLD	X-linked
sg_chrX_123103478_123103460	GCGGTGCGACAGAAGCGCG	X	123103478	123103460	minus	Cldn34c1	ENSMUSG00000079450	ENSMUST00000139733	protein_coding	CLD	X-linked
sg_chrX_123103444_123103426	CCGCCAGGCACTACAGCTA	X	123103444	123103426	minus	Cldn34c1	ENSMUSG00000079450	ENSMUST00000139733	protein_coding	CLD	X-linked
sg_chrX_123103412_123103394	GACTTAGAGGCAAACAGCA	X	123103412	123103394	minus	Cldn34c1	ENSMUSG00000079450	ENSMUST00000139733	protein_coding	CLD	X-linked
sg_chrX_123103393_123103375	GGGACCCGAAGATAATGGC	X	123103393	123103375	minus	Cldn34c1	ENSMUSG00000079450	ENSMUST00000139733	protein_coding	CLD	X-linked
sg_chrX_129749657_129749675	TGATGAATCACGTGTGTCG	X	129749657	129749675	plus	Diaph2	ENSMUSG00000034480	ENSMUST00000127577	protein_coding	CLD	X-linked
sg_chrX_129749607_129749589	TCGTGGAGCTGAGCCGCCT	X	129749607	129749589	minus	Diaph2	ENSMUSG00000034480	ENSMUST00000127577	protein_coding	CLD	X-linked
sg_chrX_129749570_129749588	TAGGCTCCAGTCTTAGCCC	X	129749570	129749588	plus	Diaph2	ENSMUSG00000034480	ENSMUST00000127577	protein_coding	CLD	X-linked
sg_chrX_129749548_129749566	ACCACAGTAGAATGTCCTC	X	129749548	129749566	plus	Diaph2	ENSMUSG00000034480	ENSMUST00000127577	protein_coding	CLD	X-linked
sg_chrX_129749528_129749510	CTAGTTGTCTAGCACCAAA	X	129749528	129749510	minus	Diaph2	ENSMUSG00000034480	ENSMUST00000127577	protein_coding	CLD	X-linked
sg_chrX_129749507_129749489	GAAGGGAACTAGTCTAGAC	X	129749507	129749489	minus	Diaph2	ENSMUSG00000034480	ENSMUST00000127577	protein_coding	CLD	X-linked
sg_chrX_129749801_129749783	GGTGCCACCACTCAGCGCT	X	129749801	129749783	minus	Diaph2	ENSMUSG00000034480	ENSMUST00000143668	protein_coding	CLD	X-linked
sg_chrX_129749765_129749747	TAAGCAGCTGCAATCACCG	X	129749765	129749747	minus	Diaph2	ENSMUSG00000034480	ENSMUST00000143668	protein_coding	CLD	X-linked
sg_chrX_129749657_129749675	TGATGAATCACGTGTGTCG	X	129749657	129749675	plus	Diaph2	ENSMUSG00000034480	ENSMUST00000143668	protein_coding	CLD	X-linked
sg_chrX_129749607_129749589	TCGTGGAGCTGAGCCGCCT	X	129749607	129749589	minus	Diaph2	ENSMUSG00000034480	ENSMUST00000143668	protein_coding	CLD	X-linked
sg_chrX_129749570_129749588	TAGGCTCCAGTCTTAGCCC	X	129749570	129749588	plus	Diaph2	ENSMUSG00000034480	ENSMUST00000143668	protein_coding	CLD	X-linked
sg_chrX_129749548_129749566	ACCACAGTAGAATGTCCTC	X	129749548	129749566	plus	Diaph2	ENSMUSG00000034480	ENSMUST00000143668	protein_coding	CLD	X-linked
sg_chrX_129749801_129749783	GGTGCCACCACTCAGCGCT	X	129749801	129749783	minus	Diaph2	ENSMUSG00000034480	ENSMUST00000037854	protein_coding	CLD	X-linked
sg_chrX_129749765_129749747	TAAGCAGCTGCAATCACCG	X	129749765	129749747	minus	Diaph2	ENSMUSG00000034480	ENSMUST00000037854	protein_coding	CLD	X-linked
sg_chrX_129749657_129749675	TGATGAATCACGTGTGTCG	X	129749657	129749675	plus	Diaph2	ENSMUSG00000034480	ENSMUST00000037854	protein_coding	CLD	X-linked
sg_chrX_129749607_129749589	TCGTGGAGCTGAGCCGCCT	X	129749607	129749589	minus	Diaph2	ENSMUSG00000034480	ENSMUST00000037854	protein_coding	CLD	X-linked
sg_chrX_129749570_129749588	TAGGCTCCAGTCTTAGCCC	X	129749570	129749588	plus	Diaph2	ENSMUSG00000034480	ENSMUST00000037854	protein_coding	CLD	X-linked
sg_chrX_129749548_129749566	ACCACAGTAGAATGTCCTC	X	129749548	129749566	plus	Diaph2	ENSMUSG00000034480	ENSMUST00000037854	protein_coding	CLD	X-linked
sg_chrX_129749801_129749783	GGTGCCACCACTCAGCGCT	X	129749801	129749783	minus	Diaph2	ENSMUSG00000034480	ENSMUST00000155333	protein_coding	CLD	X-linked
sg_chrX_129749765_129749747	TAAGCAGCTGCAATCACCG	X	129749765	129749747	minus	Diaph2	ENSMUSG00000034480	ENSMUST00000155333	protein_coding	CLD	X-linked
sg_chrX_129749657_129749675	TGATGAATCACGTGTGTCG	X	129749657	129749675	plus	Diaph2	ENSMUSG00000034480	ENSMUST00000155333	protein_coding	CLD	X-linked
sg_chrX_129749607_129749589	TCGTGGAGCTGAGCCGCCT	X	129749607	129749589	minus	Diaph2	ENSMUSG00000034480	ENSMUST00000155333	protein_coding	CLD	X-linked
sg_chrX_129749570_129749588	TAGGCTCCAGTCTTAGCCC	X	129749570	129749588	plus	Diaph2	ENSMUSG00000034480	ENSMUST00000155333	protein_coding	CLD	X-linked
sg_chrX_129749548_129749566	ACCACAGTAGAATGTCCTC	X	129749548	129749566	plus	Diaph2	ENSMUSG00000034480	ENSMUST00000155333	protein_coding	CLD	X-linked
sg_chrX_129749657_129749675	TGATGAATCACGTGTGTCG	X	129749657	129749675	plus	Diaph2	ENSMUSG00000034480	ENSMUST00000167619	protein_coding	CLD	X-linked
sg_chrX_129749607_129749589	TCGTGGAGCTGAGCCGCCT	X	129749607	129749589	minus	Diaph2	ENSMUSG00000034480	ENSMUST00000167619	protein_coding	CLD	X-linked
sg_chrX_129749570_129749588	TAGGCTCCAGTCTTAGCCC	X	129749570	129749588	plus	Diaph2	ENSMUSG00000034480	ENSMUST00000167619	protein_coding	CLD	X-linked
sg_chrX_129749548_129749566	ACCACAGTAGAATGTCCTC	X	129749548	129749566	plus	Diaph2	ENSMUSG00000034480	ENSMUST00000167619	protein_coding	CLD	X-linked
sg_chrX_129749528_129749510	CTAGTTGTCTAGCACCAAA	X	129749528	129749510	minus	Diaph2	ENSMUSG00000034480	ENSMUST00000167619	protein_coding	CLD	X-linked
sg_chrX_129749507_129749489	GAAGGGAACTAGTCTAGAC	X	129749507	129749489	minus	Diaph2	ENSMUSG00000034480	ENSMUST00000167619	protein_coding	CLD	X-linked
sg_chrX_129749931_129749913	CTCAAGGGCAAACACCCCT	X	129749931	129749913	minus	Diaph2	ENSMUSG00000034480	ENSMUST00000113320	protein_coding	CLD	X-linked
sg_chrX_129749895_129749877	CCCGCGTCCACGGACAGAG	X	129749895	129749877	minus	Diaph2	ENSMUSG00000034480	ENSMUST00000113320	protein_coding	CLD	X-linked
sg_chrX_129749867_129749885	GGGCAACCCTCTCTGTCCG	X	129749867	129749885	plus	Diaph2	ENSMUSG00000034480	ENSMUST00000113320	protein_coding	CLD	X-linked
sg_chrX_129749801_129749783	GGTGCCACCACTCAGCGCT	X	129749801	129749783	minus	Diaph2	ENSMUSG00000034480	ENSMUST00000113320	protein_coding	CLD	X-linked
sg_chrX_129749765_129749747	TAAGCAGCTGCAATCACCG	X	129749765	129749747	minus	Diaph2	ENSMUSG00000034480	ENSMUST00000113320	protein_coding	CLD	X-linked
sg_chrX_129749657_129749675	TGATGAATCACGTGTGTCG	X	129749657	129749675	plus	Diaph2	ENSMUSG00000034480	ENSMUST00000113320	protein_coding	CLD	X-linked
sg_chrX_23693015_23693033	CGGCCGGCCGGTAAAGCGT	X	23693015	23693033	minus	Wdr44	ENSMUSG00000036769	ENSMUST00000035766	protein_coding	weissman	X-linked
sg_chrX_23693012_23693030	CCGGCCGGTAAAGCGTGGG	X	23693012	23693030	minus	Wdr44	ENSMUSG00000036769	ENSMUST00000035766	protein_coding	weissman	X-linked
sg_chrX_23693007_23693025	CGGTAAAGCGTGGGCGGGG	X	23693007	23693025	minus	Wdr44	ENSMUSG00000036769	ENSMUST00000035766	protein_coding	weissman	X-linked
sg_chrX_23692892_23692910	AGGAGAGGCCGGAAGTAGT	X	23692892	23692910	minus	Wdr44	ENSMUSG00000036769	ENSMUST00000035766	protein_coding	weissman	X-linked
sg_chrX_23692884_23692902	CCGGAAGTAGTGGGAATAA	X	23692884	23692902	minus	Wdr44	ENSMUSG00000036769	ENSMUST00000035766	protein_coding	weissman	X-linked
sg_chrX_23692814_23692832	GCTGTCTGCCAAAACTCCG	X	23692814	23692832	minus	Wdr44	ENSMUSG00000036769	ENSMUST00000035766	protein_coding	weissman	X-linked
sg_chrX_23693015_23693033	CGGCCGGCCGGTAAAGCGT	X	23693015	23693033	minus	Wdr44	ENSMUSG00000036769	ENSMUST00000142600	protein_coding	weissman	X-linked
sg_chrX_23693012_23693030	CCGGCCGGTAAAGCGTGGG	X	23693012	23693030	minus	Wdr44	ENSMUSG00000036769	ENSMUST00000142600	protein_coding	weissman	X-linked
sg_chrX_23693007_23693025	CGGTAAAGCGTGGGCGGGG	X	23693007	23693025	minus	Wdr44	ENSMUSG00000036769	ENSMUST00000142600	protein_coding	weissman	X-linked
sg_chrX_23692892_23692910	AGGAGAGGCCGGAAGTAGT	X	23692892	23692910	minus	Wdr44	ENSMUSG00000036769	ENSMUST00000142600	protein_coding	weissman	X-linked
sg_chrX_23692884_23692902	CCGGAAGTAGTGGGAATAA	X	23692884	23692902	minus	Wdr44	ENSMUSG00000036769	ENSMUST00000142600	protein_coding	weissman	X-linked
sg_chrX_23692814_23692832	GCTGTCTGCCAAAACTCCG	X	23692814	23692832	minus	Wdr44	ENSMUSG00000036769	ENSMUST00000142600	protein_coding	weissman	X-linked
sg_chrX_23693015_23693033	CGGCCGGCCGGTAAAGCGT	X	23693015	23693033	minus	Wdr44	ENSMUSG00000036769	ENSMUST00000101670	protein_coding	weissman	X-linked
sg_chrX_23693012_23693030	CCGGCCGGTAAAGCGTGGG	X	23693012	23693030	minus	Wdr44	ENSMUSG00000036769	ENSMUST00000101670	protein_coding	weissman	X-linked
sg_chrX_23693007_23693025	CGGTAAAGCGTGGGCGGGG	X	23693007	23693025	minus	Wdr44	ENSMUSG00000036769	ENSMUST00000101670	protein_coding	weissman	X-linked
sg_chrX_23692892_23692910	AGGAGAGGCCGGAAGTAGT	X	23692892	23692910	minus	Wdr44	ENSMUSG00000036769	ENSMUST00000101670	protein_coding	weissman	X-linked
sg_chrX_23692884_23692902	CCGGAAGTAGTGGGAATAA	X	23692884	23692902	minus	Wdr44	ENSMUSG00000036769	ENSMUST00000101670	protein_coding	weissman	X-linked
sg_chrX_23692814_23692832	GCTGTCTGCCAAAACTCCG	X	23692814	23692832	minus	Wdr44	ENSMUSG00000036769	ENSMUST00000101670	protein_coding	weissman	X-linked
sg_chrX_23693015_23693033	CGGCCGGCCGGTAAAGCGT	X	23693015	23693033	minus	Wdr44	ENSMUSG00000036769	ENSMUST00000149483	protein_coding	weissman	X-linked
sg_chrX_23693012_23693030	CCGGCCGGTAAAGCGTGGG	X	23693012	23693030	minus	Wdr44	ENSMUSG00000036769	ENSMUST00000149483	protein_coding	weissman	X-linked
sg_chrX_23693007_23693025	CGGTAAAGCGTGGGCGGGG	X	23693007	23693025	minus	Wdr44	ENSMUSG00000036769	ENSMUST00000149483	protein_coding	weissman	X-linked
sg_chrX_23692892_23692910	AGGAGAGGCCGGAAGTAGT	X	23692892	23692910	minus	Wdr44	ENSMUSG00000036769	ENSMUST00000149483	protein_coding	weissman	X-linked
sg_chrX_23692884_23692902	CCGGAAGTAGTGGGAATAA	X	23692884	23692902	minus	Wdr44	ENSMUSG00000036769	ENSMUST00000149483	protein_coding	weissman	X-linked
sg_chrX_23692814_23692832	GCTGTCTGCCAAAACTCCG	X	23692814	23692832	minus	Wdr44	ENSMUSG00000036769	ENSMUST00000149483	protein_coding	weissman	X-linked
sg_chrX_7878192_7878210	AGGACTGGCTCGGATTGGC	X	7878192	7878210	plus	Pim2	ENSMUSG00000031155	ENSMUST00000126715	protein_coding	weissman	X-linked
sg_chrX_7878160_7878178	GCACTTGAAACGTTGAGGG	X	7878160	7878178	plus	Pim2	ENSMUSG00000031155	ENSMUST00000126715	protein_coding	weissman	X-linked
sg_chrX_7878157_7878175	GGGGCACTTGAAACGTTGA	X	7878157	7878175	plus	Pim2	ENSMUSG00000031155	ENSMUST00000126715	protein_coding	weissman	X-linked
sg_chrX_7878120_7878138	AGGTTCTTCCGCGGAGGAA	X	7878120	7878138	minus	Pim2	ENSMUSG00000031155	ENSMUST00000126715	protein_coding	weissman	X-linked
sg_chrX_7878109_7878127	CATACAGGCCCTTCCTCCG	X	7878109	7878127	plus	Pim2	ENSMUSG00000031155	ENSMUST00000126715	protein_coding	weissman	X-linked
sg_chrX_7878098_7878116	CCTGTATGCAAATGTAGGA	X	7878098	7878116	minus	Pim2	ENSMUSG00000031155	ENSMUST00000126715	protein_coding	weissman	X-linked
sg_chrX_7878295_7878313	TGCCCCGGCTCAGTAGCGT	X	7878295	7878313	plus	Pim2	ENSMUSG00000031155	ENSMUST00000033495	protein_coding	weissman	X-linked
sg_chrX_7878160_7878178	GCACTTGAAACGTTGAGGG	X	7878160	7878178	plus	Pim2	ENSMUSG00000031155	ENSMUST00000033495	protein_coding	weissman	X-linked
sg_chrX_7878157_7878175	GGGGCACTTGAAACGTTGA	X	7878157	7878175	plus	Pim2	ENSMUSG00000031155	ENSMUST00000033495	protein_coding	weissman	X-linked
sg_chrX_7878120_7878138	AGGTTCTTCCGCGGAGGAA	X	7878120	7878138	minus	Pim2	ENSMUSG00000031155	ENSMUST00000033495	protein_coding	weissman	X-linked
sg_chrX_7878109_7878127	CATACAGGCCCTTCCTCCG	X	7878109	7878127	plus	Pim2	ENSMUSG00000031155	ENSMUST00000033495	protein_coding	weissman	X-linked
sg_chrX_7878098_7878116	CCTGTATGCAAATGTAGGA	X	7878098	7878116	minus	Pim2	ENSMUSG00000031155	ENSMUST00000033495	protein_coding	weissman	X-linked
sg_chrX_7878295_7878313	TGCCCCGGCTCAGTAGCGT	X	7878295	7878313	plus	Pim2	ENSMUSG00000031155	ENSMUST00000223553	protein_coding	weissman	X-linked
sg_chrX_7878160_7878178	GCACTTGAAACGTTGAGGG	X	7878160	7878178	plus	Pim2	ENSMUSG00000031155	ENSMUST00000223553	protein_coding	weissman	X-linked
sg_chrX_7878157_7878175	GGGGCACTTGAAACGTTGA	X	7878157	7878175	plus	Pim2	ENSMUSG00000031155	ENSMUST00000223553	protein_coding	weissman	X-linked
sg_chrX_7878120_7878138	AGGTTCTTCCGCGGAGGAA	X	7878120	7878138	minus	Pim2	ENSMUSG00000031155	ENSMUST00000223553	protein_coding	weissman	X-linked
sg_chrX_7878109_7878127	CATACAGGCCCTTCCTCCG	X	7878109	7878127	plus	Pim2	ENSMUSG00000031155	ENSMUST00000223553	protein_coding	weissman	X-linked
sg_chrX_7878098_7878116	CCTGTATGCAAATGTAGGA	X	7878098	7878116	minus	Pim2	ENSMUSG00000031155	ENSMUST00000223553	protein_coding	weissman	X-linked
sg_chrX_7878295_7878313	TGCCCCGGCTCAGTAGCGT	X	7878295	7878313	plus	Pim2	ENSMUSG00000031155	ENSMUST00000145177	protein_coding	weissman	X-linked
sg_chrX_7878160_7878178	GCACTTGAAACGTTGAGGG	X	7878160	7878178	plus	Pim2	ENSMUSG00000031155	ENSMUST00000145177	protein_coding	weissman	X-linked
sg_chrX_7878157_7878175	GGGGCACTTGAAACGTTGA	X	7878157	7878175	plus	Pim2	ENSMUSG00000031155	ENSMUST00000145177	protein_coding	weissman	X-linked
sg_chrX_7878120_7878138	AGGTTCTTCCGCGGAGGAA	X	7878120	7878138	minus	Pim2	ENSMUSG00000031155	ENSMUST00000145177	protein_coding	weissman	X-linked
sg_chrX_7878109_7878127	CATACAGGCCCTTCCTCCG	X	7878109	7878127	plus	Pim2	ENSMUSG00000031155	ENSMUST00000145177	protein_coding	weissman	X-linked
sg_chrX_7878098_7878116	CCTGTATGCAAATGTAGGA	X	7878098	7878116	minus	Pim2	ENSMUSG00000031155	ENSMUST00000145177	protein_coding	weissman	X-linked
sg_chrX_91625263_91625281	AGAGGGGGCATCCATTAAA	X	91625263	91625281	plus	Mageb17-ps	ENSMUSG00000081960	ENSMUST00000117902	unprocessed_pseudogene	CLD	X-linked
sg_chrX_91625203_91625185	CCACTTCCTAAGAAACCTG	X	91625203	91625185	minus	Mageb17-ps	ENSMUSG00000081960	ENSMUST00000117902	unprocessed_pseudogene	CLD	X-linked
sg_chrX_91625125_91625143	AACTAAGAAGCTGTAACAT	X	91625125	91625143	plus	Mageb17-ps	ENSMUSG00000081960	ENSMUST00000117902	unprocessed_pseudogene	CLD	X-linked
sg_chrX_91625079_91625097	TTATCATATGAAGCCCTAG	X	91625079	91625097	plus	Mageb17-ps	ENSMUSG00000081960	ENSMUST00000117902	unprocessed_pseudogene	CLD	X-linked
sg_chrX_91625026_91625044	AATATGTATATATACACGA	X	91625026	91625044	plus	Mageb17-ps	ENSMUSG00000081960	ENSMUST00000117902	unprocessed_pseudogene	CLD	X-linked
sg_chrX_91624898_91624880	ATCTTCACTAGTAACAAAC	X	91624898	91624880	minus	Mageb17-ps	ENSMUSG00000081960	ENSMUST00000117902	unprocessed_pseudogene	CLD	X-linked
sg_chrX_92593677_92593695	TGAATTGTCACGGCAGAGT	X	92593677	92593695	plus	Gm6982	ENSMUSG00000080737	ENSMUST00000118752	processed_pseudogene	CLD	X-linked
sg_chrX_92593640_92593622	AAAATTAAATTGATCTTGT	X	92593640	92593622	minus	Gm6982	ENSMUSG00000080737	ENSMUST00000118752	processed_pseudogene	CLD	X-linked
sg_chrX_92593550_92593532	CATTACTGGAGAATCTTGC	X	92593550	92593532	minus	Gm6982	ENSMUSG00000080737	ENSMUST00000118752	processed_pseudogene	CLD	X-linked
sg_chrX_92593270_92593288	AAGGATGTGTACATAGGGG	X	92593270	92593288	plus	Gm6982	ENSMUSG00000080737	ENSMUST00000118752	processed_pseudogene	CLD	X-linked
sg_chrX_92593563_92593545	AAAATGTATGTAACATTAC	X	92593563	92593545	minus	Gm6982	ENSMUSG00000080737	ENSMUST00000118752	processed_pseudogene	CLD	X-linked
sg_chrX_92593265_92593283	TAAGAAAGGATGTGTACAT	X	92593265	92593283	plus	Gm6982	ENSMUSG00000080737	ENSMUST00000118752	processed_pseudogene	CLD	X-linked
sg_chrX_93286419_93286437	GACAGAGGCCGGGCTGCGT	X	93286419	93286437	minus	Arx	ENSMUSG00000035277	ENSMUST00000187010	protein_coding	weissman	X-linked
sg_chrX_93286382_93286400	CAAAGCGCGAACTGGATTT	X	93286382	93286400	minus	Arx	ENSMUSG00000035277	ENSMUST00000187010	protein_coding	weissman	X-linked
sg_chrX_93286376_93286394	GCGAACTGGATTTCGGAGA	X	93286376	93286394	minus	Arx	ENSMUSG00000035277	ENSMUST00000187010	protein_coding	weissman	X-linked
sg_chrX_93286361_93286379	GAGAGGGGCCTATGAGTGT	X	93286361	93286379	minus	Arx	ENSMUSG00000035277	ENSMUST00000187010	protein_coding	weissman	X-linked
sg_chrX_93286341_93286359	GGGGCAGGGGATTAGCAGC	X	93286341	93286359	minus	Arx	ENSMUSG00000035277	ENSMUST00000187010	protein_coding	weissman	X-linked
sg_chrX_93286147_93286165	AGGTCCTCTGGATAGTGGA	X	93286147	93286165	plus	Arx	ENSMUSG00000035277	ENSMUST00000187010	protein_coding	weissman	X-linked
sg_chrX_93286419_93286437	GACAGAGGCCGGGCTGCGT	X	93286419	93286437	minus	Arx	ENSMUSG00000035277	ENSMUST00000046565	protein_coding	weissman	X-linked
sg_chrX_93286382_93286400	CAAAGCGCGAACTGGATTT	X	93286382	93286400	minus	Arx	ENSMUSG00000035277	ENSMUST00000046565	protein_coding	weissman	X-linked
sg_chrX_93286376_93286394	GCGAACTGGATTTCGGAGA	X	93286376	93286394	minus	Arx	ENSMUSG00000035277	ENSMUST00000046565	protein_coding	weissman	X-linked
sg_chrX_93286361_93286379	GAGAGGGGCCTATGAGTGT	X	93286361	93286379	minus	Arx	ENSMUSG00000035277	ENSMUST00000046565	protein_coding	weissman	X-linked
sg_chrX_93286341_93286359	GGGGCAGGGGATTAGCAGC	X	93286341	93286359	minus	Arx	ENSMUSG00000035277	ENSMUST00000046565	protein_coding	weissman	X-linked
sg_chrX_93286147_93286165	AGGTCCTCTGGATAGTGGA	X	93286147	93286165	plus	Arx	ENSMUSG00000035277	ENSMUST00000046565	protein_coding	weissman	X-linked
sg_chrX_93286419_93286437	GACAGAGGCCGGGCTGCGT	X	93286419	93286437	minus	Arx	ENSMUSG00000035277	ENSMUST00000113947	protein_coding	weissman	X-linked
sg_chrX_93286567_93286585	TGGGAGCCCGCAACCGAGG	X	93286567	93286585	plus	Arx	ENSMUSG00000035277	ENSMUST00000113947	protein_coding	weissman	X-linked
sg_chrX_93286571_93286589	AGCCCGCAACCGAGGGGGA	X	93286571	93286589	plus	Arx	ENSMUSG00000035277	ENSMUST00000113947	protein_coding	weissman	X-linked
sg_chrX_93286376_93286394	GCGAACTGGATTTCGGAGA	X	93286376	93286394	minus	Arx	ENSMUSG00000035277	ENSMUST00000113947	protein_coding	weissman	X-linked
sg_chrX_93286361_93286379	GAGAGGGGCCTATGAGTGT	X	93286361	93286379	minus	Arx	ENSMUSG00000035277	ENSMUST00000113947	protein_coding	weissman	X-linked
sg_chrX_93286147_93286165	AGGTCCTCTGGATAGTGGA	X	93286147	93286165	plus	Arx	ENSMUSG00000035277	ENSMUST00000113947	protein_coding	weissman	X-linked
sg_chrX_47912377_47912395	TCGCCCCCTGCGGCCAACC	X	47912377	47912395	minus	Ocrl	ENSMUSG00000001173	ENSMUST00000001202	protein_coding	weissman	X-linked
sg_chrX_47912383_47912401	CCGCAGGGGGCGAAATCTG	X	47912383	47912401	plus	Ocrl	ENSMUSG00000001173	ENSMUST00000001202	protein_coding	weissman	X-linked
sg_chrX_47912344_47912362	TAGGCACCCGAAGGACTTG	X	47912344	47912362	minus	Ocrl	ENSMUSG00000001173	ENSMUST00000001202	protein_coding	weissman	X-linked
sg_chrX_47912331_47912349	GACTTGGGGACTCCATAGC	X	47912331	47912349	minus	Ocrl	ENSMUSG00000001173	ENSMUST00000001202	protein_coding	weissman	X-linked
sg_chrX_47912293_47912311	TATCTGCAACATCCTAGAA	X	47912293	47912311	minus	Ocrl	ENSMUSG00000001173	ENSMUST00000001202	protein_coding	weissman	X-linked
sg_chrX_47912201_47912219	TGGGAGAATAGTATGCTTG	X	47912201	47912219	plus	Ocrl	ENSMUSG00000001173	ENSMUST00000001202	protein_coding	weissman	X-linked
sg_chrX_47912431_47912449	AGGCGCCGCTCTCTCTCTC	X	47912431	47912449	plus	Ocrl	ENSMUSG00000001173	ENSMUST00000115020	protein_coding	weissman	X-linked
sg_chrX_47912383_47912401	CCGCAGGGGGCGAAATCTG	X	47912383	47912401	plus	Ocrl	ENSMUSG00000001173	ENSMUST00000115020	protein_coding	weissman	X-linked
sg_chrX_47912377_47912395	TCGCCCCCTGCGGCCAACC	X	47912377	47912395	minus	Ocrl	ENSMUSG00000001173	ENSMUST00000115020	protein_coding	weissman	X-linked
sg_chrX_47912344_47912362	TAGGCACCCGAAGGACTTG	X	47912344	47912362	minus	Ocrl	ENSMUSG00000001173	ENSMUST00000115020	protein_coding	weissman	X-linked
sg_chrX_47912331_47912349	GACTTGGGGACTCCATAGC	X	47912331	47912349	minus	Ocrl	ENSMUSG00000001173	ENSMUST00000115020	protein_coding	weissman	X-linked
sg_chrX_47912293_47912311	TATCTGCAACATCCTAGAA	X	47912293	47912311	minus	Ocrl	ENSMUSG00000001173	ENSMUST00000115020	protein_coding	weissman	X-linked
sg_chrX_47912431_47912449	AGGCGCCGCTCTCTCTCTC	X	47912431	47912449	plus	Ocrl	ENSMUSG00000001173	ENSMUST00000142719	protein_coding	weissman	X-linked
sg_chrX_47912383_47912401	CCGCAGGGGGCGAAATCTG	X	47912383	47912401	plus	Ocrl	ENSMUSG00000001173	ENSMUST00000142719	protein_coding	weissman	X-linked
sg_chrX_47912377_47912395	TCGCCCCCTGCGGCCAACC	X	47912377	47912395	minus	Ocrl	ENSMUSG00000001173	ENSMUST00000142719	protein_coding	weissman	X-linked
sg_chrX_47912344_47912362	TAGGCACCCGAAGGACTTG	X	47912344	47912362	minus	Ocrl	ENSMUSG00000001173	ENSMUST00000142719	protein_coding	weissman	X-linked
sg_chrX_47912331_47912349	GACTTGGGGACTCCATAGC	X	47912331	47912349	minus	Ocrl	ENSMUSG00000001173	ENSMUST00000142719	protein_coding	weissman	X-linked
sg_chrX_47912293_47912311	TATCTGCAACATCCTAGAA	X	47912293	47912311	minus	Ocrl	ENSMUSG00000001173	ENSMUST00000142719	protein_coding	weissman	X-linked
sg_chrX_47912431_47912449	AGGCGCCGCTCTCTCTCTC	X	47912431	47912449	plus	Ocrl	ENSMUSG00000001173	ENSMUST00000144664	protein_coding	weissman	X-linked
sg_chrX_47912383_47912401	CCGCAGGGGGCGAAATCTG	X	47912383	47912401	plus	Ocrl	ENSMUSG00000001173	ENSMUST00000144664	protein_coding	weissman	X-linked
sg_chrX_47912377_47912395	TCGCCCCCTGCGGCCAACC	X	47912377	47912395	minus	Ocrl	ENSMUSG00000001173	ENSMUST00000144664	protein_coding	weissman	X-linked
sg_chrX_47912344_47912362	TAGGCACCCGAAGGACTTG	X	47912344	47912362	minus	Ocrl	ENSMUSG00000001173	ENSMUST00000144664	protein_coding	weissman	X-linked
sg_chrX_47912331_47912349	GACTTGGGGACTCCATAGC	X	47912331	47912349	minus	Ocrl	ENSMUSG00000001173	ENSMUST00000144664	protein_coding	weissman	X-linked
sg_chrX_47912293_47912311	TATCTGCAACATCCTAGAA	X	47912293	47912311	minus	Ocrl	ENSMUSG00000001173	ENSMUST00000144664	protein_coding	weissman	X-linked
sg_chrX_47938314_47938296	CAGCCAAATGACAACACTG	X	47938314	47938296	minus	Ocrl	ENSMUSG00000001173	ENSMUST00000154732	protein_coding	CLD	X-linked
sg_chrX_47938241_47938223	AAGATTAAAGTCAATCAGA	X	47938241	47938223	minus	Ocrl	ENSMUSG00000001173	ENSMUST00000154732	protein_coding	CLD	X-linked
sg_chrX_47938132_47938114	GCAAGTACTGCCAATACCT	X	47938132	47938114	minus	Ocrl	ENSMUSG00000001173	ENSMUST00000154732	protein_coding	CLD	X-linked
sg_chrX_47937883_47937901	AAGAGGCTACAAAACCTCA	X	47937883	47937901	plus	Ocrl	ENSMUSG00000001173	ENSMUST00000154732	protein_coding	CLD	X-linked
sg_chrX_47938290_47938308	GGTCCTCAGTGTTGTCATT	X	47938290	47938308	plus	Ocrl	ENSMUSG00000001173	ENSMUST00000154732	protein_coding	CLD	X-linked
sg_chrX_47938239_47938221	GATTAAAGTCAATCAGAGG	X	47938239	47938221	minus	Ocrl	ENSMUSG00000001173	ENSMUST00000154732	protein_coding	CLD	X-linked
sg_chrX_7722210_7722192	GAACGGAAGTGACTCATTC	X	7722210	7722192	minus	Gm45208	ENSMUSG00000109493	ENSMUST00000208156	protein_coding	CLD	X-linked
sg_chrX_7722173_7722155	AGGGCTCTTCTCACCCACT	X	7722173	7722155	minus	Gm45208	ENSMUSG00000109493	ENSMUST00000208156	protein_coding	CLD	X-linked
sg_chrX_7722130_7722112	GCAGTAGTAGAGTCCTCCG	X	7722130	7722112	minus	Gm45208	ENSMUSG00000109493	ENSMUST00000208156	protein_coding	CLD	X-linked
sg_chrX_7722097_7722079	AAAAGAATGAGGGCGGATT	X	7722097	7722079	minus	Gm45208	ENSMUSG00000109493	ENSMUST00000208156	protein_coding	CLD	X-linked
sg_chrX_7722067_7722049	GGCACAAAAGACTGCCCAA	X	7722067	7722049	minus	Gm45208	ENSMUSG00000109493	ENSMUST00000208156	protein_coding	CLD	X-linked
sg_chrX_7721966_7721984	AGTTAACGAGTTCAATGCT	X	7721966	7721984	plus	Gm45208	ENSMUSG00000109493	ENSMUST00000208156	protein_coding	CLD	X-linked
sg_chrX_7726935_7726917	GATGTGCATTGATAGTGAA	X	7726935	7726917	minus	Gm45208	ENSMUSG00000109493	ENSMUST00000207461	protein_coding	CLD	X-linked
sg_chrX_7726917_7726899	ATGGCGCCGACGAAGTACC	X	7726917	7726899	minus	Gm45208	ENSMUSG00000109493	ENSMUST00000207461	protein_coding	CLD	X-linked
sg_chrX_7726879_7726897	ATCTCGCAAGCACAAAGCC	X	7726879	7726897	plus	Gm45208	ENSMUSG00000109493	ENSMUST00000207461	protein_coding	CLD	X-linked
sg_chrX_7726866_7726848	GGGAGCAGATTGGGCTTGG	X	7726866	7726848	minus	Gm45208	ENSMUSG00000109493	ENSMUST00000207461	protein_coding	CLD	X-linked
sg_chrX_7726792_7726774	TCCACCCTTGCCCGCTAGC	X	7726792	7726774	minus	Gm45208	ENSMUSG00000109493	ENSMUST00000207461	protein_coding	CLD	X-linked
sg_chrX_7726717_7726699	CTTCTCCAGGCTTGGACAG	X	7726717	7726699	minus	Gm45208	ENSMUSG00000109493	ENSMUST00000207461	protein_coding	CLD	X-linked
sg_chrX_7721951_7721969	AACTCACGGAGAGATAGAG	X	7721951	7721969	minus	Wdr45	ENSMUSG00000039382	ENSMUST00000156000	protein_coding	weissman	X-linked
sg_chrX_7721704_7721686	GTAGTGCTAGTAGTTGGCG	X	7721704	7721686	minus	Wdr45	ENSMUSG00000039382	ENSMUST00000156000	protein_coding	CLD	X-linked
sg_chrX_7721684_7721666	GGGACAGTCGAGGTTGTCT	X	7721684	7721666	minus	Wdr45	ENSMUSG00000039382	ENSMUST00000156000	protein_coding	CLD	X-linked
sg_chrX_7721627_7721609	CAAACAGAGAATGCTTACA	X	7721627	7721609	minus	Wdr45	ENSMUSG00000039382	ENSMUST00000156000	protein_coding	CLD	X-linked
sg_chrX_7721526_7721508	ATAATAAACGAGTTAGTAC	X	7721526	7721508	minus	Wdr45	ENSMUSG00000039382	ENSMUST00000156000	protein_coding	CLD	X-linked
sg_chrX_7721504_7721486	CTGTTGAAACAGGATCGGA	X	7721504	7721486	minus	Wdr45	ENSMUSG00000039382	ENSMUST00000156000	protein_coding	CLD	X-linked
sg_chrX_7721951_7721969	AACTCACGGAGAGATAGAG	X	7721951	7721969	minus	Wdr45	ENSMUSG00000039382	ENSMUST00000208553	protein_coding	weissman	X-linked
sg_chrX_7721704_7721686	GTAGTGCTAGTAGTTGGCG	X	7721704	7721686	minus	Wdr45	ENSMUSG00000039382	ENSMUST00000208553	protein_coding	CLD	X-linked
sg_chrX_7721684_7721666	GGGACAGTCGAGGTTGTCT	X	7721684	7721666	minus	Wdr45	ENSMUSG00000039382	ENSMUST00000208553	protein_coding	CLD	X-linked
sg_chrX_7721627_7721609	CAAACAGAGAATGCTTACA	X	7721627	7721609	minus	Wdr45	ENSMUSG00000039382	ENSMUST00000208553	protein_coding	CLD	X-linked
sg_chrX_7721526_7721508	ATAATAAACGAGTTAGTAC	X	7721526	7721508	minus	Wdr45	ENSMUSG00000039382	ENSMUST00000208553	protein_coding	CLD	X-linked
sg_chrX_7721504_7721486	CTGTTGAAACAGGATCGGA	X	7721504	7721486	minus	Wdr45	ENSMUSG00000039382	ENSMUST00000208553	protein_coding	CLD	X-linked
sg_chrX_7722191_7722209	AACGGAAGTGACTCATTCT	X	7722191	7722209	minus	Wdr45	ENSMUSG00000039382	ENSMUST00000043045	protein_coding	weissman	X-linked
sg_chrX_7722139_7722157	CTCCACAGGTCCGCCAAGT	X	7722139	7722157	plus	Wdr45	ENSMUSG00000039382	ENSMUST00000043045	protein_coding	weissman	X-linked
sg_chrX_7722114_7722132	GAGGACTCTACTACTGCTC	X	7722114	7722132	plus	Wdr45	ENSMUSG00000039382	ENSMUST00000043045	protein_coding	weissman	X-linked
sg_chrX_7722085_7722103	TCCGGAAAAAGAATGAGGG	X	7722085	7722103	minus	Wdr45	ENSMUSG00000039382	ENSMUST00000043045	protein_coding	weissman	X-linked
sg_chrX_7722077_7722095	AAGAATGAGGGCGGATTAG	X	7722077	7722095	minus	Wdr45	ENSMUSG00000039382	ENSMUST00000043045	protein_coding	weissman	X-linked
sg_chrX_7722019_7722037	TCTAAGGGAACCCGGGAAA	X	7722019	7722037	minus	Wdr45	ENSMUSG00000039382	ENSMUST00000043045	protein_coding	weissman	X-linked
sg_chrX_7722191_7722209	AACGGAAGTGACTCATTCT	X	7722191	7722209	minus	Wdr45	ENSMUSG00000039382	ENSMUST00000207386	protein_coding	weissman	X-linked
sg_chrX_7722139_7722157	CTCCACAGGTCCGCCAAGT	X	7722139	7722157	plus	Wdr45	ENSMUSG00000039382	ENSMUST00000207386	protein_coding	weissman	X-linked
sg_chrX_7722114_7722132	GAGGACTCTACTACTGCTC	X	7722114	7722132	plus	Wdr45	ENSMUSG00000039382	ENSMUST00000207386	protein_coding	weissman	X-linked
sg_chrX_7722085_7722103	TCCGGAAAAAGAATGAGGG	X	7722085	7722103	minus	Wdr45	ENSMUSG00000039382	ENSMUST00000207386	protein_coding	weissman	X-linked
sg_chrX_7722077_7722095	AAGAATGAGGGCGGATTAG	X	7722077	7722095	minus	Wdr45	ENSMUSG00000039382	ENSMUST00000207386	protein_coding	weissman	X-linked
sg_chrX_7722019_7722037	TCTAAGGGAACCCGGGAAA	X	7722019	7722037	minus	Wdr45	ENSMUSG00000039382	ENSMUST00000207386	protein_coding	weissman	X-linked
sg_chrX_7722191_7722209	AACGGAAGTGACTCATTCT	X	7722191	7722209	minus	Wdr45	ENSMUSG00000039382	ENSMUST00000116634	protein_coding	weissman	X-linked
sg_chrX_7722139_7722157	CTCCACAGGTCCGCCAAGT	X	7722139	7722157	plus	Wdr45	ENSMUSG00000039382	ENSMUST00000116634	protein_coding	weissman	X-linked
sg_chrX_7722114_7722132	GAGGACTCTACTACTGCTC	X	7722114	7722132	plus	Wdr45	ENSMUSG00000039382	ENSMUST00000116634	protein_coding	weissman	X-linked
sg_chrX_7722085_7722103	TCCGGAAAAAGAATGAGGG	X	7722085	7722103	minus	Wdr45	ENSMUSG00000039382	ENSMUST00000116634	protein_coding	weissman	X-linked
sg_chrX_7722077_7722095	AAGAATGAGGGCGGATTAG	X	7722077	7722095	minus	Wdr45	ENSMUSG00000039382	ENSMUST00000116634	protein_coding	weissman	X-linked
sg_chrX_7722019_7722037	TCTAAGGGAACCCGGGAAA	X	7722019	7722037	minus	Wdr45	ENSMUSG00000039382	ENSMUST00000116634	protein_coding	weissman	X-linked
sg_chrX_7722191_7722209	AACGGAAGTGACTCATTCT	X	7722191	7722209	minus	Wdr45	ENSMUSG00000039382	ENSMUST00000208072	protein_coding	weissman	X-linked
sg_chrX_7722139_7722157	CTCCACAGGTCCGCCAAGT	X	7722139	7722157	plus	Wdr45	ENSMUSG00000039382	ENSMUST00000208072	protein_coding	weissman	X-linked
sg_chrX_7722114_7722132	GAGGACTCTACTACTGCTC	X	7722114	7722132	plus	Wdr45	ENSMUSG00000039382	ENSMUST00000208072	protein_coding	weissman	X-linked
sg_chrX_7722085_7722103	TCCGGAAAAAGAATGAGGG	X	7722085	7722103	minus	Wdr45	ENSMUSG00000039382	ENSMUST00000208072	protein_coding	weissman	X-linked
sg_chrX_7722077_7722095	AAGAATGAGGGCGGATTAG	X	7722077	7722095	minus	Wdr45	ENSMUSG00000039382	ENSMUST00000208072	protein_coding	weissman	X-linked
sg_chrX_7722019_7722037	TCTAAGGGAACCCGGGAAA	X	7722019	7722037	minus	Wdr45	ENSMUSG00000039382	ENSMUST00000208072	protein_coding	weissman	X-linked
sg_chrX_7722191_7722209	AACGGAAGTGACTCATTCT	X	7722191	7722209	minus	Wdr45	ENSMUSG00000039382	ENSMUST00000207589	protein_coding	weissman	X-linked
sg_chrX_7722139_7722157	CTCCACAGGTCCGCCAAGT	X	7722139	7722157	plus	Wdr45	ENSMUSG00000039382	ENSMUST00000207589	protein_coding	weissman	X-linked
sg_chrX_7722114_7722132	GAGGACTCTACTACTGCTC	X	7722114	7722132	plus	Wdr45	ENSMUSG00000039382	ENSMUST00000207589	protein_coding	weissman	X-linked
sg_chrX_7722085_7722103	TCCGGAAAAAGAATGAGGG	X	7722085	7722103	minus	Wdr45	ENSMUSG00000039382	ENSMUST00000207589	protein_coding	weissman	X-linked
sg_chrX_7722077_7722095	AAGAATGAGGGCGGATTAG	X	7722077	7722095	minus	Wdr45	ENSMUSG00000039382	ENSMUST00000207589	protein_coding	weissman	X-linked
sg_chrX_7722019_7722037	TCTAAGGGAACCCGGGAAA	X	7722019	7722037	minus	Wdr45	ENSMUSG00000039382	ENSMUST00000207589	protein_coding	weissman	X-linked
sg_chrX_7722191_7722209	AACGGAAGTGACTCATTCT	X	7722191	7722209	minus	Wdr45	ENSMUSG00000039382	ENSMUST00000208524	protein_coding	weissman	X-linked
sg_chrX_7722139_7722157	CTCCACAGGTCCGCCAAGT	X	7722139	7722157	plus	Wdr45	ENSMUSG00000039382	ENSMUST00000208524	protein_coding	weissman	X-linked
sg_chrX_7722114_7722132	GAGGACTCTACTACTGCTC	X	7722114	7722132	plus	Wdr45	ENSMUSG00000039382	ENSMUST00000208524	protein_coding	weissman	X-linked
sg_chrX_7722085_7722103	TCCGGAAAAAGAATGAGGG	X	7722085	7722103	minus	Wdr45	ENSMUSG00000039382	ENSMUST00000208524	protein_coding	weissman	X-linked
sg_chrX_7722077_7722095	AAGAATGAGGGCGGATTAG	X	7722077	7722095	minus	Wdr45	ENSMUSG00000039382	ENSMUST00000208524	protein_coding	weissman	X-linked
sg_chrX_7722019_7722037	TCTAAGGGAACCCGGGAAA	X	7722019	7722037	minus	Wdr45	ENSMUSG00000039382	ENSMUST00000208524	protein_coding	weissman	X-linked
sg_chrX_7722191_7722209	AACGGAAGTGACTCATTCT	X	7722191	7722209	minus	Wdr45	ENSMUSG00000039382	ENSMUST00000208618	protein_coding	weissman	X-linked
sg_chrX_7722139_7722157	CTCCACAGGTCCGCCAAGT	X	7722139	7722157	plus	Wdr45	ENSMUSG00000039382	ENSMUST00000208618	protein_coding	weissman	X-linked
sg_chrX_7722114_7722132	GAGGACTCTACTACTGCTC	X	7722114	7722132	plus	Wdr45	ENSMUSG00000039382	ENSMUST00000208618	protein_coding	weissman	X-linked
sg_chrX_7722085_7722103	TCCGGAAAAAGAATGAGGG	X	7722085	7722103	minus	Wdr45	ENSMUSG00000039382	ENSMUST00000208618	protein_coding	weissman	X-linked
sg_chrX_7722077_7722095	AAGAATGAGGGCGGATTAG	X	7722077	7722095	minus	Wdr45	ENSMUSG00000039382	ENSMUST00000208618	protein_coding	weissman	X-linked
sg_chrX_7722019_7722037	TCTAAGGGAACCCGGGAAA	X	7722019	7722037	minus	Wdr45	ENSMUSG00000039382	ENSMUST00000208618	protein_coding	weissman	X-linked
sg_chrX_7722191_7722209	AACGGAAGTGACTCATTCT	X	7722191	7722209	minus	Wdr45	ENSMUSG00000039382	ENSMUST00000207183	protein_coding	weissman	X-linked
sg_chrX_7722139_7722157	CTCCACAGGTCCGCCAAGT	X	7722139	7722157	plus	Wdr45	ENSMUSG00000039382	ENSMUST00000207183	protein_coding	weissman	X-linked
sg_chrX_7722114_7722132	GAGGACTCTACTACTGCTC	X	7722114	7722132	plus	Wdr45	ENSMUSG00000039382	ENSMUST00000207183	protein_coding	weissman	X-linked
sg_chrX_7722085_7722103	TCCGGAAAAAGAATGAGGG	X	7722085	7722103	minus	Wdr45	ENSMUSG00000039382	ENSMUST00000207183	protein_coding	weissman	X-linked
sg_chrX_7722077_7722095	AAGAATGAGGGCGGATTAG	X	7722077	7722095	minus	Wdr45	ENSMUSG00000039382	ENSMUST00000207183	protein_coding	weissman	X-linked
sg_chrX_7722019_7722037	TCTAAGGGAACCCGGGAAA	X	7722019	7722037	minus	Wdr45	ENSMUSG00000039382	ENSMUST00000207183	protein_coding	weissman	X-linked
sg_chrX_7722191_7722209	AACGGAAGTGACTCATTCT	X	7722191	7722209	minus	Wdr45	ENSMUSG00000039382	ENSMUST00000144148	protein_coding	weissman	X-linked
sg_chrX_7722139_7722157	CTCCACAGGTCCGCCAAGT	X	7722139	7722157	plus	Wdr45	ENSMUSG00000039382	ENSMUST00000144148	protein_coding	weissman	X-linked
sg_chrX_7722114_7722132	GAGGACTCTACTACTGCTC	X	7722114	7722132	plus	Wdr45	ENSMUSG00000039382	ENSMUST00000144148	protein_coding	weissman	X-linked
sg_chrX_7722085_7722103	TCCGGAAAAAGAATGAGGG	X	7722085	7722103	minus	Wdr45	ENSMUSG00000039382	ENSMUST00000144148	protein_coding	weissman	X-linked
sg_chrX_7722077_7722095	AAGAATGAGGGCGGATTAG	X	7722077	7722095	minus	Wdr45	ENSMUSG00000039382	ENSMUST00000144148	protein_coding	weissman	X-linked
sg_chrX_7722019_7722037	TCTAAGGGAACCCGGGAAA	X	7722019	7722037	minus	Wdr45	ENSMUSG00000039382	ENSMUST00000144148	protein_coding	weissman	X-linked
sg_chrX_7722191_7722209	AACGGAAGTGACTCATTCT	X	7722191	7722209	minus	Wdr45	ENSMUSG00000039382	ENSMUST00000125991	protein_coding	weissman	X-linked
sg_chrX_7722139_7722157	CTCCACAGGTCCGCCAAGT	X	7722139	7722157	plus	Wdr45	ENSMUSG00000039382	ENSMUST00000125991	protein_coding	weissman	X-linked
sg_chrX_7722114_7722132	GAGGACTCTACTACTGCTC	X	7722114	7722132	plus	Wdr45	ENSMUSG00000039382	ENSMUST00000125991	protein_coding	weissman	X-linked
sg_chrX_7722085_7722103	TCCGGAAAAAGAATGAGGG	X	7722085	7722103	minus	Wdr45	ENSMUSG00000039382	ENSMUST00000125991	protein_coding	weissman	X-linked
sg_chrX_7722077_7722095	AAGAATGAGGGCGGATTAG	X	7722077	7722095	minus	Wdr45	ENSMUSG00000039382	ENSMUST00000125991	protein_coding	weissman	X-linked
sg_chrX_7722019_7722037	TCTAAGGGAACCCGGGAAA	X	7722019	7722037	minus	Wdr45	ENSMUSG00000039382	ENSMUST00000125991	protein_coding	weissman	X-linked
sg_chrX_7722191_7722209	AACGGAAGTGACTCATTCT	X	7722191	7722209	minus	Wdr45	ENSMUSG00000039382	ENSMUST00000154253	protein_coding	weissman	X-linked
sg_chrX_7722139_7722157	CTCCACAGGTCCGCCAAGT	X	7722139	7722157	plus	Wdr45	ENSMUSG00000039382	ENSMUST00000154253	protein_coding	weissman	X-linked
sg_chrX_7722114_7722132	GAGGACTCTACTACTGCTC	X	7722114	7722132	plus	Wdr45	ENSMUSG00000039382	ENSMUST00000154253	protein_coding	weissman	X-linked
sg_chrX_7722085_7722103	TCCGGAAAAAGAATGAGGG	X	7722085	7722103	minus	Wdr45	ENSMUSG00000039382	ENSMUST00000154253	protein_coding	weissman	X-linked
sg_chrX_7722077_7722095	AAGAATGAGGGCGGATTAG	X	7722077	7722095	minus	Wdr45	ENSMUSG00000039382	ENSMUST00000154253	protein_coding	weissman	X-linked
sg_chrX_7722019_7722037	TCTAAGGGAACCCGGGAAA	X	7722019	7722037	minus	Wdr45	ENSMUSG00000039382	ENSMUST00000154253	protein_coding	weissman	X-linked
sg_chrX_7722191_7722209	AACGGAAGTGACTCATTCT	X	7722191	7722209	minus	Wdr45	ENSMUSG00000039382	ENSMUST00000148624	protein_coding	weissman	X-linked
sg_chrX_7722139_7722157	CTCCACAGGTCCGCCAAGT	X	7722139	7722157	plus	Wdr45	ENSMUSG00000039382	ENSMUST00000148624	protein_coding	weissman	X-linked
sg_chrX_7722114_7722132	GAGGACTCTACTACTGCTC	X	7722114	7722132	plus	Wdr45	ENSMUSG00000039382	ENSMUST00000148624	protein_coding	weissman	X-linked
sg_chrX_7722085_7722103	TCCGGAAAAAGAATGAGGG	X	7722085	7722103	minus	Wdr45	ENSMUSG00000039382	ENSMUST00000148624	protein_coding	weissman	X-linked
sg_chrX_7722077_7722095	AAGAATGAGGGCGGATTAG	X	7722077	7722095	minus	Wdr45	ENSMUSG00000039382	ENSMUST00000148624	protein_coding	weissman	X-linked
sg_chrX_7722019_7722037	TCTAAGGGAACCCGGGAAA	X	7722019	7722037	minus	Wdr45	ENSMUSG00000039382	ENSMUST00000148624	protein_coding	weissman	X-linked
sg_chrX_7722191_7722209	AACGGAAGTGACTCATTCT	X	7722191	7722209	minus	Wdr45	ENSMUSG00000039382	ENSMUST00000127847	protein_coding	weissman	X-linked
sg_chrX_7722666_7722684	GAGAGGTCTTGGAAGAGAT	X	7722666	7722684	plus	Wdr45	ENSMUSG00000039382	ENSMUST00000127847	protein_coding	CLD	X-linked
sg_chrX_7722602_7722584	TTCTACATGAGCCATACTC	X	7722602	7722584	minus	Wdr45	ENSMUSG00000039382	ENSMUST00000127847	protein_coding	CLD	X-linked
sg_chrX_7722512_7722530	TTAGGGTTCTTCGTTAGTG	X	7722512	7722530	plus	Wdr45	ENSMUSG00000039382	ENSMUST00000127847	protein_coding	CLD	X-linked
sg_chrX_7722411_7722429	TAGAGGTCTTGACAGGTGA	X	7722411	7722429	plus	Wdr45	ENSMUSG00000039382	ENSMUST00000127847	protein_coding	CLD	X-linked
sg_chrX_7722375_7722393	AAGGGTTGGTCACGGTCAT	X	7722375	7722393	plus	Wdr45	ENSMUSG00000039382	ENSMUST00000127847	protein_coding	CLD	X-linked
sg_chrX_7722191_7722209	AACGGAAGTGACTCATTCT	X	7722191	7722209	minus	Wdr45	ENSMUSG00000039382	ENSMUST00000207675	protein_coding	weissman	X-linked
sg_chrX_7722139_7722157	CTCCACAGGTCCGCCAAGT	X	7722139	7722157	plus	Wdr45	ENSMUSG00000039382	ENSMUST00000207675	protein_coding	weissman	X-linked
sg_chrX_7722114_7722132	GAGGACTCTACTACTGCTC	X	7722114	7722132	plus	Wdr45	ENSMUSG00000039382	ENSMUST00000207675	protein_coding	weissman	X-linked
sg_chrX_7722085_7722103	TCCGGAAAAAGAATGAGGG	X	7722085	7722103	minus	Wdr45	ENSMUSG00000039382	ENSMUST00000207675	protein_coding	weissman	X-linked
sg_chrX_7722077_7722095	AAGAATGAGGGCGGATTAG	X	7722077	7722095	minus	Wdr45	ENSMUSG00000039382	ENSMUST00000207675	protein_coding	weissman	X-linked
sg_chrX_7722019_7722037	TCTAAGGGAACCCGGGAAA	X	7722019	7722037	minus	Wdr45	ENSMUSG00000039382	ENSMUST00000207675	protein_coding	weissman	X-linked
sg_chrX_7722191_7722209	AACGGAAGTGACTCATTCT	X	7722191	7722209	minus	Wdr45	ENSMUSG00000039382	ENSMUST00000116633	protein_coding	weissman	X-linked
sg_chrX_7722139_7722157	CTCCACAGGTCCGCCAAGT	X	7722139	7722157	plus	Wdr45	ENSMUSG00000039382	ENSMUST00000116633	protein_coding	weissman	X-linked
sg_chrX_7722114_7722132	GAGGACTCTACTACTGCTC	X	7722114	7722132	plus	Wdr45	ENSMUSG00000039382	ENSMUST00000116633	protein_coding	weissman	X-linked
sg_chrX_7722085_7722103	TCCGGAAAAAGAATGAGGG	X	7722085	7722103	minus	Wdr45	ENSMUSG00000039382	ENSMUST00000116633	protein_coding	weissman	X-linked
sg_chrX_7722077_7722095	AAGAATGAGGGCGGATTAG	X	7722077	7722095	minus	Wdr45	ENSMUSG00000039382	ENSMUST00000116633	protein_coding	weissman	X-linked
sg_chrX_7722019_7722037	TCTAAGGGAACCCGGGAAA	X	7722019	7722037	minus	Wdr45	ENSMUSG00000039382	ENSMUST00000116633	protein_coding	weissman	X-linked
sg_chrX_7722191_7722209	AACGGAAGTGACTCATTCT	X	7722191	7722209	minus	Wdr45	ENSMUSG00000039382	ENSMUST00000208996	protein_coding	weissman	X-linked
sg_chrX_7722139_7722157	CTCCACAGGTCCGCCAAGT	X	7722139	7722157	plus	Wdr45	ENSMUSG00000039382	ENSMUST00000208996	protein_coding	weissman	X-linked
sg_chrX_7722114_7722132	GAGGACTCTACTACTGCTC	X	7722114	7722132	plus	Wdr45	ENSMUSG00000039382	ENSMUST00000208996	protein_coding	weissman	X-linked
sg_chrX_7722085_7722103	TCCGGAAAAAGAATGAGGG	X	7722085	7722103	minus	Wdr45	ENSMUSG00000039382	ENSMUST00000208996	protein_coding	weissman	X-linked
sg_chrX_7722077_7722095	AAGAATGAGGGCGGATTAG	X	7722077	7722095	minus	Wdr45	ENSMUSG00000039382	ENSMUST00000208996	protein_coding	weissman	X-linked
sg_chrX_7722019_7722037	TCTAAGGGAACCCGGGAAA	X	7722019	7722037	minus	Wdr45	ENSMUSG00000039382	ENSMUST00000208996	protein_coding	weissman	X-linked
sg_chrX_7722191_7722209	AACGGAAGTGACTCATTCT	X	7722191	7722209	minus	Wdr45	ENSMUSG00000039382	ENSMUST00000209143	protein_coding	weissman	X-linked
sg_chrX_7722139_7722157	CTCCACAGGTCCGCCAAGT	X	7722139	7722157	plus	Wdr45	ENSMUSG00000039382	ENSMUST00000209143	protein_coding	weissman	X-linked
sg_chrX_7722114_7722132	GAGGACTCTACTACTGCTC	X	7722114	7722132	plus	Wdr45	ENSMUSG00000039382	ENSMUST00000209143	protein_coding	weissman	X-linked
sg_chrX_7722085_7722103	TCCGGAAAAAGAATGAGGG	X	7722085	7722103	minus	Wdr45	ENSMUSG00000039382	ENSMUST00000209143	protein_coding	weissman	X-linked
sg_chrX_7722077_7722095	AAGAATGAGGGCGGATTAG	X	7722077	7722095	minus	Wdr45	ENSMUSG00000039382	ENSMUST00000209143	protein_coding	weissman	X-linked
sg_chrX_7722019_7722037	TCTAAGGGAACCCGGGAAA	X	7722019	7722037	minus	Wdr45	ENSMUSG00000039382	ENSMUST00000209143	protein_coding	weissman	X-linked
sg_chrX_7722191_7722209	AACGGAAGTGACTCATTCT	X	7722191	7722209	minus	Wdr45	ENSMUSG00000039382	ENSMUST00000207337	protein_coding	weissman	X-linked
sg_chrX_7722139_7722157	CTCCACAGGTCCGCCAAGT	X	7722139	7722157	plus	Wdr45	ENSMUSG00000039382	ENSMUST00000207337	protein_coding	weissman	X-linked
sg_chrX_7722114_7722132	GAGGACTCTACTACTGCTC	X	7722114	7722132	plus	Wdr45	ENSMUSG00000039382	ENSMUST00000207337	protein_coding	weissman	X-linked
sg_chrX_7722085_7722103	TCCGGAAAAAGAATGAGGG	X	7722085	7722103	minus	Wdr45	ENSMUSG00000039382	ENSMUST00000207337	protein_coding	weissman	X-linked
sg_chrX_7722077_7722095	AAGAATGAGGGCGGATTAG	X	7722077	7722095	minus	Wdr45	ENSMUSG00000039382	ENSMUST00000207337	protein_coding	weissman	X-linked
sg_chrX_7722019_7722037	TCTAAGGGAACCCGGGAAA	X	7722019	7722037	minus	Wdr45	ENSMUSG00000039382	ENSMUST00000207337	protein_coding	weissman	X-linked
sg_chrX_7722849_7722831	TCTTGAAGGTTCTGCCCTA	X	7722849	7722831	minus	Wdr45	ENSMUSG00000039382	ENSMUST00000115687	protein_coding	CLD	X-linked
sg_chrX_7722666_7722684	GAGAGGTCTTGGAAGAGAT	X	7722666	7722684	plus	Wdr45	ENSMUSG00000039382	ENSMUST00000115687	protein_coding	CLD	X-linked
sg_chrX_7722602_7722584	TTCTACATGAGCCATACTC	X	7722602	7722584	minus	Wdr45	ENSMUSG00000039382	ENSMUST00000115687	protein_coding	CLD	X-linked
sg_chrX_7722512_7722530	TTAGGGTTCTTCGTTAGTG	X	7722512	7722530	plus	Wdr45	ENSMUSG00000039382	ENSMUST00000115687	protein_coding	CLD	X-linked
sg_chrX_7722411_7722429	TAGAGGTCTTGACAGGTGA	X	7722411	7722429	plus	Wdr45	ENSMUSG00000039382	ENSMUST00000115687	protein_coding	CLD	X-linked
sg_chrX_7722419_7722437	TTGACAGGTGATGGATGGC	X	7722419	7722437	plus	Wdr45	ENSMUSG00000039382	ENSMUST00000115687	protein_coding	CLD	X-linked
sg_chrX_7724184_7724166	GGACAGGGAATAGGGTGTC	X	7724184	7724166	minus	Wdr45	ENSMUSG00000039382	ENSMUST00000207109	protein_coding	CLD	X-linked
sg_chrX_7724135_7724153	GCTGATGTGTGCATTGGCA	X	7724135	7724153	plus	Wdr45	ENSMUSG00000039382	ENSMUST00000207109	protein_coding	CLD	X-linked
sg_chrX_7724099_7724117	GTGAGTGGCTGTAGCGGTG	X	7724099	7724117	plus	Wdr45	ENSMUSG00000039382	ENSMUST00000207109	protein_coding	CLD	X-linked
sg_chrX_7724068_7724086	GTGGAGCCACTTATGGAGA	X	7724068	7724086	plus	Wdr45	ENSMUSG00000039382	ENSMUST00000207109	protein_coding	CLD	X-linked
sg_chrX_7724060_7724042	ATCCGGACGCCTGTCTCCA	X	7724060	7724042	minus	Wdr45	ENSMUSG00000039382	ENSMUST00000207109	protein_coding	CLD	X-linked
sg_chrX_7724021_7724003	GGGGATGGAAGGAATCAGT	X	7724021	7724003	minus	Wdr45	ENSMUSG00000039382	ENSMUST00000207109	protein_coding	CLD	X-linked
sg_chrX_7724327_7724309	AGGAATCTGGGTCAAGTAT	X	7724327	7724309	minus	Wdr45	ENSMUSG00000039382	ENSMUST00000208517	protein_coding	CLD	X-linked
sg_chrX_7724291_7724273	CTGAGATCTCAGAGAACTT	X	7724291	7724273	minus	Wdr45	ENSMUSG00000039382	ENSMUST00000208517	protein_coding	CLD	X-linked
sg_chrX_7724268_7724250	CTGCTCCCACCGCCCACCA	X	7724268	7724250	minus	Wdr45	ENSMUSG00000039382	ENSMUST00000208517	protein_coding	CLD	X-linked
sg_chrX_7724204_7724186	TGCCTACCTGCTCGTGGTC	X	7724204	7724186	minus	Wdr45	ENSMUSG00000039382	ENSMUST00000208517	protein_coding	CLD	X-linked
sg_chrX_7724184_7724166	GGACAGGGAATAGGGTGTC	X	7724184	7724166	minus	Wdr45	ENSMUSG00000039382	ENSMUST00000208517	protein_coding	CLD	X-linked
sg_chrX_7724135_7724153	GCTGATGTGTGCATTGGCA	X	7724135	7724153	plus	Wdr45	ENSMUSG00000039382	ENSMUST00000208517	protein_coding	CLD	X-linked
sg_chrX_7725756_7725738	CTAGAGCAGCCCTATCACT	X	7725756	7725738	minus	Wdr45	ENSMUSG00000039382	ENSMUST00000208918	protein_coding	CLD	X-linked
sg_chrX_7725645_7725663	GAGGGTATAGACTGGATTC	X	7725645	7725663	plus	Wdr45	ENSMUSG00000039382	ENSMUST00000208918	protein_coding	CLD	X-linked
sg_chrX_7725584_7725602	ATCTGGCAAGTGTTGTCCT	X	7725584	7725602	plus	Wdr45	ENSMUSG00000039382	ENSMUST00000208918	protein_coding	CLD	X-linked
sg_chrX_7725532_7725514	ACTTGAGACTCAAACCAAG	X	7725532	7725514	minus	Wdr45	ENSMUSG00000039382	ENSMUST00000208918	protein_coding	CLD	X-linked
sg_chrX_7725412_7725394	GGACAAGGAGGTCGGAGTA	X	7725412	7725394	minus	Wdr45	ENSMUSG00000039382	ENSMUST00000208918	protein_coding	CLD	X-linked
sg_chrX_7725726_7725744	TCCTTACCTCCAAGTGATA	X	7725726	7725744	plus	Wdr45	ENSMUSG00000039382	ENSMUST00000208918	protein_coding	CLD	X-linked
sg_chrX_7726562_7726580	ATGGGCACCATGCCACGGA	X	7726562	7726580	plus	Wdr45	ENSMUSG00000039382	ENSMUST00000124707	protein_coding	CLD	X-linked
sg_chrX_7726535_7726553	GCAAAGCCTTACCCCTGTG	X	7726535	7726553	plus	Wdr45	ENSMUSG00000039382	ENSMUST00000124707	protein_coding	CLD	X-linked
sg_chrX_7726498_7726516	GAGCGCTGGGTGTTCAGAT	X	7726498	7726516	plus	Wdr45	ENSMUSG00000039382	ENSMUST00000124707	protein_coding	CLD	X-linked
sg_chrX_7726463_7726481	AAGCATTCATTGAGAACGT	X	7726463	7726481	plus	Wdr45	ENSMUSG00000039382	ENSMUST00000124707	protein_coding	CLD	X-linked
sg_chrX_7726432_7726414	GGGAAGAGGAACTGACTGT	X	7726432	7726414	minus	Wdr45	ENSMUSG00000039382	ENSMUST00000124707	protein_coding	CLD	X-linked
sg_chrX_7726389_7726407	ACAGGCTCTGTGCCCTTCC	X	7726389	7726407	plus	Wdr45	ENSMUSG00000039382	ENSMUST00000124707	protein_coding	CLD	X-linked
sg_chrX_7726745_7726763	TGTGGAAGTCTGCAACTTG	X	7726745	7726763	plus	Wdr45	ENSMUSG00000039382	ENSMUST00000208719	protein_coding	CLD	X-linked
sg_chrX_7726717_7726699	CTTCTCCAGGCTTGGACAG	X	7726717	7726699	minus	Wdr45	ENSMUSG00000039382	ENSMUST00000208719	protein_coding	CLD	X-linked
sg_chrX_7726666_7726684	ACTTCATCCTCACCACTTA	X	7726666	7726684	plus	Wdr45	ENSMUSG00000039382	ENSMUST00000208719	protein_coding	CLD	X-linked
sg_chrX_7726595_7726577	GGCCGGATTGAACCCTCCG	X	7726595	7726577	minus	Wdr45	ENSMUSG00000039382	ENSMUST00000208719	protein_coding	CLD	X-linked
sg_chrX_7726562_7726544	TAGCAACCTCACAGGGGTA	X	7726562	7726544	minus	Wdr45	ENSMUSG00000039382	ENSMUST00000208719	protein_coding	CLD	X-linked
sg_chrX_7726498_7726516	GAGCGCTGGGTGTTCAGAT	X	7726498	7726516	plus	Wdr45	ENSMUSG00000039382	ENSMUST00000208719	protein_coding	CLD	X-linked
sg_chrX_7727027_7727009	GGTATCAAAGAGACGAATA	X	7727027	7727009	minus	Wdr45	ENSMUSG00000039382	ENSMUST00000209077	protein_coding	CLD	X-linked
sg_chrX_7726989_7726971	CTGACGCCACTACAGTGCC	X	7726989	7726971	minus	Wdr45	ENSMUSG00000039382	ENSMUST00000209077	protein_coding	CLD	X-linked
sg_chrX_7726979_7726961	TACAGTGCCTGGCTGGTTC	X	7726979	7726961	minus	Wdr45	ENSMUSG00000039382	ENSMUST00000209077	protein_coding	CLD	X-linked
sg_chrX_7726935_7726917	GATGTGCATTGATAGTGAA	X	7726935	7726917	minus	Wdr45	ENSMUSG00000039382	ENSMUST00000209077	protein_coding	CLD	X-linked
sg_chrX_7726917_7726899	ATGGCGCCGACGAAGTACC	X	7726917	7726899	minus	Wdr45	ENSMUSG00000039382	ENSMUST00000209077	protein_coding	CLD	X-linked
sg_chrX_7726886_7726868	TGCGAGATCCTGGAGTAGG	X	7726886	7726868	minus	Wdr45	ENSMUSG00000039382	ENSMUST00000209077	protein_coding	CLD	X-linked
sg_chrX_53607971_53607989	CGGGGGGGCGCTCTTCTAA	X	53607971	53607989	minus	Cxx1c	ENSMUSG00000051851	ENSMUST00000063384	protein_coding	weissman	X-linked
sg_chrX_53607896_53607914	TAGCTGAAAGTGCAGAGGA	X	53607896	53607914	minus	Cxx1c	ENSMUSG00000051851	ENSMUST00000063384	protein_coding	weissman	X-linked
sg_chrX_53607848_53607866	AAGCTTGGGTCCCACCCAC	X	53607848	53607866	plus	Cxx1c	ENSMUSG00000051851	ENSMUST00000063384	protein_coding	weissman	X-linked
sg_chrX_53607813_53607831	CCACAGGGTCTAAAAACCT	X	53607813	53607831	minus	Cxx1c	ENSMUSG00000051851	ENSMUST00000063384	protein_coding	weissman	X-linked
sg_chrX_53607794_53607812	TACACAAAGGCGACAACCA	X	53607794	53607812	plus	Cxx1c	ENSMUSG00000051851	ENSMUST00000063384	protein_coding	weissman	X-linked
sg_chrX_53607764_53607782	GGGCCGAAGAGAATGCTTC	X	53607764	53607782	minus	Cxx1c	ENSMUSG00000051851	ENSMUST00000063384	protein_coding	weissman	X-linked
sg_chrX_93675011_93675029	GGGAGCGGCCGGGGCCCAT	X	93675011	93675029	minus	Pcyt1b	ENSMUSG00000035246	ENSMUST00000045898	protein_coding	weissman	X-linked
sg_chrX_93675000_93675018	CAGGCCAGCCAATGGGCCC	X	93675000	93675018	plus	Pcyt1b	ENSMUSG00000035246	ENSMUST00000045898	protein_coding	weissman	X-linked
sg_chrX_93674990_93675008	GCTGGCCTGCCTTACCCAC	X	93674990	93675008	minus	Pcyt1b	ENSMUSG00000035246	ENSMUST00000045898	protein_coding	weissman	X-linked
sg_chrX_93674978_93674996	AGTTCAGGCCCGGTGGGTA	X	93674978	93674996	plus	Pcyt1b	ENSMUSG00000035246	ENSMUST00000045898	protein_coding	weissman	X-linked
sg_chrX_93674972_93674990	GCAGCAAGTTCAGGCCCGG	X	93674972	93674990	plus	Pcyt1b	ENSMUSG00000035246	ENSMUST00000045898	protein_coding	weissman	X-linked
sg_chrX_93674969_93674987	AAAGCAGCAAGTTCAGGCC	X	93674969	93674987	plus	Pcyt1b	ENSMUSG00000035246	ENSMUST00000045898	protein_coding	weissman	X-linked
sg_chrX_93731539_93731521	GTGCTCATCATCCCGGGTT	X	93731539	93731521	minus	Pcyt1b	ENSMUSG00000035246	ENSMUST00000146263	protein_coding	CLD	X-linked
sg_chrX_93731495_93731513	GTGAGTGGATGGTGTCTCC	X	93731495	93731513	plus	Pcyt1b	ENSMUSG00000035246	ENSMUST00000146263	protein_coding	CLD	X-linked
sg_chrX_93731423_93731441	CTCTGTGGGTGATGCGGTT	X	93731423	93731441	plus	Pcyt1b	ENSMUSG00000035246	ENSMUST00000146263	protein_coding	CLD	X-linked
sg_chrX_93731396_93731414	AGGTGGACTAATGAGGGTG	X	93731396	93731414	plus	Pcyt1b	ENSMUSG00000035246	ENSMUST00000146263	protein_coding	CLD	X-linked
sg_chrX_93731162_93731180	GGTGATGGAAAAACAACCG	X	93731162	93731180	plus	Pcyt1b	ENSMUSG00000035246	ENSMUST00000146263	protein_coding	CLD	X-linked
sg_chrX_93731156_93731138	CCAGATCAGTCCACATGGA	X	93731156	93731138	minus	Pcyt1b	ENSMUSG00000035246	ENSMUST00000146263	protein_coding	CLD	X-linked
sg_chrX_7884261_7884279	CCCCCCAGAGGTCCGGAAA	X	7884261	7884279	plus	Slc35a2	ENSMUSG00000031156	ENSMUST00000096514	protein_coding	weissman	X-linked
sg_chrX_7884150_7884168	TCCCAGATTCCATCCAAAC	X	7884150	7884168	minus	Slc35a2	ENSMUSG00000031156	ENSMUST00000096514	protein_coding	weissman	X-linked
sg_chrX_7884134_7884152	GCGCCCCGGGTCTCCTGTT	X	7884134	7884152	plus	Slc35a2	ENSMUSG00000031156	ENSMUST00000096514	protein_coding	weissman	X-linked
sg_chrX_7884128_7884146	AGACCCGGGGCGCCGCAGA	X	7884128	7884146	minus	Slc35a2	ENSMUSG00000031156	ENSMUST00000096514	protein_coding	weissman	X-linked
sg_chrX_7884122_7884140	AGACCGTCTGCGGCGCCCC	X	7884122	7884140	plus	Slc35a2	ENSMUSG00000031156	ENSMUST00000096514	protein_coding	weissman	X-linked
sg_chrX_7884113_7884131	CGCTGCGGGAGACCGTCTG	X	7884113	7884131	plus	Slc35a2	ENSMUSG00000031156	ENSMUST00000096514	protein_coding	weissman	X-linked
sg_chrX_7884261_7884279	CCCCCCAGAGGTCCGGAAA	X	7884261	7884279	plus	Slc35a2	ENSMUSG00000031156	ENSMUST00000155967	protein_coding	weissman	X-linked
sg_chrX_7884150_7884168	TCCCAGATTCCATCCAAAC	X	7884150	7884168	minus	Slc35a2	ENSMUSG00000031156	ENSMUST00000155967	protein_coding	weissman	X-linked
sg_chrX_7884134_7884152	GCGCCCCGGGTCTCCTGTT	X	7884134	7884152	plus	Slc35a2	ENSMUSG00000031156	ENSMUST00000155967	protein_coding	weissman	X-linked
sg_chrX_7884128_7884146	AGACCCGGGGCGCCGCAGA	X	7884128	7884146	minus	Slc35a2	ENSMUSG00000031156	ENSMUST00000155967	protein_coding	weissman	X-linked
sg_chrX_7884122_7884140	AGACCGTCTGCGGCGCCCC	X	7884122	7884140	plus	Slc35a2	ENSMUSG00000031156	ENSMUST00000155967	protein_coding	weissman	X-linked
sg_chrX_7884113_7884131	CGCTGCGGGAGACCGTCTG	X	7884113	7884131	plus	Slc35a2	ENSMUSG00000031156	ENSMUST00000155967	protein_coding	weissman	X-linked
sg_chrX_7884261_7884279	CCCCCCAGAGGTCCGGAAA	X	7884261	7884279	plus	Slc35a2	ENSMUSG00000031156	ENSMUST00000208640	protein_coding	weissman	X-linked
sg_chrX_7884150_7884168	TCCCAGATTCCATCCAAAC	X	7884150	7884168	minus	Slc35a2	ENSMUSG00000031156	ENSMUST00000208640	protein_coding	weissman	X-linked
sg_chrX_7884134_7884152	GCGCCCCGGGTCTCCTGTT	X	7884134	7884152	plus	Slc35a2	ENSMUSG00000031156	ENSMUST00000208640	protein_coding	weissman	X-linked
sg_chrX_7884128_7884146	AGACCCGGGGCGCCGCAGA	X	7884128	7884146	minus	Slc35a2	ENSMUSG00000031156	ENSMUST00000208640	protein_coding	weissman	X-linked
sg_chrX_7884122_7884140	AGACCGTCTGCGGCGCCCC	X	7884122	7884140	plus	Slc35a2	ENSMUSG00000031156	ENSMUST00000208640	protein_coding	weissman	X-linked
sg_chrX_7884113_7884131	CGCTGCGGGAGACCGTCTG	X	7884113	7884131	plus	Slc35a2	ENSMUSG00000031156	ENSMUST00000208640	protein_coding	weissman	X-linked
sg_chrX_7884261_7884279	CCCCCCAGAGGTCCGGAAA	X	7884261	7884279	plus	Slc35a2	ENSMUSG00000031156	ENSMUST00000207114	protein_coding	weissman	X-linked
sg_chrX_7884150_7884168	TCCCAGATTCCATCCAAAC	X	7884150	7884168	minus	Slc35a2	ENSMUSG00000031156	ENSMUST00000207114	protein_coding	weissman	X-linked
sg_chrX_7884134_7884152	GCGCCCCGGGTCTCCTGTT	X	7884134	7884152	plus	Slc35a2	ENSMUSG00000031156	ENSMUST00000207114	protein_coding	weissman	X-linked
sg_chrX_7884128_7884146	AGACCCGGGGCGCCGCAGA	X	7884128	7884146	minus	Slc35a2	ENSMUSG00000031156	ENSMUST00000207114	protein_coding	weissman	X-linked
sg_chrX_7884122_7884140	AGACCGTCTGCGGCGCCCC	X	7884122	7884140	plus	Slc35a2	ENSMUSG00000031156	ENSMUST00000207114	protein_coding	weissman	X-linked
sg_chrX_7884113_7884131	CGCTGCGGGAGACCGTCTG	X	7884113	7884131	plus	Slc35a2	ENSMUSG00000031156	ENSMUST00000207114	protein_coding	weissman	X-linked
sg_chrX_7884261_7884279	CCCCCCAGAGGTCCGGAAA	X	7884261	7884279	plus	Slc35a2	ENSMUSG00000031156	ENSMUST00000208633	protein_coding	weissman	X-linked
sg_chrX_7884150_7884168	TCCCAGATTCCATCCAAAC	X	7884150	7884168	minus	Slc35a2	ENSMUSG00000031156	ENSMUST00000208633	protein_coding	weissman	X-linked
sg_chrX_7884134_7884152	GCGCCCCGGGTCTCCTGTT	X	7884134	7884152	plus	Slc35a2	ENSMUSG00000031156	ENSMUST00000208633	protein_coding	weissman	X-linked
sg_chrX_7884128_7884146	AGACCCGGGGCGCCGCAGA	X	7884128	7884146	minus	Slc35a2	ENSMUSG00000031156	ENSMUST00000208633	protein_coding	weissman	X-linked
sg_chrX_7884122_7884140	AGACCGTCTGCGGCGCCCC	X	7884122	7884140	plus	Slc35a2	ENSMUSG00000031156	ENSMUST00000208633	protein_coding	weissman	X-linked
sg_chrX_7884113_7884131	CGCTGCGGGAGACCGTCTG	X	7884113	7884131	plus	Slc35a2	ENSMUSG00000031156	ENSMUST00000208633	protein_coding	weissman	X-linked
sg_chrX_7884261_7884279	CCCCCCAGAGGTCCGGAAA	X	7884261	7884279	plus	Slc35a2	ENSMUSG00000031156	ENSMUST00000208397	protein_coding	weissman	X-linked
sg_chrX_7884150_7884168	TCCCAGATTCCATCCAAAC	X	7884150	7884168	minus	Slc35a2	ENSMUSG00000031156	ENSMUST00000208397	protein_coding	weissman	X-linked
sg_chrX_7884134_7884152	GCGCCCCGGGTCTCCTGTT	X	7884134	7884152	plus	Slc35a2	ENSMUSG00000031156	ENSMUST00000208397	protein_coding	weissman	X-linked
sg_chrX_7884128_7884146	AGACCCGGGGCGCCGCAGA	X	7884128	7884146	minus	Slc35a2	ENSMUSG00000031156	ENSMUST00000208397	protein_coding	weissman	X-linked
sg_chrX_7884122_7884140	AGACCGTCTGCGGCGCCCC	X	7884122	7884140	plus	Slc35a2	ENSMUSG00000031156	ENSMUST00000208397	protein_coding	weissman	X-linked
sg_chrX_7884113_7884131	CGCTGCGGGAGACCGTCTG	X	7884113	7884131	plus	Slc35a2	ENSMUSG00000031156	ENSMUST00000208397	protein_coding	weissman	X-linked
sg_chrX_7884261_7884279	CCCCCCAGAGGTCCGGAAA	X	7884261	7884279	plus	Slc35a2	ENSMUSG00000031156	ENSMUST00000153620	protein_coding	weissman	X-linked
sg_chrX_7884150_7884168	TCCCAGATTCCATCCAAAC	X	7884150	7884168	minus	Slc35a2	ENSMUSG00000031156	ENSMUST00000153620	protein_coding	weissman	X-linked
sg_chrX_7884134_7884152	GCGCCCCGGGTCTCCTGTT	X	7884134	7884152	plus	Slc35a2	ENSMUSG00000031156	ENSMUST00000153620	protein_coding	weissman	X-linked
sg_chrX_7884128_7884146	AGACCCGGGGCGCCGCAGA	X	7884128	7884146	minus	Slc35a2	ENSMUSG00000031156	ENSMUST00000153620	protein_coding	weissman	X-linked
sg_chrX_7884122_7884140	AGACCGTCTGCGGCGCCCC	X	7884122	7884140	plus	Slc35a2	ENSMUSG00000031156	ENSMUST00000153620	protein_coding	weissman	X-linked
sg_chrX_7884113_7884131	CGCTGCGGGAGACCGTCTG	X	7884113	7884131	plus	Slc35a2	ENSMUSG00000031156	ENSMUST00000153620	protein_coding	weissman	X-linked
sg_chrX_7884261_7884279	CCCCCCAGAGGTCCGGAAA	X	7884261	7884279	plus	Slc35a2	ENSMUSG00000031156	ENSMUST00000123277	protein_coding	weissman	X-linked
sg_chrX_7884150_7884168	TCCCAGATTCCATCCAAAC	X	7884150	7884168	minus	Slc35a2	ENSMUSG00000031156	ENSMUST00000123277	protein_coding	weissman	X-linked
sg_chrX_7884134_7884152	GCGCCCCGGGTCTCCTGTT	X	7884134	7884152	plus	Slc35a2	ENSMUSG00000031156	ENSMUST00000123277	protein_coding	weissman	X-linked
sg_chrX_7884128_7884146	AGACCCGGGGCGCCGCAGA	X	7884128	7884146	minus	Slc35a2	ENSMUSG00000031156	ENSMUST00000123277	protein_coding	weissman	X-linked
sg_chrX_7884122_7884140	AGACCGTCTGCGGCGCCCC	X	7884122	7884140	plus	Slc35a2	ENSMUSG00000031156	ENSMUST00000123277	protein_coding	weissman	X-linked
sg_chrX_7884113_7884131	CGCTGCGGGAGACCGTCTG	X	7884113	7884131	plus	Slc35a2	ENSMUSG00000031156	ENSMUST00000123277	protein_coding	weissman	X-linked
sg_chrX_7884150_7884168	TCCCAGATTCCATCCAAAC	X	7884150	7884168	minus	Slc35a2	ENSMUSG00000031156	ENSMUST00000115663	protein_coding	weissman	X-linked
sg_chrX_7884134_7884152	GCGCCCCGGGTCTCCTGTT	X	7884134	7884152	plus	Slc35a2	ENSMUSG00000031156	ENSMUST00000115663	protein_coding	weissman	X-linked
sg_chrX_7884128_7884146	AGACCCGGGGCGCCGCAGA	X	7884128	7884146	minus	Slc35a2	ENSMUSG00000031156	ENSMUST00000115663	protein_coding	weissman	X-linked
sg_chrX_7884122_7884140	AGACCGTCTGCGGCGCCCC	X	7884122	7884140	plus	Slc35a2	ENSMUSG00000031156	ENSMUST00000115663	protein_coding	weissman	X-linked
sg_chrX_7884113_7884131	CGCTGCGGGAGACCGTCTG	X	7884113	7884131	plus	Slc35a2	ENSMUSG00000031156	ENSMUST00000115663	protein_coding	weissman	X-linked
sg_chrX_7884041_7884059	TCAGTGAGGCGGGCGCATG	X	7884041	7884059	plus	Slc35a2	ENSMUSG00000031156	ENSMUST00000115663	protein_coding	weissman	X-linked
sg_chrX_7884018_7884036	CAGGTGGTTACGGGCAGTC	X	7884018	7884036	plus	Slc35a2	ENSMUSG00000031156	ENSMUST00000115660	protein_coding	CLD	X-linked
sg_chrX_7883991_7883973	TTCCGTTGCTCCGCCATCT	X	7883991	7883973	minus	Slc35a2	ENSMUSG00000031156	ENSMUST00000115660	protein_coding	CLD	X-linked
sg_chrX_7883922_7883940	GATTCTGACGCGAGAAGGG	X	7883922	7883940	plus	Slc35a2	ENSMUSG00000031156	ENSMUST00000115660	protein_coding	CLD	X-linked
sg_chrX_7883904_7883886	AGCCAGGTGCCGCCCTCTA	X	7883904	7883886	minus	Slc35a2	ENSMUSG00000031156	ENSMUST00000115660	protein_coding	CLD	X-linked
sg_chrX_7883840_7883822	GACTAGTGAAACAGTGGAC	X	7883840	7883822	minus	Slc35a2	ENSMUSG00000031156	ENSMUST00000115660	protein_coding	CLD	X-linked
sg_chrX_7883795_7883813	CTCTCTTCTATTATGGTCA	X	7883795	7883813	plus	Slc35a2	ENSMUSG00000031156	ENSMUST00000115660	protein_coding	CLD	X-linked
sg_chrX_7884018_7884036	CAGGTGGTTACGGGCAGTC	X	7884018	7884036	plus	Slc35a2	ENSMUSG00000031156	ENSMUST00000208023	protein_coding	CLD	X-linked
sg_chrX_7883991_7883973	TTCCGTTGCTCCGCCATCT	X	7883991	7883973	minus	Slc35a2	ENSMUSG00000031156	ENSMUST00000208023	protein_coding	CLD	X-linked
sg_chrX_7883922_7883940	GATTCTGACGCGAGAAGGG	X	7883922	7883940	plus	Slc35a2	ENSMUSG00000031156	ENSMUST00000208023	protein_coding	CLD	X-linked
sg_chrX_7883904_7883886	AGCCAGGTGCCGCCCTCTA	X	7883904	7883886	minus	Slc35a2	ENSMUSG00000031156	ENSMUST00000208023	protein_coding	CLD	X-linked
sg_chrX_7883840_7883822	GACTAGTGAAACAGTGGAC	X	7883840	7883822	minus	Slc35a2	ENSMUSG00000031156	ENSMUST00000208023	protein_coding	CLD	X-linked
sg_chrX_7883795_7883813	CTCTCTTCTATTATGGTCA	X	7883795	7883813	plus	Slc35a2	ENSMUSG00000031156	ENSMUST00000208023	protein_coding	CLD	X-linked
sg_chrX_7892369_7892351	TAGACCCCAGCGAAGCCTG	X	7892369	7892351	minus	Slc35a2	ENSMUSG00000031156	ENSMUST00000208718	protein_coding	CLD	X-linked
sg_chrX_7892296_7892314	CTGGATCAGAACCCGGGGG	X	7892296	7892314	plus	Slc35a2	ENSMUSG00000031156	ENSMUST00000208718	protein_coding	CLD	X-linked
sg_chrX_7892242_7892260	ACTGGTGTCGCCATTGTCC	X	7892242	7892260	plus	Slc35a2	ENSMUSG00000031156	ENSMUST00000208718	protein_coding	CLD	X-linked
sg_chrX_7892199_7892217	CAGCCTCTCACGCCTGCAG	X	7892199	7892217	plus	Slc35a2	ENSMUSG00000031156	ENSMUST00000208718	protein_coding	CLD	X-linked
sg_chrX_7892119_7892137	GCCTTCACATGCAACTTGC	X	7892119	7892137	plus	Slc35a2	ENSMUSG00000031156	ENSMUST00000208718	protein_coding	CLD	X-linked
sg_chrX_7892102_7892084	AAATCCCATGAAGTGCAAG	X	7892102	7892084	minus	Slc35a2	ENSMUSG00000031156	ENSMUST00000208718	protein_coding	CLD	X-linked
sg_chrX_81070571_81070589	AGGGTCTGCACCCGGACGG	X	81070571	81070589	minus	Tmem47	ENSMUSG00000025666	ENSMUST00000026760	protein_coding	weissman	X-linked
sg_chrX_81070567_81070585	TCTGCACCCGGACGGCGGA	X	81070567	81070585	minus	Tmem47	ENSMUSG00000025666	ENSMUST00000026760	protein_coding	weissman	X-linked
sg_chrX_81070561_81070579	CCCGGACGGCGGAAGGCTC	X	81070561	81070579	minus	Tmem47	ENSMUSG00000025666	ENSMUST00000026760	protein_coding	weissman	X-linked
sg_chrX_81070531_81070549	GGTCTCGCCACTAATCCCT	X	81070531	81070549	minus	Tmem47	ENSMUSG00000025666	ENSMUST00000026760	protein_coding	weissman	X-linked
sg_chrX_81070513_81070531	TGCTGCGCGCAGTGACCAA	X	81070513	81070531	plus	Tmem47	ENSMUSG00000025666	ENSMUST00000026760	protein_coding	weissman	X-linked
sg_chrX_81070446_81070464	TGACCCGGAGACAGGGCGA	X	81070446	81070464	plus	Tmem47	ENSMUSG00000025666	ENSMUST00000026760	protein_coding	weissman	X-linked
sg_chrX_81070571_81070589	AGGGTCTGCACCCGGACGG	X	81070571	81070589	minus	Tmem47	ENSMUSG00000025666	ENSMUST00000150052	protein_coding	weissman	X-linked
sg_chrX_81070567_81070585	TCTGCACCCGGACGGCGGA	X	81070567	81070585	minus	Tmem47	ENSMUSG00000025666	ENSMUST00000150052	protein_coding	weissman	X-linked
sg_chrX_81070561_81070579	CCCGGACGGCGGAAGGCTC	X	81070561	81070579	minus	Tmem47	ENSMUSG00000025666	ENSMUST00000150052	protein_coding	weissman	X-linked
sg_chrX_81070531_81070549	GGTCTCGCCACTAATCCCT	X	81070531	81070549	minus	Tmem47	ENSMUSG00000025666	ENSMUST00000150052	protein_coding	weissman	X-linked
sg_chrX_81070513_81070531	TGCTGCGCGCAGTGACCAA	X	81070513	81070531	plus	Tmem47	ENSMUSG00000025666	ENSMUST00000150052	protein_coding	weissman	X-linked
sg_chrX_81070446_81070464	TGACCCGGAGACAGGGCGA	X	81070446	81070464	plus	Tmem47	ENSMUSG00000025666	ENSMUST00000150052	protein_coding	weissman	X-linked
sg_chrX_81070571_81070589	AGGGTCTGCACCCGGACGG	X	81070571	81070589	minus	Tmem47	ENSMUSG00000025666	ENSMUST00000171953	protein_coding	weissman	X-linked
sg_chrX_81070567_81070585	TCTGCACCCGGACGGCGGA	X	81070567	81070585	minus	Tmem47	ENSMUSG00000025666	ENSMUST00000171953	protein_coding	weissman	X-linked
sg_chrX_81070561_81070579	CCCGGACGGCGGAAGGCTC	X	81070561	81070579	minus	Tmem47	ENSMUSG00000025666	ENSMUST00000171953	protein_coding	weissman	X-linked
sg_chrX_81070531_81070549	GGTCTCGCCACTAATCCCT	X	81070531	81070549	minus	Tmem47	ENSMUSG00000025666	ENSMUST00000171953	protein_coding	weissman	X-linked
sg_chrX_81070513_81070531	TGCTGCGCGCAGTGACCAA	X	81070513	81070531	plus	Tmem47	ENSMUSG00000025666	ENSMUST00000171953	protein_coding	weissman	X-linked
sg_chrX_81070446_81070464	TGACCCGGAGACAGGGCGA	X	81070446	81070464	plus	Tmem47	ENSMUSG00000025666	ENSMUST00000171953	protein_coding	weissman	X-linked
sg_chrX_134059185_134059203	GCGGCTCGGCCCCGGGGGA	X	134059185	134059203	minus	Cstf2	ENSMUSG00000031256	ENSMUST00000033609	protein_coding	weissman	X-linked
sg_chrX_134059170_134059188	GGGAGGGGCAACAGGCTGC	X	134059170	134059188	minus	Cstf2	ENSMUSG00000031256	ENSMUST00000033609	protein_coding	weissman	X-linked
sg_chrX_134059192_134059210	CCGCCAGGCGGCTCGGCCC	X	134059192	134059210	minus	Cstf2	ENSMUSG00000031256	ENSMUST00000033609	protein_coding	weissman	X-linked
sg_chrX_134059164_134059182	GGCAACAGGCTGCAGGAAA	X	134059164	134059182	minus	Cstf2	ENSMUSG00000031256	ENSMUST00000033609	protein_coding	weissman	X-linked
sg_chrX_134059135_134059153	TCAGGAGAAGCGGCGTGAG	X	134059135	134059153	minus	Cstf2	ENSMUSG00000031256	ENSMUST00000033609	protein_coding	weissman	X-linked
sg_chrX_134059092_134059110	GCCCGAGACGACGTCATAA	X	134059092	134059110	minus	Cstf2	ENSMUSG00000031256	ENSMUST00000033609	protein_coding	weissman	X-linked
sg_chrX_134059170_134059188	GGGAGGGGCAACAGGCTGC	X	134059170	134059188	minus	Cstf2	ENSMUSG00000031256	ENSMUST00000113287	protein_coding	weissman	X-linked
sg_chrX_134059164_134059182	GGCAACAGGCTGCAGGAAA	X	134059164	134059182	minus	Cstf2	ENSMUSG00000031256	ENSMUST00000113287	protein_coding	weissman	X-linked
sg_chrX_134059185_134059203	GCGGCTCGGCCCCGGGGGA	X	134059185	134059203	minus	Cstf2	ENSMUSG00000031256	ENSMUST00000113287	protein_coding	weissman	X-linked
sg_chrX_134059135_134059153	TCAGGAGAAGCGGCGTGAG	X	134059135	134059153	minus	Cstf2	ENSMUSG00000031256	ENSMUST00000113287	protein_coding	weissman	X-linked
sg_chrX_134059092_134059110	GCCCGAGACGACGTCATAA	X	134059092	134059110	minus	Cstf2	ENSMUSG00000031256	ENSMUST00000113287	protein_coding	weissman	X-linked
sg_chrX_134059088_134059106	CCCCTTATGACGTCGTCTC	X	134059088	134059106	plus	Cstf2	ENSMUSG00000031256	ENSMUST00000113287	protein_coding	weissman	X-linked
sg_chrX_134059201_134059219	CGCCTGGCGGGAACGACCG	X	134059201	134059219	plus	Cstf2	ENSMUSG00000031256	ENSMUST00000149658	protein_coding	weissman	X-linked
sg_chrX_134059192_134059210	CCGCCAGGCGGCTCGGCCC	X	134059192	134059210	minus	Cstf2	ENSMUSG00000031256	ENSMUST00000149658	protein_coding	weissman	X-linked
sg_chrX_134059185_134059203	GCGGCTCGGCCCCGGGGGA	X	134059185	134059203	minus	Cstf2	ENSMUSG00000031256	ENSMUST00000149658	protein_coding	weissman	X-linked
sg_chrX_134059170_134059188	GGGAGGGGCAACAGGCTGC	X	134059170	134059188	minus	Cstf2	ENSMUSG00000031256	ENSMUST00000149658	protein_coding	weissman	X-linked
sg_chrX_134059164_134059182	GGCAACAGGCTGCAGGAAA	X	134059164	134059182	minus	Cstf2	ENSMUSG00000031256	ENSMUST00000149658	protein_coding	weissman	X-linked
sg_chrX_134059092_134059110	GCCCGAGACGACGTCATAA	X	134059092	134059110	minus	Cstf2	ENSMUSG00000031256	ENSMUST00000149658	protein_coding	weissman	X-linked
sg_chrX_134059201_134059219	CGCCTGGCGGGAACGACCG	X	134059201	134059219	plus	Cstf2	ENSMUSG00000031256	ENSMUST00000144483	protein_coding	weissman	X-linked
sg_chrX_134059192_134059210	CCGCCAGGCGGCTCGGCCC	X	134059192	134059210	minus	Cstf2	ENSMUSG00000031256	ENSMUST00000144483	protein_coding	weissman	X-linked
sg_chrX_134059185_134059203	GCGGCTCGGCCCCGGGGGA	X	134059185	134059203	minus	Cstf2	ENSMUSG00000031256	ENSMUST00000144483	protein_coding	weissman	X-linked
sg_chrX_134059170_134059188	GGGAGGGGCAACAGGCTGC	X	134059170	134059188	minus	Cstf2	ENSMUSG00000031256	ENSMUST00000144483	protein_coding	weissman	X-linked
sg_chrX_134059164_134059182	GGCAACAGGCTGCAGGAAA	X	134059164	134059182	minus	Cstf2	ENSMUSG00000031256	ENSMUST00000144483	protein_coding	weissman	X-linked
sg_chrX_134059092_134059110	GCCCGAGACGACGTCATAA	X	134059092	134059110	minus	Cstf2	ENSMUSG00000031256	ENSMUST00000144483	protein_coding	weissman	X-linked
sg_chrX_134059201_134059219	CGCCTGGCGGGAACGACCG	X	134059201	134059219	plus	Cstf2	ENSMUSG00000031256	ENSMUST00000113286	protein_coding	weissman	X-linked
sg_chrX_134059192_134059210	CCGCCAGGCGGCTCGGCCC	X	134059192	134059210	minus	Cstf2	ENSMUSG00000031256	ENSMUST00000113286	protein_coding	weissman	X-linked
sg_chrX_134059185_134059203	GCGGCTCGGCCCCGGGGGA	X	134059185	134059203	minus	Cstf2	ENSMUSG00000031256	ENSMUST00000113286	protein_coding	weissman	X-linked
sg_chrX_134059170_134059188	GGGAGGGGCAACAGGCTGC	X	134059170	134059188	minus	Cstf2	ENSMUSG00000031256	ENSMUST00000113286	protein_coding	weissman	X-linked
sg_chrX_134059164_134059182	GGCAACAGGCTGCAGGAAA	X	134059164	134059182	minus	Cstf2	ENSMUSG00000031256	ENSMUST00000113286	protein_coding	weissman	X-linked
sg_chrX_134059092_134059110	GCCCGAGACGACGTCATAA	X	134059092	134059110	minus	Cstf2	ENSMUSG00000031256	ENSMUST00000113286	protein_coding	weissman	X-linked
sg_chrX_134059201_134059219	CGCCTGGCGGGAACGACCG	X	134059201	134059219	plus	Cstf2	ENSMUSG00000031256	ENSMUST00000148080	protein_coding	weissman	X-linked
sg_chrX_134059192_134059210	CCGCCAGGCGGCTCGGCCC	X	134059192	134059210	minus	Cstf2	ENSMUSG00000031256	ENSMUST00000148080	protein_coding	weissman	X-linked
sg_chrX_134059185_134059203	GCGGCTCGGCCCCGGGGGA	X	134059185	134059203	minus	Cstf2	ENSMUSG00000031256	ENSMUST00000148080	protein_coding	weissman	X-linked
sg_chrX_134059170_134059188	GGGAGGGGCAACAGGCTGC	X	134059170	134059188	minus	Cstf2	ENSMUSG00000031256	ENSMUST00000148080	protein_coding	weissman	X-linked
sg_chrX_134059164_134059182	GGCAACAGGCTGCAGGAAA	X	134059164	134059182	minus	Cstf2	ENSMUSG00000031256	ENSMUST00000148080	protein_coding	weissman	X-linked
sg_chrX_134059092_134059110	GCCCGAGACGACGTCATAA	X	134059092	134059110	minus	Cstf2	ENSMUSG00000031256	ENSMUST00000148080	protein_coding	weissman	X-linked
sg_chrX_134062297_134062315	ACTCAGTAGTAATTCAGAG	X	134062297	134062315	plus	Cstf2	ENSMUSG00000031256	ENSMUST00000156778	protein_coding	CLD	X-linked
sg_chrX_134062204_134062222	GCTTGTAGTCACACGGCTT	X	134062204	134062222	plus	Cstf2	ENSMUSG00000031256	ENSMUST00000156778	protein_coding	CLD	X-linked
sg_chrX_134062057_134062039	TACTGAAATAATATCACTC	X	134062057	134062039	minus	Cstf2	ENSMUSG00000031256	ENSMUST00000156778	protein_coding	CLD	X-linked
sg_chrX_134062295_134062313	CAACTCAGTAGTAATTCAG	X	134062295	134062313	plus	Cstf2	ENSMUSG00000031256	ENSMUST00000156778	protein_coding	CLD	X-linked
sg_chrX_134062203_134062221	TGCTTGTAGTCACACGGCT	X	134062203	134062221	plus	Cstf2	ENSMUSG00000031256	ENSMUST00000156778	protein_coding	CLD	X-linked
sg_chrX_134062056_134062038	ACTGAAATAATATCACTCA	X	134062056	134062038	minus	Cstf2	ENSMUSG00000031256	ENSMUST00000156778	protein_coding	CLD	X-linked
sg_chrX_53724697_53724715	TGACATGTAGCAAATAGGA	X	53724697	53724715	minus	4930502E18Rik	ENSMUSG00000055555	ENSMUST00000069209	protein_coding	weissman	X-linked
sg_chrX_53724663_53724681	CTATGTGATGGGACAAACA	X	53724663	53724681	plus	4930502E18Rik	ENSMUSG00000055555	ENSMUST00000069209	protein_coding	weissman	X-linked
sg_chrX_53724653_53724671	GATTTCAGCGCTATGTGAT	X	53724653	53724671	plus	4930502E18Rik	ENSMUSG00000055555	ENSMUST00000069209	protein_coding	weissman	X-linked
sg_chrX_53724624_53724642	GGGTGGAGGTCATTTTACG	X	53724624	53724642	plus	4930502E18Rik	ENSMUSG00000055555	ENSMUST00000069209	protein_coding	weissman	X-linked
sg_chrX_53724612_53724630	TCCACCCATACACTTTTAT	X	53724612	53724630	minus	4930502E18Rik	ENSMUSG00000055555	ENSMUST00000069209	protein_coding	weissman	X-linked
sg_chrX_53724608_53724626	ACCTATAAAAGTGTATGGG	X	53724608	53724626	plus	4930502E18Rik	ENSMUSG00000055555	ENSMUST00000069209	protein_coding	weissman	X-linked
sg_chrX_48108886_48108904	AGGGTGTGAGCCTGCCCCT	X	48108886	48108904	minus	Xpnpep2	ENSMUSG00000037005	ENSMUST00000114998	protein_coding	weissman	X-linked
sg_chrX_48108801_48108819	AGCTGCTGAAGAGGGGGGC	X	48108801	48108819	plus	Xpnpep2	ENSMUSG00000037005	ENSMUST00000114998	protein_coding	weissman	X-linked
sg_chrX_48108793_48108811	TAGGGTAGAGCTGCTGAAG	X	48108793	48108811	plus	Xpnpep2	ENSMUSG00000037005	ENSMUST00000114998	protein_coding	weissman	X-linked
sg_chrX_48108751_48108769	AAACAGCTTGCTGGAGGGT	X	48108751	48108769	plus	Xpnpep2	ENSMUSG00000037005	ENSMUST00000114998	protein_coding	weissman	X-linked
sg_chrX_48108729_48108747	GTGCCTGATGTGAGCTAAT	X	48108729	48108747	plus	Xpnpep2	ENSMUSG00000037005	ENSMUST00000114998	protein_coding	weissman	X-linked
sg_chrX_48108668_48108686	TTAGAGGAGGAATAGAAGT	X	48108668	48108686	plus	Xpnpep2	ENSMUSG00000037005	ENSMUST00000114998	protein_coding	weissman	X-linked
sg_chrX_48108886_48108904	AGGGTGTGAGCCTGCCCCT	X	48108886	48108904	minus	Xpnpep2	ENSMUSG00000037005	ENSMUST00000129677	protein_coding	weissman	X-linked
sg_chrX_48108801_48108819	AGCTGCTGAAGAGGGGGGC	X	48108801	48108819	plus	Xpnpep2	ENSMUSG00000037005	ENSMUST00000129677	protein_coding	weissman	X-linked
sg_chrX_48108793_48108811	TAGGGTAGAGCTGCTGAAG	X	48108793	48108811	plus	Xpnpep2	ENSMUSG00000037005	ENSMUST00000129677	protein_coding	weissman	X-linked
sg_chrX_48108751_48108769	AAACAGCTTGCTGGAGGGT	X	48108751	48108769	plus	Xpnpep2	ENSMUSG00000037005	ENSMUST00000129677	protein_coding	weissman	X-linked
sg_chrX_48108729_48108747	GTGCCTGATGTGAGCTAAT	X	48108729	48108747	plus	Xpnpep2	ENSMUSG00000037005	ENSMUST00000129677	protein_coding	weissman	X-linked
sg_chrX_48108668_48108686	TTAGAGGAGGAATAGAAGT	X	48108668	48108686	plus	Xpnpep2	ENSMUSG00000037005	ENSMUST00000129677	protein_coding	weissman	X-linked
sg_chrX_48108886_48108904	AGGGTGTGAGCCTGCCCCT	X	48108886	48108904	minus	Xpnpep2	ENSMUSG00000037005	ENSMUST00000115000	protein_coding	weissman	X-linked
sg_chrX_48108801_48108819	AGCTGCTGAAGAGGGGGGC	X	48108801	48108819	plus	Xpnpep2	ENSMUSG00000037005	ENSMUST00000115000	protein_coding	weissman	X-linked
sg_chrX_48108793_48108811	TAGGGTAGAGCTGCTGAAG	X	48108793	48108811	plus	Xpnpep2	ENSMUSG00000037005	ENSMUST00000115000	protein_coding	weissman	X-linked
sg_chrX_48108751_48108769	AAACAGCTTGCTGGAGGGT	X	48108751	48108769	plus	Xpnpep2	ENSMUSG00000037005	ENSMUST00000115000	protein_coding	weissman	X-linked
sg_chrX_48108729_48108747	GTGCCTGATGTGAGCTAAT	X	48108729	48108747	plus	Xpnpep2	ENSMUSG00000037005	ENSMUST00000115000	protein_coding	weissman	X-linked
sg_chrX_48108668_48108686	TTAGAGGAGGAATAGAAGT	X	48108668	48108686	plus	Xpnpep2	ENSMUSG00000037005	ENSMUST00000115000	protein_coding	weissman	X-linked
sg_chrX_48108707_48108725	TGCAGCCCTGCTTTTGCTT	X	48108707	48108725	minus	Xpnpep2	ENSMUSG00000037005	ENSMUST00000077775	protein_coding	weissman	X-linked
sg_chrX_48108699_48108717	CTATCCCAAAGCAAAAGCA	X	48108699	48108717	plus	Xpnpep2	ENSMUSG00000037005	ENSMUST00000077775	protein_coding	weissman	X-linked
sg_chrX_48108668_48108686	TTAGAGGAGGAATAGAAGT	X	48108668	48108686	plus	Xpnpep2	ENSMUSG00000037005	ENSMUST00000077775	protein_coding	weissman	X-linked
sg_chrX_48108596_48108614	CCACTCCCACACCCAGATC	X	48108596	48108614	minus	Xpnpep2	ENSMUSG00000037005	ENSMUST00000077775	protein_coding	weissman	X-linked
sg_chrX_48108653_48108671	TTGACACAGGAGGGCTTAG	X	48108653	48108671	plus	Xpnpep2	ENSMUSG00000037005	ENSMUST00000077775	protein_coding	CLD	X-linked
sg_chrX_48108620_48108638	CACTCATACACTCATTCAC	X	48108620	48108638	plus	Xpnpep2	ENSMUSG00000037005	ENSMUST00000077775	protein_coding	CLD	X-linked
sg_chrX_7728419_7728437	TGACCAGAAACTACCAACT	X	7728419	7728437	minus	Praf2	ENSMUSG00000031149	ENSMUST00000033489	protein_coding	weissman	X-linked
sg_chrX_7728327_7728345	GGGCACCACCGGACAGTAC	X	7728327	7728345	minus	Praf2	ENSMUSG00000031149	ENSMUST00000033489	protein_coding	weissman	X-linked
sg_chrX_7728322_7728340	CCACCGGACAGTACAGGCT	X	7728322	7728340	minus	Praf2	ENSMUSG00000031149	ENSMUST00000033489	protein_coding	weissman	X-linked
sg_chrX_7728253_7728271	CTGGCTTCCACTTCCCGAC	X	7728253	7728271	minus	Praf2	ENSMUSG00000031149	ENSMUST00000033489	protein_coding	weissman	X-linked
sg_chrX_7728236_7728254	TAACCTTCTAGGAACCTGT	X	7728236	7728254	plus	Praf2	ENSMUSG00000031149	ENSMUST00000033489	protein_coding	weissman	X-linked
sg_chrX_7728204_7728222	AAAGCACGCCCCACCCTTG	X	7728204	7728222	minus	Praf2	ENSMUSG00000031149	ENSMUST00000033489	protein_coding	weissman	X-linked
sg_chrX_93968590_93968608	GCCCCTCCTCAGGCCTGGA	X	93968590	93968608	minus	AU015836	ENSMUSG00000081044	ENSMUST00000121565	protein_coding	weissman	X-linked
sg_chrX_93968586_93968604	CCCCTCCAGGCCTGAGGAG	X	93968586	93968604	plus	AU015836	ENSMUSG00000081044	ENSMUST00000121565	protein_coding	weissman	X-linked
sg_chrX_93968578_93968596	GCCTGGAGGGGCGGTTCTA	X	93968578	93968596	minus	AU015836	ENSMUSG00000081044	ENSMUST00000121565	protein_coding	weissman	X-linked
sg_chrX_93968554_93968572	GGCACAGATCCGCCCCTTC	X	93968554	93968572	minus	AU015836	ENSMUSG00000081044	ENSMUST00000121565	protein_coding	weissman	X-linked
sg_chrX_93968430_93968448	ccagcaagtagcaccaccc	X	93968430	93968448	plus	AU015836	ENSMUSG00000081044	ENSMUST00000121565	protein_coding	weissman	X-linked
sg_chrX_93968418_93968436	ttgctgggcagtccctgtg	X	93968418	93968436	minus	AU015836	ENSMUSG00000081044	ENSMUST00000121565	protein_coding	weissman	X-linked
sg_chrX_93968590_93968608	GCCCCTCCTCAGGCCTGGA	X	93968590	93968608	minus	AU015836	ENSMUSG00000081044	ENSMUST00000149545	protein_coding	weissman	X-linked
sg_chrX_93968586_93968604	CCCCTCCAGGCCTGAGGAG	X	93968586	93968604	plus	AU015836	ENSMUSG00000081044	ENSMUST00000149545	protein_coding	weissman	X-linked
sg_chrX_93968578_93968596	GCCTGGAGGGGCGGTTCTA	X	93968578	93968596	minus	AU015836	ENSMUSG00000081044	ENSMUST00000149545	protein_coding	weissman	X-linked
sg_chrX_93968554_93968572	GGCACAGATCCGCCCCTTC	X	93968554	93968572	minus	AU015836	ENSMUSG00000081044	ENSMUST00000149545	protein_coding	weissman	X-linked
sg_chrX_93968430_93968448	ccagcaagtagcaccaccc	X	93968430	93968448	plus	AU015836	ENSMUSG00000081044	ENSMUST00000149545	protein_coding	weissman	X-linked
sg_chrX_93968418_93968436	ttgctgggcagtccctgtg	X	93968418	93968436	minus	AU015836	ENSMUSG00000081044	ENSMUST00000149545	protein_coding	weissman	X-linked
sg_chrX_93968590_93968608	GCCCCTCCTCAGGCCTGGA	X	93968590	93968608	minus	AU015836	ENSMUSG00000081044	ENSMUST00000163458	protein_coding	weissman	X-linked
sg_chrX_93968586_93968604	CCCCTCCAGGCCTGAGGAG	X	93968586	93968604	plus	AU015836	ENSMUSG00000081044	ENSMUST00000163458	protein_coding	weissman	X-linked
sg_chrX_93968578_93968596	GCCTGGAGGGGCGGTTCTA	X	93968578	93968596	minus	AU015836	ENSMUSG00000081044	ENSMUST00000163458	protein_coding	weissman	X-linked
sg_chrX_93968554_93968572	GGCACAGATCCGCCCCTTC	X	93968554	93968572	minus	AU015836	ENSMUSG00000081044	ENSMUST00000163458	protein_coding	weissman	X-linked
sg_chrX_93968430_93968448	ccagcaagtagcaccaccc	X	93968430	93968448	plus	AU015836	ENSMUSG00000081044	ENSMUST00000163458	protein_coding	weissman	X-linked
sg_chrX_93968418_93968436	ttgctgggcagtccctgtg	X	93968418	93968436	minus	AU015836	ENSMUSG00000081044	ENSMUST00000163458	protein_coding	weissman	X-linked
sg_chrX_93969630_93969612	AGTTCTGTGGCTAAGTAAA	X	93969630	93969612	minus	AU015836	ENSMUSG00000081044	ENSMUST00000124180	protein_coding	CLD	X-linked
sg_chrX_93969567_93969585	GCAGTACTTCAGCGCCTGA	X	93969567	93969585	plus	AU015836	ENSMUSG00000081044	ENSMUST00000124180	protein_coding	CLD	X-linked
sg_chrX_93969367_93969385	GATGATGAAATCTACTACG	X	93969367	93969385	plus	AU015836	ENSMUSG00000081044	ENSMUST00000124180	protein_coding	CLD	X-linked
sg_chrX_93969357_93969339	ATAATAGTTGTCTTCGTAC	X	93969357	93969339	minus	AU015836	ENSMUSG00000081044	ENSMUST00000124180	protein_coding	CLD	X-linked
sg_chrX_93969229_93969247	TACGAAGTAGAGGAGTATG	X	93969229	93969247	plus	AU015836	ENSMUSG00000081044	ENSMUST00000124180	protein_coding	CLD	X-linked
sg_chrX_93969172_93969190	GAGAATGCCGAGGTAGAGG	X	93969172	93969190	plus	AU015836	ENSMUSG00000081044	ENSMUST00000124180	protein_coding	CLD	X-linked
sg_chrX_93969735_93969753	TTGATGATCGAGGTCTTGG	X	93969735	93969753	plus	AU015836	ENSMUSG00000081044	ENSMUST00000120624	protein_coding	CLD	X-linked
sg_chrX_93969672_93969654	GAGAGAGCAAGCGATCGAA	X	93969672	93969654	minus	AU015836	ENSMUSG00000081044	ENSMUST00000120624	protein_coding	CLD	X-linked
sg_chrX_93969630_93969612	AGTTCTGTGGCTAAGTAAA	X	93969630	93969612	minus	AU015836	ENSMUSG00000081044	ENSMUST00000120624	protein_coding	CLD	X-linked
sg_chrX_93969567_93969585	GCAGTACTTCAGCGCCTGA	X	93969567	93969585	plus	AU015836	ENSMUSG00000081044	ENSMUST00000120624	protein_coding	CLD	X-linked
sg_chrX_93969367_93969385	GATGATGAAATCTACTACG	X	93969367	93969385	plus	AU015836	ENSMUSG00000081044	ENSMUST00000120624	protein_coding	CLD	X-linked
sg_chrX_93969357_93969339	ATAATAGTTGTCTTCGTAC	X	93969357	93969339	minus	AU015836	ENSMUSG00000081044	ENSMUST00000120624	protein_coding	CLD	X-linked
sg_chrX_82948805_82948823	GGGTCACTTGCTTGTGCGC	X	82948805	82948823	plus	Dmd	ENSMUSG00000045103	ENSMUST00000114000	protein_coding	weissman	X-linked
sg_chrX_82948786_82948804	GCAACTTGAGAGAAAAGGC	X	82948786	82948804	plus	Dmd	ENSMUSG00000045103	ENSMUST00000114000	protein_coding	weissman	X-linked
sg_chrX_82948761_82948779	CCATGGGCAGTCCTATTAT	X	82948761	82948779	plus	Dmd	ENSMUSG00000045103	ENSMUST00000114000	protein_coding	weissman	X-linked
sg_chrX_82948745_82948763	GCCTTATATGTAGTGTCCA	X	82948745	82948763	plus	Dmd	ENSMUSG00000045103	ENSMUST00000114000	protein_coding	weissman	X-linked
sg_chrX_82948660_82948678	TCCCTGTGCTATTCTGGTT	X	82948660	82948678	plus	Dmd	ENSMUSG00000045103	ENSMUST00000114000	protein_coding	weissman	X-linked
sg_chrX_82948655_82948673	TGAGTTCCCTGTGCTATTC	X	82948655	82948673	plus	Dmd	ENSMUSG00000045103	ENSMUST00000114000	protein_coding	weissman	X-linked
sg_chrX_82948805_82948823	GGGTCACTTGCTTGTGCGC	X	82948805	82948823	plus	Dmd	ENSMUSG00000045103	ENSMUST00000127295	protein_coding	weissman	X-linked
sg_chrX_82948786_82948804	GCAACTTGAGAGAAAAGGC	X	82948786	82948804	plus	Dmd	ENSMUSG00000045103	ENSMUST00000127295	protein_coding	weissman	X-linked
sg_chrX_82948761_82948779	CCATGGGCAGTCCTATTAT	X	82948761	82948779	plus	Dmd	ENSMUSG00000045103	ENSMUST00000127295	protein_coding	weissman	X-linked
sg_chrX_82948745_82948763	GCCTTATATGTAGTGTCCA	X	82948745	82948763	plus	Dmd	ENSMUSG00000045103	ENSMUST00000127295	protein_coding	weissman	X-linked
sg_chrX_82948660_82948678	TCCCTGTGCTATTCTGGTT	X	82948660	82948678	plus	Dmd	ENSMUSG00000045103	ENSMUST00000127295	protein_coding	weissman	X-linked
sg_chrX_82948655_82948673	TGAGTTCCCTGTGCTATTC	X	82948655	82948673	plus	Dmd	ENSMUSG00000045103	ENSMUST00000127295	protein_coding	weissman	X-linked
sg_chrX_85048269_85048251	AGGGGGAGCTGCGTGCAGA	X	85048269	85048251	minus	Dmd	ENSMUSG00000045103	ENSMUST00000128983	protein_coding	CLD	X-linked
sg_chrX_85048234_85048216	AGGGCTCCTCCCCCACCTA	X	85048234	85048216	minus	Dmd	ENSMUSG00000045103	ENSMUST00000128983	protein_coding	CLD	X-linked
sg_chrX_85048210_85048192	CTGGGAACCTGGATAGCCA	X	85048210	85048192	minus	Dmd	ENSMUSG00000045103	ENSMUST00000128983	protein_coding	CLD	X-linked
sg_chrX_85048138_85048120	GACATAAAGAAAGATCGAA	X	85048138	85048120	minus	Dmd	ENSMUSG00000045103	ENSMUST00000128983	protein_coding	CLD	X-linked
sg_chrX_85048058_85048076	TTAAGGGGATGTTGGCAAG	X	85048058	85048076	plus	Dmd	ENSMUSG00000045103	ENSMUST00000128983	protein_coding	CLD	X-linked
sg_chrX_85047982_85048000	ACACTAATTATCTACGATG	X	85047982	85048000	plus	Dmd	ENSMUSG00000045103	ENSMUST00000128983	protein_coding	CLD	X-linked
sg_chrX_85048359_85048377	TCGGGGAGCCCCGTGGCTT	X	85048359	85048377	plus	Dmd	ENSMUSG00000045103	ENSMUST00000113991	protein_coding	CLD	X-linked
sg_chrX_85048333_85048315	GCAGCCGAAAGCACTGCGG	X	85048333	85048315	minus	Dmd	ENSMUSG00000045103	ENSMUST00000113991	protein_coding	CLD	X-linked
sg_chrX_85048269_85048251	AGGGGGAGCTGCGTGCAGA	X	85048269	85048251	minus	Dmd	ENSMUSG00000045103	ENSMUST00000113991	protein_coding	CLD	X-linked
sg_chrX_85048234_85048216	AGGGCTCCTCCCCCACCTA	X	85048234	85048216	minus	Dmd	ENSMUSG00000045103	ENSMUST00000113991	protein_coding	CLD	X-linked
sg_chrX_85048210_85048192	CTGGGAACCTGGATAGCCA	X	85048210	85048192	minus	Dmd	ENSMUSG00000045103	ENSMUST00000113991	protein_coding	CLD	X-linked
sg_chrX_85048138_85048120	GACATAAAGAAAGATCGAA	X	85048138	85048120	minus	Dmd	ENSMUSG00000045103	ENSMUST00000113991	protein_coding	CLD	X-linked
sg_chrX_85048333_85048315	GCAGCCGAAAGCACTGCGG	X	85048333	85048315	minus	Dmd	ENSMUSG00000045103	ENSMUST00000132333	protein_coding	CLD	X-linked
sg_chrX_85048269_85048251	AGGGGGAGCTGCGTGCAGA	X	85048269	85048251	minus	Dmd	ENSMUSG00000045103	ENSMUST00000132333	protein_coding	CLD	X-linked
sg_chrX_85048234_85048216	AGGGCTCCTCCCCCACCTA	X	85048234	85048216	minus	Dmd	ENSMUSG00000045103	ENSMUST00000132333	protein_coding	CLD	X-linked
sg_chrX_85048210_85048192	CTGGGAACCTGGATAGCCA	X	85048210	85048192	minus	Dmd	ENSMUSG00000045103	ENSMUST00000132333	protein_coding	CLD	X-linked
sg_chrX_85048138_85048120	GACATAAAGAAAGATCGAA	X	85048138	85048120	minus	Dmd	ENSMUSG00000045103	ENSMUST00000132333	protein_coding	CLD	X-linked
sg_chrX_85048058_85048076	TTAAGGGGATGTTGGCAAG	X	85048058	85048076	plus	Dmd	ENSMUSG00000045103	ENSMUST00000132333	protein_coding	CLD	X-linked
sg_chrX_85048333_85048315	GCAGCCGAAAGCACTGCGG	X	85048333	85048315	minus	Dmd	ENSMUSG00000045103	ENSMUST00000149433	protein_coding	CLD	X-linked
sg_chrX_85048269_85048251	AGGGGGAGCTGCGTGCAGA	X	85048269	85048251	minus	Dmd	ENSMUSG00000045103	ENSMUST00000149433	protein_coding	CLD	X-linked
sg_chrX_85048234_85048216	AGGGCTCCTCCCCCACCTA	X	85048234	85048216	minus	Dmd	ENSMUSG00000045103	ENSMUST00000149433	protein_coding	CLD	X-linked
sg_chrX_85048210_85048192	CTGGGAACCTGGATAGCCA	X	85048210	85048192	minus	Dmd	ENSMUSG00000045103	ENSMUST00000149433	protein_coding	CLD	X-linked
sg_chrX_85048138_85048120	GACATAAAGAAAGATCGAA	X	85048138	85048120	minus	Dmd	ENSMUSG00000045103	ENSMUST00000149433	protein_coding	CLD	X-linked
sg_chrX_85048058_85048076	TTAAGGGGATGTTGGCAAG	X	85048058	85048076	plus	Dmd	ENSMUSG00000045103	ENSMUST00000149433	protein_coding	CLD	X-linked
sg_chrX_85048359_85048377	TCGGGGAGCCCCGTGGCTT	X	85048359	85048377	plus	Dmd	ENSMUSG00000045103	ENSMUST00000113992	protein_coding	CLD	X-linked
sg_chrX_85048333_85048315	GCAGCCGAAAGCACTGCGG	X	85048333	85048315	minus	Dmd	ENSMUSG00000045103	ENSMUST00000113992	protein_coding	CLD	X-linked
sg_chrX_85048269_85048251	AGGGGGAGCTGCGTGCAGA	X	85048269	85048251	minus	Dmd	ENSMUSG00000045103	ENSMUST00000113992	protein_coding	CLD	X-linked
sg_chrX_85048234_85048216	AGGGCTCCTCCCCCACCTA	X	85048234	85048216	minus	Dmd	ENSMUSG00000045103	ENSMUST00000113992	protein_coding	CLD	X-linked
sg_chrX_85048210_85048192	CTGGGAACCTGGATAGCCA	X	85048210	85048192	minus	Dmd	ENSMUSG00000045103	ENSMUST00000113992	protein_coding	CLD	X-linked
sg_chrX_85048138_85048120	GACATAAAGAAAGATCGAA	X	85048138	85048120	minus	Dmd	ENSMUSG00000045103	ENSMUST00000113992	protein_coding	CLD	X-linked
sg_chrX_84599132_84599150	GTAGACGTGGCAAATGATT	X	84599132	84599150	plus	Dmd	ENSMUSG00000045103	ENSMUST00000146331	protein_coding	CLD	X-linked
sg_chrX_84599120_84599138	CGGCAGATAAGTGTAGACG	X	84599120	84599138	plus	Dmd	ENSMUSG00000045103	ENSMUST00000146331	protein_coding	CLD	X-linked
sg_chrX_84599101_84599119	GGCCAAAGACCTCCGTCAA	X	84599101	84599119	plus	Dmd	ENSMUSG00000045103	ENSMUST00000146331	protein_coding	CLD	X-linked
sg_chrX_84598944_84598962	GTTGAGAGACTCACATGAC	X	84598944	84598962	plus	Dmd	ENSMUSG00000045103	ENSMUST00000146331	protein_coding	CLD	X-linked
sg_chrX_84598896_84598914	TGCATTCAAAATGTTGTCA	X	84598896	84598914	plus	Dmd	ENSMUSG00000045103	ENSMUST00000146331	protein_coding	CLD	X-linked
sg_chrX_84598691_84598673	TGTAATTAGTGCCATCTAC	X	84598691	84598673	minus	Dmd	ENSMUSG00000045103	ENSMUST00000146331	protein_coding	CLD	X-linked
sg_chrX_83043374_83043356	TGGGGTAGGACAAACCTGG	X	83043374	83043356	minus	Dmd	ENSMUSG00000045103	ENSMUST00000147740	protein_coding	CLD	X-linked
sg_chrX_83043121_83043139	GATTAGAGGGAACGTAATC	X	83043121	83043139	plus	Dmd	ENSMUSG00000045103	ENSMUST00000147740	protein_coding	CLD	X-linked
sg_chrX_83043033_83043015	AGAAGAGCTGATTATTATG	X	83043033	83043015	minus	Dmd	ENSMUSG00000045103	ENSMUST00000147740	protein_coding	CLD	X-linked
sg_chrX_83042925_83042907	GGAATCATAAAGAAGACAC	X	83042925	83042907	minus	Dmd	ENSMUSG00000045103	ENSMUST00000147740	protein_coding	CLD	X-linked
sg_chrX_83043109_83043127	ACTGAGGTTACTGATTAGA	X	83043109	83043127	plus	Dmd	ENSMUSG00000045103	ENSMUST00000147740	protein_coding	CLD	X-linked
sg_chrX_83043108_83043126	AACTGAGGTTACTGATTAG	X	83043108	83043126	plus	Dmd	ENSMUSG00000045103	ENSMUST00000147740	protein_coding	CLD	X-linked
sg_chrX_84076589_84076571	AAGGCTCTAAAGAAATCCT	X	84076589	84076571	minus	Dmd	ENSMUSG00000045103	ENSMUST00000139998	protein_coding	CLD	X-linked
sg_chrX_84076562_84076544	GCTCTGCTGGATCATGGAT	X	84076562	84076544	minus	Dmd	ENSMUSG00000045103	ENSMUST00000139998	protein_coding	CLD	X-linked
sg_chrX_84076499_84076517	CTCTATTGGATATTGCAGG	X	84076499	84076517	plus	Dmd	ENSMUSG00000045103	ENSMUST00000139998	protein_coding	CLD	X-linked
sg_chrX_84076443_84076461	AAATATGTGTCAGCCTTCC	X	84076443	84076461	plus	Dmd	ENSMUSG00000045103	ENSMUST00000139998	protein_coding	CLD	X-linked
sg_chrX_84076295_84076313	GTGTTCAACATTCAATATT	X	84076295	84076313	plus	Dmd	ENSMUSG00000045103	ENSMUST00000139998	protein_coding	CLD	X-linked
sg_chrX_84076303_84076285	GTTGAACACAGGATTAAGT	X	84076303	84076285	minus	Dmd	ENSMUSG00000045103	ENSMUST00000139998	protein_coding	CLD	X-linked
sg_chrX_85177846_85177864	CGCCAACACAAAGGACGCC	X	85177846	85177864	plus	Dmd	ENSMUSG00000045103	ENSMUST00000123308	protein_coding	CLD	X-linked
sg_chrX_85177798_85177780	GAGAGGTGGGCATCATCTC	X	85177798	85177780	minus	Dmd	ENSMUSG00000045103	ENSMUST00000123308	protein_coding	CLD	X-linked
sg_chrX_85177733_85177751	AGCAGCAGCATGAGCATAA	X	85177733	85177751	plus	Dmd	ENSMUSG00000045103	ENSMUST00000123308	protein_coding	CLD	X-linked
sg_chrX_85177683_85177701	CTGAACTTCTGATACCTAT	X	85177683	85177701	plus	Dmd	ENSMUSG00000045103	ENSMUST00000123308	protein_coding	CLD	X-linked
sg_chrX_85177654_85177636	TCACTAGGTTCCATGTAAC	X	85177654	85177636	minus	Dmd	ENSMUSG00000045103	ENSMUST00000123308	protein_coding	CLD	X-linked
sg_chrX_85177592_85177574	AAAGAGAGGCACTAATGAA	X	85177592	85177574	minus	Dmd	ENSMUSG00000045103	ENSMUST00000123308	protein_coding	CLD	X-linked
sg_chrX_57409023_57409041	CTAGGACACCTGGCAGCTG	X	57409023	57409041	minus	Gm364	ENSMUSG00000079584	ENSMUST00000114725	protein_coding	weissman	X-linked
sg_chrX_57408963_57408981	TCACGTGGTACATTAATGC	X	57408963	57408981	plus	Gm364	ENSMUSG00000079584	ENSMUST00000114725	protein_coding	weissman	X-linked
sg_chrX_57408948_57408966	GTGAACCGTGCCTGGAAAC	X	57408948	57408966	minus	Gm364	ENSMUSG00000079584	ENSMUST00000114725	protein_coding	weissman	X-linked
sg_chrX_57408913_57408931	TTGGCAGTGGCTAAAATGG	X	57408913	57408931	plus	Gm364	ENSMUSG00000079584	ENSMUST00000114725	protein_coding	weissman	X-linked
sg_chrX_57408888_57408906	CCTGTGAGGCAGTTGGATA	X	57408888	57408906	plus	Gm364	ENSMUSG00000079584	ENSMUST00000114725	protein_coding	weissman	X-linked
sg_chrX_57408545_57408563	TGCCGGAAAAGATAGGGGT	X	57408545	57408563	plus	Gm364	ENSMUSG00000079584	ENSMUST00000114725	protein_coding	weissman	X-linked
sg_chrX_12587727_12587745	TAGCGGCGTAGTTGGCGAT	X	12587727	12587745	plus	Atp6ap2	ENSMUSG00000031007	ENSMUST00000137277	protein_coding	weissman	X-linked
sg_chrX_12587690_12587708	TGGTCGACGTCAGCAATTG	X	12587690	12587708	minus	Atp6ap2	ENSMUSG00000031007	ENSMUST00000137277	protein_coding	weissman	X-linked
sg_chrX_12587687_12587705	TCGACGTCAGCAATTGGGG	X	12587687	12587705	minus	Atp6ap2	ENSMUSG00000031007	ENSMUST00000137277	protein_coding	weissman	X-linked
sg_chrX_12587684_12587702	ACGTCAGCAATTGGGGCGG	X	12587684	12587702	minus	Atp6ap2	ENSMUSG00000031007	ENSMUST00000137277	protein_coding	weissman	X-linked
sg_chrX_12587668_12587686	CGGAGGCGAACGTGATGAA	X	12587668	12587686	minus	Atp6ap2	ENSMUSG00000031007	ENSMUST00000137277	protein_coding	weissman	X-linked
sg_chrX_12587426_12587444	CGGGCGGGAGGTGCAAGAC	X	12587426	12587444	plus	Atp6ap2	ENSMUSG00000031007	ENSMUST00000137277	protein_coding	weissman	X-linked
sg_chrX_12587727_12587745	TAGCGGCGTAGTTGGCGAT	X	12587727	12587745	plus	Atp6ap2	ENSMUSG00000031007	ENSMUST00000033313	protein_coding	weissman	X-linked
sg_chrX_12587690_12587708	TGGTCGACGTCAGCAATTG	X	12587690	12587708	minus	Atp6ap2	ENSMUSG00000031007	ENSMUST00000033313	protein_coding	weissman	X-linked
sg_chrX_12587687_12587705	TCGACGTCAGCAATTGGGG	X	12587687	12587705	minus	Atp6ap2	ENSMUSG00000031007	ENSMUST00000033313	protein_coding	weissman	X-linked
sg_chrX_12587684_12587702	ACGTCAGCAATTGGGGCGG	X	12587684	12587702	minus	Atp6ap2	ENSMUSG00000031007	ENSMUST00000033313	protein_coding	weissman	X-linked
sg_chrX_12587668_12587686	CGGAGGCGAACGTGATGAA	X	12587668	12587686	minus	Atp6ap2	ENSMUSG00000031007	ENSMUST00000033313	protein_coding	weissman	X-linked
sg_chrX_12587426_12587444	CGGGCGGGAGGTGCAAGAC	X	12587426	12587444	plus	Atp6ap2	ENSMUSG00000031007	ENSMUST00000033313	protein_coding	weissman	X-linked
sg_chrX_134295135_134295153	GGGGGAGTGGATAACGGAA	X	134295135	134295153	plus	Tmem35a	ENSMUSG00000033578	ENSMUST00000037687	protein_coding	CLD	X-linked
sg_chrX_134295101_134295083	CTAGTCTTCCCGAAGTCAT	X	134295101	134295083	minus	Tmem35a	ENSMUSG00000033578	ENSMUST00000037687	protein_coding	CLD	X-linked
sg_chrX_134295027_134295009	ATTCCAGTATTCTGATGAC	X	134295027	134295009	minus	Tmem35a	ENSMUSG00000033578	ENSMUST00000037687	protein_coding	CLD	X-linked
sg_chrX_134294819_134294837	GAGAAGACAAAGTCTTCTT	X	134294819	134294837	plus	Tmem35a	ENSMUSG00000033578	ENSMUST00000037687	protein_coding	CLD	X-linked
sg_chrX_134294750_134294768	TTCTGAATATAAAGCCTAA	X	134294750	134294768	plus	Tmem35a	ENSMUSG00000033578	ENSMUST00000037687	protein_coding	CLD	X-linked
sg_chrX_134294682_134294700	GAGGGGAAGTTAATATAGC	X	134294682	134294700	plus	Tmem35a	ENSMUSG00000033578	ENSMUST00000037687	protein_coding	CLD	X-linked
sg_chrX_134308037_134308055	CGGCGAGCGGAAAGTGACG	X	134308037	134308055	minus	Cenpi	ENSMUSG00000031262	ENSMUST00000081064	protein_coding	weissman	X-linked
sg_chrX_134308018_134308036	CGGCTCTATGACGACGCAG	X	134308018	134308036	minus	Cenpi	ENSMUSG00000031262	ENSMUST00000081064	protein_coding	weissman	X-linked
sg_chrX_134307999_134308017	AGGCTGGCTCCGCCCACGT	X	134307999	134308017	minus	Cenpi	ENSMUSG00000031262	ENSMUST00000081064	protein_coding	weissman	X-linked
sg_chrX_134307987_134308005	CGCCGCAGGCCTACGTGGG	X	134307987	134308005	plus	Cenpi	ENSMUSG00000031262	ENSMUST00000081064	protein_coding	weissman	X-linked
sg_chrX_134307984_134308002	GCGCGCCGCAGGCCTACGT	X	134307984	134308002	plus	Cenpi	ENSMUSG00000031262	ENSMUST00000081064	protein_coding	weissman	X-linked
sg_chrX_134307968_134307986	CGCCCCTGCCAGTTGTTCC	X	134307968	134307986	minus	Cenpi	ENSMUSG00000031262	ENSMUST00000081064	protein_coding	weissman	X-linked
sg_chrX_134308037_134308055	CGGCGAGCGGAAAGTGACG	X	134308037	134308055	minus	Cenpi	ENSMUSG00000031262	ENSMUST00000101251	protein_coding	weissman	X-linked
sg_chrX_134308018_134308036	CGGCTCTATGACGACGCAG	X	134308018	134308036	minus	Cenpi	ENSMUSG00000031262	ENSMUST00000101251	protein_coding	weissman	X-linked
sg_chrX_134307999_134308017	AGGCTGGCTCCGCCCACGT	X	134307999	134308017	minus	Cenpi	ENSMUSG00000031262	ENSMUST00000101251	protein_coding	weissman	X-linked
sg_chrX_134307987_134308005	CGCCGCAGGCCTACGTGGG	X	134307987	134308005	plus	Cenpi	ENSMUSG00000031262	ENSMUST00000101251	protein_coding	weissman	X-linked
sg_chrX_134307984_134308002	GCGCGCCGCAGGCCTACGT	X	134307984	134308002	plus	Cenpi	ENSMUSG00000031262	ENSMUST00000101251	protein_coding	weissman	X-linked
sg_chrX_134307968_134307986	CGCCCCTGCCAGTTGTTCC	X	134307968	134307986	minus	Cenpi	ENSMUSG00000031262	ENSMUST00000101251	protein_coding	weissman	X-linked
sg_chrX_134308037_134308055	CGGCGAGCGGAAAGTGACG	X	134308037	134308055	minus	Cenpi	ENSMUSG00000031262	ENSMUST00000129782	protein_coding	weissman	X-linked
sg_chrX_134308018_134308036	CGGCTCTATGACGACGCAG	X	134308018	134308036	minus	Cenpi	ENSMUSG00000031262	ENSMUST00000129782	protein_coding	weissman	X-linked
sg_chrX_134307999_134308017	AGGCTGGCTCCGCCCACGT	X	134307999	134308017	minus	Cenpi	ENSMUSG00000031262	ENSMUST00000129782	protein_coding	weissman	X-linked
sg_chrX_134307987_134308005	CGCCGCAGGCCTACGTGGG	X	134307987	134308005	plus	Cenpi	ENSMUSG00000031262	ENSMUST00000129782	protein_coding	weissman	X-linked
sg_chrX_134307984_134308002	GCGCGCCGCAGGCCTACGT	X	134307984	134308002	plus	Cenpi	ENSMUSG00000031262	ENSMUST00000129782	protein_coding	weissman	X-linked
sg_chrX_134307968_134307986	CGCCCCTGCCAGTTGTTCC	X	134307968	134307986	minus	Cenpi	ENSMUSG00000031262	ENSMUST00000129782	protein_coding	weissman	X-linked
sg_chrX_134346640_134346622	CCCCAGAACCCATGGACAG	X	134346640	134346622	minus	Cenpi	ENSMUSG00000031262	ENSMUST00000125604	protein_coding	CLD	X-linked
sg_chrX_134346591_134346573	CTCTGACCTCCCACTCACC	X	134346591	134346573	minus	Cenpi	ENSMUSG00000031262	ENSMUST00000125604	protein_coding	CLD	X-linked
sg_chrX_134346453_134346471	ACCATATCAGCTGTTAAAA	X	134346453	134346471	plus	Cenpi	ENSMUSG00000031262	ENSMUST00000125604	protein_coding	CLD	X-linked
sg_chrX_134346433_134346415	GATTCCTAGGAATAGTCCA	X	134346433	134346415	minus	Cenpi	ENSMUSG00000031262	ENSMUST00000125604	protein_coding	CLD	X-linked
sg_chrX_134346320_134346338	GAATGGAACTTAGAATCCC	X	134346320	134346338	plus	Cenpi	ENSMUSG00000031262	ENSMUST00000125604	protein_coding	CLD	X-linked
sg_chrX_134346611_134346629	CTCTCCTTCCACTGTCCAT	X	134346611	134346629	plus	Cenpi	ENSMUSG00000031262	ENSMUST00000125604	protein_coding	CLD	X-linked
sg_chrX_48146418_48146436	TGGCCCCTGCCGGCCTCTA	X	48146418	48146436	minus	Sash3	ENSMUSG00000031101	ENSMUST00000033427	protein_coding	weissman	X-linked
sg_chrX_48146442_48146460	GCTGTAAGAGCAGGTCACG	X	48146442	48146460	plus	Sash3	ENSMUSG00000031101	ENSMUST00000033427	protein_coding	weissman	X-linked
sg_chrX_48146345_48146363	TCTCTGACTGTTCAACTCA	X	48146345	48146363	plus	Sash3	ENSMUSG00000031101	ENSMUST00000033427	protein_coding	weissman	X-linked
sg_chrX_48146319_48146337	ACCGGAGACAACAGGATTG	X	48146319	48146337	plus	Sash3	ENSMUSG00000031101	ENSMUST00000033427	protein_coding	weissman	X-linked
sg_chrX_48146312_48146330	GTGGATGACCGGAGACAAC	X	48146312	48146330	plus	Sash3	ENSMUSG00000031101	ENSMUST00000033427	protein_coding	weissman	X-linked
sg_chrX_48146171_48146189	CGTGATCGCAGTAATGACT	X	48146171	48146189	plus	Sash3	ENSMUSG00000031101	ENSMUST00000033427	protein_coding	weissman	X-linked
sg_chrX_58030566_58030584	TGGGCAGCGCGCACCAATG	X	58030566	58030584	minus	Zic3	ENSMUSG00000067860	ENSMUST00000088627	protein_coding	weissman	X-linked
sg_chrX_58030531_58030549	CCGGGGGTCAGGTGATCTC	X	58030531	58030549	plus	Zic3	ENSMUSG00000067860	ENSMUST00000088627	protein_coding	weissman	X-linked
sg_chrX_58030499_58030517	TGGCCACCGACACAATGAT	X	58030499	58030517	minus	Zic3	ENSMUSG00000067860	ENSMUST00000088627	protein_coding	weissman	X-linked
sg_chrX_58030486_58030504	AATGATTGGCAGCGCGAAG	X	58030486	58030504	minus	Zic3	ENSMUSG00000067860	ENSMUST00000088627	protein_coding	weissman	X-linked
sg_chrX_58030449_58030467	AGCTGGGGTCGCCCGGCAG	X	58030449	58030467	plus	Zic3	ENSMUSG00000067860	ENSMUST00000088627	protein_coding	weissman	X-linked
sg_chrX_58030446_58030464	CCGGGCGACCCCAGCTGAT	X	58030446	58030464	minus	Zic3	ENSMUSG00000067860	ENSMUST00000088627	protein_coding	weissman	X-linked
sg_chrX_58030566_58030584	TGGGCAGCGCGCACCAATG	X	58030566	58030584	minus	Zic3	ENSMUSG00000067860	ENSMUST00000088631	protein_coding	weissman	X-linked
sg_chrX_58030531_58030549	CCGGGGGTCAGGTGATCTC	X	58030531	58030549	plus	Zic3	ENSMUSG00000067860	ENSMUST00000088631	protein_coding	weissman	X-linked
sg_chrX_58030499_58030517	TGGCCACCGACACAATGAT	X	58030499	58030517	minus	Zic3	ENSMUSG00000067860	ENSMUST00000088631	protein_coding	weissman	X-linked
sg_chrX_58030490_58030508	GCGCTGCCAATCATTGTGT	X	58030490	58030508	plus	Zic3	ENSMUSG00000067860	ENSMUST00000088631	protein_coding	weissman	X-linked
sg_chrX_58030486_58030504	AATGATTGGCAGCGCGAAG	X	58030486	58030504	minus	Zic3	ENSMUSG00000067860	ENSMUST00000088631	protein_coding	weissman	X-linked
sg_chrX_58030449_58030467	AGCTGGGGTCGCCCGGCAG	X	58030449	58030467	plus	Zic3	ENSMUSG00000067860	ENSMUST00000088631	protein_coding	weissman	X-linked
sg_chrX_58030566_58030584	TGGGCAGCGCGCACCAATG	X	58030566	58030584	minus	Zic3	ENSMUSG00000067860	ENSMUST00000088629	protein_coding	weissman	X-linked
sg_chrX_58030531_58030549	CCGGGGGTCAGGTGATCTC	X	58030531	58030549	plus	Zic3	ENSMUSG00000067860	ENSMUST00000088629	protein_coding	weissman	X-linked
sg_chrX_58030499_58030517	TGGCCACCGACACAATGAT	X	58030499	58030517	minus	Zic3	ENSMUSG00000067860	ENSMUST00000088629	protein_coding	weissman	X-linked
sg_chrX_58030493_58030511	CTGCCAATCATTGTGTCGG	X	58030493	58030511	plus	Zic3	ENSMUSG00000067860	ENSMUST00000088629	protein_coding	weissman	X-linked
sg_chrX_58030490_58030508	GCGCTGCCAATCATTGTGT	X	58030490	58030508	plus	Zic3	ENSMUSG00000067860	ENSMUST00000088629	protein_coding	weissman	X-linked
sg_chrX_58030486_58030504	AATGATTGGCAGCGCGAAG	X	58030486	58030504	minus	Zic3	ENSMUSG00000067860	ENSMUST00000088629	protein_coding	weissman	X-linked
sg_chrX_58022619_58022637	AGAGATTCTAAGGTTACTA	X	58022619	58022637	plus	Zic3	ENSMUSG00000067860	ENSMUST00000137687	protein_coding	CLD	X-linked
sg_chrX_58022588_58022570	ACTGTCATACTCACTGTCT	X	58022588	58022570	minus	Zic3	ENSMUSG00000067860	ENSMUST00000137687	protein_coding	CLD	X-linked
sg_chrX_58022521_58022503	ATGTAGCTCATCTTCCCAT	X	58022521	58022503	minus	Zic3	ENSMUSG00000067860	ENSMUST00000137687	protein_coding	CLD	X-linked
sg_chrX_58022454_58022472	AGGGCCAAGAACATGAGCC	X	58022454	58022472	plus	Zic3	ENSMUSG00000067860	ENSMUST00000137687	protein_coding	CLD	X-linked
sg_chrX_58022387_58022405	TGGGGAACTTCAGGCTTAT	X	58022387	58022405	plus	Zic3	ENSMUSG00000067860	ENSMUST00000137687	protein_coding	CLD	X-linked
sg_chrX_58022574_58022556	TGTCTAGGGAGGGATGCCA	X	58022574	58022556	minus	Zic3	ENSMUSG00000067860	ENSMUST00000137687	protein_coding	CLD	X-linked
sg_chrX_94234830_94234848	ccgcccggggcccgcccag	X	94234830	94234848	minus	Klhl15	ENSMUSG00000043929	ENSMUST00000113911	protein_coding	weissman	X-linked
sg_chrX_94234809_94234827	gggcggggcccACGGGCTA	X	94234809	94234827	minus	Klhl15	ENSMUSG00000043929	ENSMUST00000113911	protein_coding	weissman	X-linked
sg_chrX_94234798_94234816	GCCCGGGCCCCTAGCCCGT	X	94234798	94234816	plus	Klhl15	ENSMUSG00000043929	ENSMUST00000113911	protein_coding	weissman	X-linked
sg_chrX_94234796_94234814	GGGCTAGGGGCCCGGGCCA	X	94234796	94234814	minus	Klhl15	ENSMUSG00000043929	ENSMUST00000113911	protein_coding	weissman	X-linked
sg_chrX_94234757_94234775	CGAGCCTGTCCCCGAGAGA	X	94234757	94234775	minus	Klhl15	ENSMUSG00000043929	ENSMUST00000113911	protein_coding	weissman	X-linked
sg_chrX_94234682_94234700	ccccacggggcgccTTCAG	X	94234682	94234700	plus	Klhl15	ENSMUSG00000043929	ENSMUST00000113911	protein_coding	weissman	X-linked
sg_chrX_94234830_94234848	ccgcccggggcccgcccag	X	94234830	94234848	minus	Klhl15	ENSMUSG00000043929	ENSMUST00000113908	protein_coding	weissman	X-linked
sg_chrX_94234809_94234827	gggcggggcccACGGGCTA	X	94234809	94234827	minus	Klhl15	ENSMUSG00000043929	ENSMUST00000113908	protein_coding	weissman	X-linked
sg_chrX_94234798_94234816	GCCCGGGCCCCTAGCCCGT	X	94234798	94234816	plus	Klhl15	ENSMUSG00000043929	ENSMUST00000113908	protein_coding	weissman	X-linked
sg_chrX_94234796_94234814	GGGCTAGGGGCCCGGGCCA	X	94234796	94234814	minus	Klhl15	ENSMUSG00000043929	ENSMUST00000113908	protein_coding	weissman	X-linked
sg_chrX_94234757_94234775	CGAGCCTGTCCCCGAGAGA	X	94234757	94234775	minus	Klhl15	ENSMUSG00000043929	ENSMUST00000113908	protein_coding	weissman	X-linked
sg_chrX_94234682_94234700	ccccacggggcgccTTCAG	X	94234682	94234700	plus	Klhl15	ENSMUSG00000043929	ENSMUST00000113908	protein_coding	weissman	X-linked
sg_chrX_94234830_94234848	ccgcccggggcccgcccag	X	94234830	94234848	minus	Klhl15	ENSMUSG00000043929	ENSMUST00000096369	protein_coding	weissman	X-linked
sg_chrX_94234809_94234827	gggcggggcccACGGGCTA	X	94234809	94234827	minus	Klhl15	ENSMUSG00000043929	ENSMUST00000096369	protein_coding	weissman	X-linked
sg_chrX_94234798_94234816	GCCCGGGCCCCTAGCCCGT	X	94234798	94234816	plus	Klhl15	ENSMUSG00000043929	ENSMUST00000096369	protein_coding	weissman	X-linked
sg_chrX_94234796_94234814	GGGCTAGGGGCCCGGGCCA	X	94234796	94234814	minus	Klhl15	ENSMUSG00000043929	ENSMUST00000096369	protein_coding	weissman	X-linked
sg_chrX_94234757_94234775	CGAGCCTGTCCCCGAGAGA	X	94234757	94234775	minus	Klhl15	ENSMUSG00000043929	ENSMUST00000096369	protein_coding	weissman	X-linked
sg_chrX_94234682_94234700	ccccacggggcgccTTCAG	X	94234682	94234700	plus	Klhl15	ENSMUSG00000043929	ENSMUST00000096369	protein_coding	weissman	X-linked
sg_chrX_94234830_94234848	ccgcccggggcccgcccag	X	94234830	94234848	minus	Klhl15	ENSMUSG00000043929	ENSMUST00000142691	protein_coding	weissman	X-linked
sg_chrX_94234809_94234827	gggcggggcccACGGGCTA	X	94234809	94234827	minus	Klhl15	ENSMUSG00000043929	ENSMUST00000142691	protein_coding	weissman	X-linked
sg_chrX_94234798_94234816	GCCCGGGCCCCTAGCCCGT	X	94234798	94234816	plus	Klhl15	ENSMUSG00000043929	ENSMUST00000142691	protein_coding	weissman	X-linked
sg_chrX_94234796_94234814	GGGCTAGGGGCCCGGGCCA	X	94234796	94234814	minus	Klhl15	ENSMUSG00000043929	ENSMUST00000142691	protein_coding	weissman	X-linked
sg_chrX_94234757_94234775	CGAGCCTGTCCCCGAGAGA	X	94234757	94234775	minus	Klhl15	ENSMUSG00000043929	ENSMUST00000142691	protein_coding	weissman	X-linked
sg_chrX_94234682_94234700	ccccacggggcgccTTCAG	X	94234682	94234700	plus	Klhl15	ENSMUSG00000043929	ENSMUST00000142691	protein_coding	weissman	X-linked
sg_chrX_94234830_94234848	ccgcccggggcccgcccag	X	94234830	94234848	minus	Klhl15	ENSMUSG00000043929	ENSMUST00000113916	protein_coding	weissman	X-linked
sg_chrX_94234809_94234827	gggcggggcccACGGGCTA	X	94234809	94234827	minus	Klhl15	ENSMUSG00000043929	ENSMUST00000113916	protein_coding	weissman	X-linked
sg_chrX_94234798_94234816	GCCCGGGCCCCTAGCCCGT	X	94234798	94234816	plus	Klhl15	ENSMUSG00000043929	ENSMUST00000113916	protein_coding	weissman	X-linked
sg_chrX_94234796_94234814	GGGCTAGGGGCCCGGGCCA	X	94234796	94234814	minus	Klhl15	ENSMUSG00000043929	ENSMUST00000113916	protein_coding	weissman	X-linked
sg_chrX_94234757_94234775	CGAGCCTGTCCCCGAGAGA	X	94234757	94234775	minus	Klhl15	ENSMUSG00000043929	ENSMUST00000113916	protein_coding	weissman	X-linked
sg_chrX_94234682_94234700	ccccacggggcgccTTCAG	X	94234682	94234700	plus	Klhl15	ENSMUSG00000043929	ENSMUST00000113916	protein_coding	weissman	X-linked
sg_chrX_94234555_94234573	TGGGAACCGGGTAGAGGGA	X	94234555	94234573	minus	Klhl15	ENSMUSG00000043929	ENSMUST00000153900	protein_coding	weissman	X-linked
sg_chrX_94234603_94234585	ACTTCCGGCGCCACGGAAC	X	94234603	94234585	minus	Klhl15	ENSMUSG00000043929	ENSMUST00000153900	protein_coding	CLD	X-linked
sg_chrX_94234577_94234559	GGTGTGGGAACCGGGTAGA	X	94234577	94234559	minus	Klhl15	ENSMUSG00000043929	ENSMUST00000153900	protein_coding	CLD	X-linked
sg_chrX_94234526_94234544	CAAGGCGCGCAGCTGGCGT	X	94234526	94234544	plus	Klhl15	ENSMUSG00000043929	ENSMUST00000153900	protein_coding	CLD	X-linked
sg_chrX_94234518_94234500	GGCGGGCCTGCTACTGTAG	X	94234518	94234500	minus	Klhl15	ENSMUSG00000043929	ENSMUST00000153900	protein_coding	CLD	X-linked
sg_chrX_94234496_94234478	GGTTGGGGGGTGACGCGGC	X	94234496	94234478	minus	Klhl15	ENSMUSG00000043929	ENSMUST00000153900	protein_coding	CLD	X-linked
sg_chrX_94234555_94234573	TGGGAACCGGGTAGAGGGA	X	94234555	94234573	minus	Klhl15	ENSMUSG00000043929	ENSMUST00000150999	protein_coding	weissman	X-linked
sg_chrX_94234603_94234585	ACTTCCGGCGCCACGGAAC	X	94234603	94234585	minus	Klhl15	ENSMUSG00000043929	ENSMUST00000150999	protein_coding	CLD	X-linked
sg_chrX_94234577_94234559	GGTGTGGGAACCGGGTAGA	X	94234577	94234559	minus	Klhl15	ENSMUSG00000043929	ENSMUST00000150999	protein_coding	CLD	X-linked
sg_chrX_94234526_94234544	CAAGGCGCGCAGCTGGCGT	X	94234526	94234544	plus	Klhl15	ENSMUSG00000043929	ENSMUST00000150999	protein_coding	CLD	X-linked
sg_chrX_94234518_94234500	GGCGGGCCTGCTACTGTAG	X	94234518	94234500	minus	Klhl15	ENSMUSG00000043929	ENSMUST00000150999	protein_coding	CLD	X-linked
sg_chrX_94234496_94234478	GGTTGGGGGGTGACGCGGC	X	94234496	94234478	minus	Klhl15	ENSMUSG00000043929	ENSMUST00000150999	protein_coding	CLD	X-linked
sg_chrX_94234890_94234908	GTGAGAGGGCCACGAGCCA	X	94234890	94234908	minus	Klhl15	ENSMUSG00000043929	ENSMUST00000170594	protein_coding	weissman	X-linked
sg_chrX_94234830_94234848	ccgcccggggcccgcccag	X	94234830	94234848	minus	Klhl15	ENSMUSG00000043929	ENSMUST00000170594	protein_coding	weissman	X-linked
sg_chrX_94234816_94234834	Tgggccccgcccccctggg	X	94234816	94234834	plus	Klhl15	ENSMUSG00000043929	ENSMUST00000170594	protein_coding	weissman	X-linked
sg_chrX_94234809_94234827	gggcggggcccACGGGCTA	X	94234809	94234827	minus	Klhl15	ENSMUSG00000043929	ENSMUST00000170594	protein_coding	weissman	X-linked
sg_chrX_94234798_94234816	GCCCGGGCCCCTAGCCCGT	X	94234798	94234816	plus	Klhl15	ENSMUSG00000043929	ENSMUST00000170594	protein_coding	weissman	X-linked
sg_chrX_94234796_94234814	GGGCTAGGGGCCCGGGCCA	X	94234796	94234814	minus	Klhl15	ENSMUSG00000043929	ENSMUST00000170594	protein_coding	weissman	X-linked
sg_chrX_94235765_94235783	TAGAACTATGCGAAATGTG	X	94235765	94235783	plus	Klhl15	ENSMUSG00000043929	ENSMUST00000113915	protein_coding	CLD	X-linked
sg_chrX_94235741_94235723	AAAGGGAAGGAACCGGTTA	X	94235741	94235723	minus	Klhl15	ENSMUSG00000043929	ENSMUST00000113915	protein_coding	CLD	X-linked
sg_chrX_94235521_94235503	GAGTGCGGCCAGTGCGGTG	X	94235521	94235503	minus	Klhl15	ENSMUSG00000043929	ENSMUST00000113915	protein_coding	CLD	X-linked
sg_chrX_94235460_94235442	CCTGGGCTCCGCAGGCCGG	X	94235460	94235442	minus	Klhl15	ENSMUSG00000043929	ENSMUST00000113915	protein_coding	CLD	X-linked
sg_chrX_94235436_94235418	AGGGGCGGCTACGCACCTC	X	94235436	94235418	minus	Klhl15	ENSMUSG00000043929	ENSMUST00000113915	protein_coding	CLD	X-linked
sg_chrX_94235381_94235399	GCAGACTGCCGTCCACTAG	X	94235381	94235399	plus	Klhl15	ENSMUSG00000043929	ENSMUST00000113915	protein_coding	CLD	X-linked
sg_chrX_12652152_12652170	ACGTCAGCAGCGCGTGAAC	X	12652152	12652170	plus	Gm4984	ENSMUSG00000079871	ENSMUST00000115987	processed_pseudogene	CLD	X-linked
sg_chrX_12652114_12652096	CAAGGAAAGTGGCGGCTTA	X	12652114	12652096	minus	Gm4984	ENSMUSG00000079871	ENSMUST00000115987	processed_pseudogene	CLD	X-linked
sg_chrX_12652065_12652083	GCATGTGCGCAGGCCCCAT	X	12652065	12652083	plus	Gm4984	ENSMUSG00000079871	ENSMUST00000115987	processed_pseudogene	CLD	X-linked
sg_chrX_12652063_12652045	CCCTTCCGTATGATTGCTG	X	12652063	12652045	minus	Gm4984	ENSMUSG00000079871	ENSMUST00000115987	processed_pseudogene	CLD	X-linked
sg_chrX_12651976_12651958	AGGGCTCTACAAGCAGCGC	X	12651976	12651958	minus	Gm4984	ENSMUSG00000079871	ENSMUST00000115987	processed_pseudogene	CLD	X-linked
sg_chrX_12651924_12651942	AACTGAAGAGATGTCGGCT	X	12651924	12651942	plus	Gm4984	ENSMUSG00000079871	ENSMUST00000115987	processed_pseudogene	CLD	X-linked
sg_chrX_134404515_134404533	AAGGAGGAGAGGCTTCCAC	X	134404515	134404533	minus	Drp2	ENSMUSG00000000223	ENSMUST00000113228	protein_coding	weissman	X-linked
sg_chrX_134404508_134404526	AGAGGCTTCCACTGGGAGG	X	134404508	134404526	minus	Drp2	ENSMUSG00000000223	ENSMUST00000113228	protein_coding	weissman	X-linked
sg_chrX_134404427_134404445	CTGGGTATGTGCAAGTCGG	X	134404427	134404445	plus	Drp2	ENSMUSG00000000223	ENSMUST00000113228	protein_coding	weissman	X-linked
sg_chrX_134404294_134404312	GGTACCCAAGGTACAGTCT	X	134404294	134404312	minus	Drp2	ENSMUSG00000000223	ENSMUST00000113228	protein_coding	weissman	X-linked
sg_chrX_134404233_134404251	TCTAGGAGGGAGTGACTAC	X	134404233	134404251	plus	Drp2	ENSMUSG00000000223	ENSMUST00000113228	protein_coding	weissman	X-linked
sg_chrX_134404221_134404239	ACACACTGAAGGTCTAGGA	X	134404221	134404239	plus	Drp2	ENSMUSG00000000223	ENSMUST00000113228	protein_coding	weissman	X-linked
sg_chrX_134404570_134404588	TCGAAGCAGAAGAGCAAAG	X	134404570	134404588	minus	Drp2	ENSMUSG00000000223	ENSMUST00000153424	protein_coding	weissman	X-linked
sg_chrX_134404515_134404533	AAGGAGGAGAGGCTTCCAC	X	134404515	134404533	minus	Drp2	ENSMUSG00000000223	ENSMUST00000153424	protein_coding	weissman	X-linked
sg_chrX_134404427_134404445	CTGGGTATGTGCAAGTCGG	X	134404427	134404445	plus	Drp2	ENSMUSG00000000223	ENSMUST00000153424	protein_coding	weissman	X-linked
sg_chrX_134404294_134404312	GGTACCCAAGGTACAGTCT	X	134404294	134404312	minus	Drp2	ENSMUSG00000000223	ENSMUST00000153424	protein_coding	weissman	X-linked
sg_chrX_134404233_134404251	TCTAGGAGGGAGTGACTAC	X	134404233	134404251	plus	Drp2	ENSMUSG00000000223	ENSMUST00000153424	protein_coding	weissman	X-linked
sg_chrX_134404221_134404239	ACACACTGAAGGTCTAGGA	X	134404221	134404239	plus	Drp2	ENSMUSG00000000223	ENSMUST00000153424	protein_coding	weissman	X-linked
sg_chrX_134404735_134404753	AGCAGCTCggagagggcgg	X	134404735	134404753	plus	Drp2	ENSMUSG00000000223	ENSMUST00000113224	protein_coding	weissman	X-linked
sg_chrX_134404728_134404746	AACACAGAGCAGCTCggag	X	134404728	134404746	plus	Drp2	ENSMUSG00000000223	ENSMUST00000113224	protein_coding	weissman	X-linked
sg_chrX_134404570_134404588	TCGAAGCAGAAGAGCAAAG	X	134404570	134404588	minus	Drp2	ENSMUSG00000000223	ENSMUST00000113224	protein_coding	weissman	X-linked
sg_chrX_134404427_134404445	CTGGGTATGTGCAAGTCGG	X	134404427	134404445	plus	Drp2	ENSMUSG00000000223	ENSMUST00000113224	protein_coding	weissman	X-linked
sg_chrX_134404294_134404312	GGTACCCAAGGTACAGTCT	X	134404294	134404312	minus	Drp2	ENSMUSG00000000223	ENSMUST00000113224	protein_coding	weissman	X-linked
sg_chrX_134404233_134404251	TCTAGGAGGGAGTGACTAC	X	134404233	134404251	plus	Drp2	ENSMUSG00000000223	ENSMUST00000113224	protein_coding	weissman	X-linked
sg_chrX_134404735_134404753	AGCAGCTCggagagggcgg	X	134404735	134404753	plus	Drp2	ENSMUSG00000000223	ENSMUST00000113226	protein_coding	weissman	X-linked
sg_chrX_134404728_134404746	AACACAGAGCAGCTCggag	X	134404728	134404746	plus	Drp2	ENSMUSG00000000223	ENSMUST00000113226	protein_coding	weissman	X-linked
sg_chrX_134404570_134404588	TCGAAGCAGAAGAGCAAAG	X	134404570	134404588	minus	Drp2	ENSMUSG00000000223	ENSMUST00000113226	protein_coding	weissman	X-linked
sg_chrX_134404515_134404533	AAGGAGGAGAGGCTTCCAC	X	134404515	134404533	minus	Drp2	ENSMUSG00000000223	ENSMUST00000113226	protein_coding	weissman	X-linked
sg_chrX_134404427_134404445	CTGGGTATGTGCAAGTCGG	X	134404427	134404445	plus	Drp2	ENSMUSG00000000223	ENSMUST00000113226	protein_coding	weissman	X-linked
sg_chrX_134404294_134404312	GGTACCCAAGGTACAGTCT	X	134404294	134404312	minus	Drp2	ENSMUSG00000000223	ENSMUST00000113226	protein_coding	weissman	X-linked
sg_chrX_134423776_134423758	CCTGGAAGAGTAATAAGCA	X	134423776	134423758	minus	Drp2	ENSMUSG00000000223	ENSMUST00000142146	protein_coding	CLD	X-linked
sg_chrX_134423691_134423709	GCTGATTCATGCAGCTGTT	X	134423691	134423709	plus	Drp2	ENSMUSG00000000223	ENSMUST00000142146	protein_coding	CLD	X-linked
sg_chrX_134423651_134423669	CGGAGAGGTCAGTTAGCTG	X	134423651	134423669	plus	Drp2	ENSMUSG00000000223	ENSMUST00000142146	protein_coding	CLD	X-linked
sg_chrX_134423632_134423650	TATACAATAACTGGCCTAT	X	134423632	134423650	plus	Drp2	ENSMUSG00000000223	ENSMUST00000142146	protein_coding	CLD	X-linked
sg_chrX_134423564_134423582	ATATCATAGTAATCCACCC	X	134423564	134423582	plus	Drp2	ENSMUSG00000000223	ENSMUST00000142146	protein_coding	CLD	X-linked
sg_chrX_134423530_134423548	TAATTATTAGCTTACCTAG	X	134423530	134423548	plus	Drp2	ENSMUSG00000000223	ENSMUST00000142146	protein_coding	CLD	X-linked
sg_chrX_134423793_134423775	CTGTGGAGCATCAAGCACC	X	134423793	134423775	minus	Drp2	ENSMUSG00000000223	ENSMUST00000000228	protein_coding	CLD	X-linked
sg_chrX_134423691_134423709	GCTGATTCATGCAGCTGTT	X	134423691	134423709	plus	Drp2	ENSMUSG00000000223	ENSMUST00000000228	protein_coding	CLD	X-linked
sg_chrX_134423651_134423669	CGGAGAGGTCAGTTAGCTG	X	134423651	134423669	plus	Drp2	ENSMUSG00000000223	ENSMUST00000000228	protein_coding	CLD	X-linked
sg_chrX_134423632_134423650	TATACAATAACTGGCCTAT	X	134423632	134423650	plus	Drp2	ENSMUSG00000000223	ENSMUST00000000228	protein_coding	CLD	X-linked
sg_chrX_134423564_134423582	ATATCATAGTAATCCACCC	X	134423564	134423582	plus	Drp2	ENSMUSG00000000223	ENSMUST00000000228	protein_coding	CLD	X-linked
sg_chrX_134423530_134423548	TAATTATTAGCTTACCTAG	X	134423530	134423548	plus	Drp2	ENSMUSG00000000223	ENSMUST00000000228	protein_coding	CLD	X-linked
sg_chrX_58911455_58911473	CGAAACGGAAGTCACTATA	X	58911455	58911473	minus	4930550L24Rik	ENSMUSG00000046180	ENSMUST00000062542	protein_coding	weissman	X-linked
sg_chrX_58911372_58911390	TACCTCACATCTGGAACTA	X	58911372	58911390	minus	4930550L24Rik	ENSMUSG00000046180	ENSMUST00000062542	protein_coding	weissman	X-linked
sg_chrX_58911369_58911387	CTCACATCTGGAACTAAGG	X	58911369	58911387	minus	4930550L24Rik	ENSMUSG00000046180	ENSMUST00000062542	protein_coding	weissman	X-linked
sg_chrX_58911357_58911375	ACTAAGGAGGGGCCCACGA	X	58911357	58911375	minus	4930550L24Rik	ENSMUSG00000046180	ENSMUST00000062542	protein_coding	weissman	X-linked
sg_chrX_58911226_58911244	gagagggaggatcgataga	X	58911226	58911244	plus	4930550L24Rik	ENSMUSG00000046180	ENSMUST00000062542	protein_coding	weissman	X-linked
sg_chrX_58911128_58911146	cagtgtaggaatggagggt	X	58911128	58911146	plus	4930550L24Rik	ENSMUSG00000046180	ENSMUST00000062542	protein_coding	weissman	X-linked
sg_chrX_85573946_85573964	AATACGAGGCGGGCTTCAG	X	85573946	85573964	plus	Tab3	ENSMUSG00000035476	ENSMUST00000146063	protein_coding	weissman	X-linked
sg_chrX_85573857_85573875	CGCTCGCCAGACACAAAGA	X	85573857	85573875	minus	Tab3	ENSMUSG00000035476	ENSMUST00000146063	protein_coding	weissman	X-linked
sg_chrX_85573846_85573864	CACAAAGATGGCACCGCCC	X	85573846	85573864	minus	Tab3	ENSMUSG00000035476	ENSMUST00000146063	protein_coding	weissman	X-linked
sg_chrX_85573793_85573811	CCGCCCTCTGGTTCCCGTG	X	85573793	85573811	plus	Tab3	ENSMUSG00000035476	ENSMUST00000146063	protein_coding	weissman	X-linked
sg_chrX_85573727_85573745	CCTGGGCGAGCCCTCGCGG	X	85573727	85573745	plus	Tab3	ENSMUSG00000035476	ENSMUST00000146063	protein_coding	weissman	X-linked
sg_chrX_85573710_85573728	GCGGGGCCCAGCTCGGACC	X	85573710	85573728	plus	Tab3	ENSMUSG00000035476	ENSMUST00000146063	protein_coding	weissman	X-linked
sg_chrX_85573946_85573964	AATACGAGGCGGGCTTCAG	X	85573946	85573964	plus	Tab3	ENSMUSG00000035476	ENSMUST00000048250	protein_coding	weissman	X-linked
sg_chrX_85573857_85573875	CGCTCGCCAGACACAAAGA	X	85573857	85573875	minus	Tab3	ENSMUSG00000035476	ENSMUST00000048250	protein_coding	weissman	X-linked
sg_chrX_85573846_85573864	CACAAAGATGGCACCGCCC	X	85573846	85573864	minus	Tab3	ENSMUSG00000035476	ENSMUST00000048250	protein_coding	weissman	X-linked
sg_chrX_85573793_85573811	CCGCCCTCTGGTTCCCGTG	X	85573793	85573811	plus	Tab3	ENSMUSG00000035476	ENSMUST00000048250	protein_coding	weissman	X-linked
sg_chrX_85573727_85573745	CCTGGGCGAGCCCTCGCGG	X	85573727	85573745	plus	Tab3	ENSMUSG00000035476	ENSMUST00000048250	protein_coding	weissman	X-linked
sg_chrX_85573710_85573728	GCGGGGCCCAGCTCGGACC	X	85573710	85573728	plus	Tab3	ENSMUSG00000035476	ENSMUST00000048250	protein_coding	weissman	X-linked
sg_chrX_85573946_85573964	AATACGAGGCGGGCTTCAG	X	85573946	85573964	plus	Tab3	ENSMUSG00000035476	ENSMUST00000137438	protein_coding	weissman	X-linked
sg_chrX_85573857_85573875	CGCTCGCCAGACACAAAGA	X	85573857	85573875	minus	Tab3	ENSMUSG00000035476	ENSMUST00000137438	protein_coding	weissman	X-linked
sg_chrX_85573846_85573864	CACAAAGATGGCACCGCCC	X	85573846	85573864	minus	Tab3	ENSMUSG00000035476	ENSMUST00000137438	protein_coding	weissman	X-linked
sg_chrX_85573793_85573811	CCGCCCTCTGGTTCCCGTG	X	85573793	85573811	plus	Tab3	ENSMUSG00000035476	ENSMUST00000137438	protein_coding	weissman	X-linked
sg_chrX_85573727_85573745	CCTGGGCGAGCCCTCGCGG	X	85573727	85573745	plus	Tab3	ENSMUSG00000035476	ENSMUST00000137438	protein_coding	weissman	X-linked
sg_chrX_85573710_85573728	GCGGGGCCCAGCTCGGACC	X	85573710	85573728	plus	Tab3	ENSMUSG00000035476	ENSMUST00000137438	protein_coding	weissman	X-linked
sg_chrX_85573946_85573964	AATACGAGGCGGGCTTCAG	X	85573946	85573964	plus	Tab3	ENSMUSG00000035476	ENSMUST00000152880	protein_coding	weissman	X-linked
sg_chrX_85573857_85573875	CGCTCGCCAGACACAAAGA	X	85573857	85573875	minus	Tab3	ENSMUSG00000035476	ENSMUST00000152880	protein_coding	weissman	X-linked
sg_chrX_85573846_85573864	CACAAAGATGGCACCGCCC	X	85573846	85573864	minus	Tab3	ENSMUSG00000035476	ENSMUST00000152880	protein_coding	weissman	X-linked
sg_chrX_85573793_85573811	CCGCCCTCTGGTTCCCGTG	X	85573793	85573811	plus	Tab3	ENSMUSG00000035476	ENSMUST00000152880	protein_coding	weissman	X-linked
sg_chrX_85573727_85573745	CCTGGGCGAGCCCTCGCGG	X	85573727	85573745	plus	Tab3	ENSMUSG00000035476	ENSMUST00000152880	protein_coding	weissman	X-linked
sg_chrX_85573710_85573728	GCGGGGCCCAGCTCGGACC	X	85573710	85573728	plus	Tab3	ENSMUSG00000035476	ENSMUST00000152880	protein_coding	weissman	X-linked
sg_chrX_7899285_7899303	GCCAACGGCGCGCTCTTAT	X	7899285	7899303	minus	Timm17b	ENSMUSG00000031158	ENSMUST00000033498	protein_coding	weissman	X-linked
sg_chrX_7899256_7899274	GGAACGGATGTGGCCCTTC	X	7899256	7899274	plus	Timm17b	ENSMUSG00000031158	ENSMUST00000033498	protein_coding	weissman	X-linked
sg_chrX_7899221_7899239	CGACCAGTTAATTGCACCT	X	7899221	7899239	minus	Timm17b	ENSMUSG00000031158	ENSMUST00000033498	protein_coding	weissman	X-linked
sg_chrX_7899215_7899233	CTCCCCAGGTGCAATTAAC	X	7899215	7899233	plus	Timm17b	ENSMUSG00000031158	ENSMUST00000033498	protein_coding	weissman	X-linked
sg_chrX_7899145_7899163	CACTGTGCCAATGAGGGAG	X	7899145	7899163	minus	Timm17b	ENSMUSG00000031158	ENSMUST00000033498	protein_coding	weissman	X-linked
sg_chrX_7899020_7899038	GAACCAAGGCGCTAGGATG	X	7899020	7899038	plus	Timm17b	ENSMUSG00000031158	ENSMUST00000033498	protein_coding	weissman	X-linked
sg_chrX_7899285_7899303	GCCAACGGCGCGCTCTTAT	X	7899285	7899303	minus	Timm17b	ENSMUSG00000031158	ENSMUST00000146406	protein_coding	weissman	X-linked
sg_chrX_7899256_7899274	GGAACGGATGTGGCCCTTC	X	7899256	7899274	plus	Timm17b	ENSMUSG00000031158	ENSMUST00000146406	protein_coding	weissman	X-linked
sg_chrX_7899247_7899265	CGCTTACATGGAACGGATG	X	7899247	7899265	plus	Timm17b	ENSMUSG00000031158	ENSMUST00000146406	protein_coding	weissman	X-linked
sg_chrX_7899221_7899239	CGACCAGTTAATTGCACCT	X	7899221	7899239	minus	Timm17b	ENSMUSG00000031158	ENSMUST00000146406	protein_coding	weissman	X-linked
sg_chrX_7899215_7899233	CTCCCCAGGTGCAATTAAC	X	7899215	7899233	plus	Timm17b	ENSMUSG00000031158	ENSMUST00000146406	protein_coding	weissman	X-linked
sg_chrX_7899145_7899163	CACTGTGCCAATGAGGGAG	X	7899145	7899163	minus	Timm17b	ENSMUSG00000031158	ENSMUST00000146406	protein_coding	weissman	X-linked
sg_chrX_7906083_7906065	ACTGCAAAGCTTCCTGTAG	X	7906083	7906065	minus	Timm17b	ENSMUSG00000031158	ENSMUST00000150541	protein_coding	CLD	X-linked
sg_chrX_7906008_7906026	TTCCAGATGTTGAGCTACG	X	7906008	7906026	plus	Timm17b	ENSMUSG00000031158	ENSMUST00000150541	protein_coding	CLD	X-linked
sg_chrX_7905990_7905972	ACTGGCCAAGAAAGAGTGC	X	7905990	7905972	minus	Timm17b	ENSMUSG00000031158	ENSMUST00000150541	protein_coding	CLD	X-linked
sg_chrX_7905952_7905934	CTGTGGTAGATGCTTGCAT	X	7905952	7905934	minus	Timm17b	ENSMUSG00000031158	ENSMUST00000150541	protein_coding	CLD	X-linked
sg_chrX_7905887_7905869	TAGTATGATGCCAGCACCT	X	7905887	7905869	minus	Timm17b	ENSMUSG00000031158	ENSMUST00000150541	protein_coding	CLD	X-linked
sg_chrX_7905861_7905843	TCAGGTAGGAGGACCGCAA	X	7905861	7905843	minus	Timm17b	ENSMUSG00000031158	ENSMUST00000150541	protein_coding	CLD	X-linked
sg_chrX_48256766_48256784	GATTGGTCGATGGAAAAGC	X	48256766	48256784	minus	Utp14a	ENSMUSG00000063785	ENSMUST00000080713	protein_coding	weissman	X-linked
sg_chrX_48256738_48256756	GCAGTGCGGACCAACTGGC	X	48256738	48256756	plus	Utp14a	ENSMUSG00000063785	ENSMUST00000080713	protein_coding	weissman	X-linked
sg_chrX_48256734_48256752	ACCGGCAGTGCGGACCAAC	X	48256734	48256752	plus	Utp14a	ENSMUSG00000063785	ENSMUST00000080713	protein_coding	weissman	X-linked
sg_chrX_48256731_48256749	GGTCCGCACTGCCGGTGGG	X	48256731	48256749	minus	Utp14a	ENSMUSG00000063785	ENSMUST00000080713	protein_coding	weissman	X-linked
sg_chrX_48256717_48256735	ACCGGCAAGTCCCACCCAC	X	48256717	48256735	plus	Utp14a	ENSMUSG00000063785	ENSMUST00000080713	protein_coding	weissman	X-linked
sg_chrX_48256625_48256643	GCCCTCACCACACTAATCT	X	48256625	48256643	plus	Utp14a	ENSMUSG00000063785	ENSMUST00000080713	protein_coding	weissman	X-linked
sg_chrX_48256766_48256784	GATTGGTCGATGGAAAAGC	X	48256766	48256784	minus	Utp14a	ENSMUSG00000063785	ENSMUST00000125966	protein_coding	weissman	X-linked
sg_chrX_48256738_48256756	GCAGTGCGGACCAACTGGC	X	48256738	48256756	plus	Utp14a	ENSMUSG00000063785	ENSMUST00000125966	protein_coding	weissman	X-linked
sg_chrX_48256734_48256752	ACCGGCAGTGCGGACCAAC	X	48256734	48256752	plus	Utp14a	ENSMUSG00000063785	ENSMUST00000125966	protein_coding	weissman	X-linked
sg_chrX_48256731_48256749	GGTCCGCACTGCCGGTGGG	X	48256731	48256749	minus	Utp14a	ENSMUSG00000063785	ENSMUST00000125966	protein_coding	weissman	X-linked
sg_chrX_48256717_48256735	ACCGGCAAGTCCCACCCAC	X	48256717	48256735	plus	Utp14a	ENSMUSG00000063785	ENSMUST00000125966	protein_coding	weissman	X-linked
sg_chrX_48256625_48256643	GCCCTCACCACACTAATCT	X	48256625	48256643	plus	Utp14a	ENSMUSG00000063785	ENSMUST00000125966	protein_coding	weissman	X-linked
sg_chrX_48256766_48256784	GATTGGTCGATGGAAAAGC	X	48256766	48256784	minus	Utp14a	ENSMUSG00000063785	ENSMUST00000152624	protein_coding	weissman	X-linked
sg_chrX_48256738_48256756	GCAGTGCGGACCAACTGGC	X	48256738	48256756	plus	Utp14a	ENSMUSG00000063785	ENSMUST00000152624	protein_coding	weissman	X-linked
sg_chrX_48256734_48256752	ACCGGCAGTGCGGACCAAC	X	48256734	48256752	plus	Utp14a	ENSMUSG00000063785	ENSMUST00000152624	protein_coding	weissman	X-linked
sg_chrX_48256731_48256749	GGTCCGCACTGCCGGTGGG	X	48256731	48256749	minus	Utp14a	ENSMUSG00000063785	ENSMUST00000152624	protein_coding	weissman	X-linked
sg_chrX_48256717_48256735	ACCGGCAAGTCCCACCCAC	X	48256717	48256735	plus	Utp14a	ENSMUSG00000063785	ENSMUST00000152624	protein_coding	weissman	X-linked
sg_chrX_48256625_48256643	GCCCTCACCACACTAATCT	X	48256625	48256643	plus	Utp14a	ENSMUSG00000063785	ENSMUST00000152624	protein_coding	weissman	X-linked
sg_chrX_94366975_94366993	ACACGCCACCTAGCGGCGC	X	94366975	94366993	plus	Apoo	ENSMUSG00000079508	ENSMUST00000113896	protein_coding	weissman	X-linked
sg_chrX_94366895_94366913	CAAGGAGGCAGGACTGTCT	X	94366895	94366913	plus	Apoo	ENSMUSG00000079508	ENSMUST00000113896	protein_coding	weissman	X-linked
sg_chrX_94366856_94366874	AAAGGCTGCAGGTCCGTGT	X	94366856	94366874	minus	Apoo	ENSMUSG00000079508	ENSMUST00000113896	protein_coding	weissman	X-linked
sg_chrX_94366826_94366844	CGCTGTGGTGAGAAGAAGG	X	94366826	94366844	minus	Apoo	ENSMUSG00000079508	ENSMUST00000113896	protein_coding	weissman	X-linked
sg_chrX_94366818_94366836	TGAGAAGAAGGCGGTTCTC	X	94366818	94366836	minus	Apoo	ENSMUSG00000079508	ENSMUST00000113896	protein_coding	weissman	X-linked
sg_chrX_94366760_94366778	TGCCAGGCTCCGGCTGCGA	X	94366760	94366778	minus	Apoo	ENSMUSG00000079508	ENSMUST00000113896	protein_coding	weissman	X-linked
sg_chrX_94366975_94366993	ACACGCCACCTAGCGGCGC	X	94366975	94366993	plus	Apoo	ENSMUSG00000079508	ENSMUST00000113897	protein_coding	weissman	X-linked
sg_chrX_94366895_94366913	CAAGGAGGCAGGACTGTCT	X	94366895	94366913	plus	Apoo	ENSMUSG00000079508	ENSMUST00000113897	protein_coding	weissman	X-linked
sg_chrX_94366856_94366874	AAAGGCTGCAGGTCCGTGT	X	94366856	94366874	minus	Apoo	ENSMUSG00000079508	ENSMUST00000113897	protein_coding	weissman	X-linked
sg_chrX_94366826_94366844	CGCTGTGGTGAGAAGAAGG	X	94366826	94366844	minus	Apoo	ENSMUSG00000079508	ENSMUST00000113897	protein_coding	weissman	X-linked
sg_chrX_94366818_94366836	TGAGAAGAAGGCGGTTCTC	X	94366818	94366836	minus	Apoo	ENSMUSG00000079508	ENSMUST00000113897	protein_coding	weissman	X-linked
sg_chrX_94366760_94366778	TGCCAGGCTCCGGCTGCGA	X	94366760	94366778	minus	Apoo	ENSMUSG00000079508	ENSMUST00000113897	protein_coding	weissman	X-linked
sg_chrX_94366975_94366993	ACACGCCACCTAGCGGCGC	X	94366975	94366993	plus	Apoo	ENSMUSG00000079508	ENSMUST00000113895	protein_coding	weissman	X-linked
sg_chrX_94366895_94366913	CAAGGAGGCAGGACTGTCT	X	94366895	94366913	plus	Apoo	ENSMUSG00000079508	ENSMUST00000113895	protein_coding	weissman	X-linked
sg_chrX_94366856_94366874	AAAGGCTGCAGGTCCGTGT	X	94366856	94366874	minus	Apoo	ENSMUSG00000079508	ENSMUST00000113895	protein_coding	weissman	X-linked
sg_chrX_94366826_94366844	CGCTGTGGTGAGAAGAAGG	X	94366826	94366844	minus	Apoo	ENSMUSG00000079508	ENSMUST00000113895	protein_coding	weissman	X-linked
sg_chrX_94366818_94366836	TGAGAAGAAGGCGGTTCTC	X	94366818	94366836	minus	Apoo	ENSMUSG00000079508	ENSMUST00000113895	protein_coding	weissman	X-linked
sg_chrX_94366760_94366778	TGCCAGGCTCCGGCTGCGA	X	94366760	94366778	minus	Apoo	ENSMUSG00000079508	ENSMUST00000113895	protein_coding	weissman	X-linked
sg_chrX_94366975_94366993	ACACGCCACCTAGCGGCGC	X	94366975	94366993	plus	Apoo	ENSMUSG00000079508	ENSMUST00000113898	protein_coding	weissman	X-linked
sg_chrX_94366895_94366913	CAAGGAGGCAGGACTGTCT	X	94366895	94366913	plus	Apoo	ENSMUSG00000079508	ENSMUST00000113898	protein_coding	weissman	X-linked
sg_chrX_94366856_94366874	AAAGGCTGCAGGTCCGTGT	X	94366856	94366874	minus	Apoo	ENSMUSG00000079508	ENSMUST00000113898	protein_coding	weissman	X-linked
sg_chrX_94366826_94366844	CGCTGTGGTGAGAAGAAGG	X	94366826	94366844	minus	Apoo	ENSMUSG00000079508	ENSMUST00000113898	protein_coding	weissman	X-linked
sg_chrX_94366818_94366836	TGAGAAGAAGGCGGTTCTC	X	94366818	94366836	minus	Apoo	ENSMUSG00000079508	ENSMUST00000113898	protein_coding	weissman	X-linked
sg_chrX_94366760_94366778	TGCCAGGCTCCGGCTGCGA	X	94366760	94366778	minus	Apoo	ENSMUSG00000079508	ENSMUST00000113898	protein_coding	weissman	X-linked
sg_chrX_56136528_56136546	AACAGGATTGGGACAGCGG	X	56136528	56136546	minus	3830403N18Rik	ENSMUSG00000031125	ENSMUST00000033458	protein_coding	weissman	X-linked
sg_chrX_56136524_56136542	GGATTGGGACAGCGGGGGG	X	56136524	56136542	minus	3830403N18Rik	ENSMUSG00000031125	ENSMUST00000033458	protein_coding	weissman	X-linked
sg_chrX_56136207_56136225	tacaacacatgcatgactg	X	56136207	56136225	minus	3830403N18Rik	ENSMUSG00000031125	ENSMUST00000033458	protein_coding	weissman	X-linked
sg_chrX_56136052_56136070	CAGGACAgggatggaaaga	X	56136052	56136070	plus	3830403N18Rik	ENSMUSG00000031125	ENSMUST00000033458	protein_coding	weissman	X-linked
sg_chrX_56136042_56136060	ccTGTCCTGTGTGTGTTTA	X	56136042	56136060	minus	3830403N18Rik	ENSMUSG00000031125	ENSMUST00000033458	protein_coding	weissman	X-linked
sg_chrX_56136034_56136052	GCATACCTTAAACACACAC	X	56136034	56136052	plus	3830403N18Rik	ENSMUSG00000031125	ENSMUST00000033458	protein_coding	weissman	X-linked
sg_chrX_94442574_94442592	GTTGCCTGTATGTAGGCTA	X	94442574	94442592	plus	Gm14827	ENSMUSG00000084904	ENSMUST00000146644	lincRNA	CLD	X-linked
sg_chrX_94442458_94442476	CACAGAGAAGAATATACAC	X	94442458	94442476	plus	Gm14827	ENSMUSG00000084904	ENSMUST00000146644	lincRNA	CLD	X-linked
sg_chrX_94442338_94442356	GGGGACTCTTATGAAGAAT	X	94442338	94442356	plus	Gm14827	ENSMUSG00000084904	ENSMUST00000146644	lincRNA	CLD	X-linked
sg_chrX_94442307_94442325	GAGACCCACAGTCATACAG	X	94442307	94442325	plus	Gm14827	ENSMUSG00000084904	ENSMUST00000146644	lincRNA	CLD	X-linked
sg_chrX_94442239_94442257	TGCAGATAGGAGTCAAGCA	X	94442239	94442257	plus	Gm14827	ENSMUSG00000084904	ENSMUST00000146644	lincRNA	CLD	X-linked
sg_chrX_94442599_94442581	AAGACCATAGCCTACATAC	X	94442599	94442581	minus	Gm14827	ENSMUSG00000084904	ENSMUST00000146644	lincRNA	CLD	X-linked
sg_chrX_7919766_7919784	CGTACAGTAGGAGACAGTG	X	7919766	7919784	plus	Pcsk1n	ENSMUSG00000039278	ENSMUST00000041096	protein_coding	weissman	X-linked
sg_chrX_7919752_7919770	GTACGCAGGCGCAGAATTA	X	7919752	7919770	minus	Pcsk1n	ENSMUSG00000039278	ENSMUST00000041096	protein_coding	weissman	X-linked
sg_chrX_7919709_7919727	CATCTCCATGGCGATGCGC	X	7919709	7919727	plus	Pcsk1n	ENSMUSG00000039278	ENSMUST00000041096	protein_coding	weissman	X-linked
sg_chrX_7919703_7919721	CGCCATGGAGATGTCCAAG	X	7919703	7919721	minus	Pcsk1n	ENSMUSG00000039278	ENSMUST00000041096	protein_coding	weissman	X-linked
sg_chrX_7919698_7919716	TGCCCCTTGGACATCTCCA	X	7919698	7919716	plus	Pcsk1n	ENSMUSG00000039278	ENSMUST00000041096	protein_coding	weissman	X-linked
sg_chrX_7919575_7919593	GACTCAGTGGGCTGAAATC	X	7919575	7919593	minus	Pcsk1n	ENSMUSG00000039278	ENSMUST00000041096	protein_coding	weissman	X-linked
sg_chrX_136707962_136707980	AGGGGAGCGCGTCACAGCT	X	136707962	136707980	minus	Tceal1	ENSMUSG00000049536	ENSMUST00000055104	protein_coding	weissman	X-linked
sg_chrX_136707930_136707948	GACGCCAAAGTGGTTACTA	X	136707930	136707948	plus	Tceal1	ENSMUSG00000049536	ENSMUST00000055104	protein_coding	weissman	X-linked
sg_chrX_136707783_136707801	GGAAAAGGTAAGAATCCCG	X	136707783	136707801	plus	Tceal1	ENSMUSG00000049536	ENSMUST00000055104	protein_coding	weissman	X-linked
sg_chrX_136707763_136707781	CCTGGGGAACAAGGGAGCA	X	136707763	136707781	plus	Tceal1	ENSMUSG00000049536	ENSMUST00000055104	protein_coding	weissman	X-linked
sg_chrX_136707748_136707766	GGAAGAGGGAATAATCCTG	X	136707748	136707766	plus	Tceal1	ENSMUSG00000049536	ENSMUST00000055104	protein_coding	weissman	X-linked
sg_chrX_136707727_136707745	AGAGTGGAAAGGGAGTAGG	X	136707727	136707745	plus	Tceal1	ENSMUSG00000049536	ENSMUST00000055104	protein_coding	weissman	X-linked
sg_chrX_134585596_134585614	GACCATAGAGCTGTCTGTA	X	134585596	134585614	minus	Rpl36a	ENSMUSG00000079435	ENSMUST00000113211	protein_coding	weissman	X-linked
sg_chrX_134585516_134585534	TGAGCCGAGGCTCCGCCTA	X	134585516	134585534	minus	Rpl36a	ENSMUSG00000079435	ENSMUST00000113211	protein_coding	weissman	X-linked
sg_chrX_134585501_134585519	GATGGCTGCAGACCCTAGG	X	134585501	134585519	plus	Rpl36a	ENSMUSG00000079435	ENSMUST00000113211	protein_coding	weissman	X-linked
sg_chrX_134585439_134585457	GCAACGTCCTCCGCCAACA	X	134585439	134585457	plus	Rpl36a	ENSMUSG00000079435	ENSMUST00000113211	protein_coding	weissman	X-linked
sg_chrX_134585381_134585399	AACACGGGCAATTAGAGTC	X	134585381	134585399	plus	Rpl36a	ENSMUSG00000079435	ENSMUST00000113211	protein_coding	weissman	X-linked
sg_chrX_134585351_134585369	TCCACTTGATCCTAGTCCC	X	134585351	134585369	plus	Rpl36a	ENSMUSG00000079435	ENSMUST00000113211	protein_coding	weissman	X-linked
sg_chrX_134585596_134585614	GACCATAGAGCTGTCTGTA	X	134585596	134585614	minus	Rpl36a	ENSMUSG00000079435	ENSMUST00000172023	protein_coding	weissman	X-linked
sg_chrX_134585516_134585534	TGAGCCGAGGCTCCGCCTA	X	134585516	134585534	minus	Rpl36a	ENSMUSG00000079435	ENSMUST00000172023	protein_coding	weissman	X-linked
sg_chrX_134585501_134585519	GATGGCTGCAGACCCTAGG	X	134585501	134585519	plus	Rpl36a	ENSMUSG00000079435	ENSMUST00000172023	protein_coding	weissman	X-linked
sg_chrX_134585439_134585457	GCAACGTCCTCCGCCAACA	X	134585439	134585457	plus	Rpl36a	ENSMUSG00000079435	ENSMUST00000172023	protein_coding	weissman	X-linked
sg_chrX_134585381_134585399	AACACGGGCAATTAGAGTC	X	134585381	134585399	plus	Rpl36a	ENSMUSG00000079435	ENSMUST00000172023	protein_coding	weissman	X-linked
sg_chrX_134585351_134585369	TCCACTTGATCCTAGTCCC	X	134585351	134585369	plus	Rpl36a	ENSMUSG00000079435	ENSMUST00000172023	protein_coding	weissman	X-linked
sg_chrX_134585596_134585614	GACCATAGAGCTGTCTGTA	X	134585596	134585614	minus	Rpl36a	ENSMUSG00000079435	ENSMUST00000170828	protein_coding	weissman	X-linked
sg_chrX_134585516_134585534	TGAGCCGAGGCTCCGCCTA	X	134585516	134585534	minus	Rpl36a	ENSMUSG00000079435	ENSMUST00000170828	protein_coding	weissman	X-linked
sg_chrX_134585501_134585519	GATGGCTGCAGACCCTAGG	X	134585501	134585519	plus	Rpl36a	ENSMUSG00000079435	ENSMUST00000170828	protein_coding	weissman	X-linked
sg_chrX_134585439_134585457	GCAACGTCCTCCGCCAACA	X	134585439	134585457	plus	Rpl36a	ENSMUSG00000079435	ENSMUST00000170828	protein_coding	weissman	X-linked
sg_chrX_134585381_134585399	AACACGGGCAATTAGAGTC	X	134585381	134585399	plus	Rpl36a	ENSMUSG00000079435	ENSMUST00000170828	protein_coding	weissman	X-linked
sg_chrX_134585351_134585369	TCCACTTGATCCTAGTCCC	X	134585351	134585369	plus	Rpl36a	ENSMUSG00000079435	ENSMUST00000170828	protein_coding	weissman	X-linked
sg_chrX_134585596_134585614	GACCATAGAGCTGTCTGTA	X	134585596	134585614	minus	Rpl36a	ENSMUSG00000079435	ENSMUST00000149857	protein_coding	weissman	X-linked
sg_chrX_134585516_134585534	TGAGCCGAGGCTCCGCCTA	X	134585516	134585534	minus	Rpl36a	ENSMUSG00000079435	ENSMUST00000149857	protein_coding	weissman	X-linked
sg_chrX_134585501_134585519	GATGGCTGCAGACCCTAGG	X	134585501	134585519	plus	Rpl36a	ENSMUSG00000079435	ENSMUST00000149857	protein_coding	weissman	X-linked
sg_chrX_134585439_134585457	GCAACGTCCTCCGCCAACA	X	134585439	134585457	plus	Rpl36a	ENSMUSG00000079435	ENSMUST00000149857	protein_coding	weissman	X-linked
sg_chrX_134585381_134585399	AACACGGGCAATTAGAGTC	X	134585381	134585399	plus	Rpl36a	ENSMUSG00000079435	ENSMUST00000149857	protein_coding	weissman	X-linked
sg_chrX_134585351_134585369	TCCACTTGATCCTAGTCCC	X	134585351	134585369	plus	Rpl36a	ENSMUSG00000079435	ENSMUST00000149857	protein_coding	weissman	X-linked
sg_chrX_134585607_134585625	CTATGGTCGCCGTTTCCCA	X	134585607	134585625	plus	Rpl36a	ENSMUSG00000079435	ENSMUST00000169457	protein_coding	weissman	X-linked
sg_chrX_134585596_134585614	GACCATAGAGCTGTCTGTA	X	134585596	134585614	minus	Rpl36a	ENSMUSG00000079435	ENSMUST00000169457	protein_coding	weissman	X-linked
sg_chrX_134586072_134586054	AAGAATAGTGTACAGCACT	X	134586072	134586054	minus	Rpl36a	ENSMUSG00000079435	ENSMUST00000169457	protein_coding	CLD	X-linked
sg_chrX_134586026_134586044	ACTCTGCGCCATTGTGGTC	X	134586026	134586044	plus	Rpl36a	ENSMUSG00000079435	ENSMUST00000169457	protein_coding	CLD	X-linked
sg_chrX_134585908_134585926	GGCGGGTGGATGCGCAGTT	X	134585908	134585926	plus	Rpl36a	ENSMUSG00000079435	ENSMUST00000169457	protein_coding	CLD	X-linked
sg_chrX_134585840_134585858	ATAGCAGAGAGCGACACAG	X	134585840	134585858	plus	Rpl36a	ENSMUSG00000079435	ENSMUST00000169457	protein_coding	CLD	X-linked
sg_chrX_134587027_134587045	GACTCAGTTGATTATTAGT	X	134587027	134587045	plus	Rpl36a	ENSMUSG00000079435	ENSMUST00000152266	protein_coding	CLD	X-linked
sg_chrX_134587018_134587000	TGGCCAAAGACTTGCTATT	X	134587018	134587000	minus	Rpl36a	ENSMUSG00000079435	ENSMUST00000152266	protein_coding	CLD	X-linked
sg_chrX_134586906_134586924	GCGTTCGCCACTACCAGCT	X	134586906	134586924	plus	Rpl36a	ENSMUSG00000079435	ENSMUST00000152266	protein_coding	CLD	X-linked
sg_chrX_134586690_134586672	AAATGTCCCTGCCACCAAG	X	134586690	134586672	minus	Rpl36a	ENSMUSG00000079435	ENSMUST00000152266	protein_coding	CLD	X-linked
sg_chrX_134586584_134586602	TGATTGCCGACACATGGTA	X	134586584	134586602	plus	Rpl36a	ENSMUSG00000079435	ENSMUST00000152266	protein_coding	CLD	X-linked
sg_chrX_134586663_134586681	GTTCTCCCACTTGGTGGCA	X	134586663	134586681	plus	Rpl36a	ENSMUSG00000079435	ENSMUST00000152266	protein_coding	CLD	X-linked
sg_chrX_48343649_48343667	CAGGCGCCGCCCGCGAACA	X	48343649	48343667	plus	Bcorl1	ENSMUSG00000036959	ENSMUST00000037596	protein_coding	weissman	X-linked
sg_chrX_48343604_48343622	CAGAATGCGGCCTTGGCga	X	48343604	48343622	minus	Bcorl1	ENSMUSG00000036959	ENSMUST00000037596	protein_coding	weissman	X-linked
sg_chrX_48343601_48343619	AATGCGGCCTTGGCgaggg	X	48343601	48343619	minus	Bcorl1	ENSMUSG00000036959	ENSMUST00000037596	protein_coding	weissman	X-linked
sg_chrX_48343553_48343571	ggagcaagcatgagaagga	X	48343553	48343571	minus	Bcorl1	ENSMUSG00000036959	ENSMUST00000037596	protein_coding	weissman	X-linked
sg_chrX_48343491_48343509	AAGCAGCCCCGGTGACACT	X	48343491	48343509	minus	Bcorl1	ENSMUSG00000036959	ENSMUST00000037596	protein_coding	weissman	X-linked
sg_chrX_48343486_48343504	GCCCCGGTGACACTgggag	X	48343486	48343504	minus	Bcorl1	ENSMUSG00000036959	ENSMUST00000037596	protein_coding	weissman	X-linked
sg_chrX_48341347_48341365	GGGCTCCCGGAGGACACGT	X	48341347	48341365	minus	Bcorl1	ENSMUSG00000036959	ENSMUST00000136348	protein_coding	weissman	X-linked
sg_chrX_48341258_48341276	CGAGGTTCCGGCTTCCCTG	X	48341258	48341276	plus	Bcorl1	ENSMUSG00000036959	ENSMUST00000136348	protein_coding	weissman	X-linked
sg_chrX_48341247_48341265	CGGCTGCCCAGCGAGGTTC	X	48341247	48341265	plus	Bcorl1	ENSMUSG00000036959	ENSMUST00000136348	protein_coding	weissman	X-linked
sg_chrX_48341229_48341247	GCAGACCCCGCACTGGCCA	X	48341229	48341247	minus	Bcorl1	ENSMUSG00000036959	ENSMUST00000136348	protein_coding	weissman	X-linked
sg_chrX_48341219_48341237	CACTGGCCACGGGGAAGAA	X	48341219	48341237	minus	Bcorl1	ENSMUSG00000036959	ENSMUST00000136348	protein_coding	weissman	X-linked
sg_chrX_48341184_48341202	TGGAGCGGAGGACTGGCTG	X	48341184	48341202	plus	Bcorl1	ENSMUSG00000036959	ENSMUST00000136348	protein_coding	weissman	X-linked
sg_chrX_48341962_48341980	GGGGCTGGGCCCGACCGGG	X	48341962	48341980	plus	Bcorl1	ENSMUSG00000036959	ENSMUST00000156703	protein_coding	CLD	X-linked
sg_chrX_48341896_48341914	GGGGTGGGGGGCGAGTTCG	X	48341896	48341914	plus	Bcorl1	ENSMUSG00000036959	ENSMUST00000156703	protein_coding	CLD	X-linked
sg_chrX_48341818_48341836	CGAAGTAGGACGTGGATTC	X	48341818	48341836	plus	Bcorl1	ENSMUSG00000036959	ENSMUST00000156703	protein_coding	CLD	X-linked
sg_chrX_48341777_48341759	GCCGCCAGAGTCCGCGGTT	X	48341777	48341759	minus	Bcorl1	ENSMUSG00000036959	ENSMUST00000156703	protein_coding	CLD	X-linked
sg_chrX_48341674_48341692	AGGGACCGCGCGTTCCGGC	X	48341674	48341692	plus	Bcorl1	ENSMUSG00000036959	ENSMUST00000156703	protein_coding	CLD	X-linked
sg_chrX_48341677_48341659	CCCTATCTGAGTCCGGCTC	X	48341677	48341659	minus	Bcorl1	ENSMUSG00000036959	ENSMUST00000156703	protein_coding	CLD	X-linked
sg_chrX_48361467_48361449	CACGGAAACATCTTAATGA	X	48361467	48361449	minus	Bcorl1	ENSMUSG00000036959	ENSMUST00000156042	protein_coding	CLD	X-linked
sg_chrX_48361412_48361394	CTCACAAGCCAGTCTGCTA	X	48361412	48361394	minus	Bcorl1	ENSMUSG00000036959	ENSMUST00000156042	protein_coding	CLD	X-linked
sg_chrX_48361391_48361373	GGAAATGAAGGTCCAAATA	X	48361391	48361373	minus	Bcorl1	ENSMUSG00000036959	ENSMUST00000156042	protein_coding	CLD	X-linked
sg_chrX_48361348_48361366	TAGAAAGCTGCTGTGAAGT	X	48361348	48361366	plus	Bcorl1	ENSMUSG00000036959	ENSMUST00000156042	protein_coding	CLD	X-linked
sg_chrX_48361208_48361226	TGGATGTGCTTAGGCTAAA	X	48361208	48361226	plus	Bcorl1	ENSMUSG00000036959	ENSMUST00000156042	protein_coding	CLD	X-linked
sg_chrX_48361189_48361207	CTGGACGCAGCACTCTAAC	X	48361189	48361207	plus	Bcorl1	ENSMUSG00000036959	ENSMUST00000156042	protein_coding	CLD	X-linked
sg_chrX_48361597_48361615	CTACAGCGGCGTGCACAAC	X	48361597	48361615	plus	Bcorl1	ENSMUSG00000036959	ENSMUST00000114972	protein_coding	CLD	X-linked
sg_chrX_48361574_48361556	CAGCCACTCACCACCAGAT	X	48361574	48361556	minus	Bcorl1	ENSMUSG00000036959	ENSMUST00000114972	protein_coding	CLD	X-linked
sg_chrX_48361467_48361449	CACGGAAACATCTTAATGA	X	48361467	48361449	minus	Bcorl1	ENSMUSG00000036959	ENSMUST00000114972	protein_coding	CLD	X-linked
sg_chrX_48361412_48361394	CTCACAAGCCAGTCTGCTA	X	48361412	48361394	minus	Bcorl1	ENSMUSG00000036959	ENSMUST00000114972	protein_coding	CLD	X-linked
sg_chrX_48361391_48361373	GGAAATGAAGGTCCAAATA	X	48361391	48361373	minus	Bcorl1	ENSMUSG00000036959	ENSMUST00000114972	protein_coding	CLD	X-linked
sg_chrX_48361348_48361366	TAGAAAGCTGCTGTGAAGT	X	48361348	48361366	plus	Bcorl1	ENSMUSG00000036959	ENSMUST00000114972	protein_coding	CLD	X-linked
sg_chrX_48369267_48369249	TGTGAAGTTGGAAGCACCT	X	48369267	48369249	minus	Bcorl1	ENSMUSG00000036959	ENSMUST00000142160	protein_coding	CLD	X-linked
sg_chrX_48369227_48369209	AGGTATCTGCCAAAGGTCC	X	48369227	48369209	minus	Bcorl1	ENSMUSG00000036959	ENSMUST00000142160	protein_coding	CLD	X-linked
sg_chrX_48369181_48369199	CAGCCAGCCTGCTCCCGAT	X	48369181	48369199	plus	Bcorl1	ENSMUSG00000036959	ENSMUST00000142160	protein_coding	CLD	X-linked
sg_chrX_48369120_48369102	GAATCTGAAGCCAAAGGTC	X	48369120	48369102	minus	Bcorl1	ENSMUSG00000036959	ENSMUST00000142160	protein_coding	CLD	X-linked
sg_chrX_48369091_48369073	AAATGCACATGGATAAGAG	X	48369091	48369073	minus	Bcorl1	ENSMUSG00000036959	ENSMUST00000142160	protein_coding	CLD	X-linked
sg_chrX_48369011_48369029	GTCCTGCCATCTTACCTGC	X	48369011	48369029	plus	Bcorl1	ENSMUSG00000036959	ENSMUST00000142160	protein_coding	CLD	X-linked
sg_chrX_136741749_136741767	GGGAAAGGAAGTGCCGACG	X	136741749	136741767	plus	BC065397	ENSMUSG00000087368	ENSMUST00000134672	processed_transcript	weissman	X-linked
sg_chrX_136741623_136741641	AACTCTGGGTCGTGAAGAC	X	136741623	136741641	minus	BC065397	ENSMUSG00000087368	ENSMUST00000134672	processed_transcript	weissman	X-linked
sg_chrX_136741564_136741582	CGGCTGGAGCGCACTTGGA	X	136741564	136741582	minus	BC065397	ENSMUSG00000087368	ENSMUST00000134672	processed_transcript	weissman	X-linked
sg_chrX_136741508_136741526	CGGGAGCCCTCACTGAAGA	X	136741508	136741526	minus	BC065397	ENSMUSG00000087368	ENSMUST00000134672	processed_transcript	weissman	X-linked
sg_chrX_136741440_136741458	CTAGCACCCGCCTTTACTG	X	136741440	136741458	minus	BC065397	ENSMUSG00000087368	ENSMUST00000134672	processed_transcript	weissman	X-linked
sg_chrX_136741395_136741413	GGCGGCTGTCCAATCATCT	X	136741395	136741413	minus	BC065397	ENSMUSG00000087368	ENSMUST00000134672	processed_transcript	weissman	X-linked
sg_chrX_136741749_136741767	GGGAAAGGAAGTGCCGACG	X	136741749	136741767	plus	BC065397	ENSMUSG00000087368	ENSMUST00000146801	processed_transcript	weissman	X-linked
sg_chrX_136741623_136741641	AACTCTGGGTCGTGAAGAC	X	136741623	136741641	minus	BC065397	ENSMUSG00000087368	ENSMUST00000146801	processed_transcript	weissman	X-linked
sg_chrX_136741564_136741582	CGGCTGGAGCGCACTTGGA	X	136741564	136741582	minus	BC065397	ENSMUSG00000087368	ENSMUST00000146801	processed_transcript	weissman	X-linked
sg_chrX_136741508_136741526	CGGGAGCCCTCACTGAAGA	X	136741508	136741526	minus	BC065397	ENSMUSG00000087368	ENSMUST00000146801	processed_transcript	weissman	X-linked
sg_chrX_136741440_136741458	CTAGCACCCGCCTTTACTG	X	136741440	136741458	minus	BC065397	ENSMUSG00000087368	ENSMUST00000146801	processed_transcript	weissman	X-linked
sg_chrX_136741395_136741413	GGCGGCTGTCCAATCATCT	X	136741395	136741413	minus	BC065397	ENSMUSG00000087368	ENSMUST00000146801	processed_transcript	weissman	X-linked
sg_chrX_136741749_136741767	GGGAAAGGAAGTGCCGACG	X	136741749	136741767	plus	BC065397	ENSMUSG00000087368	ENSMUST00000152379	processed_transcript	weissman	X-linked
sg_chrX_136741623_136741641	AACTCTGGGTCGTGAAGAC	X	136741623	136741641	minus	BC065397	ENSMUSG00000087368	ENSMUST00000152379	processed_transcript	weissman	X-linked
sg_chrX_136741564_136741582	CGGCTGGAGCGCACTTGGA	X	136741564	136741582	minus	BC065397	ENSMUSG00000087368	ENSMUST00000152379	processed_transcript	weissman	X-linked
sg_chrX_136741508_136741526	CGGGAGCCCTCACTGAAGA	X	136741508	136741526	minus	BC065397	ENSMUSG00000087368	ENSMUST00000152379	processed_transcript	weissman	X-linked
sg_chrX_136741440_136741458	CTAGCACCCGCCTTTACTG	X	136741440	136741458	minus	BC065397	ENSMUSG00000087368	ENSMUST00000152379	processed_transcript	weissman	X-linked
sg_chrX_136741395_136741413	GGCGGCTGTCCAATCATCT	X	136741395	136741413	minus	BC065397	ENSMUSG00000087368	ENSMUST00000152379	processed_transcript	weissman	X-linked
sg_chrX_136741749_136741767	GGGAAAGGAAGTGCCGACG	X	136741749	136741767	plus	BC065397	ENSMUSG00000087368	ENSMUST00000125022	processed_transcript	weissman	X-linked
sg_chrX_136741623_136741641	AACTCTGGGTCGTGAAGAC	X	136741623	136741641	minus	BC065397	ENSMUSG00000087368	ENSMUST00000125022	processed_transcript	weissman	X-linked
sg_chrX_136741564_136741582	CGGCTGGAGCGCACTTGGA	X	136741564	136741582	minus	BC065397	ENSMUSG00000087368	ENSMUST00000125022	processed_transcript	weissman	X-linked
sg_chrX_136741508_136741526	CGGGAGCCCTCACTGAAGA	X	136741508	136741526	minus	BC065397	ENSMUSG00000087368	ENSMUST00000125022	processed_transcript	weissman	X-linked
sg_chrX_136741440_136741458	CTAGCACCCGCCTTTACTG	X	136741440	136741458	minus	BC065397	ENSMUSG00000087368	ENSMUST00000125022	processed_transcript	weissman	X-linked
sg_chrX_136741395_136741413	GGCGGCTGTCCAATCATCT	X	136741395	136741413	minus	BC065397	ENSMUSG00000087368	ENSMUST00000125022	processed_transcript	weissman	X-linked
sg_chrX_136742926_136742944	GTCACCAAATCCCAGCCAA	X	136742926	136742944	plus	BC065397	ENSMUSG00000087368	ENSMUST00000134066	processed_transcript	CLD	X-linked
sg_chrX_136742925_136742907	ATCTAGCGGCAGATTCAAG	X	136742925	136742907	minus	BC065397	ENSMUSG00000087368	ENSMUST00000134066	processed_transcript	CLD	X-linked
sg_chrX_136742794_136742776	TGGAGTTGTCTCTATCACT	X	136742794	136742776	minus	BC065397	ENSMUSG00000087368	ENSMUST00000134066	processed_transcript	CLD	X-linked
sg_chrX_136742727_136742709	AGCGATAAACCTGGTGAGG	X	136742727	136742709	minus	BC065397	ENSMUSG00000087368	ENSMUST00000134066	processed_transcript	CLD	X-linked
sg_chrX_136742589_136742607	CTATATTAGTAACGTAAAA	X	136742589	136742607	plus	BC065397	ENSMUSG00000087368	ENSMUST00000134066	processed_transcript	CLD	X-linked
sg_chrX_136742452_136742470	TTCACGGCCTTCGAGCGCT	X	136742452	136742470	plus	BC065397	ENSMUSG00000087368	ENSMUST00000134066	processed_transcript	CLD	X-linked
sg_chrX_136743304_136743322	CAGCTTAGATTACATATTG	X	136743304	136743322	plus	BC065397	ENSMUSG00000087368	ENSMUST00000131947	processed_transcript	CLD	X-linked
sg_chrX_136743279_136743261	CTCCCAAGCGCTGATACTG	X	136743279	136743261	minus	BC065397	ENSMUSG00000087368	ENSMUST00000131947	processed_transcript	CLD	X-linked
sg_chrX_136743258_136743240	GCTGCGCCACAGCTCACGA	X	136743258	136743240	minus	BC065397	ENSMUSG00000087368	ENSMUST00000131947	processed_transcript	CLD	X-linked
sg_chrX_136743079_136743097	TCTGTGAAGTAACAGTACT	X	136743079	136743097	plus	BC065397	ENSMUSG00000087368	ENSMUST00000131947	processed_transcript	CLD	X-linked
sg_chrX_136742926_136742944	GTCACCAAATCCCAGCCAA	X	136742926	136742944	plus	BC065397	ENSMUSG00000087368	ENSMUST00000131947	processed_transcript	CLD	X-linked
sg_chrX_136742925_136742907	ATCTAGCGGCAGATTCAAG	X	136742925	136742907	minus	BC065397	ENSMUSG00000087368	ENSMUST00000131947	processed_transcript	CLD	X-linked
sg_chrX_94635986_94636004	ACCCCTGACCCAACGCCTG	X	94635986	94636004	minus	Gspt2	ENSMUSG00000071723	ENSMUST00000096368	protein_coding	weissman	X-linked
sg_chrX_94635981_94635999	CACCACAGGCGTTGGGTCA	X	94635981	94635999	plus	Gspt2	ENSMUSG00000071723	ENSMUST00000096368	protein_coding	weissman	X-linked
sg_chrX_94635957_94635975	ACCCCTCGCTGCCATCCGT	X	94635957	94635975	minus	Gspt2	ENSMUSG00000071723	ENSMUST00000096368	protein_coding	weissman	X-linked
sg_chrX_94635952_94635970	AACCTACGGATGGCAGCGA	X	94635952	94635970	plus	Gspt2	ENSMUSG00000071723	ENSMUST00000096368	protein_coding	weissman	X-linked
sg_chrX_94635939_94635957	ACTAACGGGGACAAACCTA	X	94635939	94635957	plus	Gspt2	ENSMUSG00000071723	ENSMUST00000096368	protein_coding	weissman	X-linked
sg_chrX_94635929_94635947	CCCGTTAGTTCTCAGTCAG	X	94635929	94635947	minus	Gspt2	ENSMUSG00000071723	ENSMUST00000096368	protein_coding	weissman	X-linked
sg_chrX_94635986_94636004	ACCCCTGACCCAACGCCTG	X	94635986	94636004	minus	Gspt2	ENSMUSG00000071723	ENSMUST00000137033	protein_coding	weissman	X-linked
sg_chrX_94635981_94635999	CACCACAGGCGTTGGGTCA	X	94635981	94635999	plus	Gspt2	ENSMUSG00000071723	ENSMUST00000137033	protein_coding	weissman	X-linked
sg_chrX_94635957_94635975	ACCCCTCGCTGCCATCCGT	X	94635957	94635975	minus	Gspt2	ENSMUSG00000071723	ENSMUST00000137033	protein_coding	weissman	X-linked
sg_chrX_94635952_94635970	AACCTACGGATGGCAGCGA	X	94635952	94635970	plus	Gspt2	ENSMUSG00000071723	ENSMUST00000137033	protein_coding	weissman	X-linked
sg_chrX_94635939_94635957	ACTAACGGGGACAAACCTA	X	94635939	94635957	plus	Gspt2	ENSMUSG00000071723	ENSMUST00000137033	protein_coding	weissman	X-linked
sg_chrX_94635929_94635947	CCCGTTAGTTCTCAGTCAG	X	94635929	94635947	minus	Gspt2	ENSMUSG00000071723	ENSMUST00000137033	protein_coding	weissman	X-linked
sg_chrX_94724361_94724379	TGCCTGGGCAGCAGCATTC	X	94724361	94724379	plus	Zxdb	ENSMUSG00000073062	ENSMUST00000101388	protein_coding	weissman	X-linked
sg_chrX_94724304_94724322	GACCCAGGGTGAGGAGGTA	X	94724304	94724322	plus	Zxdb	ENSMUSG00000073062	ENSMUST00000101388	protein_coding	weissman	X-linked
sg_chrX_94724155_94724173	GTAGTAGAGTATTTAACGT	X	94724155	94724173	plus	Zxdb	ENSMUSG00000073062	ENSMUST00000101388	protein_coding	weissman	X-linked
sg_chrX_94724131_94724149	CGGGCATCTAGATCAGAAA	X	94724131	94724149	plus	Zxdb	ENSMUSG00000073062	ENSMUST00000101388	protein_coding	weissman	X-linked
sg_chrX_94724058_94724076	tgtgtgcacatgtgctgtg	X	94724058	94724076	plus	Zxdb	ENSMUSG00000073062	ENSMUST00000101388	protein_coding	weissman	X-linked
sg_chrX_94724032_94724050	GAAGTTACTGTGAGCTCTC	X	94724032	94724050	plus	Zxdb	ENSMUSG00000073062	ENSMUST00000101388	protein_coding	weissman	X-linked
sg_chrX_56346302_56346320	CCCACGTCAGCATCCTAGT	X	56346302	56346320	plus	Zfp449	ENSMUSG00000073176	ENSMUST00000101560	protein_coding	weissman	X-linked
sg_chrX_56346224_56346242	AAGCTATAAGACCGGAAAT	X	56346224	56346242	plus	Zfp449	ENSMUSG00000073176	ENSMUST00000101560	protein_coding	weissman	X-linked
sg_chrX_56346203_56346221	TGGTCCTAGGGGATTGGGT	X	56346203	56346221	minus	Zfp449	ENSMUSG00000073176	ENSMUST00000101560	protein_coding	weissman	X-linked
sg_chrX_56346196_56346214	TCGTCCCACCCAATCCCCT	X	56346196	56346214	plus	Zfp449	ENSMUSG00000073176	ENSMUST00000101560	protein_coding	weissman	X-linked
sg_chrX_56346173_56346191	TTACTTGACTCACTACTCG	X	56346173	56346191	plus	Zfp449	ENSMUSG00000073176	ENSMUST00000101560	protein_coding	weissman	X-linked
sg_chrX_56346081_56346099	CCCGAGGGAATCACTGAGT	X	56346081	56346099	plus	Zfp449	ENSMUSG00000073176	ENSMUST00000101560	protein_coding	weissman	X-linked
sg_chrX_56374558_56374576	CGGGGTTGCGGACAGAGTG	X	56374558	56374576	plus	Smim10l2a	ENSMUSG00000054850	ENSMUST00000068106	protein_coding	CLD	X-linked
sg_chrX_56374512_56374530	GCTGGGGGTGGAGCATTGA	X	56374512	56374530	plus	Smim10l2a	ENSMUSG00000054850	ENSMUST00000068106	protein_coding	CLD	X-linked
sg_chrX_56374631_56374649	AGGCCAATGGCGGTGACTG	X	56374631	56374649	plus	Smim10l2a	ENSMUSG00000054850	ENSMUST00000068106	protein_coding	CLD	X-linked
sg_chrX_56374497_56374515	TACAAAGGCGGCGGTGCTG	X	56374497	56374515	plus	Smim10l2a	ENSMUSG00000054850	ENSMUST00000068106	protein_coding	CLD	X-linked
sg_chrX_56374466_56374484	CAGCGGCAGGTCTGGAGAG	X	56374466	56374484	plus	Smim10l2a	ENSMUSG00000054850	ENSMUST00000068106	protein_coding	CLD	X-linked
sg_chrX_56374458_56374440	CCGCCCCCTCAATGCAGGC	X	56374458	56374440	minus	Smim10l2a	ENSMUSG00000054850	ENSMUST00000068106	protein_coding	CLD	X-linked
sg_chrX_36112027_36112045	CGAGCGCGCGGGGGCGTCT	X	36112027	36112045	minus	Il13ra1	ENSMUSG00000017057	ENSMUST00000033418	protein_coding	weissman	X-linked
sg_chrX_36111999_36112017	CAGTGGAAGGGATTGGGCG	X	36111999	36112017	minus	Il13ra1	ENSMUSG00000017057	ENSMUST00000033418	protein_coding	weissman	X-linked
sg_chrX_36111963_36111981	ACTCCCACCGAGTGACACC	X	36111963	36111981	minus	Il13ra1	ENSMUSG00000017057	ENSMUST00000033418	protein_coding	weissman	X-linked
sg_chrX_36111956_36111974	GAGGCCAGGTGTCACTCGG	X	36111956	36111974	plus	Il13ra1	ENSMUSG00000017057	ENSMUST00000033418	protein_coding	weissman	X-linked
sg_chrX_36111935_36111953	TGACAGGTGGTGGCGCGGA	X	36111935	36111953	plus	Il13ra1	ENSMUSG00000017057	ENSMUST00000033418	protein_coding	weissman	X-linked
sg_chrX_36111926_36111944	AGGTAGCTGTGACAGGTGG	X	36111926	36111944	plus	Il13ra1	ENSMUSG00000017057	ENSMUST00000033418	protein_coding	weissman	X-linked
sg_chrX_134601173_134601191	CAACTCTCGGCTTAAACTC	X	134601173	134601191	minus	Hnrnph2	ENSMUSG00000045427	ENSMUST00000074950	protein_coding	weissman	X-linked
sg_chrX_134601122_134601140	TGGCCCGCCCCATTTCCAA	X	134601122	134601140	plus	Hnrnph2	ENSMUSG00000045427	ENSMUST00000074950	protein_coding	weissman	X-linked
sg_chrX_134601067_134601085	AATGAACCAATGAACAGTC	X	134601067	134601085	plus	Hnrnph2	ENSMUSG00000045427	ENSMUST00000074950	protein_coding	weissman	X-linked
sg_chrX_134600990_134601008	GCTGATTGGTCCGCCCCGA	X	134600990	134601008	minus	Hnrnph2	ENSMUSG00000045427	ENSMUST00000074950	protein_coding	weissman	X-linked
sg_chrX_134600972_134600990	GGGCTTTTAAGTTTACCCT	X	134600972	134600990	plus	Hnrnph2	ENSMUSG00000045427	ENSMUST00000074950	protein_coding	weissman	X-linked
sg_chrX_134600962_134600980	TAAAAGCCCAGCTTAACTC	X	134600962	134600980	minus	Hnrnph2	ENSMUSG00000045427	ENSMUST00000074950	protein_coding	weissman	X-linked
sg_chrX_134601173_134601191	CAACTCTCGGCTTAAACTC	X	134601173	134601191	minus	Hnrnph2	ENSMUSG00000045427	ENSMUST00000113203	protein_coding	weissman	X-linked
sg_chrX_134601122_134601140	TGGCCCGCCCCATTTCCAA	X	134601122	134601140	plus	Hnrnph2	ENSMUSG00000045427	ENSMUST00000113203	protein_coding	weissman	X-linked
sg_chrX_134601067_134601085	AATGAACCAATGAACAGTC	X	134601067	134601085	plus	Hnrnph2	ENSMUSG00000045427	ENSMUST00000113203	protein_coding	weissman	X-linked
sg_chrX_134600990_134601008	GCTGATTGGTCCGCCCCGA	X	134600990	134601008	minus	Hnrnph2	ENSMUSG00000045427	ENSMUST00000113203	protein_coding	weissman	X-linked
sg_chrX_134600972_134600990	GGGCTTTTAAGTTTACCCT	X	134600972	134600990	plus	Hnrnph2	ENSMUSG00000045427	ENSMUST00000113203	protein_coding	weissman	X-linked
sg_chrX_134600962_134600980	TAAAAGCCCAGCTTAACTC	X	134600962	134600980	minus	Hnrnph2	ENSMUSG00000045427	ENSMUST00000113203	protein_coding	weissman	X-linked
sg_chrX_134601173_134601191	CAACTCTCGGCTTAAACTC	X	134601173	134601191	minus	Hnrnph2	ENSMUSG00000045427	ENSMUST00000113202	protein_coding	weissman	X-linked
sg_chrX_134601122_134601140	TGGCCCGCCCCATTTCCAA	X	134601122	134601140	plus	Hnrnph2	ENSMUSG00000045427	ENSMUST00000113202	protein_coding	weissman	X-linked
sg_chrX_134601067_134601085	AATGAACCAATGAACAGTC	X	134601067	134601085	plus	Hnrnph2	ENSMUSG00000045427	ENSMUST00000113202	protein_coding	weissman	X-linked
sg_chrX_134600990_134601008	GCTGATTGGTCCGCCCCGA	X	134600990	134601008	minus	Hnrnph2	ENSMUSG00000045427	ENSMUST00000113202	protein_coding	weissman	X-linked
sg_chrX_134600972_134600990	GGGCTTTTAAGTTTACCCT	X	134600972	134600990	plus	Hnrnph2	ENSMUSG00000045427	ENSMUST00000113202	protein_coding	weissman	X-linked
sg_chrX_134600962_134600980	TAAAAGCCCAGCTTAACTC	X	134600962	134600980	minus	Hnrnph2	ENSMUSG00000045427	ENSMUST00000113202	protein_coding	weissman	X-linked
sg_chrX_134601173_134601191	CAACTCTCGGCTTAAACTC	X	134601173	134601191	minus	Hnrnph2	ENSMUSG00000045427	ENSMUST00000050331	protein_coding	weissman	X-linked
sg_chrX_134601122_134601140	TGGCCCGCCCCATTTCCAA	X	134601122	134601140	plus	Hnrnph2	ENSMUSG00000045427	ENSMUST00000050331	protein_coding	weissman	X-linked
sg_chrX_134601067_134601085	AATGAACCAATGAACAGTC	X	134601067	134601085	plus	Hnrnph2	ENSMUSG00000045427	ENSMUST00000050331	protein_coding	weissman	X-linked
sg_chrX_134600990_134601008	GCTGATTGGTCCGCCCCGA	X	134600990	134601008	minus	Hnrnph2	ENSMUSG00000045427	ENSMUST00000050331	protein_coding	weissman	X-linked
sg_chrX_134600972_134600990	GGGCTTTTAAGTTTACCCT	X	134600972	134600990	plus	Hnrnph2	ENSMUSG00000045427	ENSMUST00000050331	protein_coding	weissman	X-linked
sg_chrX_134600962_134600980	TAAAAGCCCAGCTTAACTC	X	134600962	134600980	minus	Hnrnph2	ENSMUSG00000045427	ENSMUST00000050331	protein_coding	weissman	X-linked
sg_chrX_134601173_134601191	CAACTCTCGGCTTAAACTC	X	134601173	134601191	minus	Hnrnph2	ENSMUSG00000045427	ENSMUST00000059297	protein_coding	weissman	X-linked
sg_chrX_134601122_134601140	TGGCCCGCCCCATTTCCAA	X	134601122	134601140	plus	Hnrnph2	ENSMUSG00000045427	ENSMUST00000059297	protein_coding	weissman	X-linked
sg_chrX_134601067_134601085	AATGAACCAATGAACAGTC	X	134601067	134601085	plus	Hnrnph2	ENSMUSG00000045427	ENSMUST00000059297	protein_coding	weissman	X-linked
sg_chrX_134600990_134601008	GCTGATTGGTCCGCCCCGA	X	134600990	134601008	minus	Hnrnph2	ENSMUSG00000045427	ENSMUST00000059297	protein_coding	weissman	X-linked
sg_chrX_134600972_134600990	GGGCTTTTAAGTTTACCCT	X	134600972	134600990	plus	Hnrnph2	ENSMUSG00000045427	ENSMUST00000059297	protein_coding	weissman	X-linked
sg_chrX_134600962_134600980	TAAAAGCCCAGCTTAACTC	X	134600962	134600980	minus	Hnrnph2	ENSMUSG00000045427	ENSMUST00000059297	protein_coding	weissman	X-linked
sg_chrX_134686432_134686450	GACCCCCTTCTGTACGCAC	X	134686432	134686450	minus	Armcx4	ENSMUSG00000049804	ENSMUST00000124226	protein_coding	weissman	X-linked
sg_chrX_134686427_134686445	TGCCTGTGCGTACAGAAGG	X	134686427	134686445	plus	Armcx4	ENSMUSG00000049804	ENSMUST00000124226	protein_coding	weissman	X-linked
sg_chrX_134686383_134686401	GGCGGGGCGCTCTGGGGCT	X	134686383	134686401	plus	Armcx4	ENSMUSG00000049804	ENSMUST00000124226	protein_coding	weissman	X-linked
sg_chrX_134686363_134686381	AGCGCAGAGATGAGTGACA	X	134686363	134686381	plus	Armcx4	ENSMUSG00000049804	ENSMUST00000124226	protein_coding	weissman	X-linked
sg_chrX_134686327_134686345	AGATGGTGATGACACTTGT	X	134686327	134686345	plus	Armcx4	ENSMUSG00000049804	ENSMUST00000124226	protein_coding	weissman	X-linked
sg_chrX_134686291_134686309	GGTCCCTGGTTACTAGGAA	X	134686291	134686309	minus	Armcx4	ENSMUSG00000049804	ENSMUST00000124226	protein_coding	weissman	X-linked
sg_chrX_56454820_56454802	TGACTAGAACACACGCCAT	X	56454820	56454802	minus	Ints6l	ENSMUSG00000035967	ENSMUST00000134138	protein_coding	CLD	X-linked
sg_chrX_56454774_56454792	TATGTAAATTAAACATAAT	X	56454774	56454792	plus	Ints6l	ENSMUSG00000035967	ENSMUST00000134138	protein_coding	CLD	X-linked
sg_chrX_56454736_56454718	AAGCTTGAGGGTTGTAGTT	X	56454736	56454718	minus	Ints6l	ENSMUSG00000035967	ENSMUST00000134138	protein_coding	CLD	X-linked
sg_chrX_56454700_56454682	GTAAGGGGCGGGGGAGTAA	X	56454700	56454682	minus	Ints6l	ENSMUSG00000035967	ENSMUST00000134138	protein_coding	CLD	X-linked
sg_chrX_56454616_56454634	ACCAAACAAATTACCCTAA	X	56454616	56454634	plus	Ints6l	ENSMUSG00000035967	ENSMUST00000134138	protein_coding	CLD	X-linked
sg_chrX_56454589_56454571	TCAAAGATGGTAATTCGAA	X	56454589	56454571	minus	Ints6l	ENSMUSG00000035967	ENSMUST00000134138	protein_coding	CLD	X-linked
sg_chrX_56454820_56454802	TGACTAGAACACACGCCAT	X	56454820	56454802	minus	Ints6l	ENSMUSG00000035967	ENSMUST00000039374	protein_coding	CLD	X-linked
sg_chrX_56454774_56454792	TATGTAAATTAAACATAAT	X	56454774	56454792	plus	Ints6l	ENSMUSG00000035967	ENSMUST00000039374	protein_coding	CLD	X-linked
sg_chrX_56454736_56454718	AAGCTTGAGGGTTGTAGTT	X	56454736	56454718	minus	Ints6l	ENSMUSG00000035967	ENSMUST00000039374	protein_coding	CLD	X-linked
sg_chrX_56454700_56454682	GTAAGGGGCGGGGGAGTAA	X	56454700	56454682	minus	Ints6l	ENSMUSG00000035967	ENSMUST00000039374	protein_coding	CLD	X-linked
sg_chrX_56454616_56454634	ACCAAACAAATTACCCTAA	X	56454616	56454634	plus	Ints6l	ENSMUSG00000035967	ENSMUST00000039374	protein_coding	CLD	X-linked
sg_chrX_56454589_56454571	TCAAAGATGGTAATTCGAA	X	56454589	56454571	minus	Ints6l	ENSMUSG00000035967	ENSMUST00000039374	protein_coding	CLD	X-linked
sg_chrX_56454820_56454802	TGACTAGAACACACGCCAT	X	56454820	56454802	minus	Ints6l	ENSMUSG00000035967	ENSMUST00000101553	protein_coding	CLD	X-linked
sg_chrX_56454774_56454792	TATGTAAATTAAACATAAT	X	56454774	56454792	plus	Ints6l	ENSMUSG00000035967	ENSMUST00000101553	protein_coding	CLD	X-linked
sg_chrX_56454736_56454718	AAGCTTGAGGGTTGTAGTT	X	56454736	56454718	minus	Ints6l	ENSMUSG00000035967	ENSMUST00000101553	protein_coding	CLD	X-linked
sg_chrX_56454700_56454682	GTAAGGGGCGGGGGAGTAA	X	56454700	56454682	minus	Ints6l	ENSMUSG00000035967	ENSMUST00000101553	protein_coding	CLD	X-linked
sg_chrX_56454616_56454634	ACCAAACAAATTACCCTAA	X	56454616	56454634	plus	Ints6l	ENSMUSG00000035967	ENSMUST00000101553	protein_coding	CLD	X-linked
sg_chrX_56454589_56454571	TCAAAGATGGTAATTCGAA	X	56454589	56454571	minus	Ints6l	ENSMUSG00000035967	ENSMUST00000101553	protein_coding	CLD	X-linked
sg_chrX_56454820_56454802	TGACTAGAACACACGCCAT	X	56454820	56454802	minus	Ints6l	ENSMUSG00000035967	ENSMUST00000132428	protein_coding	CLD	X-linked
sg_chrX_56454774_56454792	TATGTAAATTAAACATAAT	X	56454774	56454792	plus	Ints6l	ENSMUSG00000035967	ENSMUST00000132428	protein_coding	CLD	X-linked
sg_chrX_56454736_56454718	AAGCTTGAGGGTTGTAGTT	X	56454736	56454718	minus	Ints6l	ENSMUSG00000035967	ENSMUST00000132428	protein_coding	CLD	X-linked
sg_chrX_56454700_56454682	GTAAGGGGCGGGGGAGTAA	X	56454700	56454682	minus	Ints6l	ENSMUSG00000035967	ENSMUST00000132428	protein_coding	CLD	X-linked
sg_chrX_56454616_56454634	ACCAAACAAATTACCCTAA	X	56454616	56454634	plus	Ints6l	ENSMUSG00000035967	ENSMUST00000132428	protein_coding	CLD	X-linked
sg_chrX_56454589_56454571	TCAAAGATGGTAATTCGAA	X	56454589	56454571	minus	Ints6l	ENSMUSG00000035967	ENSMUST00000132428	protein_coding	CLD	X-linked
sg_chrX_56454820_56454802	TGACTAGAACACACGCCAT	X	56454820	56454802	minus	Ints6l	ENSMUSG00000035967	ENSMUST00000186445	protein_coding	CLD	X-linked
sg_chrX_56454774_56454792	TATGTAAATTAAACATAAT	X	56454774	56454792	plus	Ints6l	ENSMUSG00000035967	ENSMUST00000186445	protein_coding	CLD	X-linked
sg_chrX_56454736_56454718	AAGCTTGAGGGTTGTAGTT	X	56454736	56454718	minus	Ints6l	ENSMUSG00000035967	ENSMUST00000186445	protein_coding	CLD	X-linked
sg_chrX_56454700_56454682	GTAAGGGGCGGGGGAGTAA	X	56454700	56454682	minus	Ints6l	ENSMUSG00000035967	ENSMUST00000186445	protein_coding	CLD	X-linked
sg_chrX_56454616_56454634	ACCAAACAAATTACCCTAA	X	56454616	56454634	plus	Ints6l	ENSMUSG00000035967	ENSMUST00000186445	protein_coding	CLD	X-linked
sg_chrX_56454589_56454571	TCAAAGATGGTAATTCGAA	X	56454589	56454571	minus	Ints6l	ENSMUSG00000035967	ENSMUST00000186445	protein_coding	CLD	X-linked
sg_chrX_56483769_56483751	AAATACGTGTCACAAGTCA	X	56483769	56483751	minus	Ints6l	ENSMUSG00000035967	ENSMUST00000143142	protein_coding	CLD	X-linked
sg_chrX_56483652_56483634	GAAGAGCAATGACCGCCCA	X	56483652	56483634	minus	Ints6l	ENSMUSG00000035967	ENSMUST00000143142	protein_coding	CLD	X-linked
sg_chrX_56483571_56483553	CCACATTCTTAATCTACTA	X	56483571	56483553	minus	Ints6l	ENSMUSG00000035967	ENSMUST00000143142	protein_coding	CLD	X-linked
sg_chrX_56483418_56483436	CAAAATGTAAAGACTATCC	X	56483418	56483436	plus	Ints6l	ENSMUSG00000035967	ENSMUST00000143142	protein_coding	CLD	X-linked
sg_chrX_56483616_56483634	AGAGAAAGCAGAAATCCTT	X	56483616	56483634	plus	Ints6l	ENSMUSG00000035967	ENSMUST00000143142	protein_coding	CLD	X-linked
sg_chrX_56483569_56483587	TGGGAGGCGTTGAGTTAAA	X	56483569	56483587	plus	Ints6l	ENSMUSG00000035967	ENSMUST00000143142	protein_coding	CLD	X-linked
sg_chrX_56504917_56504935	GTAATAATATACTTCTAGG	X	56504917	56504935	plus	Ints6l	ENSMUSG00000035967	ENSMUST00000142624	protein_coding	CLD	X-linked
sg_chrX_56504878_56504896	TTACTGGTCTCAGGAAAGA	X	56504878	56504896	plus	Ints6l	ENSMUSG00000035967	ENSMUST00000142624	protein_coding	CLD	X-linked
sg_chrX_56504873_56504855	GTCAGATAGAGAATCCAAC	X	56504873	56504855	minus	Ints6l	ENSMUSG00000035967	ENSMUST00000142624	protein_coding	CLD	X-linked
sg_chrX_56504829_56504811	ACACATTCATAAACTCTGC	X	56504829	56504811	minus	Ints6l	ENSMUSG00000035967	ENSMUST00000142624	protein_coding	CLD	X-linked
sg_chrX_56504799_56504781	TTAATAAGAAGCCATCAGG	X	56504799	56504781	minus	Ints6l	ENSMUSG00000035967	ENSMUST00000142624	protein_coding	CLD	X-linked
sg_chrX_56504710_56504692	AAGAAGTTGAGCTGTCAAG	X	56504710	56504692	minus	Ints6l	ENSMUSG00000035967	ENSMUST00000142624	protein_coding	CLD	X-linked
sg_chrX_134717966_134717984	GTAGACCAGAATTAGGAGG	X	134717966	134717984	minus	Armcx1	ENSMUSG00000033460	ENSMUST00000113199	protein_coding	weissman	X-linked
sg_chrX_134717934_134717952	TAGGCTTCGGCTCACGTGA	X	134717934	134717952	minus	Armcx1	ENSMUSG00000033460	ENSMUST00000113199	protein_coding	weissman	X-linked
sg_chrX_134717872_134717890	CTCCTGCTGCAGTGTTGAT	X	134717872	134717890	plus	Armcx1	ENSMUSG00000033460	ENSMUST00000113199	protein_coding	weissman	X-linked
sg_chrX_134717835_134717853	GGACCTGGTGTGGCGGGGA	X	134717835	134717853	plus	Armcx1	ENSMUSG00000033460	ENSMUST00000113199	protein_coding	weissman	X-linked
sg_chrX_134717831_134717849	GGCAGGACCTGGTGTGGCG	X	134717831	134717849	plus	Armcx1	ENSMUSG00000033460	ENSMUST00000113199	protein_coding	weissman	X-linked
sg_chrX_134717637_134717655	CAGGCTCTTCCCAGTTGAA	X	134717637	134717655	plus	Armcx1	ENSMUSG00000033460	ENSMUST00000113199	protein_coding	weissman	X-linked
sg_chrX_134717966_134717984	GTAGACCAGAATTAGGAGG	X	134717966	134717984	minus	Armcx1	ENSMUSG00000033460	ENSMUST00000035748	protein_coding	weissman	X-linked
sg_chrX_134717934_134717952	TAGGCTTCGGCTCACGTGA	X	134717934	134717952	minus	Armcx1	ENSMUSG00000033460	ENSMUST00000035748	protein_coding	weissman	X-linked
sg_chrX_134717872_134717890	CTCCTGCTGCAGTGTTGAT	X	134717872	134717890	plus	Armcx1	ENSMUSG00000033460	ENSMUST00000035748	protein_coding	weissman	X-linked
sg_chrX_134717835_134717853	GGACCTGGTGTGGCGGGGA	X	134717835	134717853	plus	Armcx1	ENSMUSG00000033460	ENSMUST00000035748	protein_coding	weissman	X-linked
sg_chrX_134717831_134717849	GGCAGGACCTGGTGTGGCG	X	134717831	134717849	plus	Armcx1	ENSMUSG00000033460	ENSMUST00000035748	protein_coding	weissman	X-linked
sg_chrX_134717637_134717655	CAGGCTCTTCCCAGTTGAA	X	134717637	134717655	plus	Armcx1	ENSMUSG00000033460	ENSMUST00000035748	protein_coding	weissman	X-linked
sg_chrX_134717966_134717984	GTAGACCAGAATTAGGAGG	X	134717966	134717984	minus	Armcx1	ENSMUSG00000033460	ENSMUST00000113197	protein_coding	weissman	X-linked
sg_chrX_134717934_134717952	TAGGCTTCGGCTCACGTGA	X	134717934	134717952	minus	Armcx1	ENSMUSG00000033460	ENSMUST00000113197	protein_coding	weissman	X-linked
sg_chrX_134717872_134717890	CTCCTGCTGCAGTGTTGAT	X	134717872	134717890	plus	Armcx1	ENSMUSG00000033460	ENSMUST00000113197	protein_coding	weissman	X-linked
sg_chrX_134717835_134717853	GGACCTGGTGTGGCGGGGA	X	134717835	134717853	plus	Armcx1	ENSMUSG00000033460	ENSMUST00000113197	protein_coding	weissman	X-linked
sg_chrX_134717831_134717849	GGCAGGACCTGGTGTGGCG	X	134717831	134717849	plus	Armcx1	ENSMUSG00000033460	ENSMUST00000113197	protein_coding	weissman	X-linked
sg_chrX_134717637_134717655	CAGGCTCTTCCCAGTTGAA	X	134717637	134717655	plus	Armcx1	ENSMUSG00000033460	ENSMUST00000113197	protein_coding	weissman	X-linked
sg_chrX_134717966_134717984	GTAGACCAGAATTAGGAGG	X	134717966	134717984	minus	Armcx1	ENSMUSG00000033460	ENSMUST00000051256	protein_coding	weissman	X-linked
sg_chrX_134717934_134717952	TAGGCTTCGGCTCACGTGA	X	134717934	134717952	minus	Armcx1	ENSMUSG00000033460	ENSMUST00000051256	protein_coding	weissman	X-linked
sg_chrX_134717872_134717890	CTCCTGCTGCAGTGTTGAT	X	134717872	134717890	plus	Armcx1	ENSMUSG00000033460	ENSMUST00000051256	protein_coding	weissman	X-linked
sg_chrX_134717835_134717853	GGACCTGGTGTGGCGGGGA	X	134717835	134717853	plus	Armcx1	ENSMUSG00000033460	ENSMUST00000051256	protein_coding	weissman	X-linked
sg_chrX_134717831_134717849	GGCAGGACCTGGTGTGGCG	X	134717831	134717849	plus	Armcx1	ENSMUSG00000033460	ENSMUST00000051256	protein_coding	weissman	X-linked
sg_chrX_134717637_134717655	CAGGCTCTTCCCAGTTGAA	X	134717637	134717655	plus	Armcx1	ENSMUSG00000033460	ENSMUST00000051256	protein_coding	weissman	X-linked
sg_chrX_134717966_134717984	GTAGACCAGAATTAGGAGG	X	134717966	134717984	minus	Armcx1	ENSMUSG00000033460	ENSMUST00000113198	protein_coding	weissman	X-linked
sg_chrX_134717934_134717952	TAGGCTTCGGCTCACGTGA	X	134717934	134717952	minus	Armcx1	ENSMUSG00000033460	ENSMUST00000113198	protein_coding	weissman	X-linked
sg_chrX_134717872_134717890	CTCCTGCTGCAGTGTTGAT	X	134717872	134717890	plus	Armcx1	ENSMUSG00000033460	ENSMUST00000113198	protein_coding	weissman	X-linked
sg_chrX_134717835_134717853	GGACCTGGTGTGGCGGGGA	X	134717835	134717853	plus	Armcx1	ENSMUSG00000033460	ENSMUST00000113198	protein_coding	weissman	X-linked
sg_chrX_134717831_134717849	GGCAGGACCTGGTGTGGCG	X	134717831	134717849	plus	Armcx1	ENSMUSG00000033460	ENSMUST00000113198	protein_coding	weissman	X-linked
sg_chrX_134717637_134717655	CAGGCTCTTCCCAGTTGAA	X	134717637	134717655	plus	Armcx1	ENSMUSG00000033460	ENSMUST00000113198	protein_coding	weissman	X-linked
sg_chrX_134717946_134717964	GGTCTGCACACGTAGGCTT	X	134717946	134717964	minus	Armcx1	ENSMUSG00000033460	ENSMUST00000113201	protein_coding	weissman	X-linked
sg_chrX_134717934_134717952	TAGGCTTCGGCTCACGTGA	X	134717934	134717952	minus	Armcx1	ENSMUSG00000033460	ENSMUST00000113201	protein_coding	weissman	X-linked
sg_chrX_134717872_134717890	CTCCTGCTGCAGTGTTGAT	X	134717872	134717890	plus	Armcx1	ENSMUSG00000033460	ENSMUST00000113201	protein_coding	weissman	X-linked
sg_chrX_134717835_134717853	GGACCTGGTGTGGCGGGGA	X	134717835	134717853	plus	Armcx1	ENSMUSG00000033460	ENSMUST00000113201	protein_coding	weissman	X-linked
sg_chrX_134717831_134717849	GGCAGGACCTGGTGTGGCG	X	134717831	134717849	plus	Armcx1	ENSMUSG00000033460	ENSMUST00000113201	protein_coding	weissman	X-linked
sg_chrX_134717637_134717655	CAGGCTCTTCCCAGTTGAA	X	134717637	134717655	plus	Armcx1	ENSMUSG00000033460	ENSMUST00000113201	protein_coding	weissman	X-linked
sg_chrX_134717966_134717984	GTAGACCAGAATTAGGAGG	X	134717966	134717984	minus	Armcx1	ENSMUSG00000033460	ENSMUST00000125684	protein_coding	weissman	X-linked
sg_chrX_134717934_134717952	TAGGCTTCGGCTCACGTGA	X	134717934	134717952	minus	Armcx1	ENSMUSG00000033460	ENSMUST00000125684	protein_coding	weissman	X-linked
sg_chrX_134717872_134717890	CTCCTGCTGCAGTGTTGAT	X	134717872	134717890	plus	Armcx1	ENSMUSG00000033460	ENSMUST00000125684	protein_coding	weissman	X-linked
sg_chrX_134717835_134717853	GGACCTGGTGTGGCGGGGA	X	134717835	134717853	plus	Armcx1	ENSMUSG00000033460	ENSMUST00000125684	protein_coding	weissman	X-linked
sg_chrX_134717831_134717849	GGCAGGACCTGGTGTGGCG	X	134717831	134717849	plus	Armcx1	ENSMUSG00000033460	ENSMUST00000125684	protein_coding	weissman	X-linked
sg_chrX_134717637_134717655	CAGGCTCTTCCCAGTTGAA	X	134717637	134717655	plus	Armcx1	ENSMUSG00000033460	ENSMUST00000125684	protein_coding	weissman	X-linked
sg_chrX_134717966_134717984	GTAGACCAGAATTAGGAGG	X	134717966	134717984	minus	Armcx1	ENSMUSG00000033460	ENSMUST00000138421	protein_coding	weissman	X-linked
sg_chrX_134717934_134717952	TAGGCTTCGGCTCACGTGA	X	134717934	134717952	minus	Armcx1	ENSMUSG00000033460	ENSMUST00000138421	protein_coding	weissman	X-linked
sg_chrX_134717872_134717890	CTCCTGCTGCAGTGTTGAT	X	134717872	134717890	plus	Armcx1	ENSMUSG00000033460	ENSMUST00000138421	protein_coding	weissman	X-linked
sg_chrX_134717835_134717853	GGACCTGGTGTGGCGGGGA	X	134717835	134717853	plus	Armcx1	ENSMUSG00000033460	ENSMUST00000138421	protein_coding	weissman	X-linked
sg_chrX_134717831_134717849	GGCAGGACCTGGTGTGGCG	X	134717831	134717849	plus	Armcx1	ENSMUSG00000033460	ENSMUST00000138421	protein_coding	weissman	X-linked
sg_chrX_134717637_134717655	CAGGCTCTTCCCAGTTGAA	X	134717637	134717655	plus	Armcx1	ENSMUSG00000033460	ENSMUST00000138421	protein_coding	weissman	X-linked
sg_chrX_134717966_134717984	GTAGACCAGAATTAGGAGG	X	134717966	134717984	minus	Armcx1	ENSMUSG00000033460	ENSMUST00000129697	protein_coding	weissman	X-linked
sg_chrX_134717934_134717952	TAGGCTTCGGCTCACGTGA	X	134717934	134717952	minus	Armcx1	ENSMUSG00000033460	ENSMUST00000129697	protein_coding	weissman	X-linked
sg_chrX_134717872_134717890	CTCCTGCTGCAGTGTTGAT	X	134717872	134717890	plus	Armcx1	ENSMUSG00000033460	ENSMUST00000129697	protein_coding	weissman	X-linked
sg_chrX_134717835_134717853	GGACCTGGTGTGGCGGGGA	X	134717835	134717853	plus	Armcx1	ENSMUSG00000033460	ENSMUST00000129697	protein_coding	weissman	X-linked
sg_chrX_134717831_134717849	GGCAGGACCTGGTGTGGCG	X	134717831	134717849	plus	Armcx1	ENSMUSG00000033460	ENSMUST00000129697	protein_coding	weissman	X-linked
sg_chrX_134717637_134717655	CAGGCTCTTCCCAGTTGAA	X	134717637	134717655	plus	Armcx1	ENSMUSG00000033460	ENSMUST00000129697	protein_coding	weissman	X-linked
sg_chrX_134719209_134719191	TACCTAAAGACAACAAATC	X	134719209	134719191	minus	Armcx1	ENSMUSG00000033460	ENSMUST00000137173	protein_coding	CLD	X-linked
sg_chrX_134719126_134719108	CCACCGCCAACACAGTACC	X	134719126	134719108	minus	Armcx1	ENSMUSG00000033460	ENSMUST00000137173	protein_coding	CLD	X-linked
sg_chrX_134719051_134719069	TGGTGACTATGAACTCGAG	X	134719051	134719069	plus	Armcx1	ENSMUSG00000033460	ENSMUST00000137173	protein_coding	CLD	X-linked
sg_chrX_134719004_134718986	CCTTGGACCTACTTGATTC	X	134719004	134718986	minus	Armcx1	ENSMUSG00000033460	ENSMUST00000137173	protein_coding	CLD	X-linked
sg_chrX_134718843_134718861	ATCTGACCAATCAGGTCCC	X	134718843	134718861	plus	Armcx1	ENSMUSG00000033460	ENSMUST00000137173	protein_coding	CLD	X-linked
sg_chrX_134718763_134718781	ATGTAGCTGTATAGCATCG	X	134718763	134718781	plus	Armcx1	ENSMUSG00000033460	ENSMUST00000137173	protein_coding	CLD	X-linked
sg_chrX_12762282_12762264	CCGCTGCGGTCGCCTAGGC	X	12762282	12762264	minus	Gm14634	ENSMUSG00000085891	ENSMUST00000139163	processed_transcript	CLD	X-linked
sg_chrX_12762240_12762222	CACTGACGTTACTGTGACG	X	12762240	12762222	minus	Gm14634	ENSMUSG00000085891	ENSMUST00000139163	processed_transcript	CLD	X-linked
sg_chrX_12762220_12762202	GGCCGCTGGACTGGCGGCG	X	12762220	12762202	minus	Gm14634	ENSMUSG00000085891	ENSMUST00000139163	processed_transcript	CLD	X-linked
sg_chrX_12762154_12762172	GTGGGCGGGAAAGCGGAAA	X	12762154	12762172	plus	Gm14634	ENSMUSG00000085891	ENSMUST00000139163	processed_transcript	CLD	X-linked
sg_chrX_12762094_12762076	CAGCGCGGGGAACGGTCGC	X	12762094	12762076	minus	Gm14634	ENSMUSG00000085891	ENSMUST00000139163	processed_transcript	CLD	X-linked
sg_chrX_12762022_12762040	TCGCCAGGCAGAACGGAAG	X	12762022	12762040	plus	Gm14634	ENSMUSG00000085891	ENSMUST00000139163	processed_transcript	CLD	X-linked
sg_chrX_12762266_12762284	CTAGGCGACCGCAGCGGGA	X	12762266	12762284	plus	Gm14634	ENSMUSG00000085891	ENSMUST00000151112	processed_transcript	CLD	X-linked
sg_chrX_12762240_12762222	CACTGACGTTACTGTGACG	X	12762240	12762222	minus	Gm14634	ENSMUSG00000085891	ENSMUST00000151112	processed_transcript	CLD	X-linked
sg_chrX_12762220_12762202	GGCCGCTGGACTGGCGGCG	X	12762220	12762202	minus	Gm14634	ENSMUSG00000085891	ENSMUST00000151112	processed_transcript	CLD	X-linked
sg_chrX_12762154_12762172	GTGGGCGGGAAAGCGGAAA	X	12762154	12762172	plus	Gm14634	ENSMUSG00000085891	ENSMUST00000151112	processed_transcript	CLD	X-linked
sg_chrX_12762094_12762076	CAGCGCGGGGAACGGTCGC	X	12762094	12762076	minus	Gm14634	ENSMUSG00000085891	ENSMUST00000151112	processed_transcript	CLD	X-linked
sg_chrX_12762022_12762040	TCGCCAGGCAGAACGGAAG	X	12762022	12762040	plus	Gm14634	ENSMUSG00000085891	ENSMUST00000151112	processed_transcript	CLD	X-linked
sg_chrX_12936828_12936846	CTCTGCGGGTCGCGGAGGC	X	12936828	12936846	plus	AA414768	ENSMUSG00000083307	ENSMUST00000121924	processed_pseudogene	CLD	X-linked
sg_chrX_12936798_12936816	GTGCTTAGACTTATGACTG	X	12936798	12936816	plus	AA414768	ENSMUSG00000083307	ENSMUST00000121924	processed_pseudogene	CLD	X-linked
sg_chrX_12936795_12936777	TGTCGCACAATGATCTACA	X	12936795	12936777	minus	AA414768	ENSMUSG00000083307	ENSMUST00000121924	processed_pseudogene	CLD	X-linked
sg_chrX_12936715_12936697	AACATAGTCTTGAATAATG	X	12936715	12936697	minus	AA414768	ENSMUSG00000083307	ENSMUST00000121924	processed_pseudogene	CLD	X-linked
sg_chrX_12936599_12936617	GGCGCTGTGAAATCAGCAC	X	12936599	12936617	plus	AA414768	ENSMUSG00000083307	ENSMUST00000121924	processed_pseudogene	CLD	X-linked
sg_chrX_12936571_12936589	TCCCAGGAGGCCATAAACT	X	12936571	12936589	plus	AA414768	ENSMUSG00000083307	ENSMUST00000121924	processed_pseudogene	CLD	X-linked
sg_chrX_134756545_134756563	GGAAAGTGGGGAACCGAGT	X	134756545	134756563	plus	Armcx3	ENSMUSG00000049047	ENSMUST00000081834	protein_coding	weissman	X-linked
sg_chrX_134756473_134756491	AGTAACAAGGCCTAGTATG	X	134756473	134756491	plus	Armcx3	ENSMUSG00000049047	ENSMUST00000081834	protein_coding	weissman	X-linked
sg_chrX_134756434_134756452	AGCAAGACTAGAGGAAGAT	X	134756434	134756452	plus	Armcx3	ENSMUSG00000049047	ENSMUST00000081834	protein_coding	weissman	X-linked
sg_chrX_134756392_134756410	AGGACAGCATCCTCCCCTG	X	134756392	134756410	minus	Armcx3	ENSMUSG00000049047	ENSMUST00000081834	protein_coding	weissman	X-linked
sg_chrX_134756385_134756403	CATCCTCCCCTGGGGCTAA	X	134756385	134756403	minus	Armcx3	ENSMUSG00000049047	ENSMUST00000081834	protein_coding	weissman	X-linked
sg_chrX_134756379_134756397	TGACCCTTAGCCCCAGGGG	X	134756379	134756397	plus	Armcx3	ENSMUSG00000049047	ENSMUST00000081834	protein_coding	weissman	X-linked
sg_chrX_134756545_134756563	GGAAAGTGGGGAACCGAGT	X	134756545	134756563	plus	Armcx3	ENSMUSG00000049047	ENSMUST00000086880	protein_coding	weissman	X-linked
sg_chrX_134756473_134756491	AGTAACAAGGCCTAGTATG	X	134756473	134756491	plus	Armcx3	ENSMUSG00000049047	ENSMUST00000086880	protein_coding	weissman	X-linked
sg_chrX_134756434_134756452	AGCAAGACTAGAGGAAGAT	X	134756434	134756452	plus	Armcx3	ENSMUSG00000049047	ENSMUST00000086880	protein_coding	weissman	X-linked
sg_chrX_134756392_134756410	AGGACAGCATCCTCCCCTG	X	134756392	134756410	minus	Armcx3	ENSMUSG00000049047	ENSMUST00000086880	protein_coding	weissman	X-linked
sg_chrX_134756385_134756403	CATCCTCCCCTGGGGCTAA	X	134756385	134756403	minus	Armcx3	ENSMUSG00000049047	ENSMUST00000086880	protein_coding	weissman	X-linked
sg_chrX_134756379_134756397	TGACCCTTAGCCCCAGGGG	X	134756379	134756397	plus	Armcx3	ENSMUSG00000049047	ENSMUST00000086880	protein_coding	weissman	X-linked
sg_chrX_134756545_134756563	GGAAAGTGGGGAACCGAGT	X	134756545	134756563	plus	Armcx3	ENSMUSG00000049047	ENSMUST00000086884	protein_coding	weissman	X-linked
sg_chrX_134756473_134756491	AGTAACAAGGCCTAGTATG	X	134756473	134756491	plus	Armcx3	ENSMUSG00000049047	ENSMUST00000086884	protein_coding	weissman	X-linked
sg_chrX_134756434_134756452	AGCAAGACTAGAGGAAGAT	X	134756434	134756452	plus	Armcx3	ENSMUSG00000049047	ENSMUST00000086884	protein_coding	weissman	X-linked
sg_chrX_134756392_134756410	AGGACAGCATCCTCCCCTG	X	134756392	134756410	minus	Armcx3	ENSMUSG00000049047	ENSMUST00000086884	protein_coding	weissman	X-linked
sg_chrX_134756385_134756403	CATCCTCCCCTGGGGCTAA	X	134756385	134756403	minus	Armcx3	ENSMUSG00000049047	ENSMUST00000086884	protein_coding	weissman	X-linked
sg_chrX_134756379_134756397	TGACCCTTAGCCCCAGGGG	X	134756379	134756397	plus	Armcx3	ENSMUSG00000049047	ENSMUST00000086884	protein_coding	weissman	X-linked
sg_chrX_36195860_36195878	GGCCCAAAGCCCAAGGGTT	X	36195860	36195878	minus	Zcchc12	ENSMUSG00000036699	ENSMUST00000115258	protein_coding	weissman	X-linked
sg_chrX_36195856_36195874	CAAAGCCCAAGGGTTCGGG	X	36195856	36195874	minus	Zcchc12	ENSMUSG00000036699	ENSMUST00000115258	protein_coding	weissman	X-linked
sg_chrX_36195801_36195819	CGGGAGGAGGGTATGCAAC	X	36195801	36195819	minus	Zcchc12	ENSMUSG00000036699	ENSMUST00000115258	protein_coding	weissman	X-linked
sg_chrX_36195795_36195813	GAGGGTATGCAACAGGCTC	X	36195795	36195813	minus	Zcchc12	ENSMUSG00000036699	ENSMUST00000115258	protein_coding	weissman	X-linked
sg_chrX_36195767_36195785	TAAACTCGCCCAGCACCAC	X	36195767	36195785	plus	Zcchc12	ENSMUSG00000036699	ENSMUST00000115258	protein_coding	weissman	X-linked
sg_chrX_36195725_36195743	GAAAGAGTCACAATCGCAG	X	36195725	36195743	plus	Zcchc12	ENSMUSG00000036699	ENSMUST00000115258	protein_coding	weissman	X-linked
sg_chrX_36195860_36195878	GGCCCAAAGCCCAAGGGTT	X	36195860	36195878	minus	Zcchc12	ENSMUSG00000036699	ENSMUST00000048067	protein_coding	weissman	X-linked
sg_chrX_36195856_36195874	CAAAGCCCAAGGGTTCGGG	X	36195856	36195874	minus	Zcchc12	ENSMUSG00000036699	ENSMUST00000048067	protein_coding	weissman	X-linked
sg_chrX_36195801_36195819	CGGGAGGAGGGTATGCAAC	X	36195801	36195819	minus	Zcchc12	ENSMUSG00000036699	ENSMUST00000048067	protein_coding	weissman	X-linked
sg_chrX_36195795_36195813	GAGGGTATGCAACAGGCTC	X	36195795	36195813	minus	Zcchc12	ENSMUSG00000036699	ENSMUST00000048067	protein_coding	weissman	X-linked
sg_chrX_36195767_36195785	TAAACTCGCCCAGCACCAC	X	36195767	36195785	plus	Zcchc12	ENSMUSG00000036699	ENSMUST00000048067	protein_coding	weissman	X-linked
sg_chrX_36195725_36195743	GAAAGAGTCACAATCGCAG	X	36195725	36195743	plus	Zcchc12	ENSMUSG00000036699	ENSMUST00000048067	protein_coding	weissman	X-linked
sg_chrX_36195860_36195878	GGCCCAAAGCCCAAGGGTT	X	36195860	36195878	minus	Zcchc12	ENSMUSG00000036699	ENSMUST00000115257	protein_coding	weissman	X-linked
sg_chrX_36195856_36195874	CAAAGCCCAAGGGTTCGGG	X	36195856	36195874	minus	Zcchc12	ENSMUSG00000036699	ENSMUST00000115257	protein_coding	weissman	X-linked
sg_chrX_36195801_36195819	CGGGAGGAGGGTATGCAAC	X	36195801	36195819	minus	Zcchc12	ENSMUSG00000036699	ENSMUST00000115257	protein_coding	weissman	X-linked
sg_chrX_36195795_36195813	GAGGGTATGCAACAGGCTC	X	36195795	36195813	minus	Zcchc12	ENSMUSG00000036699	ENSMUST00000115257	protein_coding	weissman	X-linked
sg_chrX_36195767_36195785	TAAACTCGCCCAGCACCAC	X	36195767	36195785	plus	Zcchc12	ENSMUSG00000036699	ENSMUST00000115257	protein_coding	weissman	X-linked
sg_chrX_36195725_36195743	GAAAGAGTCACAATCGCAG	X	36195725	36195743	plus	Zcchc12	ENSMUSG00000036699	ENSMUST00000115257	protein_coding	weissman	X-linked
sg_chrX_36195860_36195878	GGCCCAAAGCCCAAGGGTT	X	36195860	36195878	minus	Zcchc12	ENSMUSG00000036699	ENSMUST00000115256	protein_coding	weissman	X-linked
sg_chrX_36195856_36195874	CAAAGCCCAAGGGTTCGGG	X	36195856	36195874	minus	Zcchc12	ENSMUSG00000036699	ENSMUST00000115256	protein_coding	weissman	X-linked
sg_chrX_36195801_36195819	CGGGAGGAGGGTATGCAAC	X	36195801	36195819	minus	Zcchc12	ENSMUSG00000036699	ENSMUST00000115256	protein_coding	weissman	X-linked
sg_chrX_36195795_36195813	GAGGGTATGCAACAGGCTC	X	36195795	36195813	minus	Zcchc12	ENSMUSG00000036699	ENSMUST00000115256	protein_coding	weissman	X-linked
sg_chrX_36195767_36195785	TAAACTCGCCCAGCACCAC	X	36195767	36195785	plus	Zcchc12	ENSMUSG00000036699	ENSMUST00000115256	protein_coding	weissman	X-linked
sg_chrX_36195725_36195743	GAAAGAGTCACAATCGCAG	X	36195725	36195743	plus	Zcchc12	ENSMUSG00000036699	ENSMUST00000115256	protein_coding	weissman	X-linked
sg_chrX_60818116_60818134	TCCAACAATATAATCTCCT	X	60818116	60818134	plus	Gm14660	ENSMUSG00000081891	ENSMUST00000119809	processed_pseudogene	CLD	X-linked
sg_chrX_60818007_60818025	CAGCAACTGCTGGTTCATT	X	60818007	60818025	plus	Gm14660	ENSMUSG00000081891	ENSMUST00000119809	processed_pseudogene	CLD	X-linked
sg_chrX_60817972_60817954	AGAAACAATAAACATGAAG	X	60817972	60817954	minus	Gm14660	ENSMUSG00000081891	ENSMUST00000119809	processed_pseudogene	CLD	X-linked
sg_chrX_60817926_60817944	GAGGGAGAGGAAAATTGCA	X	60817926	60817944	plus	Gm14660	ENSMUSG00000081891	ENSMUST00000119809	processed_pseudogene	CLD	X-linked
sg_chrX_60817876_60817858	GCCCAACAAGGAGCCAACT	X	60817876	60817858	minus	Gm14660	ENSMUSG00000081891	ENSMUST00000119809	processed_pseudogene	CLD	X-linked
sg_chrX_60817826_60817808	CATTCTAAAACAGAAGTAT	X	60817826	60817808	minus	Gm14660	ENSMUSG00000081891	ENSMUST00000119809	processed_pseudogene	CLD	X-linked
sg_chrX_48519273_48519291	GGCAGAAGGAGACCTCTCA	X	48519273	48519291	plus	Rab33a	ENSMUSG00000031104	ENSMUST00000033430	protein_coding	weissman	X-linked
sg_chrX_48519260_48519278	TCTGCCGGTGTGTGAGCTC	X	48519260	48519278	minus	Rab33a	ENSMUSG00000031104	ENSMUST00000033430	protein_coding	weissman	X-linked
sg_chrX_48519210_48519228	AAGGGGAGGGTCTAAGCAA	X	48519210	48519228	plus	Rab33a	ENSMUSG00000031104	ENSMUST00000033430	protein_coding	weissman	X-linked
sg_chrX_48519188_48519206	GACCCCAGGGACACACTGG	X	48519188	48519206	minus	Rab33a	ENSMUSG00000031104	ENSMUST00000033430	protein_coding	weissman	X-linked
sg_chrX_48519368_48519386	GAAAGGAGGAGGGGTGCCT	X	48519368	48519386	plus	Rab33a	ENSMUSG00000031104	ENSMUST00000033430	protein_coding	weissman	X-linked
sg_chrX_48519033_48519051	TGGGCAGTGAGCACAGCTG	X	48519033	48519051	minus	Rab33a	ENSMUSG00000031104	ENSMUST00000033430	protein_coding	weissman	X-linked
sg_chrX_136822648_136822666	GAAGGGAGTATCCCAAagg	X	136822648	136822666	plus	Plp1	ENSMUSG00000031425	ENSMUST00000033800	protein_coding	weissman	X-linked
sg_chrX_136822645_136822663	AAAGAAGGGAGTATCCCAA	X	136822645	136822663	plus	Plp1	ENSMUSG00000031425	ENSMUST00000033800	protein_coding	weissman	X-linked
sg_chrX_136822643_136822661	GGGATACTCCCTTCTTTAA	X	136822643	136822661	minus	Plp1	ENSMUSG00000031425	ENSMUST00000033800	protein_coding	weissman	X-linked
sg_chrX_136822632_136822650	AGATGGAGCCCTTAAAGAA	X	136822632	136822650	plus	Plp1	ENSMUSG00000031425	ENSMUST00000033800	protein_coding	weissman	X-linked
sg_chrX_136822467_136822485	GACCCAAGGATCATTTGGG	X	136822467	136822485	plus	Plp1	ENSMUSG00000031425	ENSMUST00000033800	protein_coding	weissman	X-linked
sg_chrX_136822331_136822349	GCAACGAGCAGTGAGAGTT	X	136822331	136822349	plus	Plp1	ENSMUSG00000031425	ENSMUST00000033800	protein_coding	weissman	X-linked
sg_chrX_136822648_136822666	GAAGGGAGTATCCCAAagg	X	136822648	136822666	plus	Plp1	ENSMUSG00000031425	ENSMUST00000113085	protein_coding	weissman	X-linked
sg_chrX_136822645_136822663	AAAGAAGGGAGTATCCCAA	X	136822645	136822663	plus	Plp1	ENSMUSG00000031425	ENSMUST00000113085	protein_coding	weissman	X-linked
sg_chrX_136822643_136822661	GGGATACTCCCTTCTTTAA	X	136822643	136822661	minus	Plp1	ENSMUSG00000031425	ENSMUST00000113085	protein_coding	weissman	X-linked
sg_chrX_136822632_136822650	AGATGGAGCCCTTAAAGAA	X	136822632	136822650	plus	Plp1	ENSMUSG00000031425	ENSMUST00000113085	protein_coding	weissman	X-linked
sg_chrX_136822467_136822485	GACCCAAGGATCATTTGGG	X	136822467	136822485	plus	Plp1	ENSMUSG00000031425	ENSMUST00000113085	protein_coding	weissman	X-linked
sg_chrX_136822331_136822349	GCAACGAGCAGTGAGAGTT	X	136822331	136822349	plus	Plp1	ENSMUSG00000031425	ENSMUST00000113085	protein_coding	weissman	X-linked
sg_chrX_136831085_136831103	TGTGCTAGATGTCTGGTAG	X	136831085	136831103	plus	Plp1	ENSMUSG00000031425	ENSMUST00000125644	protein_coding	CLD	X-linked
sg_chrX_136831023_136831005	TCCACTCACACTATACTGC	X	136831023	136831005	minus	Plp1	ENSMUSG00000031425	ENSMUST00000125644	protein_coding	CLD	X-linked
sg_chrX_136830979_136830997	CTTGGTAACATGGGCTGCT	X	136830979	136830997	plus	Plp1	ENSMUSG00000031425	ENSMUST00000125644	protein_coding	CLD	X-linked
sg_chrX_136830891_136830909	AAAGTAAGCATTCTGGATC	X	136830891	136830909	plus	Plp1	ENSMUSG00000031425	ENSMUST00000125644	protein_coding	CLD	X-linked
sg_chrX_136830635_136830653	TGTATATCATGCTTGCCTC	X	136830635	136830653	plus	Plp1	ENSMUSG00000031425	ENSMUST00000125644	protein_coding	CLD	X-linked
sg_chrX_136831087_136831069	ACAACACTCTAACAAGCCT	X	136831087	136831069	minus	Plp1	ENSMUSG00000031425	ENSMUST00000125644	protein_coding	CLD	X-linked
sg_chrX_136927226_136927244	GGTACTGAGTATGATTGGA	X	136927226	136927244	minus	H2bfm	ENSMUSG00000048155	ENSMUST00000059808	protein_coding	weissman	X-linked
sg_chrX_136927193_136927211	GATTGGGCAATGTGTTGTC	X	136927193	136927211	plus	H2bfm	ENSMUSG00000048155	ENSMUST00000059808	protein_coding	weissman	X-linked
sg_chrX_136927139_136927157	TAGTTGGCACCTATGGTCG	X	136927139	136927157	minus	H2bfm	ENSMUSG00000048155	ENSMUST00000059808	protein_coding	weissman	X-linked
sg_chrX_136927127_136927145	CTGGGGATTCCGCGACCAT	X	136927127	136927145	plus	H2bfm	ENSMUSG00000048155	ENSMUST00000059808	protein_coding	weissman	X-linked
sg_chrX_136927111_136927129	GAGAAACTAGAAGGTCCTG	X	136927111	136927129	plus	H2bfm	ENSMUSG00000048155	ENSMUST00000059808	protein_coding	weissman	X-linked
sg_chrX_136927103_136927121	CTCTCATGGAGAAACTAGA	X	136927103	136927121	plus	H2bfm	ENSMUSG00000048155	ENSMUST00000059808	protein_coding	weissman	X-linked
sg_chrX_13041947_13041965	GCTGGGTGACGTCGGCGGA	X	13041947	13041965	plus	5730405O15Rik	ENSMUSG00000087424	ENSMUST00000127521	processed_transcript	CLD	X-linked
sg_chrX_13041900_13041882	GCTACCGCCAGATTACTGG	X	13041900	13041882	minus	5730405O15Rik	ENSMUSG00000087424	ENSMUST00000127521	processed_transcript	CLD	X-linked
sg_chrX_13041862_13041844	CAGAGCGCAAGGCGACTGG	X	13041862	13041844	minus	5730405O15Rik	ENSMUSG00000087424	ENSMUST00000127521	processed_transcript	CLD	X-linked
sg_chrX_13041800_13041818	GCGGGGTGGGACAGGATGC	X	13041800	13041818	plus	5730405O15Rik	ENSMUSG00000087424	ENSMUST00000127521	processed_transcript	CLD	X-linked
sg_chrX_13041774_13041756	AGGCAGTCACACGTAGTCC	X	13041774	13041756	minus	5730405O15Rik	ENSMUSG00000087424	ENSMUST00000127521	processed_transcript	CLD	X-linked
sg_chrX_13041709_13041691	AAACGCGGCTCTCGGAATC	X	13041709	13041691	minus	5730405O15Rik	ENSMUSG00000087424	ENSMUST00000127521	processed_transcript	CLD	X-linked
sg_chrX_13042047_13042029	TAGGGCGCCTCCCATTCCT	X	13042047	13042029	minus	5730405O15Rik	ENSMUSG00000087424	ENSMUST00000130099	processed_transcript	CLD	X-linked
sg_chrX_13041947_13041965	GCTGGGTGACGTCGGCGGA	X	13041947	13041965	plus	5730405O15Rik	ENSMUSG00000087424	ENSMUST00000130099	processed_transcript	CLD	X-linked
sg_chrX_13041900_13041882	GCTACCGCCAGATTACTGG	X	13041900	13041882	minus	5730405O15Rik	ENSMUSG00000087424	ENSMUST00000130099	processed_transcript	CLD	X-linked
sg_chrX_13041862_13041844	CAGAGCGCAAGGCGACTGG	X	13041862	13041844	minus	5730405O15Rik	ENSMUSG00000087424	ENSMUST00000130099	processed_transcript	CLD	X-linked
sg_chrX_13041800_13041818	GCGGGGTGGGACAGGATGC	X	13041800	13041818	plus	5730405O15Rik	ENSMUSG00000087424	ENSMUST00000130099	processed_transcript	CLD	X-linked
sg_chrX_13041774_13041756	AGGCAGTCACACGTAGTCC	X	13041774	13041756	minus	5730405O15Rik	ENSMUSG00000087424	ENSMUST00000130099	processed_transcript	CLD	X-linked
sg_chrX_36328278_36328296	GCTTTGCGCTTGCTTCTTT	X	36328278	36328296	minus	Lonrf3	ENSMUSG00000016239	ENSMUST00000135758	protein_coding	weissman	X-linked
sg_chrX_36328182_36328200	ACCTCTCCCCAGTCCAGAA	X	36328182	36328200	plus	Lonrf3	ENSMUSG00000016239	ENSMUST00000135758	protein_coding	weissman	X-linked
sg_chrX_36328072_36328090	GCGGGGGGACTCCAACAAG	X	36328072	36328090	plus	Lonrf3	ENSMUSG00000016239	ENSMUST00000135758	protein_coding	weissman	X-linked
sg_chrX_36328056_36328074	GACCGGCCTCTCTCGGGCG	X	36328056	36328074	plus	Lonrf3	ENSMUSG00000016239	ENSMUST00000135758	protein_coding	weissman	X-linked
sg_chrX_36327925_36327943	GGCACTTAACGCTCTTCTA	X	36327925	36327943	plus	Lonrf3	ENSMUSG00000016239	ENSMUST00000135758	protein_coding	weissman	X-linked
sg_chrX_36327905_36327923	AACCCAGGAGCTTCAGCAG	X	36327905	36327923	plus	Lonrf3	ENSMUSG00000016239	ENSMUST00000135758	protein_coding	weissman	X-linked
sg_chrX_36328278_36328296	GCTTTGCGCTTGCTTCTTT	X	36328278	36328296	minus	Lonrf3	ENSMUSG00000016239	ENSMUST00000016383	protein_coding	weissman	X-linked
sg_chrX_36328182_36328200	ACCTCTCCCCAGTCCAGAA	X	36328182	36328200	plus	Lonrf3	ENSMUSG00000016239	ENSMUST00000016383	protein_coding	weissman	X-linked
sg_chrX_36328072_36328090	GCGGGGGGACTCCAACAAG	X	36328072	36328090	plus	Lonrf3	ENSMUSG00000016239	ENSMUST00000016383	protein_coding	weissman	X-linked
sg_chrX_36328056_36328074	GACCGGCCTCTCTCGGGCG	X	36328056	36328074	plus	Lonrf3	ENSMUSG00000016239	ENSMUST00000016383	protein_coding	weissman	X-linked
sg_chrX_36327925_36327943	GGCACTTAACGCTCTTCTA	X	36327925	36327943	plus	Lonrf3	ENSMUSG00000016239	ENSMUST00000016383	protein_coding	weissman	X-linked
sg_chrX_36327905_36327923	AACCCAGGAGCTTCAGCAG	X	36327905	36327923	plus	Lonrf3	ENSMUSG00000016239	ENSMUST00000016383	protein_coding	weissman	X-linked
sg_chrX_36329163_36329145	AGAGCGCAGCGCCGATCGG	X	36329163	36329145	minus	Lonrf3	ENSMUSG00000016239	ENSMUST00000126147	protein_coding	CLD	X-linked
sg_chrX_36329077_36329095	CTCAGACCCGGTGTCCCTG	X	36329077	36329095	plus	Lonrf3	ENSMUSG00000016239	ENSMUST00000126147	protein_coding	CLD	X-linked
sg_chrX_36329021_36329039	GCCGTGGCCCCCGAGGTAT	X	36329021	36329039	plus	Lonrf3	ENSMUSG00000016239	ENSMUST00000126147	protein_coding	CLD	X-linked
sg_chrX_36328977_36328959	GAAGTGCCGCTCGAGTCGG	X	36328977	36328959	minus	Lonrf3	ENSMUSG00000016239	ENSMUST00000126147	protein_coding	CLD	X-linked
sg_chrX_36328950_36328932	TCCTCTTGCGGGACACTGT	X	36328950	36328932	minus	Lonrf3	ENSMUSG00000016239	ENSMUST00000126147	protein_coding	CLD	X-linked
sg_chrX_36328872_36328854	AGCTGTCGGTACACCTCGA	X	36328872	36328854	minus	Lonrf3	ENSMUSG00000016239	ENSMUST00000126147	protein_coding	CLD	X-linked
sg_chrX_136993094_136993112	CGGCCTCCCTGCAAAGCCT	X	136993094	136993112	minus	Zcchc18	ENSMUSG00000031428	ENSMUST00000113067	protein_coding	weissman	X-linked
sg_chrX_136993089_136993107	TCCCTGCAAAGCCTGGGCC	X	136993089	136993107	minus	Zcchc18	ENSMUSG00000031428	ENSMUST00000113067	protein_coding	weissman	X-linked
sg_chrX_136993065_136993083	GCTAATGCCTGCCAGAGGG	X	136993065	136993083	minus	Zcchc18	ENSMUSG00000031428	ENSMUST00000113067	protein_coding	weissman	X-linked
sg_chrX_136993051_136993069	TCTAGCAGGTTCCCCCCTC	X	136993051	136993069	plus	Zcchc18	ENSMUSG00000031428	ENSMUST00000113067	protein_coding	weissman	X-linked
sg_chrX_136993030_136993048	GGGCTGCGGCAGACTGGCG	X	136993030	136993048	minus	Zcchc18	ENSMUSG00000031428	ENSMUST00000113067	protein_coding	weissman	X-linked
sg_chrX_136992889_136992907	TGGTCGCAAAGCATCGGAG	X	136992889	136992907	plus	Zcchc18	ENSMUSG00000031428	ENSMUST00000113067	protein_coding	weissman	X-linked
sg_chrX_136993094_136993112	CGGCCTCCCTGCAAAGCCT	X	136993094	136993112	minus	Zcchc18	ENSMUSG00000031428	ENSMUST00000101227	protein_coding	weissman	X-linked
sg_chrX_136993089_136993107	TCCCTGCAAAGCCTGGGCC	X	136993089	136993107	minus	Zcchc18	ENSMUSG00000031428	ENSMUST00000101227	protein_coding	weissman	X-linked
sg_chrX_136993065_136993083	GCTAATGCCTGCCAGAGGG	X	136993065	136993083	minus	Zcchc18	ENSMUSG00000031428	ENSMUST00000101227	protein_coding	weissman	X-linked
sg_chrX_136993051_136993069	TCTAGCAGGTTCCCCCCTC	X	136993051	136993069	plus	Zcchc18	ENSMUSG00000031428	ENSMUST00000101227	protein_coding	weissman	X-linked
sg_chrX_136993030_136993048	GGGCTGCGGCAGACTGGCG	X	136993030	136993048	minus	Zcchc18	ENSMUSG00000031428	ENSMUST00000101227	protein_coding	weissman	X-linked
sg_chrX_136992889_136992907	TGGTCGCAAAGCATCGGAG	X	136992889	136992907	plus	Zcchc18	ENSMUSG00000031428	ENSMUST00000101227	protein_coding	weissman	X-linked
sg_chrX_136993094_136993112	CGGCCTCCCTGCAAAGCCT	X	136993094	136993112	minus	Zcchc18	ENSMUSG00000031428	ENSMUST00000033804	protein_coding	weissman	X-linked
sg_chrX_136993089_136993107	TCCCTGCAAAGCCTGGGCC	X	136993089	136993107	minus	Zcchc18	ENSMUSG00000031428	ENSMUST00000033804	protein_coding	weissman	X-linked
sg_chrX_136993065_136993083	GCTAATGCCTGCCAGAGGG	X	136993065	136993083	minus	Zcchc18	ENSMUSG00000031428	ENSMUST00000033804	protein_coding	weissman	X-linked
sg_chrX_136993051_136993069	TCTAGCAGGTTCCCCCCTC	X	136993051	136993069	plus	Zcchc18	ENSMUSG00000031428	ENSMUST00000033804	protein_coding	weissman	X-linked
sg_chrX_136993030_136993048	GGGCTGCGGCAGACTGGCG	X	136993030	136993048	minus	Zcchc18	ENSMUSG00000031428	ENSMUST00000033804	protein_coding	weissman	X-linked
sg_chrX_136992889_136992907	TGGTCGCAAAGCATCGGAG	X	136992889	136992907	plus	Zcchc18	ENSMUSG00000031428	ENSMUST00000033804	protein_coding	weissman	X-linked
sg_chrX_137049496_137049514	CCCTTGCCCCCTGCCGGAG	X	137049496	137049514	minus	Fam199x	ENSMUSG00000042595	ENSMUST00000047852	protein_coding	weissman	X-linked
sg_chrX_137049490_137049508	CCCCCTGCCGGAGTGGAGG	X	137049490	137049508	minus	Fam199x	ENSMUSG00000042595	ENSMUST00000047852	protein_coding	weissman	X-linked
sg_chrX_137049449_137049467	AAGCCCAGGGCGACCCAAC	X	137049449	137049467	minus	Fam199x	ENSMUSG00000042595	ENSMUST00000047852	protein_coding	weissman	X-linked
sg_chrX_137049433_137049451	GTAGAGCACCGGGCCGGTT	X	137049433	137049451	plus	Fam199x	ENSMUSG00000042595	ENSMUST00000047852	protein_coding	weissman	X-linked
sg_chrX_137049423_137049441	TGGGGACCGCGTAGAGCAC	X	137049423	137049441	plus	Fam199x	ENSMUSG00000042595	ENSMUST00000047852	protein_coding	weissman	X-linked
sg_chrX_137049280_137049298	GCTAAGTCCCTAGTCCTAA	X	137049280	137049298	plus	Fam199x	ENSMUSG00000042595	ENSMUST00000047852	protein_coding	weissman	X-linked
sg_chrX_13071425_13071443	GGGCCGGGCCGGGCGCTGA	X	13071425	13071443	plus	Usp9x	ENSMUSG00000031010	ENSMUST00000169594	protein_coding	weissman	X-linked
sg_chrX_13071371_13071389	CCCTCTCCCTGTCCACCTC	X	13071371	13071389	minus	Usp9x	ENSMUSG00000031010	ENSMUST00000169594	protein_coding	weissman	X-linked
sg_chrX_13071327_13071345	AGCGCTGTGGGCCACTAGG	X	13071327	13071345	minus	Usp9x	ENSMUSG00000031010	ENSMUST00000169594	protein_coding	weissman	X-linked
sg_chrX_13071283_13071301	GGAACACTGCGAGCTGGGT	X	13071283	13071301	minus	Usp9x	ENSMUSG00000031010	ENSMUST00000169594	protein_coding	weissman	X-linked
sg_chrX_13071261_13071279	GGAGGGGAAGACAATGCTA	X	13071261	13071279	minus	Usp9x	ENSMUSG00000031010	ENSMUST00000169594	protein_coding	weissman	X-linked
sg_chrX_13071217_13071235	ACCCCCTGCAGTGGCCGTC	X	13071217	13071235	plus	Usp9x	ENSMUSG00000031010	ENSMUST00000169594	protein_coding	weissman	X-linked
sg_chrX_13071425_13071443	GGGCCGGGCCGGGCGCTGA	X	13071425	13071443	plus	Usp9x	ENSMUSG00000031010	ENSMUST00000139764	protein_coding	weissman	X-linked
sg_chrX_13071371_13071389	CCCTCTCCCTGTCCACCTC	X	13071371	13071389	minus	Usp9x	ENSMUSG00000031010	ENSMUST00000139764	protein_coding	weissman	X-linked
sg_chrX_13071327_13071345	AGCGCTGTGGGCCACTAGG	X	13071327	13071345	minus	Usp9x	ENSMUSG00000031010	ENSMUST00000139764	protein_coding	weissman	X-linked
sg_chrX_13071283_13071301	GGAACACTGCGAGCTGGGT	X	13071283	13071301	minus	Usp9x	ENSMUSG00000031010	ENSMUST00000139764	protein_coding	weissman	X-linked
sg_chrX_13071261_13071279	GGAGGGGAAGACAATGCTA	X	13071261	13071279	minus	Usp9x	ENSMUSG00000031010	ENSMUST00000139764	protein_coding	weissman	X-linked
sg_chrX_13071217_13071235	ACCCCCTGCAGTGGCCGTC	X	13071217	13071235	plus	Usp9x	ENSMUSG00000031010	ENSMUST00000139764	protein_coding	weissman	X-linked
sg_chrX_13071425_13071443	GGGCCGGGCCGGGCGCTGA	X	13071425	13071443	plus	Usp9x	ENSMUSG00000031010	ENSMUST00000089302	protein_coding	weissman	X-linked
sg_chrX_13071371_13071389	CCCTCTCCCTGTCCACCTC	X	13071371	13071389	minus	Usp9x	ENSMUSG00000031010	ENSMUST00000089302	protein_coding	weissman	X-linked
sg_chrX_13071327_13071345	AGCGCTGTGGGCCACTAGG	X	13071327	13071345	minus	Usp9x	ENSMUSG00000031010	ENSMUST00000089302	protein_coding	weissman	X-linked
sg_chrX_13071283_13071301	GGAACACTGCGAGCTGGGT	X	13071283	13071301	minus	Usp9x	ENSMUSG00000031010	ENSMUST00000089302	protein_coding	weissman	X-linked
sg_chrX_13071261_13071279	GGAGGGGAAGACAATGCTA	X	13071261	13071279	minus	Usp9x	ENSMUSG00000031010	ENSMUST00000089302	protein_coding	weissman	X-linked
sg_chrX_13071217_13071235	ACCCCCTGCAGTGGCCGTC	X	13071217	13071235	plus	Usp9x	ENSMUSG00000031010	ENSMUST00000089302	protein_coding	weissman	X-linked
sg_chrX_13113622_13113604	AAGACGACGAATCAGCTCA	X	13113622	13113604	minus	Usp9x	ENSMUSG00000031010	ENSMUST00000149021	protein_coding	CLD	X-linked
sg_chrX_13113382_13113364	AAGCTCTTGATAATCCAAA	X	13113382	13113364	minus	Usp9x	ENSMUSG00000031010	ENSMUST00000149021	protein_coding	CLD	X-linked
sg_chrX_13113346_13113328	ATTAAGGAACTAATTATTA	X	13113346	13113328	minus	Usp9x	ENSMUSG00000031010	ENSMUST00000149021	protein_coding	CLD	X-linked
sg_chrX_13113323_13113305	AGTATCAAGAGATTATCCT	X	13113323	13113305	minus	Usp9x	ENSMUSG00000031010	ENSMUST00000149021	protein_coding	CLD	X-linked
sg_chrX_13113187_13113205	TCATTCATCCTTCATGTTG	X	13113187	13113205	plus	Usp9x	ENSMUSG00000031010	ENSMUST00000149021	protein_coding	CLD	X-linked
sg_chrX_13113194_13113176	ATGAATGACTATTAACTTA	X	13113194	13113176	minus	Usp9x	ENSMUSG00000031010	ENSMUST00000149021	protein_coding	CLD	X-linked
sg_chrX_13129277_13129259	AGGGCTTCATTCAAACTGA	X	13129277	13129259	minus	Usp9x	ENSMUSG00000031010	ENSMUST00000124097	protein_coding	CLD	X-linked
sg_chrX_13129177_13129195	AATAGACAATACATAAACG	X	13129177	13129195	plus	Usp9x	ENSMUSG00000031010	ENSMUST00000124097	protein_coding	CLD	X-linked
sg_chrX_13129129_13129147	AAGTATATTCAGTTGTTCA	X	13129129	13129147	plus	Usp9x	ENSMUSG00000031010	ENSMUST00000124097	protein_coding	CLD	X-linked
sg_chrX_13129085_13129103	GATGGCCCCAATCCAGAAG	X	13129085	13129103	plus	Usp9x	ENSMUSG00000031010	ENSMUST00000124097	protein_coding	CLD	X-linked
sg_chrX_13129046_13129028	AGGAATCAGAGGAGCTATC	X	13129046	13129028	minus	Usp9x	ENSMUSG00000031010	ENSMUST00000124097	protein_coding	CLD	X-linked
sg_chrX_13128833_13128815	GCTGCTCTTGTATGGGATC	X	13128833	13128815	minus	Usp9x	ENSMUSG00000031010	ENSMUST00000124097	protein_coding	CLD	X-linked
sg_chrX_13160828_13160810	GGGCCAGGACCTTCATCTA	X	13160828	13160810	minus	Usp9x	ENSMUSG00000031010	ENSMUST00000133997	protein_coding	CLD	X-linked
sg_chrX_13160806_13160788	ACACAAGCATAAAGGTAGC	X	13160806	13160788	minus	Usp9x	ENSMUSG00000031010	ENSMUST00000133997	protein_coding	CLD	X-linked
sg_chrX_13160732_13160714	AGACAGAAAGCAAGTAGAG	X	13160732	13160714	minus	Usp9x	ENSMUSG00000031010	ENSMUST00000133997	protein_coding	CLD	X-linked
sg_chrX_13160613_13160595	CTCTTAGTACTGAAACTAA	X	13160613	13160595	minus	Usp9x	ENSMUSG00000031010	ENSMUST00000133997	protein_coding	CLD	X-linked
sg_chrX_13160475_13160457	GTTCTAGTAGTAACATAAC	X	13160475	13160457	minus	Usp9x	ENSMUSG00000031010	ENSMUST00000133997	protein_coding	CLD	X-linked
sg_chrX_13160335_13160317	ACTGCTAGCACTAATTGAA	X	13160335	13160317	minus	Usp9x	ENSMUSG00000031010	ENSMUST00000133997	protein_coding	CLD	X-linked
sg_chrX_138914352_138914370	GGCCCGGAGGAGCTCGAAG	X	138914352	138914370	minus	Nrk	ENSMUSG00000052854	ENSMUST00000113052	protein_coding	weissman	X-linked
sg_chrX_138914347_138914365	GGAGGAGCTCGAAGGGGAT	X	138914347	138914365	minus	Nrk	ENSMUSG00000052854	ENSMUST00000113052	protein_coding	weissman	X-linked
sg_chrX_138914344_138914362	GGAGCTCGAAGGGGATTGG	X	138914344	138914362	minus	Nrk	ENSMUSG00000052854	ENSMUST00000113052	protein_coding	weissman	X-linked
sg_chrX_138914265_138914283	GGGCAGAGGGAGTCTCTAA	X	138914265	138914283	minus	Nrk	ENSMUSG00000052854	ENSMUST00000113052	protein_coding	weissman	X-linked
sg_chrX_138914228_138914246	GCGGGGTGCGGGCGGCTAG	X	138914228	138914246	plus	Nrk	ENSMUSG00000052854	ENSMUST00000113052	protein_coding	weissman	X-linked
sg_chrX_138914210_138914228	TCAGCCCAGGACCCGGGGG	X	138914210	138914228	plus	Nrk	ENSMUSG00000052854	ENSMUST00000113052	protein_coding	weissman	X-linked
sg_chrX_138914352_138914370	GGCCCGGAGGAGCTCGAAG	X	138914352	138914370	minus	Nrk	ENSMUSG00000052854	ENSMUST00000131829	protein_coding	weissman	X-linked
sg_chrX_138914347_138914365	GGAGGAGCTCGAAGGGGAT	X	138914347	138914365	minus	Nrk	ENSMUSG00000052854	ENSMUST00000131829	protein_coding	weissman	X-linked
sg_chrX_138914344_138914362	GGAGCTCGAAGGGGATTGG	X	138914344	138914362	minus	Nrk	ENSMUSG00000052854	ENSMUST00000131829	protein_coding	weissman	X-linked
sg_chrX_138914265_138914283	GGGCAGAGGGAGTCTCTAA	X	138914265	138914283	minus	Nrk	ENSMUSG00000052854	ENSMUST00000131829	protein_coding	weissman	X-linked
sg_chrX_138914228_138914246	GCGGGGTGCGGGCGGCTAG	X	138914228	138914246	plus	Nrk	ENSMUSG00000052854	ENSMUST00000131829	protein_coding	weissman	X-linked
sg_chrX_138914210_138914228	TCAGCCCAGGACCCGGGGG	X	138914210	138914228	plus	Nrk	ENSMUSG00000052854	ENSMUST00000131829	protein_coding	weissman	X-linked
sg_chrX_138914352_138914370	GGCCCGGAGGAGCTCGAAG	X	138914352	138914370	minus	Nrk	ENSMUSG00000052854	ENSMUST00000142132	protein_coding	weissman	X-linked
sg_chrX_138914347_138914365	GGAGGAGCTCGAAGGGGAT	X	138914347	138914365	minus	Nrk	ENSMUSG00000052854	ENSMUST00000142132	protein_coding	weissman	X-linked
sg_chrX_138914344_138914362	GGAGCTCGAAGGGGATTGG	X	138914344	138914362	minus	Nrk	ENSMUSG00000052854	ENSMUST00000142132	protein_coding	weissman	X-linked
sg_chrX_138914265_138914283	GGGCAGAGGGAGTCTCTAA	X	138914265	138914283	minus	Nrk	ENSMUSG00000052854	ENSMUST00000142132	protein_coding	weissman	X-linked
sg_chrX_138914228_138914246	GCGGGGTGCGGGCGGCTAG	X	138914228	138914246	plus	Nrk	ENSMUSG00000052854	ENSMUST00000142132	protein_coding	weissman	X-linked
sg_chrX_138914210_138914228	TCAGCCCAGGACCCGGGGG	X	138914210	138914228	plus	Nrk	ENSMUSG00000052854	ENSMUST00000142132	protein_coding	weissman	X-linked
sg_chrX_138914352_138914370	GGCCCGGAGGAGCTCGAAG	X	138914352	138914370	minus	Nrk	ENSMUSG00000052854	ENSMUST00000064937	protein_coding	weissman	X-linked
sg_chrX_138914347_138914365	GGAGGAGCTCGAAGGGGAT	X	138914347	138914365	minus	Nrk	ENSMUSG00000052854	ENSMUST00000064937	protein_coding	weissman	X-linked
sg_chrX_138914344_138914362	GGAGCTCGAAGGGGATTGG	X	138914344	138914362	minus	Nrk	ENSMUSG00000052854	ENSMUST00000064937	protein_coding	weissman	X-linked
sg_chrX_138914265_138914283	GGGCAGAGGGAGTCTCTAA	X	138914265	138914283	minus	Nrk	ENSMUSG00000052854	ENSMUST00000064937	protein_coding	weissman	X-linked
sg_chrX_138914228_138914246	GCGGGGTGCGGGCGGCTAG	X	138914228	138914246	plus	Nrk	ENSMUSG00000052854	ENSMUST00000064937	protein_coding	weissman	X-linked
sg_chrX_138914210_138914228	TCAGCCCAGGACCCGGGGG	X	138914210	138914228	plus	Nrk	ENSMUSG00000052854	ENSMUST00000064937	protein_coding	weissman	X-linked
sg_chrX_60893589_60893607	GCTTGGAAAAAAAAGTTCG	X	60893589	60893607	plus	Gm14662	ENSMUSG00000087565	ENSMUST00000145552	antisense_RNA	CLD	X-linked
sg_chrX_60893581_60893563	CAGGGGGCTCGGTGTTGAT	X	60893581	60893563	minus	Gm14662	ENSMUSG00000087565	ENSMUST00000145552	antisense_RNA	CLD	X-linked
sg_chrX_60893501_60893519	TCCGCCCCCTCACCACCCG	X	60893501	60893519	plus	Gm14662	ENSMUSG00000087565	ENSMUST00000145552	antisense_RNA	CLD	X-linked
sg_chrX_60893473_60893491	GCTCAGATCCGGGAGGGTT	X	60893473	60893491	plus	Gm14662	ENSMUSG00000087565	ENSMUST00000145552	antisense_RNA	CLD	X-linked
sg_chrX_60893437_60893455	CTTGCCCGGGAAGCCTGCC	X	60893437	60893455	plus	Gm14662	ENSMUSG00000087565	ENSMUST00000145552	antisense_RNA	CLD	X-linked
sg_chrX_60893423_60893405	CAGCTCGAGAGAACGCATC	X	60893423	60893405	minus	Gm14662	ENSMUSG00000087565	ENSMUST00000145552	antisense_RNA	CLD	X-linked
sg_chrX_36598116_36598134	AGGTGGCCGCGAAGGGCGG	X	36598116	36598134	plus	Pgrmc1	ENSMUSG00000006373	ENSMUST00000073339	protein_coding	weissman	X-linked
sg_chrX_36598079_36598097	GGGCTGGCTCGGGCAAGCT	X	36598079	36598097	minus	Pgrmc1	ENSMUSG00000006373	ENSMUST00000073339	protein_coding	weissman	X-linked
sg_chrX_36598031_36598049	ACCCCCGAGGCTACATAGG	X	36598031	36598049	plus	Pgrmc1	ENSMUSG00000006373	ENSMUST00000073339	protein_coding	weissman	X-linked
sg_chrX_36597990_36598008	GTGGCCCTGGTTGACGGAG	X	36597990	36598008	plus	Pgrmc1	ENSMUSG00000006373	ENSMUST00000073339	protein_coding	weissman	X-linked
sg_chrX_36597927_36597945	TGAGGGTGCCCGGAAACCG	X	36597927	36597945	plus	Pgrmc1	ENSMUSG00000006373	ENSMUST00000073339	protein_coding	weissman	X-linked
sg_chrX_36597910_36597928	CGAGCTGCACTATGATCTG	X	36597910	36597928	plus	Pgrmc1	ENSMUSG00000006373	ENSMUST00000073339	protein_coding	weissman	X-linked
sg_chrX_13202522_13202540	GAGCCACTATAAAGACACC	X	13202522	13202540	plus	Rpl3-ps1	ENSMUSG00000084349	ENSMUST00000120557	processed_pseudogene	CLD	X-linked
sg_chrX_13202428_13202410	TGACAATGCAAGTTATGTG	X	13202428	13202410	minus	Rpl3-ps1	ENSMUSG00000084349	ENSMUST00000120557	processed_pseudogene	CLD	X-linked
sg_chrX_13202396_13202378	TGGCTTCACAGGTTACGAA	X	13202396	13202378	minus	Rpl3-ps1	ENSMUSG00000084349	ENSMUST00000120557	processed_pseudogene	CLD	X-linked
sg_chrX_13202360_13202342	CCCAAGTTAGGTTCCCATA	X	13202360	13202342	minus	Rpl3-ps1	ENSMUSG00000084349	ENSMUST00000120557	processed_pseudogene	CLD	X-linked
sg_chrX_13202349_13202331	TTCCCATAGGGATGACAGG	X	13202349	13202331	minus	Rpl3-ps1	ENSMUSG00000084349	ENSMUST00000120557	processed_pseudogene	CLD	X-linked
sg_chrX_13202325_13202343	GAGCCACCTGTCATCCCTA	X	13202325	13202343	plus	Rpl3-ps1	ENSMUSG00000084349	ENSMUST00000120557	processed_pseudogene	CLD	X-linked
sg_chrX_139179183_139179201	GGAGCATTATTACTCCTCA	X	139179183	139179201	plus	4933428M09Rik	ENSMUSG00000042525	ENSMUST00000113046	protein_coding	CLD	X-linked
sg_chrX_139179163_139179181	GCTCTAGTGACGTATGAAA	X	139179163	139179181	plus	4933428M09Rik	ENSMUSG00000042525	ENSMUST00000113046	protein_coding	CLD	X-linked
sg_chrX_139179097_139179115	CAAAGTGATAGACATGCAT	X	139179097	139179115	plus	4933428M09Rik	ENSMUSG00000042525	ENSMUST00000113046	protein_coding	CLD	X-linked
sg_chrX_139179096_139179078	TAAAGGTCCTTATGTTCTA	X	139179096	139179078	minus	4933428M09Rik	ENSMUSG00000042525	ENSMUST00000113046	protein_coding	CLD	X-linked
sg_chrX_139179048_139179030	ATTGTGGCATTACTATCTT	X	139179048	139179030	minus	4933428M09Rik	ENSMUSG00000042525	ENSMUST00000113046	protein_coding	CLD	X-linked
sg_chrX_139178800_139178818	TTATAATTGGTTGTTAACT	X	139178800	139178818	plus	4933428M09Rik	ENSMUSG00000042525	ENSMUST00000113046	protein_coding	CLD	X-linked
sg_chrX_13280917_13280935	GCGGCCGGCCACTGCCGTT	X	13280917	13280935	minus	Ddx3x	ENSMUSG00000000787	ENSMUST00000000804	protein_coding	weissman	X-linked
sg_chrX_13280836_13280854	CAGTTACCCGCGTCCTCGT	X	13280836	13280854	minus	Ddx3x	ENSMUSG00000000787	ENSMUST00000000804	protein_coding	weissman	X-linked
sg_chrX_13280693_13280711	GGGCCTTAAGGCTAGAGGA	X	13280693	13280711	plus	Ddx3x	ENSMUSG00000000787	ENSMUST00000000804	protein_coding	weissman	X-linked
sg_chrX_13280593_13280611	TCCACGCCCGGGGACGGAG	X	13280593	13280611	plus	Ddx3x	ENSMUSG00000000787	ENSMUST00000000804	protein_coding	weissman	X-linked
sg_chrX_13280539_13280557	AGCCCTGGCTCTGCGTGGA	X	13280539	13280557	minus	Ddx3x	ENSMUSG00000000787	ENSMUST00000000804	protein_coding	weissman	X-linked
sg_chrX_13280426_13280444	ggacgggaaaactgcggga	X	13280426	13280444	minus	Ddx3x	ENSMUSG00000000787	ENSMUST00000000804	protein_coding	weissman	X-linked
sg_chrX_13280917_13280935	GCGGCCGGCCACTGCCGTT	X	13280917	13280935	minus	Ddx3x	ENSMUSG00000000787	ENSMUST00000153851	protein_coding	weissman	X-linked
sg_chrX_13280836_13280854	CAGTTACCCGCGTCCTCGT	X	13280836	13280854	minus	Ddx3x	ENSMUSG00000000787	ENSMUST00000153851	protein_coding	weissman	X-linked
sg_chrX_13280693_13280711	GGGCCTTAAGGCTAGAGGA	X	13280693	13280711	plus	Ddx3x	ENSMUSG00000000787	ENSMUST00000153851	protein_coding	weissman	X-linked
sg_chrX_13280598_13280616	GCCCGGGGACGGAGAGGAA	X	13280598	13280616	plus	Ddx3x	ENSMUSG00000000787	ENSMUST00000153851	protein_coding	weissman	X-linked
sg_chrX_13280593_13280611	TCCACGCCCGGGGACGGAG	X	13280593	13280611	plus	Ddx3x	ENSMUSG00000000787	ENSMUST00000153851	protein_coding	weissman	X-linked
sg_chrX_13280539_13280557	AGCCCTGGCTCTGCGTGGA	X	13280539	13280557	minus	Ddx3x	ENSMUSG00000000787	ENSMUST00000153851	protein_coding	weissman	X-linked
sg_chrX_13280917_13280935	GCGGCCGGCCACTGCCGTT	X	13280917	13280935	minus	Ddx3x	ENSMUSG00000000787	ENSMUST00000153611	protein_coding	weissman	X-linked
sg_chrX_13280836_13280854	CAGTTACCCGCGTCCTCGT	X	13280836	13280854	minus	Ddx3x	ENSMUSG00000000787	ENSMUST00000153611	protein_coding	weissman	X-linked
sg_chrX_13280693_13280711	GGGCCTTAAGGCTAGAGGA	X	13280693	13280711	plus	Ddx3x	ENSMUSG00000000787	ENSMUST00000153611	protein_coding	weissman	X-linked
sg_chrX_13280598_13280616	GCCCGGGGACGGAGAGGAA	X	13280598	13280616	plus	Ddx3x	ENSMUSG00000000787	ENSMUST00000153611	protein_coding	weissman	X-linked
sg_chrX_13280593_13280611	TCCACGCCCGGGGACGGAG	X	13280593	13280611	plus	Ddx3x	ENSMUSG00000000787	ENSMUST00000153611	protein_coding	weissman	X-linked
sg_chrX_13280539_13280557	AGCCCTGGCTCTGCGTGGA	X	13280539	13280557	minus	Ddx3x	ENSMUSG00000000787	ENSMUST00000153611	protein_coding	weissman	X-linked
sg_chrX_13287288_13287270	AAAGCCACTTCTATCTCCA	X	13287288	13287270	minus	Ddx3x	ENSMUSG00000000787	ENSMUST00000123096	protein_coding	CLD	X-linked
sg_chrX_13287251_13287269	ATGATGGCATTGGTGGCCG	X	13287251	13287269	plus	Ddx3x	ENSMUSG00000000787	ENSMUST00000123096	protein_coding	CLD	X-linked
sg_chrX_13287231_13287213	ATCAAACCTGAGTATCACA	X	13287231	13287213	minus	Ddx3x	ENSMUSG00000000787	ENSMUST00000123096	protein_coding	CLD	X-linked
sg_chrX_13287177_13287159	ACTCTAAGAACTACCTCAG	X	13287177	13287159	minus	Ddx3x	ENSMUSG00000000787	ENSMUST00000123096	protein_coding	CLD	X-linked
sg_chrX_13286919_13286937	AATCTGAACAATTGATGTT	X	13286919	13286937	plus	Ddx3x	ENSMUSG00000000787	ENSMUST00000123096	protein_coding	CLD	X-linked
sg_chrX_13286794_13286776	GAGACTAACCATAGCTATT	X	13286794	13286776	minus	Ddx3x	ENSMUSG00000000787	ENSMUST00000123096	protein_coding	CLD	X-linked
sg_chrX_13287701_13287683	TAGCATATGATTACTAAGT	X	13287701	13287683	minus	Ddx3x	ENSMUSG00000000787	ENSMUST00000149639	protein_coding	CLD	X-linked
sg_chrX_13287540_13287522	TGTTGCCTGTTGCTTCGAC	X	13287540	13287522	minus	Ddx3x	ENSMUSG00000000787	ENSMUST00000149639	protein_coding	CLD	X-linked
sg_chrX_13287385_13287367	ACTGTTCCAATCGTTCACT	X	13287385	13287367	minus	Ddx3x	ENSMUSG00000000787	ENSMUST00000149639	protein_coding	CLD	X-linked
sg_chrX_13287300_13287318	AAGAGGTGGAAATAGTCGC	X	13287300	13287318	plus	Ddx3x	ENSMUSG00000000787	ENSMUST00000149639	protein_coding	CLD	X-linked
sg_chrX_13287288_13287270	AAAGCCACTTCTATCTCCA	X	13287288	13287270	minus	Ddx3x	ENSMUSG00000000787	ENSMUST00000149639	protein_coding	CLD	X-linked
sg_chrX_13287251_13287269	ATGATGGCATTGGTGGCCG	X	13287251	13287269	plus	Ddx3x	ENSMUSG00000000787	ENSMUST00000149639	protein_coding	CLD	X-linked
sg_chrX_36743591_36743609	GAGCAGCGCCTCAGGGATA	X	36743591	36743609	minus	Slc25a43	ENSMUSG00000037636	ENSMUST00000047655	protein_coding	weissman	X-linked
sg_chrX_36743587_36743605	AGCGCCTCAGGGATAGGGT	X	36743587	36743605	minus	Slc25a43	ENSMUSG00000037636	ENSMUST00000047655	protein_coding	weissman	X-linked
sg_chrX_36743579_36743597	AGGGATAGGGTGGGATCAA	X	36743579	36743597	minus	Slc25a43	ENSMUSG00000037636	ENSMUST00000047655	protein_coding	weissman	X-linked
sg_chrX_36743566_36743584	GATCAAAGGCGACTCTCTC	X	36743566	36743584	minus	Slc25a43	ENSMUSG00000037636	ENSMUST00000047655	protein_coding	weissman	X-linked
sg_chrX_36743557_36743575	CGACTCTCTCAGGTATCTG	X	36743557	36743575	minus	Slc25a43	ENSMUSG00000037636	ENSMUST00000047655	protein_coding	weissman	X-linked
sg_chrX_36743379_36743397	AGAGAAGATAGACAGGCGA	X	36743379	36743397	plus	Slc25a43	ENSMUSG00000037636	ENSMUST00000047655	protein_coding	weissman	X-linked
sg_chrX_36743591_36743609	GAGCAGCGCCTCAGGGATA	X	36743591	36743609	minus	Slc25a43	ENSMUSG00000037636	ENSMUST00000133699	protein_coding	weissman	X-linked
sg_chrX_36743587_36743605	AGCGCCTCAGGGATAGGGT	X	36743587	36743605	minus	Slc25a43	ENSMUSG00000037636	ENSMUST00000133699	protein_coding	weissman	X-linked
sg_chrX_36743579_36743597	AGGGATAGGGTGGGATCAA	X	36743579	36743597	minus	Slc25a43	ENSMUSG00000037636	ENSMUST00000133699	protein_coding	weissman	X-linked
sg_chrX_36743566_36743584	GATCAAAGGCGACTCTCTC	X	36743566	36743584	minus	Slc25a43	ENSMUSG00000037636	ENSMUST00000133699	protein_coding	weissman	X-linked
sg_chrX_36743557_36743575	CGACTCTCTCAGGTATCTG	X	36743557	36743575	minus	Slc25a43	ENSMUSG00000037636	ENSMUST00000133699	protein_coding	weissman	X-linked
sg_chrX_36743379_36743397	AGAGAAGATAGACAGGCGA	X	36743379	36743397	plus	Slc25a43	ENSMUSG00000037636	ENSMUST00000133699	protein_coding	weissman	X-linked
sg_chrX_36795489_36795507	GCTGACAGGGCGACCTCCC	X	36795489	36795507	plus	Slc25a5	ENSMUSG00000016319	ENSMUST00000016463	protein_coding	weissman	X-linked
sg_chrX_36795477_36795495	AGGGCAAGCGAGGCTGACA	X	36795477	36795495	plus	Slc25a5	ENSMUSG00000016319	ENSMUST00000016463	protein_coding	weissman	X-linked
sg_chrX_36795468_36795486	CAGGTGCCAAGGGCAAGCG	X	36795468	36795486	plus	Slc25a5	ENSMUSG00000016319	ENSMUST00000016463	protein_coding	weissman	X-linked
sg_chrX_36795459_36795477	TGGCCTGATCAGGTGCCAA	X	36795459	36795477	plus	Slc25a5	ENSMUSG00000016319	ENSMUST00000016463	protein_coding	weissman	X-linked
sg_chrX_36795425_36795443	GCAAGGAGTACCTACAACT	X	36795425	36795443	minus	Slc25a5	ENSMUSG00000016319	ENSMUST00000016463	protein_coding	weissman	X-linked
sg_chrX_36795384_36795402	TGTCAGGGAATAGCGAGGA	X	36795384	36795402	minus	Slc25a5	ENSMUSG00000016319	ENSMUST00000016463	protein_coding	weissman	X-linked
sg_chrX_36795489_36795507	GCTGACAGGGCGACCTCCC	X	36795489	36795507	plus	Slc25a5	ENSMUSG00000016319	ENSMUST00000126608	protein_coding	weissman	X-linked
sg_chrX_36795477_36795495	AGGGCAAGCGAGGCTGACA	X	36795477	36795495	plus	Slc25a5	ENSMUSG00000016319	ENSMUST00000126608	protein_coding	weissman	X-linked
sg_chrX_36795468_36795486	CAGGTGCCAAGGGCAAGCG	X	36795468	36795486	plus	Slc25a5	ENSMUSG00000016319	ENSMUST00000126608	protein_coding	weissman	X-linked
sg_chrX_36795459_36795477	TGGCCTGATCAGGTGCCAA	X	36795459	36795477	plus	Slc25a5	ENSMUSG00000016319	ENSMUST00000126608	protein_coding	weissman	X-linked
sg_chrX_36795425_36795443	GCAAGGAGTACCTACAACT	X	36795425	36795443	minus	Slc25a5	ENSMUSG00000016319	ENSMUST00000126608	protein_coding	weissman	X-linked
sg_chrX_36795384_36795402	TGTCAGGGAATAGCGAGGA	X	36795384	36795402	minus	Slc25a5	ENSMUSG00000016319	ENSMUST00000126608	protein_coding	weissman	X-linked
sg_chrX_36874252_36874270	CCGGCGGACCGTACCAAGG	X	36874252	36874270	minus	Ube2a	ENSMUSG00000016308	ENSMUST00000016452	protein_coding	weissman	X-linked
sg_chrX_36874193_36874211	ACGTCCCACCTGAGAGCCC	X	36874193	36874211	minus	Ube2a	ENSMUSG00000016308	ENSMUST00000016452	protein_coding	weissman	X-linked
sg_chrX_36874179_36874197	AGCCCTGGCCCTGGACCTA	X	36874179	36874197	minus	Ube2a	ENSMUSG00000016308	ENSMUST00000016452	protein_coding	weissman	X-linked
sg_chrX_36874172_36874190	GCCCTGGACCTAAGGGAGG	X	36874172	36874190	minus	Ube2a	ENSMUSG00000016308	ENSMUST00000016452	protein_coding	weissman	X-linked
sg_chrX_36874156_36874174	AGGAGGTGGCCAAGTTCCC	X	36874156	36874174	minus	Ube2a	ENSMUSG00000016308	ENSMUST00000016452	protein_coding	weissman	X-linked
sg_chrX_36874153_36874171	AGGTGGCCAAGTTCCCTGG	X	36874153	36874171	minus	Ube2a	ENSMUSG00000016308	ENSMUST00000016452	protein_coding	weissman	X-linked
sg_chrX_36874252_36874270	CCGGCGGACCGTACCAAGG	X	36874252	36874270	minus	Ube2a	ENSMUSG00000016308	ENSMUST00000202783	protein_coding	weissman	X-linked
sg_chrX_36874193_36874211	ACGTCCCACCTGAGAGCCC	X	36874193	36874211	minus	Ube2a	ENSMUSG00000016308	ENSMUST00000202783	protein_coding	weissman	X-linked
sg_chrX_36874179_36874197	AGCCCTGGCCCTGGACCTA	X	36874179	36874197	minus	Ube2a	ENSMUSG00000016308	ENSMUST00000202783	protein_coding	weissman	X-linked
sg_chrX_36874172_36874190	GCCCTGGACCTAAGGGAGG	X	36874172	36874190	minus	Ube2a	ENSMUSG00000016308	ENSMUST00000202783	protein_coding	weissman	X-linked
sg_chrX_36874156_36874174	AGGAGGTGGCCAAGTTCCC	X	36874156	36874174	minus	Ube2a	ENSMUSG00000016308	ENSMUST00000202783	protein_coding	weissman	X-linked
sg_chrX_36874153_36874171	AGGTGGCCAAGTTCCCTGG	X	36874153	36874171	minus	Ube2a	ENSMUSG00000016308	ENSMUST00000202783	protein_coding	weissman	X-linked
sg_chrX_36874252_36874270	CCGGCGGACCGTACCAAGG	X	36874252	36874270	minus	Ube2a	ENSMUSG00000016308	ENSMUST00000202991	protein_coding	weissman	X-linked
sg_chrX_36874193_36874211	ACGTCCCACCTGAGAGCCC	X	36874193	36874211	minus	Ube2a	ENSMUSG00000016308	ENSMUST00000202991	protein_coding	weissman	X-linked
sg_chrX_36874179_36874197	AGCCCTGGCCCTGGACCTA	X	36874179	36874197	minus	Ube2a	ENSMUSG00000016308	ENSMUST00000202991	protein_coding	weissman	X-linked
sg_chrX_36874172_36874190	GCCCTGGACCTAAGGGAGG	X	36874172	36874190	minus	Ube2a	ENSMUSG00000016308	ENSMUST00000202991	protein_coding	weissman	X-linked
sg_chrX_36874156_36874174	AGGAGGTGGCCAAGTTCCC	X	36874156	36874174	minus	Ube2a	ENSMUSG00000016308	ENSMUST00000202991	protein_coding	weissman	X-linked
sg_chrX_36874153_36874171	AGGTGGCCAAGTTCCCTGG	X	36874153	36874171	minus	Ube2a	ENSMUSG00000016308	ENSMUST00000202991	protein_coding	weissman	X-linked
sg_chrX_36874252_36874270	CCGGCGGACCGTACCAAGG	X	36874252	36874270	minus	Ube2a	ENSMUSG00000016308	ENSMUST00000201068	protein_coding	weissman	X-linked
sg_chrX_36874193_36874211	ACGTCCCACCTGAGAGCCC	X	36874193	36874211	minus	Ube2a	ENSMUSG00000016308	ENSMUST00000201068	protein_coding	weissman	X-linked
sg_chrX_36874179_36874197	AGCCCTGGCCCTGGACCTA	X	36874179	36874197	minus	Ube2a	ENSMUSG00000016308	ENSMUST00000201068	protein_coding	weissman	X-linked
sg_chrX_36874172_36874190	GCCCTGGACCTAAGGGAGG	X	36874172	36874190	minus	Ube2a	ENSMUSG00000016308	ENSMUST00000201068	protein_coding	weissman	X-linked
sg_chrX_36874156_36874174	AGGAGGTGGCCAAGTTCCC	X	36874156	36874174	minus	Ube2a	ENSMUSG00000016308	ENSMUST00000201068	protein_coding	weissman	X-linked
sg_chrX_36874153_36874171	AGGTGGCCAAGTTCCCTGG	X	36874153	36874171	minus	Ube2a	ENSMUSG00000016308	ENSMUST00000201068	protein_coding	weissman	X-linked
sg_chrX_36874252_36874270	CCGGCGGACCGTACCAAGG	X	36874252	36874270	minus	Ube2a	ENSMUSG00000016308	ENSMUST00000200835	protein_coding	weissman	X-linked
sg_chrX_36874193_36874211	ACGTCCCACCTGAGAGCCC	X	36874193	36874211	minus	Ube2a	ENSMUSG00000016308	ENSMUST00000200835	protein_coding	weissman	X-linked
sg_chrX_36874179_36874197	AGCCCTGGCCCTGGACCTA	X	36874179	36874197	minus	Ube2a	ENSMUSG00000016308	ENSMUST00000200835	protein_coding	weissman	X-linked
sg_chrX_36874172_36874190	GCCCTGGACCTAAGGGAGG	X	36874172	36874190	minus	Ube2a	ENSMUSG00000016308	ENSMUST00000200835	protein_coding	weissman	X-linked
sg_chrX_36874156_36874174	AGGAGGTGGCCAAGTTCCC	X	36874156	36874174	minus	Ube2a	ENSMUSG00000016308	ENSMUST00000200835	protein_coding	weissman	X-linked
sg_chrX_36874153_36874171	AGGTGGCCAAGTTCCCTGG	X	36874153	36874171	minus	Ube2a	ENSMUSG00000016308	ENSMUST00000200835	protein_coding	weissman	X-linked
sg_chrX_36874252_36874270	CCGGCGGACCGTACCAAGG	X	36874252	36874270	minus	Ube2a	ENSMUSG00000016308	ENSMUST00000201117	protein_coding	weissman	X-linked
sg_chrX_36874193_36874211	ACGTCCCACCTGAGAGCCC	X	36874193	36874211	minus	Ube2a	ENSMUSG00000016308	ENSMUST00000201117	protein_coding	weissman	X-linked
sg_chrX_36874179_36874197	AGCCCTGGCCCTGGACCTA	X	36874179	36874197	minus	Ube2a	ENSMUSG00000016308	ENSMUST00000201117	protein_coding	weissman	X-linked
sg_chrX_36874172_36874190	GCCCTGGACCTAAGGGAGG	X	36874172	36874190	minus	Ube2a	ENSMUSG00000016308	ENSMUST00000201117	protein_coding	weissman	X-linked
sg_chrX_36874156_36874174	AGGAGGTGGCCAAGTTCCC	X	36874156	36874174	minus	Ube2a	ENSMUSG00000016308	ENSMUST00000201117	protein_coding	weissman	X-linked
sg_chrX_36874153_36874171	AGGTGGCCAAGTTCCCTGG	X	36874153	36874171	minus	Ube2a	ENSMUSG00000016308	ENSMUST00000201117	protein_coding	weissman	X-linked
sg_chrX_36881413_36881395	ATGTTAGTCACTATTCACT	X	36881413	36881395	minus	Ube2a	ENSMUSG00000016308	ENSMUST00000201050	protein_coding	CLD	X-linked
sg_chrX_36881228_36881210	CCATCATTCATACTAATGA	X	36881228	36881210	minus	Ube2a	ENSMUSG00000016308	ENSMUST00000201050	protein_coding	CLD	X-linked
sg_chrX_36881121_36881103	ATGCCAACATAAGGTTAGC	X	36881121	36881103	minus	Ube2a	ENSMUSG00000016308	ENSMUST00000201050	protein_coding	CLD	X-linked
sg_chrX_36881101_36881083	GGAGGCCCTAAAGCATCCT	X	36881101	36881083	minus	Ube2a	ENSMUSG00000016308	ENSMUST00000201050	protein_coding	CLD	X-linked
sg_chrX_36881064_36881082	CAATTCTTGAACGATACCT	X	36881064	36881082	plus	Ube2a	ENSMUSG00000016308	ENSMUST00000201050	protein_coding	CLD	X-linked
sg_chrX_36880949_36880931	AAACTCAAGAATCAGTTAT	X	36880949	36880931	minus	Ube2a	ENSMUSG00000016308	ENSMUST00000201050	protein_coding	CLD	X-linked
sg_chrX_139209978_139209996	GGAACGCACGAGGTGGGCG	X	139209978	139209996	plus	Mum1l1	ENSMUSG00000042515	ENSMUST00000113043	protein_coding	weissman	X-linked
sg_chrX_139209973_139209991	AGGCGGGAACGCACGAGGT	X	139209973	139209991	plus	Mum1l1	ENSMUSG00000042515	ENSMUST00000113043	protein_coding	weissman	X-linked
sg_chrX_139209945_139209963	AGGGGCGGAGCATCCGGGG	X	139209945	139209963	plus	Mum1l1	ENSMUSG00000042515	ENSMUST00000113043	protein_coding	weissman	X-linked
sg_chrX_139209942_139209960	AAAAGGGGCGGAGCATCCG	X	139209942	139209960	plus	Mum1l1	ENSMUSG00000042515	ENSMUST00000113043	protein_coding	weissman	X-linked
sg_chrX_139209901_139209919	AGGAGGGCTCCTGATGCTC	X	139209901	139209919	minus	Mum1l1	ENSMUSG00000042515	ENSMUST00000113043	protein_coding	weissman	X-linked
sg_chrX_139209898_139209916	AGGGCTCCTGATGCTCAGG	X	139209898	139209916	minus	Mum1l1	ENSMUSG00000042515	ENSMUST00000113043	protein_coding	weissman	X-linked
sg_chrX_139209978_139209996	GGAACGCACGAGGTGGGCG	X	139209978	139209996	plus	Mum1l1	ENSMUSG00000042515	ENSMUST00000139359	protein_coding	weissman	X-linked
[truncated: 14,478 more rows]

## Sheet: 2
Sample	N° of input reads	Number of mapped reads	Percentage of mapped reads	Number of missing sgRNAs	Gini coefficient	Log2Distribution Width
R1_Top	8215886	7244052	88.17	6	0.05801	2.33
R1_Unsorted	8737193	7689428	88.01	8	0.05674	2.28
R2_Top	9191649	7862932	85.54	5	0.05872	2.41
R2_Unsorted	7927502	6825493	86.1	6	0.0587	2.37
R3_Top	8488060	7475320	88.07	3	0.05718	2.3
R3_Unsorted	9596963	8445829	88.01	6	0.05575	2.29
Plasmid Library	2707696	2392657	88.37	4	0.06507	2.19

## Sheet: 3
sgRNA	PlasmidLib Counts
sg_chrX_7841667_7841685	580
sg_chrX_136138593_136138611	90
sg_chrX_36989756_36989774	196
sg_chrX_7696988_7697006	609
sg_chrX_74277154_74277136	906
sg_chrX_56609702_56609720	135
sg_chrX_96368145_96368163	161
sg_chrX_7597418_7597436	683
sg_chrX_7919698_7919716	595
sg_chrX_134295027_134295009	519
sg_chrX_102505577_102505595	107
sg_chrX_53052724_53052742	410
sg_chrX_60593055_60593073	726
sg_chrX_38635251_38635269	578
sg_chrX_57503918_57503936	194
sg_chrX_134137988_134138006	386
sg_chrX_53776515_53776533	215
sg_chrX_49470396_49470414	251
sg_chrX_41610075_41610057	91
sg_chrX_8246527_8246545	383
sg_chrX_7564508_7564526	213
sg_chrX_103256940_103256958	138
sg_chrX_74429356_74429374	622
sg_chrX_7768923_7768905	223
sg_chrX_139611155_139611173	534
sg_chrX_135036146_135036164	795
sg_chrX_152342653_152342671	429
sg_chrX_101282487_101282505	269
sg_chrX_150613628_150613610	336
sg_chrX_93968554_93968572	321
sg_chrX_140664331_140664349	224
sg_chrX_53758018_53758036	557
sg_chrX_49080896_49080878	187
sg_chrX_7041934_7041952	161
sg_chrX_73911281_73911299	381
sg_chrX_62207919_62207937	245
sg_chrX_20695974_20695956	532
sg_chrX_8246098_8246080	796
sg_chrX_20688393_20688411	156
sg_chrX_160735908_160735926	654
sg_chrX_13287385_13287367	687
sg_chrX_152001803_152001821	131
sg_chrX_23693012_23693030	109
sg_chrX_73657977_73657995	429
sg_chrX_135210904_135210922	528
sg_chrX_155624016_155624034	239
sg_chrX_68761631_68761649	357
sg_chrX_119927051_119927069	409
sg_chrX_86346201_86346219	149
sg_chrX_20662637_20662655	396
sg_chrX_134582530_134582512	459
sg_chrX_37048605_37048623	635
sg_chrX_51801117_51801135	296
sg_chrX_20962072_20962090	108
sg_chrX_20927672_20927654	204
sg_chrX_106012296_106012314	199
sg_chrX_71393738_71393720	131
sg_chrX_73398902_73398884	372
sg_chrX_7906008_7906026	221
sg_chrX_9469462_9469480	411
sg_chrX_8096929_8096947	405
sg_chrX_20696237_20696255	451
sg_chrX_73900021_73900039	385
sg_chrX_13247805_13247823	169
sg_chrX_168123487_168123469	173
sg_chrX_105140574_105140556	363
sg_chrX_90891922_90891940	347
sg_chrX_37168958_37168976	676
sg_chrX_133898433_133898451	249
sg_chrX_159942671_159942653	141
sg_chrX_48706063_48706045	545
sg_chrX_105802570_105802588	145
sg_chrX_8049092_8049110	398
sg_chrX_21146727_21146709	470
sg_chrX_60179183_60179165	357
sg_chrX_103288148_103288130	239
sg_chrX_139610451_139610469	415
sg_chrX_20927839_20927857	342
sg_chrX_155262443_155262461	144
sg_chrX_104947485_104947467	156
sg_chrX_159941447_159941465	449
sg_chrX_8246602_8246620	191
sg_chrX_147498321_147498303	321
sg_chrX_7721526_7721508	159
sg_chrX_8271312_8271330	262
sg_chrX_161298207_161298225	192
sg_chrX_48208916_48208934	328
sg_chrX_6400046_6400064	264
sg_chrX_56504873_56504855	361
sg_chrX_48341818_48341836	177
sg_chrX_159585364_159585382	280
sg_chrX_71300970_71300988	457
sg_chrX_74281608_74281626	288
sg_chrX_105852151_105852169	242
sg_chrX_155341133_155341115	282
sg_chrX_140813844_140813862	150
sg_chrX_75101040_75101058	536
sg_chrX_105076095_105076113	568
sg_chrX_73097262_73097280	708
sg_chrX_74023958_74023976	433
sg_chrX_17572307_17572325	420
sg_chrX_6577026_6577008	901
sg_chrX_152016449_152016467	196
sg_chrX_50841385_50841367	245
sg_chrX_160768052_160768070	473
sg_chrX_150588416_150588434	192
sg_chrX_21714741_21714759	404
sg_chrX_20857682_20857664	211
sg_chrX_95951443_95951425	71
sg_chrX_164437815_164437833	166
sg_chrX_161298321_161298339	517
sg_chrX_137038090_137038072	189
sg_chrX_74228177_74228159	420
sg_chrX_136068493_136068511	176
sg_chrX_13128833_13128815	575
sg_chrX_74228796_74228814	314
sg_chrX_105070232_105070214	207
sg_chrX_8193420_8193402	487
sg_chrX_153725722_153725704	653
sg_chrX_48108596_48108614	872
sg_chrX_73825293_73825311	142
sg_chrX_42150373_42150391	308
sg_chrX_140664597_140664615	125
sg_chrX_101296395_101296377	76
sg_chrX_66778982_66779000	131
sg_chrX_112661606_112661624	279
sg_chrX_109001295_109001277	47
sg_chrX_53724612_53724630	400
sg_chrX_53716731_53716749	292
sg_chrX_135597108_135597090	373
sg_chrX_140664860_140664878	252
sg_chrX_162900898_162900880	443
sg_chrX_93731156_93731138	384
sg_chrX_7703474_7703456	114
sg_chrX_75273295_75273277	437
sg_chrX_160907114_160907132	206
sg_chrX_56893966_56893948	509
sg_chrX_75382202_75382220	291
sg_chrX_139562833_139562851	169
sg_chrX_50841322_50841304	427
sg_chrX_100412667_100412685	373
sg_chrX_166510561_166510579	378
sg_chrX_101059875_101059893	461
sg_chrX_7763676_7763658	174
sg_chrX_155341182_155341164	538
sg_chrX_139800482_139800500	410
sg_chrX_162736985_162737003	260
sg_chrX_7705450_7705432	399
sg_chrX_134751531_134751549	506
sg_chrX_71391385_71391403	438
sg_chrX_151520684_151520702	749
sg_chrX_60404413_60404431	183
sg_chrX_154974835_154974853	322
sg_chrX_75100179_75100161	388
sg_chrX_164437878_164437896	206
sg_chr6_122707485_122707503	356
sg_chrX_106221340_106221322	226
sg_chrX_75095927_75095945	238
sg_chrX_73911314_73911332	308
sg_chrX_134277011_134277029	503
sg_chrX_104413993_104414011	349
sg_chrX_134586072_134586054	138
sg_chrX_137038449_137038431	213
sg_chrX_150333422_150333440	421
sg_chrX_7421339_7421321	316
sg_chrX_7841142_7841124	183
sg_chrX_56549703_56549721	200
sg_chr14_52237994_52238012	281
sg_chrX_12762220_12762202	345
sg_chrX_23365328_23365346	727
sg_chrX_103447506_103447524	240
sg_chrX_99042500_99042518	314
sg_chrX_101448956_101448974	248
sg_chrX_73502882_73502900	175
sg_chrX_134277094_134277112	209
sg_chrX_9885187_9885205	437
sg_chrX_134956422_134956404	558
sg_chrX_75416596_75416614	320
sg_chrX_155215221_155215203	322
sg_chr11_98795378_98795396	702
sg_chrX_159839989_159840007	405
sg_chrX_12762154_12762172	81
sg_chrX_60404126_60404144	103
sg_chrX_53114489_53114507	203
sg_chrX_75382739_75382757	540
sg_chrX_105880684_105880666	105
sg_chrX_98938017_98938035	402
sg_chrX_155214299_155214281	184
sg_chrX_75105667_75105649	651
sg_chrX_75380142_75380160	193
sg_chrX_136741395_136741413	262
sg_chrX_164419461_164419479	130
sg_chr9_101074592_101074610	354
sg_chrX_75100201_75100219	591
sg_chrX_7722067_7722049	564
sg_chrX_74353619_74353637	845
sg_chrX_20703762_20703780	188
sg_chrX_73780781_73780763	188
sg_chrX_155214940_155214958	104
sg_chrX_160390621_160390639	375
sg_chrX_56967985_56968003	469
sg_chrX_103489470_103489452	341
sg_chrX_38600274_38600292	408
sg_chrX_75100766_75100748	10
sg_chrX_157492222_157492240	661
sg_chrX_137120584_137120602	533
sg_chrX_7721951_7721969	119
sg_chrX_7899256_7899274	509
sg_chrX_155032805_155032823	522
sg_chrX_8187346_8187364	188
sg_chrX_38608657_38608639	196
sg_chrX_73870205_73870187	107
sg_chrX_62207919_62207901	208
sg_chrX_169926874_169926856	261
sg_chrX_48343604_48343622	354
sg_chrX_36645465_36645483	377
sg_chrX_82948655_82948673	328
sg_chrX_136172309_136172327	393
sg_chrX_101420002_101420020	193
sg_chrX_151017396_151017414	542
sg_chrX_151169589_151169607	637
sg_chrX_74270687_74270705	425
sg_chrX_56609638_56609656	166
sg_chrX_73780857_73780875	454
sg_chrX_98890536_98890554	521
sg_chrX_105070266_105070248	203
sg_chrX_162760307_162760325	476
sg_chrX_100337210_100337228	330
sg_chrX_150652166_150652148	501
sg_chrX_66778880_66778862	340
sg_chrX_79517487_79517505	442
sg_chrX_94367037_94367055	287
sg_chrX_69856186_69856168	349
sg_chrX_155063360_155063378	703
sg_chrX_160735853_160735871	239
sg_chrX_20292161_20292179	404
sg_chrX_153832071_153832089	535
sg_chrX_101849013_101849031	631
sg_chrX_48454704_48454722	348
sg_chrX_41610020_41610038	446
sg_chrX_100626291_100626273	193
sg_chrX_38180374_38180392	528
sg_chrX_166445156_166445174	536
sg_chrX_135742353_135742371	320
sg_chrX_102505371_102505389	282
sg_chrX_12673570_12673588	683
sg_chrX_103493469_103493451	621
sg_chrX_48513667_48513685	248
sg_chrX_151908658_151908676	496
sg_chrX_135693851_135693869	192
sg_chrX_37211052_37211070	225
sg_chrX_169685003_169685021	283
sg_chrX_8176025_8176043	285
sg_chrX_95658946_95658964	107
sg_chrX_151520617_151520635	425
sg_chrX_43275215_43275233	570
sg_chrX_73957803_73957785	433
sg_chrX_106015686_106015704	459
sg_chrX_53697361_53697343	123
sg_chrX_155214174_155214192	454
sg_chrX_53670568_53670586	90
sg_chrX_7726979_7726961	290
sg_chrX_161162495_161162513	369
sg_chrX_18162467_18162485	267
sg_chrX_160426832_160426814	585
sg_chrX_111463265_111463283	297
sg_chrX_133689068_133689086	506
sg_chrX_13846984_13847002	175
sg_chrX_35947032_35947050	338
sg_chrX_96338748_96338766	378
sg_chrX_7751029_7751047	730
sg_chrX_52772828_52772810	605
sg_chrX_78021719_78021701	172
sg_chrX_101532693_101532711	234
sg_chrX_134111924_134111942	249
sg_chrX_74969421_74969403	370
sg_chrX_102189561_102189579	363
sg_chrX_44790207_44790225	236
sg_chrX_7697083_7697101	149
sg_chrX_100729980_100729998	367
sg_chrX_59567637_59567655	366
sg_chrX_111487065_111487047	382
sg_chrX_48285833_48285815	133
sg_chrX_71301238_71301220	532
sg_chrX_143933180_143933198	441
sg_chrX_153126618_153126636	198
sg_chrX_134062203_134062221	729
sg_chrX_100796082_100796100	243
sg_chrX_112600525_112600543	620
sg_chrX_144317792_144317810	116
sg_chrX_75874682_75874700	259
sg_chrX_20931777_20931795	237
sg_chrX_73049874_73049892	133
sg_chrX_135589240_135589222	168
sg_chrX_7630911_7630893	133
sg_chrX_73856674_73856656	419
sg_chrX_99135956_99135974	485
sg_chrX_10717426_10717444	424
sg_chrX_104947353_104947335	97
sg_chrX_73658049_73658031	237
sg_chrX_101222702_101222720	386
sg_chrX_7763746_7763764	546
sg_chrX_106485055_106485073	215
sg_chrX_136830635_136830653	575
sg_chrX_73243083_73243101	234
sg_chrX_62527279_62527261	186
sg_chrX_75099591_75099573	356
sg_chrX_102252321_102252339	425
sg_chrX_151067018_151067000	225
sg_chrX_20950892_20950910	393
sg_chrX_85714535_85714553	369
sg_chrX_17571793_17571811	138
sg_chrX_7375955_7375973	325
sg_chrX_153696451_153696469	130
sg_chrX_56822630_56822612	198
sg_chrX_150588101_150588119	555
sg_chrX_152368663_152368645	1274
sg_chrX_139684932_139684950	93
sg_chrX_103289064_103289046	315
sg_chrX_137049490_137049508	177
sg_chrX_155293697_155293679	565
sg_chrX_152924190_152924172	311
sg_chrX_36989630_36989648	365
sg_chrX_73447659_73447677	428
sg_chrX_139782643_139782661	404
sg_chrX_101222580_101222598	70
sg_chrX_164436803_164436821	427
sg_chrX_152673540_152673558	385
sg_chrX_150813452_150813434	403
sg_chrX_140542704_140542686	282
sg_chrX_75988049_75988031	162
sg_chrX_37085448_37085466	357
sg_chrX_74305641_74305623	638
sg_chrX_103493343_103493361	286
sg_chrX_48591982_48592000	50
sg_chrX_151046731_151046749	732
sg_chr8_43307139_43307157	248
sg_chrX_152368206_152368224	410
sg_chrX_56504710_56504692	98
sg_chrX_21089521_21089539	259
sg_chrX_142210824_142210806	823
sg_chrX_101222644_101222662	486
sg_chrX_162160116_162160134	378
sg_chrX_134756473_134756491	181
sg_chrX_71962793_71962811	498
sg_chrX_113035818_113035800	143
sg_chrX_75379946_75379964	145
sg_chrX_38969731_38969713	189
sg_chrX_163958767_163958785	193
sg_chrX_69360173_69360191	729
sg_chrX_152781897_152781915	261
sg_chrX_102710892_102710874	365
sg_chrX_7658037_7658055	107
sg_chrX_74427816_74427798	475
sg_chrX_13071371_13071389	1077
sg_chrX_36874263_36874245	330
sg_chrX_12761862_12761880	252
sg_chrX_8074925_8074943	213
sg_chrX_101451792_101451810	119
sg_chrX_151553745_151553763	634
sg_chrX_58022521_58022503	173
sg_chrX_72991549_72991567	235
sg_chrX_150994102_150994084	740
sg_chrX_134600399_134600381	345
sg_chrX_57326876_57326894	442
sg_chrX_50563003_50563021	410
sg_chrX_135598944_135598962	595
sg_chrX_152643991_152643973	544
sg_chrX_8033925_8033907	231
sg_chrX_6106385_6106367	179
sg_chrX_20931680_20931698	113
sg_chrX_160928702_160928684	268
sg_chrX_146962868_146962850	344
sg_chrX_8271255_8271273	262
sg_chrX_100711939_100711957	202
sg_chrX_155215220_155215238	157
sg_chrX_74227960_74227978	166
sg_chrX_106219769_106219787	196
sg_chrX_105851718_105851700	325
sg_chrX_69945136_69945154	414
sg_chrX_160426783_160426765	335
sg_chrX_162902016_162901998	753
sg_chrX_95026844_95026862	200
sg_chrX_20425719_20425737	169
sg_chrX_136742925_136742907	605
sg_chrX_161162761_161162779	285
sg_chrX_166510548_166510566	533
sg_chrX_139998647_139998665	434
sg_chrX_74305000_74305018	325
sg_chrX_135726587_135726569	92
sg_chrX_169927320_169927302	786
sg_chrX_20658980_20658962	216
sg_chrX_37169034_37169052	149
sg_chrX_38189722_38189740	316
sg_chrX_47938314_47938296	581
sg_chrX_73922323_73922341	372
sg_chrX_23285183_23285201	285
sg_chrX_154949717_154949735	347
sg_chrX_20848420_20848438	734
sg_chrX_71050037_71050055	938
sg_chrX_151800772_151800790	417
sg_chrX_81070567_81070585	369
sg_chrX_151299445_151299463	257
sg_chr11_104442541_104442559	735
sg_chrX_134585351_134585369	411
sg_chrX_150226563_150226545	414
sg_chrX_151085641_151085659	330
sg_chrX_57089105_57089123	175
sg_chrX_74303415_74303397	192
sg_chrX_74246673_74246691	223
sg_chrX_100337267_100337285	185
sg_chrX_134717872_134717890	307
sg_chrX_100625493_100625475	189
sg_chrX_48209142_48209160	511
sg_chrX_56549668_56549686	335
sg_chrX_42068275_42068257	127
sg_chrX_20711531_20711513	116
sg_chrX_73794846_73794828	107
sg_chrX_152924287_152924269	455
sg_chrX_56598114_56598132	136
sg_chrX_150463457_150463475	588
sg_chr1_36369259_36369277	449
sg_chrX_21062506_21062488	356
sg_chrX_111462919_111462937	257
sg_chrX_8090720_8090738	196
sg_chrX_81070513_81070531	355
sg_chrX_62516305_62516287	178
sg_chrX_101253923_101253941	305
sg_chrX_23365051_23365069	556
sg_chrX_57053435_57053453	227
sg_chrX_139782513_139782531	347
sg_chrX_51680806_51680788	359
sg_chrX_101768208_101768226	674
sg_chrX_12652065_12652083	249
sg_chrX_99820885_99820903	462
sg_chr11_104442408_104442426	547
sg_chrX_37211237_37211255	273
sg_chrX_72987454_72987472	228
sg_chrX_53052910_53052928	164
sg_chrX_134346611_134346629	625
sg_chrX_94367001_94366983	178
sg_chrX_7605431_7605449	311
sg_chrX_13846164_13846182	823
sg_chrX_135725541_135725559	574
sg_chrX_94442599_94442581	279
sg_chrX_7726886_7726868	221
sg_chrX_103617203_103617185	312
sg_chrX_136743779_136743797	282
sg_chrX_157598880_157598898	451
sg_chrX_109113842_109113824	164
sg_chrX_140810938_140810920	257
sg_chrX_151803239_151803257	185
sg_chrX_74281858_74281876	303
sg_chrX_95196555_95196573	238
sg_chrX_152781908_152781926	407
sg_chrX_152144040_152144058	490
sg_chrX_38189664_38189682	316
sg_chrX_57089210_57089228	483
sg_chrX_144317747_144317765	304
sg_chrX_155624056_155624074	256
sg_chrX_105140772_105140790	300
sg_chrX_136270387_136270405	302
sg_chrX_48035000_48035018	314
sg_chrX_144688459_144688477	334
sg_chrX_150812714_150812696	255
sg_chrX_134601067_134601085	352
sg_chrX_9079741_9079759	442
sg_chrX_102071411_102071429	222
sg_chr13_58402616_58402634	351
sg_chrX_105887977_105887995	119
sg_chrX_51681839_51681857	240
sg_chrX_73781752_73781734	464
sg_chrX_135885498_135885516	350
sg_chrX_50841218_50841200	349
sg_chrX_47892626_47892644	203
sg_chrX_84599101_84599119	384
sg_chrX_151908790_151908772	316
sg_chrX_142227880_142227898	338
sg_chrX_95957157_95957175	193
sg_chrX_100767618_100767636	326
sg_chrX_66778922_66778904	449
sg_chrX_137017887_137017905	266
sg_chrX_139333601_139333619	536
sg_chrX_98148592_98148574	543
sg_chrX_75100845_75100863	367
sg_chrX_49485276_49485294	422
sg_chrX_168577452_168577470	255
sg_chrX_102710737_102710755	198
sg_chrX_8252355_8252373	236
sg_chrX_104671188_104671206	184
sg_chrX_37085404_37085422	461
sg_chrX_42502149_42502167	542
sg_chrX_153113858_153113876	554
sg_chrX_86191486_86191504	328
sg_chrX_164269544_164269562	735
sg_chrX_73911454_73911436	124
sg_chrX_137120416_137120398	279
sg_chrX_95898773_95898791	194
sg_chrX_7892102_7892084	274
sg_chrX_57393214_57393232	247
sg_chrX_168577303_168577321	330
sg_chrX_139216767_139216749	696
sg_chr15_61985390_61985408	165
sg_chrX_106219791_106219809	171
sg_chrX_8051209_8051227	464
sg_chrX_60893423_60893405	389
sg_chrX_37110467_37110485	546
sg_chrX_47912377_47912395	236
sg_chrX_135993364_135993382	121
sg_chrX_73949533_73949515	527
sg_chrX_50563033_50563051	214
sg_chrX_169320425_169320443	359
sg_chrX_142227864_142227882	433
sg_chrX_155623256_155623238	911
sg_chrX_38576320_38576338	229
sg_chr15_61985347_61985365	928
sg_chr1_181842455_181842473	182
sg_chrX_73920961_73920943	341
sg_chrX_151311685_151311667	296
sg_chrX_162760134_162760152	191
sg_chrX_72657096_72657078	165
sg_chrX_12651976_12651958	388
sg_chrX_48256717_48256735	531
sg_chrX_20927751_20927769	114
sg_chrX_133898436_133898454	205
sg_chrX_100735812_100735794	634
sg_chrX_8187577_8187595	208
sg_chrX_122397389_122397407	675
sg_chrX_102072662_102072680	268
sg_chrX_100729810_100729828	120
sg_chrX_71369269_71369287	696
sg_chrX_38476164_38476182	523
sg_chrX_99135890_99135908	315
sg_chrX_134600972_134600990	264
sg_chrX_53269912_53269930	329
sg_chrX_163908979_163908997	442
sg_chrX_74312980_74312998	359
sg_chrX_21221648_21221666	358
sg_chrX_150589978_150589960	585
sg_chrX_136993298_136993316	772
sg_chrX_7681212_7681230	210
sg_chrX_136992889_136992907	158
sg_chrX_134807744_134807762	424
sg_chrX_38609668_38609686	112
sg_chrX_13527199_13527181	406
sg_chrX_107088933_107088951	321
sg_chrX_72387105_72387123	431
sg_chrX_160502401_160502419	382
sg_chrX_7627021_7627003	399
sg_chrX_38609282_38609264	311
sg_chrX_42149614_42149596	470
sg_chrX_146962653_146962635	339
sg_chrX_7762564_7762546	193
sg_chrX_42149576_42149594	441
sg_chrX_101084480_101084498	398
sg_chrX_151067322_151067304	584
sg_chrX_153037254_153037236	170
sg_chrX_137030303_137030321	224
sg_chrX_36645435_36645453	443
sg_chrX_102710911_102710893	139
sg_chrX_140543368_140543386	641
sg_chrX_73919959_73919941	262
sg_chrX_47893133_47893151	169
sg_chrX_134756385_134756403	322
sg_chrX_140456339_140456357	381
sg_chrX_164076493_164076511	964
sg_chrX_20703687_20703705	697
sg_chrX_167382776_167382794	465
sg_chrX_105845427_105845409	496
sg_chrX_73897580_73897598	505
sg_chrX_47938132_47938114	526
sg_chrX_150440986_150441004	208
sg_chrX_109095269_109095287	389
sg_chrX_108834368_108834386	182
sg_chrX_136270257_136270239	765
sg_chrX_8193670_8193652	195
sg_chrX_152673575_152673593	484
sg_chrX_73911279_73911261	540
sg_chrX_150813167_150813185	382
sg_chrX_60817926_60817944	89
sg_chrX_7841755_7841737	157
sg_chrX_136741564_136741582	404
sg_chrX_42149350_42149332	422
sg_chrX_137120250_137120268	353
sg_chrX_78021460_78021478	409
sg_chrX_41806798_41806816	273
sg_chrX_159372055_159372073	161
sg_chrX_74306988_74307006	112
sg_chrX_154926580_154926598	523
sg_chrX_134404508_134404526	372
sg_chrX_42149306_42149288	103
sg_chrX_112162266_112162284	126
sg_chrX_73064131_73064149	622
sg_chrX_57099065_57099083	421
sg_chrX_94538151_94538133	339
sg_chrX_73658010_73658028	128
sg_chrX_136868807_136868825	356
sg_chrX_48483198_48483180	675
sg_chrX_75085144_75085162	193
sg_chrX_74429210_74429192	458
sg_chrX_96338909_96338927	500
sg_chrX_53607764_53607782	159
sg_chrX_111891353_111891335	386
sg_chrX_73856740_73856758	219
sg_chrX_153725591_153725573	221
sg_chrX_37191300_37191318	411
sg_chrX_70365049_70365067	296
sg_chrX_93286147_93286165	367
sg_chrX_8088828_8088810	390
sg_chrX_52924187_52924205	337
sg_chrX_7375885_7375903	886
sg_chrX_98937274_98937256	307
sg_chrX_162760883_162760901	158
sg_chrX_100777180_100777198	928
sg_chrX_94539006_94539024	553
sg_chrX_162929535_162929517	247
sg_chrX_93632275_93632293	680
sg_chrX_75578285_75578303	712
sg_chrX_139684894_139684912	251
sg_chrX_95445015_95445033	402
sg_chrX_7574179_7574197	458
sg_chrX_56963001_56963019	229
sg_chrX_169685107_169685125	392
sg_chr8_43307128_43307146	989
sg_chrX_74335093_74335075	654
sg_chrX_140956791_140956809	442
sg_chrX_60179550_60179532	565
sg_chrX_133686066_133686084	574
sg_chrX_133588437_133588419	1054
sg_chrX_134807542_134807560	250
sg_chrX_150226375_150226393	308
sg_chrX_103525968_103525986	674
sg_chrX_8892339_8892357	794
sg_chrX_73639259_73639277	389
sg_chrX_105875633_105875615	142
sg_chrX_48343491_48343509	307
sg_chrX_13218877_13218859	489
sg_chrX_150594473_150594491	373
sg_chrX_103617393_103617411	610
sg_chrX_73891713_73891731	115
sg_chrX_151520597_151520615	208
sg_chrX_151294184_151294166	99
sg_chrX_43167894_43167912	333
sg_chrX_48035086_48035104	641
sg_chrX_48519260_48519278	246
sg_chrX_53776348_53776366	178
sg_chrX_162829476_162829494	274
sg_chrX_106219901_106219919	472
sg_chrX_53057213_53057195	431
sg_chrX_102068022_102068004	333
sg_chrX_8187484_8187466	600
sg_chrX_7725645_7725663	116
sg_chrX_75459560_75459542	408
sg_chrX_37804766_37804748	529
sg_chrX_94234682_94234700	240
sg_chrX_142682487_142682469	121
sg_chrX_155185516_155185498	201
sg_chrX_70385696_70385714	115
sg_chrX_52742892_52742910	208
sg_chrX_159988082_159988100	455
sg_chrX_101082437_101082455	108
sg_chrX_134583156_134583174	392
sg_chrX_74328993_74329011	726
sg_chrX_100524751_100524769	160
sg_chrX_74373267_74373285	635
sg_chrX_164980588_164980606	120
sg_chrX_113297040_113297058	133
sg_chrX_101448931_101448949	431
sg_chrX_136172264_136172282	100
sg_chrX_38576283_38576301	198
sg_chrX_36864275_36864293	356
sg_chrX_74305023_74305005	221
sg_chrX_168674055_168674073	738
sg_chr9_101074588_101074606	163
sg_chrX_101254039_101254057	233
sg_chrX_75416671_75416689	207
sg_chrX_135009389_135009407	235
sg_chrX_99444275_99444293	325
sg_chrX_100626786_100626804	217
sg_chrX_9104492_9104510	365
sg_chrX_20695911_20695893	334
sg_chrX_7722077_7722095	108
sg_chrX_57392011_57392029	147
sg_chrX_135720743_135720761	337
sg_chrX_151046620_151046638	143
sg_chrX_145505254_145505272	243
sg_chrX_74308997_74308979	175
sg_chrX_73491927_73491945	374
sg_chrX_85048234_85048216	726
sg_chrX_36864270_36864288	576
sg_chrX_103822137_103822155	275
sg_chrX_37037839_37037821	162
sg_chrX_74308859_74308841	146
sg_chrX_59133390_59133408	647
sg_chrX_20693856_20693874	139
sg_chrX_102250948_102250966	322
sg_chrX_85177654_85177636	413
sg_chrX_101377222_101377240	248
sg_chrX_53670458_53670476	510
sg_chrX_135795896_135795914	169
sg_chrX_153006374_153006392	187
sg_chrX_75273096_75273114	140
sg_chrX_42149658_42149676	677
sg_chrX_163958900_163958918	193
sg_chrX_48035011_48035029	738
sg_chrX_95196645_95196663	721
sg_chrX_79635833_79635851	292
sg_chrX_166344365_166344383	267
sg_chrX_152178782_152178800	562
sg_chrX_36881413_36881395	485
sg_chr1_36369307_36369325	211
sg_chrX_74338109_74338091	608
sg_chrX_7724291_7724273	108
sg_chrX_43429404_43429386	246
sg_chrX_53798216_53798234	353
sg_chrX_101084383_101084365	748
sg_chrX_48592129_48592147	361
sg_chrX_71391421_71391403	372
sg_chrX_137038340_137038322	532
sg_chrX_38476013_38475995	623
sg_chrX_13236331_13236313	710
sg_chrX_103414316_103414334	501
sg_chrX_73191740_73191758	908
sg_chrX_7657254_7657272	562
sg_chrX_75416680_75416698	333
sg_chrX_13378721_13378739	485
sg_chrX_74338245_74338263	390
sg_chrX_89409780_89409798	232
sg_chrX_20693896_20693914	378
sg_chrX_143664342_143664360	187
sg_chrX_42149279_42149261	528
sg_chrX_37902341_37902359	141
sg_chrX_73765278_73765296	863
sg_chrX_135742574_135742592	242
sg_chrX_101420005_101420023	369
sg_chrX_36041042_36041060	432
sg_chrX_74429422_74429440	140
sg_chrX_7722114_7722132	277
sg_chrX_136743720_136743738	417
sg_chrX_13160828_13160810	172
sg_chrX_169779880_169779862	111
sg_chrX_56731829_56731811	460
sg_chrX_152644421_152644403	330
sg_chrX_22461393_22461375	384
sg_chrX_20931519_20931537	262
sg_chrX_151859969_151859987	175
sg_chrX_62254725_62254743	309
sg_chrX_104348426_104348444	378
sg_chrX_152644257_152644239	639
sg_chrX_166177918_166177936	201
sg_chrX_169320467_169320485	189
sg_chrX_71492901_71492919	188
sg_chrX_144356775_144356793	208
sg_chrX_73948537_73948519	402
sg_chrX_12587426_12587444	267
sg_chrX_134475219_134475237	296
sg_chrX_13218959_13218941	116
sg_chrX_48341247_48341265	346
sg_chr17_35505890_35505908	298
sg_chr12_108792859_108792877	192
sg_chrX_107088078_107088060	382
sg_chrX_100767521_100767539	367
sg_chrX_150812880_150812862	366
sg_chrX_75514210_75514228	791
sg_chrX_135726557_135726539	82
sg_chrX_74353655_74353673	365
sg_chrX_56786501_56786483	604
sg_chrX_72387068_72387086	164
sg_chrX_164425438_164425456	339
sg_chrX_57053401_57053419	399
sg_chrX_74335060_74335042	496
sg_chrX_71301225_71301207	249
sg_chrX_62283404_62283422	629
sg_chrX_135720694_135720712	392
sg_chrX_136172389_136172407	542
sg_chrX_101292743_101292725	107
sg_chrX_151803170_151803188	246
sg_chrX_36817377_36817359	390
sg_chrX_7841826_7841844	818
sg_chrX_71962613_71962631	370
sg_chrX_100774670_100774688	376
sg_chrX_37673454_37673472	332
sg_chrX_52912156_52912174	153
sg_chrX_136742452_136742470	773
sg_chrX_95658534_95658552	216
sg_chrX_42071135_42071153	352
sg_chrX_161297802_161297820	595
sg_chrX_68711462_68711444	406
sg_chrX_95557961_95557943	408
sg_chrX_62527219_62527201	238
sg_chrX_41912003_41912021	522
sg_chrX_76244337_76244355	221
sg_chrX_12080646_12080664	359
sg_chrX_7657183_7657201	158
sg_chrX_102252311_102252329	177
sg_chrX_20857348_20857330	509
sg_chrX_6106538_6106520	609
sg_chrX_73265946_73265964	374
sg_chrX_134294819_134294837	230
sg_chrX_7639314_7639296	224
sg_chrX_103526856_103526874	280
sg_chrX_41920726_41920744	513
sg_chrX_8873859_8873877	383
sg_chrX_133686321_133686303	521
sg_chrX_70477315_70477297	175
sg_chrX_74019986_74019968	565
sg_chrX_7319402_7319384	654
sg_chrX_19237989_19238007	240
sg_chrX_73928360_73928342	326
sg_chrX_150586362_150586380	199
sg_chrX_135839762_135839780	364
sg_chrX_77796123_77796141	381
sg_chrX_101532683_101532701	559
sg_chr11_98795332_98795350	195
sg_chrX_36328950_36328932	265
sg_chrX_5702231_5702249	393
sg_chrX_71391614_71391632	268
sg_chrX_38564685_38564667	96
sg_chrX_105875378_105875360	226
sg_chrX_164282617_164282599	133
sg_chrX_52744669_52744651	721
sg_chrX_56213037_56213055	682
sg_chr1_181842494_181842512	627
sg_chrX_160791427_160791409	270
sg_chrX_151800769_151800787	615
sg_chrX_134585607_134585625	369
sg_chrX_137038367_137038349	387
sg_chrX_42150814_42150832	520
sg_chrX_150586395_150586377	278
sg_chrX_134601122_134601140	838
sg_chrX_73082491_73082509	270
sg_chrX_38121070_38121088	692
sg_chrX_98937707_98937725	285
sg_chrX_166585790_166585808	430
sg_chrX_74018616_74018634	208
sg_chr3_34649801_34649819	173
sg_chrX_7657173_7657191	152
sg_chrX_20059340_20059358	283
sg_chrX_102157167_102157185	319
sg_chrX_151294487_151294469	245
sg_chrX_74310096_74310078	572
sg_chrX_36492261_36492243	253
sg_chrX_48592125_48592143	214
sg_chrX_103734374_103734356	385
sg_chrX_37110437_37110455	252
sg_chrX_136993094_136993112	354
sg_chrX_159919569_159919587	70
sg_chrX_113298061_113298079	226
sg_chrX_94234830_94234848	376
sg_chrX_42152113_42152131	456
sg_chrX_100412671_100412689	558
sg_chrX_158043265_158043283	286
sg_chrX_159919380_159919362	172
sg_chrX_49080816_49080798	182
sg_chrX_42489615_42489597	544
sg_chrX_73716558_73716576	145
sg_chrX_94635957_94635975	1036
sg_chrX_13846271_13846289	217
sg_chrX_73919887_73919905	474
sg_chrX_73435461_73435479	363
sg_chrX_6047526_6047544	289
sg_chrX_152402095_152402113	396
sg_chrX_51973125_51973143	212
sg_chrX_49470414_49470432	188
sg_chrX_7722512_7722530	188
sg_chrX_162643825_162643843	211
sg_chrX_71050083_71050101	143
sg_chrX_41813859_41813877	566
sg_chrX_159532583_159532601	963
sg_chrX_7947972_7947990	842
sg_chrX_7822021_7822039	250
sg_chrX_100384707_100384725	205
sg_chrX_101268432_101268450	397
sg_chrX_155214394_155214412	260
sg_chrX_141161741_141161759	656
sg_chrX_36363579_36363597	251
sg_chrX_93675011_93675029	126
sg_chrX_136927193_136927211	380
sg_chrX_112614951_112614933	92
sg_chrX_103311819_103311837	344
sg_chrX_71815849_71815831	250
sg_chrX_144335446_144335464	238
sg_chrX_71364574_71364592	499
sg_chrX_73857497_73857515	449
sg_chrX_159708410_159708428	572
sg_chrX_159941568_159941550	291
sg_chrX_133685937_133685955	675
sg_chrX_74341438_74341420	499
sg_chrX_112698727_112698745	600
sg_chrX_56787816_56787834	369
sg_chrX_101420412_101420430	146
sg_chrX_85573793_85573811	815
sg_chrX_134583826_134583808	836
sg_chrX_8892087_8892069	131
sg_chrX_7721684_7721666	392
sg_chrX_143665478_143665496	179
sg_chrX_94366858_94366840	154
sg_chrX_7724060_7724042	658
sg_chrX_56657957_56657939	180
sg_chrX_51681838_51681856	337
sg_chrX_75273230_75273248	243
sg_chrX_100626315_100626297	650
sg_chrX_73659597_73659579	570
sg_chrX_38066403_38066421	311
sg_chrX_22461582_22461600	428
sg_chrX_103734298_103734316	256
sg_chr17_35505847_35505865	393
sg_chrX_153118465_153118483	286
sg_chrX_7905952_7905934	534
sg_chrX_73905819_73905837	161
sg_chrX_41807150_41807132	285
sg_chrX_100428756_100428774	181
sg_chrX_111538210_111538192	607
sg_chrX_99471627_99471645	552
sg_chrX_136214420_136214438	328
sg_chrX_100807748_100807766	393
sg_chrX_101793788_101793806	328
sg_chrX_129749570_129749588	567
sg_chrX_7892242_7892260	258
sg_chrX_159919387_159919369	554
sg_chrX_74281762_74281744	375
sg_chrX_140813803_140813821	262
sg_chrX_103493641_103493623	508
sg_chrX_7724268_7724250	840
sg_chrX_12652152_12652170	157
sg_chrX_85573727_85573745	372
sg_chrX_169972413_169972395	439
sg_chrX_56731529_56731547	849
sg_chrX_95948320_95948338	266
sg_chrX_7726463_7726481	385
sg_chrX_74373320_74373338	478
sg_chrX_56779613_56779631	139
sg_chrX_98891096_98891114	184
sg_chrX_93674972_93674990	356
sg_chrX_12936599_12936617	458
sg_chrX_162565829_162565811	147
sg_chrX_42151878_42151860	285
sg_chrX_96456301_96456283	395
sg_chrX_120363894_120363876	195
sg_chrX_98938074_98938092	235
sg_chrX_48208496_48208514	370
sg_chrX_101299076_101299094	460
sg_chrX_71816528_71816546	183
sg_chrX_67921726_67921744	369
sg_chrX_48486918_48486900	437
sg_chrX_160426898_160426880	172
sg_chrX_136223815_136223833	142
sg_chrX_53370544_53370562	578
sg_chrX_155216465_155216483	144
sg_chrX_148671200_148671218	282
sg_chrX_56454589_56454571	216
sg_chrX_100329504_100329486	195
sg_chrX_102711098_102711080	227
sg_chrX_75382437_75382455	175
sg_chrX_142681313_142681331	182
sg_chrX_20687804_20687786	278
sg_chrX_147512310_147512328	250
sg_chrX_139855111_139855093	202
sg_chrX_9272560_9272578	419
sg_chrX_75416532_75416550	424
sg_chrX_151086054_151086072	448
sg_chrX_101285881_101285863	195
sg_chrX_56549892_56549910	255
sg_chrX_113724299_113724281	296
sg_chrX_143518336_143518354	517
sg_chrX_52791031_52791049	217
sg_chrX_57087643_57087661	242
sg_chrX_169036515_169036533	192
sg_chrX_73929174_73929156	476
sg_chrX_152781856_152781874	177
sg_chrX_159588245_159588227	232
sg_chrX_123103531_123103549	175
sg_chrX_154926632_154926650	295
sg_chrX_151344876_151344858	278
sg_chrX_37110493_37110511	125
sg_chrX_140664732_140664750	371
sg_chrX_74371195_74371213	249
sg_chrX_52912130_52912148	290
sg_chrX_79671675_79671657	401
sg_chrX_12762094_12762076	284
sg_chrX_13202396_13202378	364
sg_chrX_75386720_75386738	19
sg_chrX_155094119_155094137	931
sg_chrX_139871697_139871715	409
sg_chrX_73657888_73657906	435
sg_chrX_42150466_42150484	122
sg_chrX_105120243_105120261	160
sg_chrX_20617062_20617080	415
sg_chrX_159840897_159840879	454
sg_chrX_103493162_103493144	514
sg_chrX_111462798_111462780	243
sg_chrX_74368707_74368725	205
sg_chrX_48369181_48369199	487
sg_chrX_52772804_52772822	675
sg_chrX_7878192_7878210	578
sg_chrX_75100594_75100612	270
sg_chrX_136743809_136743827	505
sg_chrX_150463640_150463658	378
sg_chrX_36743557_36743575	445
sg_chrX_13286794_13286776	94
sg_chrX_112311183_112311201	154
sg_chrX_140811044_140811062	214
sg_chrX_136822645_136822663	161
sg_chrX_74271445_74271463	285
sg_chrX_7626038_7626056	669
sg_chrX_95026790_95026808	436
sg_chrX_160907123_160907141	744
sg_chrX_10714791_10714773	198
sg_chrX_16619671_16619689	199
sg_chrX_77456281_77456263	388
sg_chrX_74228581_74228563	122
sg_chrX_9079784_9079766	151
sg_chrX_147519350_147519368	513
sg_chrX_13287540_13287522	357
sg_chrX_167209302_167209320	420
sg_chrX_159941379_159941397	897
sg_chrX_72274893_72274911	182
sg_chrX_21221615_21221597	84
sg_chrX_48694885_48694903	170
sg_chrX_169927135_169927117	396
sg_chrX_74353662_74353680	285
sg_chrX_162643891_162643909	237
sg_chrX_163910912_163910930	171
sg_chrX_51205878_51205896	757
sg_chrX_7884261_7884279	190
sg_chrX_98148465_98148447	458
sg_chrX_163943628_163943610	356
sg_chrX_7789722_7789740	273
sg_chrX_108903223_108903241	530
sg_chrX_105845075_105845093	269
sg_chrX_36010929_36010911	157
sg_chrX_159255696_159255714	384
sg_chrX_134346591_134346573	813
sg_chrX_48454432_48454450	158
sg_chrX_7884113_7884131	479
sg_chrX_78021655_78021637	15
sg_chrX_20292027_20292045	653
sg_chrX_105120256_105120274	187
sg_chrX_139085440_139085458	272
sg_chrX_101429500_101429518	215
sg_chrX_150589429_150589411	408
sg_chrX_74740261_74740279	458
sg_chrX_7726989_7726971	585
sg_chrX_73082852_73082870	89
sg_chrX_95957086_95957104	208
sg_chrX_101059815_101059833	102
sg_chrX_68678622_68678640	133
sg_chrX_103288347_103288329	222
sg_chrX_74177101_74177119	165
sg_chrX_73660226_73660244	162
sg_chrX_164269347_164269365	277
sg_chrX_160138461_160138479	202
sg_chrX_153237386_153237404	155
sg_chrX_38565108_38565126	173
sg_chrX_134583595_134583613	176
sg_chrX_107088338_107088356	257
sg_chrX_100626527_100626545	54
sg_chrX_53716831_53716849	561
sg_chrX_101793761_101793779	632
sg_chrX_37804776_37804794	430
sg_chrX_75843118_75843100	129
sg_chrX_7626903_7626921	405
sg_chrX_74288409_74288391	366
sg_chrX_10714890_10714872	412
sg_chrX_95166599_95166617	482
sg_chr1_181842545_181842563	560
sg_chrX_159255737_159255755	345
sg_chrX_20927882_20927900	415
sg_chrX_73503073_73503091	134
sg_chrX_72987197_72987215	95
sg_chrX_160129335_160129353	344
sg_chrX_151800843_151800861	277
sg_chrX_7810148_7810130	731
sg_chrX_100625275_100625293	180
sg_chrX_8128686_8128668	242
sg_chrX_20962143_20962161	267
sg_chrX_142227855_142227873	145
sg_chrX_7638936_7638954	567
sg_chrX_73660270_73660288	339
sg_chrX_142228312_142228330	436
sg_chrX_153696566_153696584	248
sg_chrX_71663541_71663559	111
sg_chrX_152269631_152269649	344
sg_chrX_134162718_134162736	531
sg_chrX_70470520_70470538	531
sg_chrX_111538338_111538320	234
sg_chrX_21089471_21089489	153
sg_chrX_135210717_135210735	91
sg_chrX_74023403_74023421	335
sg_chrX_71214974_71214992	456
sg_chrX_69945155_69945173	322
sg_chrX_142681570_142681588	225
sg_chrX_152001821_152001839	402
sg_chrX_36597990_36598008	134
sg_chrX_135838685_135838703	404
sg_chrX_52742565_52742583	173
sg_chrX_134111934_134111952	196
sg_chrX_9663111_9663129	322
sg_chrX_98937651_98937669	367
sg_chrX_168123168_168123186	333
sg_chrX_153723522_153723540	141
sg_chrX_56645814_56645796	260
sg_chrX_74021044_74021062	305
sg_chrX_74271206_74271224	334
sg_chrX_150814295_150814313	548
sg_chrX_136741868_136741850	342
sg_chrX_95196979_95196961	175
sg_chrX_169879590_169879608	219
sg_chrX_37673328_37673346	664
sg_chrX_152144096_152144114	218
sg_chrX_143518492_143518510	300
sg_chrX_166475520_166475502	193
sg_chrX_139871376_139871358	157
sg_chrX_160390400_160390418	402
sg_chrX_75095794_75095812	431
sg_chrX_74022753_74022771	870
sg_chrX_53269858_53269840	569
sg_chrX_101794583_101794565	358
sg_chrX_150656196_150656178	239
sg_chrX_93632297_93632315	204
sg_chrX_74287794_74287776	45
sg_chrX_73856451_73856433	381
sg_chrX_73795065_73795083	532
sg_chrX_6047591_6047609	415
sg_chrX_76244484_76244466	497
sg_chrX_95026823_95026841	279
sg_chrX_139356799_139356817	179
sg_chrX_72991892_72991874	364
sg_chrX_98148218_98148236	125
sg_chrX_73777586_73777604	269
sg_chrX_58911226_58911244	145
sg_chrX_168123181_168123199	358
sg_chrX_8271261_8271279	448
sg_chrX_7724327_7724309	163
sg_chrX_8192961_8192979	430
sg_chrX_163911130_163911112	125
sg_chrX_10717241_10717259	285
sg_chrX_142682704_142682722	221
sg_chrX_56962980_56962962	387
sg_chrX_167330614_167330632	628
sg_chrX_7041691_7041709	902
sg_chrX_140797038_140797020	171
sg_chrX_75118007_75118025	258
sg_chrX_152368876_152368894	352
sg_chrX_103616881_103616863	175
sg_chrX_7319411_7319429	221
sg_chrX_60893502_60893520	333
sg_chrX_75843351_75843369	287
sg_chrX_151299368_151299386	307
sg_chrX_6320876_6320894	168
sg_chrX_114474207_114474225	308
sg_chrX_37683673_37683691	179
sg_chrX_75099753_75099771	730
sg_chr6_122707387_122707405	416
sg_chrX_73115858_73115876	399
sg_chrX_73856814_73856832	302
sg_chrX_100428758_100428776	249
sg_chrX_75131034_75131052	265
sg_chrX_100626123_100626141	90
sg_chrX_44790203_44790221	281
sg_chrX_61709422_61709440	497
sg_chrX_101849023_101849041	223
sg_chrX_105070115_105070097	333
sg_chrX_101282679_101282697	895
sg_chrX_93632258_93632276	649
sg_chrX_73398809_73398827	357
sg_chrX_112600643_112600661	556
sg_chrX_73337020_73337038	173
sg_chrX_101639882_101639900	568
sg_chrX_7722130_7722112	176
sg_chrX_139610469_139610487	321
sg_chrX_7375391_7375409	467
sg_chrX_7842465_7842483	521
sg_chrX_134162180_134162198	601
sg_chrX_17571911_17571893	313
sg_chrX_56787435_56787453	157
sg_chrX_20617613_20617631	162
sg_chrX_73675456_73675438	506
sg_chrX_151520765_151520783	131
sg_chrX_74270653_74270671	221
sg_chrX_166585794_166585812	398
sg_chrX_59568095_59568113	163
sg_chrX_53053125_53053107	671
sg_chrX_43429221_43429239	212
sg_chrX_141161734_141161752	337
sg_chrX_140957012_140957030	153
sg_chrX_57393018_57393036	119
sg_chrX_37037351_37037369	197
sg_chrX_50561088_50561106	86
sg_chrX_56731738_56731720	112
sg_chrX_74020256_74020238	319
sg_chrX_37211213_37211231	687
sg_chrX_152368181_152368199	488
sg_chrX_94537850_94537832	265
sg_chrX_73115848_73115866	456
sg_chrX_6576973_6576991	265
sg_chrX_71492852_71492870	280
sg_chrX_38456505_38456523	209
sg_chrX_102004648_102004666	343
sg_chrX_85714638_85714656	301
sg_chrX_68694658_68694676	133
sg_chrX_159708544_159708526	535
sg_chrX_135742561_135742579	770
sg_chrX_75382328_75382346	195
sg_chrX_66779342_66779324	165
sg_chrX_73063903_73063921	227
sg_chrX_52924075_52924093	209
sg_chrX_56872139_56872121	202
sg_chrX_103256678_103256696	231
sg_chrX_136976870_136976888	443
sg_chrX_139836523_139836505	170
sg_chrX_60893473_60893491	428
sg_chrX_7762607_7762625	384
sg_chrX_7638256_7638238	360
sg_chrX_111538101_111538083	365
sg_chrX_100626697_100626679	109
sg_chrX_20680428_20680446	206
sg_chrX_136032992_136033010	162
sg_chrX_111891309_111891291	962
sg_chrX_95081686_95081668	370
sg_chrX_60893437_60893455	507
sg_chrX_74305003_74305021	489
sg_chrX_152402295_152402277	209
sg_chrX_160129395_160129377	393
sg_chrX_74287246_74287264	195
sg_chrX_37902018_37902036	542
sg_chr9_20952965_20952983	712
sg_chrX_169779604_169779586	243
sg_chrX_13287251_13287269	249
sg_chrX_135840200_135840218	148
sg_chrX_7574368_7574386	172
sg_chrX_72656922_72656904	261
sg_chrX_101296067_101296085	373
sg_chrX_62283232_62283250	253
sg_chrX_53716964_53716946	392
sg_chrX_8892265_8892247	529
sg_chrX_136032907_136032925	255
sg_chrX_152271501_152271519	276
sg_chrX_101059735_101059753	176
sg_chrX_48454342_48454360	699
sg_chrX_102707703_102707721	297
sg_chrX_160928586_160928604	106
sg_chrX_74282629_74282647	238
sg_chrX_166238698_166238680	275
sg_chrX_145487324_145487306	266
sg_chrX_169320336_169320354	527
sg_chrX_152178714_152178732	313
sg_chr1_13127381_13127399	510
sg_chrX_159840469_159840487	221
sg_chrX_154995968_154995986	146
sg_chrX_13280539_13280557	445
sg_chrX_143827414_143827432	681
sg_chrX_48623723_48623741	809
sg_chrX_36795384_36795402	171
sg_chrX_134808110_134808092	234
sg_chrX_152327638_152327620	413
sg_chrX_111463259_111463277	341
sg_chrX_144317974_144317992	360
sg_chrX_22461623_22461641	479
sg_chrX_20615214_20615196	65
sg_chrX_9469359_9469377	222
sg_chrX_160138591_160138609	132
sg_chrX_152923980_152923998	10
sg_chrX_75143469_75143487	527
sg_chrX_74332208_74332226	295
sg_chrX_52614151_52614169	121
sg_chrX_77579132_77579150	296
sg_chrX_7740430_7740412	202
sg_chrX_73857662_73857644	351
sg_chrX_134059185_134059203	100
sg_chrX_147498295_147498277	265
sg_chrX_37191154_37191172	416
sg_chrX_166661739_166661757	411
sg_chrX_7574238_7574256	372
sg_chrX_102711108_102711090	367
sg_chrX_134541708_134541726	322
sg_chrX_60404137_60404155	321
sg_chrX_102071317_102071335	685
sg_chrX_70143748_70143730	318
sg_chrX_74281844_74281862	607
sg_chrX_37126677_37126695	286
sg_chrX_73896375_73896393	957
sg_chrX_74368794_74368776	387
sg_chrX_150812514_150812532	597
sg_chrX_48483060_48483078	129
sg_chrX_38564877_38564895	267
sg_chrX_56609789_56609807	250
sg_chrX_41859346_41859328	263
sg_chrX_101794602_101794584	470
sg_chrX_134585439_134585457	571
sg_chrX_64173444_64173462	454
sg_chrX_135009355_135009373	275
sg_chrX_73491940_73491958	376
sg_chrX_73911376_73911358	307
sg_chrX_102707711_102707729	655
sg_chrX_114907276_114907294	531
sg_chrX_154936489_154936507	442
sg_chrX_76393281_76393263	486
sg_chrX_153498081_153498099	453
sg_chrX_73795028_73795010	277
sg_chrX_52772942_52772924	160
sg_chr1_178337964_178337982	286
sg_chrX_122397357_122397375	574
sg_chrX_168672646_168672664	188
sg_chrX_137017798_137017816	149
sg_chrX_166503697_166503715	334
sg_chrX_8206588_8206606	207
sg_chrX_74338207_74338225	268
sg_chrX_12080765_12080783	544
sg_chrX_168794971_168794989	464
sg_chrX_75100023_75100005	266
sg_chrX_41807372_41807354	300
sg_chrX_136993199_136993217	175
sg_chrX_78021368_78021386	333
sg_chrX_47938239_47938221	112
sg_chrX_70385576_70385594	333
sg_chrX_7188839_7188857	161
sg_chrX_74338170_74338188	466
sg_chrX_92593265_92593283	315
sg_chrX_100494263_100494281	175
sg_chrX_7319225_7319207	280
sg_chrX_144688342_144688360	224
sg_chrX_74328768_74328786	203
sg_chrX_105847209_105847191	624
sg_chrX_7423108_7423090	671
sg_chrX_102250945_102250963	214
sg_chrX_48208486_48208504	241
sg_chrX_136215757_136215775	381
sg_chrX_74281764_74281782	326
sg_chrX_48361597_48361615	592
sg_chrX_7605654_7605672	667
sg_chrX_159588301_159588283	151
sg_chrX_151343898_151343916	380
sg_chrX_57338725_57338743	193
sg_chrX_143827463_143827481	172
sg_chrX_141475320_141475338	227
sg_chrX_73920878_73920860	440
sg_chrX_74006398_74006416	172
sg_chrX_112162263_112162245	160
sg_chrX_7605513_7605531	612
sg_chrX_74424396_74424414	495
sg_chrX_169972709_169972727	585
sg_chrX_67921600_67921618	146
sg_chrX_153006329_153006347	470
sg_chrX_99470772_99470790	757
sg_chrX_155032533_155032551	601
sg_chrX_162941173_162941155	162
sg_chrX_93832199_93832217	374
sg_chrX_72221766_72221784	384
sg_chrX_101282896_101282914	128
sg_chrX_141474303_141474321	450
sg_chrX_73930931_73930949	145
sg_chrX_104671040_104671058	419
sg_chrX_170009845_170009827	353
sg_chrX_157492280_157492298	489
sg_chrX_77796094_77796112	526
sg_chrX_134978960_134978978	140
sg_chrX_101417714_101417732	118
sg_chrX_56962797_56962815	381
sg_chrX_157017649_157017631	130
sg_chrX_7762490_7762508	139
sg_chrX_56894340_56894322	543
sg_chrX_99471653_99471671	144
sg_chrX_73676834_73676816	200
sg_chrX_42151769_42151787	156
sg_chrX_7638498_7638516	355
sg_chrX_74334178_74334196	438
sg_chrX_139610476_139610494	124
sg_chrX_84599120_84599138	442
sg_chrX_117903209_117903191	301
sg_chrX_19225341_19225323	220
sg_chrX_9199840_9199858	172
sg_chrX_77796289_77796307	682
sg_chrX_95947723_95947705	260
sg_chrX_8089132_8089150	430
sg_chrX_166479905_166479923	452
sg_chrX_7884041_7884059	152
sg_chrX_139179163_139179181	157
sg_chrX_10485023_10485041	276
sg_chrX_96456175_96456193	560
sg_chrX_74246667_74246685	140
sg_chrX_42489554_42489572	486
sg_chrX_152232976_152232994	546
sg_chrX_153118506_153118524	483
sg_chrX_136743255_136743273	542
sg_chrX_94366361_94366379	266
sg_chrX_103622711_103622693	316
sg_chrX_41807467_41807449	274
sg_chrX_164422339_164422321	233
sg_chrX_73036352_73036334	104
sg_chrX_86256416_86256434	173
sg_chrX_20927698_20927680	173
sg_chrX_7892199_7892217	497
sg_chrX_20677564_20677546	299
sg_chrX_37191252_37191270	209
sg_chrX_135598963_135598981	281
sg_chrX_98578551_98578533	262
sg_chrX_38600960_38600978	135
sg_chrX_113724044_113724062	137
sg_chrX_166518770_166518752	249
sg_chrX_73673765_73673783	284
sg_chrX_73149951_73149969	218
sg_chrX_7919575_7919593	541
sg_chrX_42502358_42502376	358
sg_chrX_102505220_102505238	599
sg_chrX_57087946_57087964	632
sg_chrX_57087630_57087612	292
sg_chrX_8128931_8128949	668
sg_chrX_150813018_150813000	207
sg_chrX_98937607_98937625	550
sg_chrX_82948805_82948823	266
sg_chrX_168795124_168795142	327
sg_chrX_104348299_104348317	376
sg_chrX_74254722_74254740	341
sg_chrX_104746418_104746436	40
sg_chrX_8873972_8873990	935
sg_chrX_99003142_99003160	286
sg_chrX_73097151_73097169	184
sg_chrX_50840879_50840861	126
sg_chrX_103289447_103289429	705
sg_chrX_151294041_151294059	447
sg_chrX_74283743_74283725	201
sg_chrX_102067770_102067788	175
sg_chrX_106015562_106015580	194
sg_chrX_101285735_101285717	375
sg_chrX_73115893_73115911	434
sg_chrX_134476875_134476893	315
sg_chrX_19225344_19225326	257
sg_chrX_74373370_74373388	594
sg_chrX_162900797_162900779	205
sg_chrX_155185155_155185173	408
sg_chrX_166238621_166238603	161
sg_chrX_101417579_101417561	113
sg_chrX_159988194_159988212	148
sg_chrX_48285652_48285670	241
sg_chrX_95026763_95026781	219
sg_chrX_38576390_38576372	321
sg_chrX_155262413_155262431	670
sg_chrX_94123266_94123284	1133
sg_chrX_95166312_95166294	176
sg_chrX_20870097_20870115	299
sg_chrX_136245599_136245617	245
sg_chrX_97377338_97377356	235
sg_chr9_101074622_101074640	302
sg_chrX_155063335_155063353	253
sg_chrX_73861204_73861186	279
sg_chrX_100626047_100626065	375
sg_chrX_56786031_56786013	531
sg_chrX_12652114_12652096	138
sg_chrX_150613539_150613557	292
sg_chrX_12762016_12762034	296
sg_chrX_105852124_105852106	115
sg_chrX_153037082_153037100	225
sg_chrX_134062056_134062038	459
sg_chrX_153139808_153139826	411
sg_chrX_8175918_8175936	632
sg_chrX_53798186_53798204	83
sg_chrX_7789603_7789621	589
sg_chrX_73787001_73787019	207
sg_chrX_74288019_74288037	332
sg_chrX_79434826_79434808	200
sg_chrX_106027083_106027101	265
sg_chrX_137049280_137049298	458
sg_chrX_113298120_113298138	265
sg_chrX_140956918_140956936	629
sg_chrX_72991822_72991840	547
sg_chrX_160138493_160138511	162
sg_chrX_73117946_73117964	462
sg_chrX_168674040_168674058	346
sg_chrX_73037265_73037283	519
sg_chrX_75987887_75987869	272
sg_chrX_8252557_8252575	444
sg_chrX_13851446_13851428	254
sg_chrX_74310329_74310311	333
sg_chrX_37826428_37826446	239
sg_chrX_73676712_73676730	619
sg_chr15_61985219_61985237	117
sg_chrX_7947515_7947497	474
sg_chrX_51681436_51681454	480
sg_chrX_57338684_57338702	169
sg_chrX_137038311_137038329	756
sg_chrX_150313415_150313433	370
sg_chrX_74230640_74230622	356
sg_chrX_96095751_96095769	214
sg_chrX_100767531_100767549	443
sg_chrX_77796472_77796490	170
sg_chrX_162565979_162565961	136
sg_chrX_96456464_96456446	667
sg_chrX_58022619_58022637	315
sg_chrX_74228906_74228888	330
sg_chrX_36645404_36645422	241
sg_chrX_109013488_109013506	323
sg_chrX_70477535_70477517	464
sg_chrX_105851801_105851783	328
sg_chrX_69360272_69360290	441
sg_chrX_7421601_7421619	352
sg_chrX_152001807_152001825	244
sg_chrX_142390686_142390704	370
sg_chrX_153359572_153359554	347
sg_chrX_93286382_93286400	275
sg_chrX_110814269_110814287	678
sg_chrX_98935977_98935959	243
sg_chrX_37211189_37211207	436
sg_chrX_58022387_58022405	369
sg_chrX_85776666_85776648	97
sg_chrX_75475860_75475878	270
sg_chrX_155623886_155623904	79
sg_chrX_60893589_60893607	373
sg_chrX_36598079_36598097	154
sg_chrX_95899002_95899020	148
sg_chrX_56872467_56872449	404
sg_chrX_38443517_38443499	196
sg_chrX_73293489_73293507	356
sg_chrX_70365187_70365205	527
sg_chrX_7671473_7671491	177
sg_chrX_6399999_6400017	255
sg_chrX_73678734_73678716	161
sg_chrX_169320504_169320522	445
sg_chrX_166170395_166170413	159
sg_chrX_56731899_56731881	552
sg_chrX_157415360_157415378	271
sg_chrX_151911952_151911970	221
sg_chrX_103889029_103889047	137
sg_chrX_74022690_74022708	485
sg_chrX_100156327_100156309	560
sg_chrX_135839788_135839770	641
sg_chrX_105079994_105079976	338
sg_chrX_13846626_13846644	618
sg_chrX_7605425_7605443	193
sg_chrX_20618125_20618143	236
sg_chrX_101768041_101768023	189
sg_chrX_150656087_150656105	139
sg_chrX_103186606_103186624	288
sg_chrX_94537838_94537820	412
sg_chrX_37085363_37085381	453
sg_chrX_101449012_101449030	318
sg_chrX_101415245_101415227	199
sg_chrX_51682070_51682088	462
sg_chrX_102644341_102644359	380
sg_chrX_103526477_103526495	511
sg_chrX_152232858_152232876	521
sg_chrX_7643723_7643741	131
sg_chrX_134686327_134686345	532
sg_chrX_7607045_7607063	480
sg_chrX_38565203_38565221	125
sg_chrX_136993051_136993069	318
sg_chrX_48592660_48592642	286
sg_chrX_38564849_38564867	139
sg_chrX_41400668_41400650	435
sg_chrX_155093786_155093804	401
sg_chrX_106015496_106015514	309
sg_chrX_151096707_151096725	192
sg_chrX_160791060_160791042	591
sg_chrX_74438780_74438798	423
sg_chrX_161297762_161297780	492
sg_chrX_52744853_52744835	321
sg_chrX_100796069_100796051	273
sg_chrX_62254886_62254904	337
sg_chrX_153237486_153237504	411
sg_chrX_113298173_113298191	179
sg_chrX_106191265_106191283	44
sg_chrX_100625939_100625957	275
sg_chrX_107088155_107088137	520
sg_chrX_74023949_74023967	363
sg_chrX_20662743_20662761	128
sg_chrX_56645774_56645756	151
sg_chrX_7967942_7967960	364
sg_chrX_64277082_64277100	520
sg_chrX_106191326_106191344	435
sg_chrX_162760284_162760302	547
sg_chrX_106432262_106432280	437
sg_chrX_166344362_166344380	240
sg_chrX_151344056_151344074	728
sg_chrX_94123421_94123439	133
sg_chrX_162737069_162737087	301
sg_chrX_7421192_7421174	443
sg_chrX_7842345_7842363	536
sg_chrX_85738118_85738100	137
sg_chrX_7722139_7722157	287
sg_chrX_155340813_155340795	606
sg_chrX_13851526_13851544	132
sg_chrX_51205855_51205873	140
sg_chr4_141538708_141538726	151
sg_chrX_106920550_106920568	353
sg_chr11_98795309_98795327	206
sg_chrX_53716717_53716699	204
sg_chrX_155338518_155338536	687
sg_chrX_150588273_150588291	123
sg_chrX_104201351_104201369	767
sg_chrX_13113622_13113604	181
sg_chrX_162863954_162863972	265
sg_chrX_150657663_150657681	219
sg_chrX_73929287_73929305	245
sg_chrX_7841858_7841840	232
sg_chrX_75475839_75475821	433
sg_chrX_56454820_56454802	264
sg_chrX_135589009_135589027	295
sg_chrX_134404570_134404588	272
sg_chrX_71393690_71393708	516
sg_chrX_101299139_101299157	316
sg_chrX_151085732_151085750	202
sg_chrX_169927179_169927161	221
sg_chrX_101849006_101849024	173
sg_chrX_73765226_73765208	270
sg_chrX_97377334_97377352	446
sg_chrX_129749931_129749913	211
sg_chrX_94542195_94542213	156
sg_chrX_50942944_50942962	516
sg_chrX_161297891_161297909	622
sg_chrX_152368307_152368325	218
sg_chrX_155214140_155214122	390
sg_chrX_7740337_7740355	663
sg_chrX_143827434_143827452	375
sg_chrX_155093773_155093791	418
sg_chrX_73639185_73639203	197
sg_chrX_57408913_57408931	529
sg_chrX_119927017_119927035	652
sg_chrX_160817233_160817251	155
sg_chrX_71492740_71492758	144
sg_chrX_166344722_166344740	186
sg_chrX_150613462_150613444	449
sg_chrX_10484939_10484957	683
sg_chrX_73857938_73857920	139
sg_chrX_74006632_74006650	106
sg_chrX_72918395_72918413	394
sg_chrX_133961055_133961037	473
sg_chrX_153237564_153237582	120
sg_chrX_8051300_8051282	543
sg_chrX_98938052_98938070	402
sg_chrX_123103478_123103460	403
sg_chrX_134964941_134964959	580
sg_chrX_73483584_73483602	262
sg_chrX_74428974_74428992	261
sg_chrX_150926511_150926493	525
sg_chrX_139085626_139085644	288
sg_chrX_134295101_134295083	275
sg_chrX_157492164_157492182	522
sg_chrX_106011961_106011979	138
sg_chrX_136223857_136223875	235
sg_chrX_154926570_154926588	217
sg_chrX_7376052_7376070	380
sg_chrX_99002947_99002929	107
sg_chrX_151913140_151913122	139
sg_chrX_103483579_103483597	178
sg_chrX_74373451_74373469	247
sg_chrX_69360524_69360506	324
sg_chrX_100428811_100428829	225
sg_chrX_106485126_106485144	164
sg_chrX_36989747_36989765	408
sg_chrX_73064071_73064089	329
sg_chrX_6083649_6083667	412
sg_chrX_53057370_53057352	661
sg_chrX_141629889_141629871	364
sg_chrX_134979049_134979031	345
sg_chrX_73459143_73459161	288
sg_chrX_7841221_7841239	332
sg_chrX_7947448_7947430	383
sg_chrX_12673652_12673670	511
sg_chrX_135725514_135725496	330
sg_chrX_143518274_143518292	227
sg_chrX_136203930_136203948	323
sg_chrX_20703895_20703913	224
sg_chrX_162760206_162760224	585
sg_chrX_60893501_60893519	318
sg_chrX_73869878_73869896	234
sg_chrX_152342600_152342618	214
sg_chr9_101074648_101074666	108
sg_chrX_57087979_57087961	500
sg_chrX_48877798_48877816	483
sg_chrX_13677636_13677654	315
sg_chrX_164076183_164076201	379
sg_chrX_13041774_13041756	225
sg_chrX_136707783_136707801	94
sg_chrX_150813247_150813229	605
sg_chrX_9469322_9469340	499
sg_chrX_159414450_159414468	722
sg_chrX_159942742_159942724	474
sg_chrX_160426813_160426795	186
sg_chrX_129749657_129749675	251
sg_chrX_136993089_136993107	457
sg_chrX_21714953_21714971	154
sg_chrX_152644078_152644096	179
sg_chrX_47892623_47892641	278
sg_chrX_36327905_36327923	224
sg_chrX_48108886_48108904	536
sg_chrX_140677908_140677890	656
sg_chrX_56609661_56609679	96
sg_chrX_73122819_73122837	411
sg_chrX_36989681_36989699	576
sg_chrX_38635202_38635220	168
sg_chrX_74368523_74368505	271
sg_chrX_140956906_140956924	412
sg_chrX_75085012_75085030	469
sg_chr1_13127331_13127349	378
sg_chrX_142228427_142228409	492
sg_chrX_73786919_73786937	153
sg_chrX_166238898_166238916	440
sg_chrX_150313496_150313478	354
sg_chrX_101285822_101285840	469
sg_chrX_73919963_73919981	408
sg_chrX_42067767_42067749	489
sg_chrX_94212700_94212718	257
sg_chrX_134808216_134808198	216
sg_chrX_73459168_73459186	140
sg_chrX_157166043_157166061	258
sg_chrX_7809989_7810007	137
sg_chrX_162888455_162888473	552
sg_chrX_56822543_56822561	655
sg_chrX_56136042_56136060	316
sg_chrX_136214691_136214709	281
sg_chrX_136215810_136215828	218
sg_chrX_159567345_159567363	346
sg_chrX_103321336_103321354	367
sg_chrX_163950466_163950484	151
sg_chrX_56822464_56822482	157
sg_chrX_73921011_73920993	588
sg_chrX_13786393_13786375	462
sg_chrX_37169046_37169064	647
sg_chrX_159302954_159302936	245
sg_chrX_95166239_95166221	216
sg_chrX_56779561_56779579	85
sg_chrX_101254187_101254205	143
sg_chrX_85712550_85712532	176
sg_chrX_38066279_38066297	801
sg_chrX_103321223_103321241	276
sg_chrX_151521040_151521058	180
sg_chrX_159532503_159532521	297
sg_chrX_101274126_101274144	206
sg_chrX_62207678_62207696	149
sg_chrX_73447826_73447808	391
sg_chrX_12762240_12762222	210
sg_chrX_74482011_74482029	105
sg_chrX_136138673_136138691	135
sg_chrX_106485464_106485482	203
sg_chrX_101655289_101655307	367
sg_chrX_73870379_73870361	344
sg_chrX_21089490_21089508	284
sg_chrX_56787302_56787320	540
sg_chrX_136742984_136742966	417
sg_chrX_105120253_105120271	360
sg_chrX_52745374_52745392	178
sg_chrX_50840974_50840992	236
sg_chrX_36743566_36743584	439
sg_chrX_73782364_73782382	93
sg_chrX_96456534_96456552	235
sg_chrX_85712775_85712757	498
sg_chrX_52912163_52912181	284
sg_chrX_9104438_9104456	411
sg_chrX_134719051_134719069	150
sg_chrX_73781101_73781083	338
sg_chrX_103622605_103622587	155
sg_chrX_8271282_8271300	140
sg_chrX_153696304_153696322	196
sg_chrX_134137870_134137852	207
sg_chrX_74236207_74236225	421
sg_chrX_73756941_73756959	503
sg_chrX_139871234_139871252	781
sg_chrX_169972586_169972568	112
sg_chrX_7574301_7574283	625
sg_chrX_43429426_43429444	126
sg_chrX_51801210_51801228	156
sg_chrX_139085342_139085360	154
sg_chrX_85737801_85737783	111
sg_chrX_104745967_104745949	777
sg_chrX_152924106_152924124	497
sg_chrX_147498229_147498247	275
sg_chrX_50942882_50942900	492
sg_chrX_101655276_101655258	95
sg_chrX_159445863_159445845	354
sg_chrX_37126560_37126578	676
sg_chrX_160791348_160791366	299
sg_chrX_23365201_23365219	218
sg_chrX_103289144_103289126	417
sg_chrX_105802579_105802561	169
sg_chrX_142228355_142228337	223
sg_chrX_139836164_139836182	274
sg_chrX_7905887_7905869	478
sg_chrX_37902002_37902020	443
sg_chrX_152368649_152368631	138
sg_chrX_101377110_101377128	201
sg_chrX_73756851_73756869	398
sg_chrX_42059396_42059414	342
sg_chrX_140062616_140062634	130
sg_chrX_151924120_151924138	180
sg_chrX_20425465_20425483	459
sg_chrX_20618059_20618077	185
sg_chrX_134404427_134404445	170
sg_chrX_99820849_99820867	247
sg_chrX_8270970_8270988	329
sg_chrX_162964749_162964767	326
sg_chrX_73966519_73966537	416
sg_chrX_134582757_134582739	98
sg_chrX_157569258_157569276	346
sg_chrX_79671853_79671835	363
sg_chrX_129749765_129749747	425
sg_chrX_8145935_8145953	614
sg_chrX_73911678_73911660	467
sg_chrX_69856434_69856416	193
sg_chrX_50942852_50942870	272
sg_chrX_142681144_142681162	182
sg_chrX_94366157_94366175	536
sg_chrX_8145305_8145287	211
sg_chrX_150441218_150441236	570
sg_chrX_7978473_7978455	371
sg_chrX_100156566_100156584	312
sg_chrX_59567850_59567868	246
sg_chrX_101283085_101283103	596
sg_chrX_64276105_64276123	349
sg_chrX_109113924_109113942	109
sg_chrX_51681442_51681460	98
sg_chrX_57241151_57241169	160
sg_chrX_13287701_13287683	358
sg_chrX_7421252_7421234	266
sg_chrX_68761635_68761653	232
sg_chrX_160994726_160994744	636
sg_chrX_71492898_71492916	405
sg_chrX_64275879_64275897	231
sg_chrX_93731495_93731513	217
sg_chrX_160791252_160791270	504
sg_chrX_95445098_95445116	973
sg_chrX_13202349_13202331	386
sg_chrX_95658520_95658538	160
sg_chrX_134809121_134809139	130
sg_chrX_74283055_74283037	132
sg_chrX_153139827_153139845	307
sg_chrX_74310114_74310132	245
sg_chrX_103706916_103706898	60
sg_chrX_159588398_159588416	334
sg_chrX_123103412_123103394	267
sg_chrX_142770700_142770718	296
sg_chrX_7919709_7919727	505
sg_chrX_7884018_7884036	191
sg_chrX_7722849_7722831	228
sg_chrX_159627122_159627140	517
sg_chrX_136138616_136138634	447
sg_chrX_20961844_20961862	552
sg_chrX_96455082_96455100	497
sg_chrX_135598968_135598986	135
sg_chrX_49463556_49463538	572
sg_chrX_73870278_73870260	667
sg_chrX_103622621_103622639	465
sg_chrX_75416690_75416708	187
sg_chrX_166440565_166440547	158
sg_chrX_74303417_74303435	457
sg_chrX_152673651_152673633	533
sg_chrX_150814439_150814457	593
sg_chrX_94123417_94123399	478
sg_chrX_134277007_134277025	144
sg_chrX_95948269_95948251	452
sg_chrX_94235741_94235723	153
sg_chrX_7726717_7726699	182
sg_chrX_159567147_159567165	331
sg_chrX_51018074_51018092	509
sg_chrX_101267485_101267467	314
sg_chrX_166440344_166440362	203
sg_chrX_94234757_94234775	275
sg_chrX_106106739_106106721	267
sg_chrX_153139781_153139799	296
sg_chrX_7564400_7564382	175
sg_chrX_157492379_157492361	135
sg_chrX_134807992_134808010	186
sg_chrX_135720828_135720846	167
sg_chrX_13846229_13846211	312
sg_chrX_7722173_7722155	309
sg_chrX_159840252_159840270	619
sg_chrX_73787162_73787180	106
sg_chrX_10717224_10717242	312
sg_chrX_155293669_155293651	397
sg_chrX_20962076_20962094	353
sg_chrX_101222665_101222683	611
sg_chrX_73491820_73491838	360
sg_chrX_57053467_57053485	646
sg_chrX_20659003_20659021	236
sg_chrX_73860345_73860363	577
sg_chrX_38600538_38600556	150
sg_chrX_134062204_134062222	535
sg_chrX_50841258_50841240	209
sg_chrX_101418053_101418035	434
sg_chrX_7751135_7751153	265
sg_chrX_141630116_141630098	441
sg_chrX_111890935_111890917	422
sg_chrX_74306874_74306892	224
sg_chrX_69359873_69359891	724
sg_chr4_141538714_141538732	105
sg_chrX_36857412_36857430	166
sg_chrX_52744877_52744859	452
sg_chrX_74481588_74481606	509
sg_chrX_140366973_140366955	193
sg_chrX_83042925_83042907	89
sg_chrX_69945150_69945168	785
sg_chrX_73716551_73716569	137
sg_chrX_7658401_7658383	303
sg_chrX_140456493_140456511	418
sg_chrX_106219788_106219806	147
sg_chrX_140664395_140664413	263
sg_chrX_49493516_49493498	1032
sg_chrX_23693015_23693033	132
sg_chrX_37110398_37110416	542
sg_chrX_134956607_134956625	188
sg_chrX_74229321_74229303	175
sg_chrX_150441027_150441045	292
sg_chrX_7375870_7375888	358
sg_chrX_20695604_20695622	88
sg_chrX_150813204_150813186	188
sg_chrX_154950048_154950066	427
sg_chrX_103414050_103414068	205
sg_chrX_74429093_74429111	758
sg_chrX_103356442_103356460	217
sg_chr12_86421542_86421560	413
sg_chrX_135839704_135839722	839
sg_chrX_51972844_51972862	190
sg_chrX_72387177_72387195	399
sg_chrX_70477265_70477247	777
sg_chrX_6577031_6577013	470
sg_chrX_103623734_103623716	201
sg_chrX_100156347_100156365	179
sg_chrX_7725756_7725738	797
sg_chrX_153037558_153037540	294
sg_chrX_153723335_153723353	384
sg_chrX_41400721_41400703	384
sg_chrX_74837095_74837113	528
sg_chrX_112311273_112311291	350
sg_chrX_74333632_74333614	417
sg_chrX_134583151_134583169	339
sg_chrX_151046825_151046843	174
sg_chrX_167209299_167209317	394
sg_chrX_101794954_101794936	183
sg_chrX_94542271_94542289	557
sg_chrX_50563292_50563274	285
sg_chrX_108833555_108833537	228
sg_chrX_7573415_7573397	376
sg_chrX_73659517_73659499	312
sg_chrX_94366265_94366247	173
sg_chrX_36363616_36363634	321
sg_chrX_71390823_71390805	168
sg_chrX_101429092_101429074	340
sg_chrX_95948590_95948608	423
sg_chrX_76393035_76393053	293
sg_chrX_8128847_8128865	221
sg_chrX_73716471_73716489	341
sg_chr15_99249116_99249134	309
sg_chrX_114904829_114904847	318
sg_chrX_73857841_73857823	248
sg_chrX_37902031_37902049	423
sg_chrX_73097303_73097321	106
sg_chrX_51681764_51681746	214
sg_chrX_105070114_105070096	618
sg_chrX_86191529_86191547	401
sg_chrX_77456380_77456398	505
sg_chrX_8252523_8252541	156
sg_chrX_71555820_71555838	210
sg_chrX_59567945_59567963	641
sg_chrX_99068475_99068493	421
sg_chrX_73491862_73491880	283
sg_chrX_9662990_9663008	236
sg_chrX_155623183_155623201	278
sg_chrX_6083655_6083673	200
sg_chrX_73122801_73122819	256
sg_chrX_7041952_7041970	257
sg_chrX_73781901_73781919	197
sg_chrX_134307999_134308017	635
sg_chrX_153498087_153498105	161
sg_chrX_8145770_8145788	218
sg_chrX_74023402_74023384	439
sg_chrX_73905818_73905800	76
sg_chrX_155262404_155262422	147
sg_chrX_108834147_108834129	116
sg_chrX_101254605_101254623	533
sg_chr12_108793194_108793212	261
sg_chrX_74303237_74303219	121
sg_chrX_167330916_167330934	350
sg_chr7_89981012_89981030	193
sg_chrX_166503770_166503752	464
sg_chrX_106433609_106433591	223
sg_chrX_73781791_73781773	174
sg_chrX_69606325_69606307	130
sg_chrX_75416818_75416836	171
sg_chrX_101794517_101794499	457
sg_chrX_37110482_37110500	362
sg_chrX_151859706_151859688	236
sg_chrX_155623872_155623890	247
sg_chrX_7899432_7899450	456
sg_chrX_88757070_88757088	259
sg_chrX_7740291_7740273	723
sg_chrX_59567614_59567632	207
sg_chrX_135009430_135009448	231
sg_chrX_74427759_74427777	369
sg_chrX_73673853_73673871	615
sg_chrX_107403508_107403526	252
sg_chrX_134476529_134476547	116
sg_chrX_20870160_20870178	275
sg_chrX_164419648_164419666	321
sg_chrX_37222335_37222353	150
sg_chrX_77579050_77579068	278
sg_chrX_135725313_135725331	373
sg_chrX_74271425_74271443	83
sg_chrX_122397370_122397388	624
sg_chrX_23284831_23284849	120
sg_chrX_143827467_143827485	294
[truncated: 6,974 more rows]

## Sheet: 4
sgRNA	Gene	R1_Top	R1_Unsorted	R2_Top	R2_Unsorted	R3_Top	R3_Unsorted
sg_chrX_56872479_56872497	ENSMUST00000153784_Adgrg4	453	412	362	432	566	606
sg_chrX_56872467_56872449	ENSMUST00000153784_Adgrg4	1241	1170	1265	1154	1289	1331
sg_chrX_56872388_56872406	ENSMUST00000153784_Adgrg4	412	488	409	362	432	470
sg_chrX_56872299_56872317	ENSMUST00000153784_Adgrg4	560	633	565	485	531	623
sg_chrX_56872184_56872202	ENSMUST00000153784_Adgrg4	396	419	311	299	344	347
sg_chrX_56872139_56872121	ENSMUST00000153784_Adgrg4	485	612	508	417	482	614
sg_chrX_56894340_56894322	ENSMUST00000136396_Adgrg4	1479	1800	1508	1542	1670	1932
sg_chrX_56894260_56894242	ENSMUST00000136396_Adgrg4	598	643	643	536	609	642
sg_chrX_56893971_56893989	ENSMUST00000136396_Adgrg4	470	442	637	532	489	534
sg_chrX_56893966_56893948	ENSMUST00000136396_Adgrg4	1484	1537	1255	1195	1392	1687
sg_chrX_56893883_56893901	ENSMUST00000136396_Adgrg4	310	386	375	295	335	444
sg_chrX_56893852_56893870	ENSMUST00000136396_Adgrg4	195	211	190	161	220	217
sg_chrX_56963001_56963019	ENSMUST00000096431_Adgrg4	705	789	504	492	764	829
sg_chrX_56962980_56962962	ENSMUST00000096431_Adgrg4	1280	1370	1139	1029	1361	1283
sg_chrX_56962848_56962830	ENSMUST00000096431_Adgrg4	512	454	404	335	475	680
sg_chrX_56962797_56962815	ENSMUST00000096431_Adgrg4	846	769	845	721	728	839
sg_chrX_56962967_56962949	ENSMUST00000096431_Adgrg4	1123	1081	1155	1040	1240	1237
sg_chrX_56962811_56962793	ENSMUST00000096431_Adgrg4	1089	925	1126	929	827	941
sg_chrX_56968020_56968038	ENSMUST00000145035_Adgrg4	756	889	810	696	835	1035
sg_chrX_56967985_56968003	ENSMUST00000145035_Adgrg4	1405	1604	1645	1472	1307	1609
sg_chrX_56967911_56967929	ENSMUST00000145035_Adgrg4	300	306	332	265	299	340
sg_chrX_56967716_56967698	ENSMUST00000145035_Adgrg4	173	204	239	210	257	235
sg_chrX_56967723_56967705	ENSMUST00000145035_Adgrg4	260	350	259	262	230	271
sg_chrX_56967923_56967905	ENSMUST00000145035_Adgrg4	41	32	44	74	83	71
sg_chrX_56913349_56913331	ENSMUST00000168724_Adgrg4	1352	1506	1392	1220	1417	1633
sg_chrX_56913254_56913272	ENSMUST00000168724_Adgrg4	1936	2376	2828	2194	2014	2446
sg_chrX_56913237_56913219	ENSMUST00000168724_Adgrg4	733	909	679	533	736	867
sg_chrX_56913113_56913095	ENSMUST00000168724_Adgrg4	1657	1733	1765	1710	1655	1871
sg_chrX_56912950_56912932	ENSMUST00000168724_Adgrg4	663	720	472	534	670	680
sg_chrX_56912911_56912893	ENSMUST00000168724_Adgrg4	721	715	924	790	830	856
sg_chrX_113298129_113298147	ENSMUST00000146539_Dach2	1367	1318	1492	1297	1422	1604
sg_chrX_113298127_113298145	ENSMUST00000146539_Dach2	1902	2264	1280	1444	1714	2031
sg_chrX_113298120_113298138	ENSMUST00000146539_Dach2	1053	1013	914	869	812	1016
sg_chrX_113298110_113298128	ENSMUST00000146539_Dach2	792	788	974	917	698	855
sg_chrX_113298061_113298079	ENSMUST00000146539_Dach2	655	824	1052	837	550	765
sg_chrX_113298048_113298066	ENSMUST00000146539_Dach2	509	546	592	543	589	618
sg_chrX_113298129_113298147	ENSMUST00000113382_Dach2	1367	1318	1492	1297	1422	1604
sg_chrX_113298127_113298145	ENSMUST00000113382_Dach2	1902	2264	1280	1444	1714	2031
sg_chrX_113298120_113298138	ENSMUST00000113382_Dach2	1053	1013	914	869	812	1016
sg_chrX_113298110_113298128	ENSMUST00000113382_Dach2	792	788	974	917	698	855
sg_chrX_113298061_113298079	ENSMUST00000113382_Dach2	655	824	1052	837	550	765
sg_chrX_113298048_113298066	ENSMUST00000113382_Dach2	509	546	592	543	589	618
sg_chrX_113298129_113298147	ENSMUST00000067219_Dach2	1367	1318	1492	1297	1422	1604
sg_chrX_113298127_113298145	ENSMUST00000067219_Dach2	1902	2264	1280	1444	1714	2031
sg_chrX_113298120_113298138	ENSMUST00000067219_Dach2	1053	1013	914	869	812	1016
sg_chrX_113298110_113298128	ENSMUST00000067219_Dach2	792	788	974	917	698	855
sg_chrX_113298061_113298079	ENSMUST00000067219_Dach2	655	824	1052	837	550	765
sg_chrX_113298048_113298066	ENSMUST00000067219_Dach2	509	546	592	543	589	618
sg_chrX_113298173_113298191	ENSMUST00000141552_Dach2	496	637	815	763	643	793
sg_chrX_113298129_113298147	ENSMUST00000141552_Dach2	1367	1318	1492	1297	1422	1604
sg_chrX_113298127_113298145	ENSMUST00000141552_Dach2	1902	2264	1280	1444	1714	2031
sg_chrX_113298120_113298138	ENSMUST00000141552_Dach2	1053	1013	914	869	812	1016
sg_chrX_113298110_113298128	ENSMUST00000141552_Dach2	792	788	974	917	698	855
sg_chrX_113298587_113298605	ENSMUST00000141552_Dach2	1029	1068	872	747	820	1154
sg_chrX_113724299_113724281	ENSMUST00000123974_Dach2	848	1005	1150	955	956	1025
sg_chrX_113724276_113724258	ENSMUST00000123974_Dach2	440	439	322	306	487	557
sg_chrX_113724053_113724035	ENSMUST00000123974_Dach2	496	548	528	356	546	606
sg_chrX_113723847_113723865	ENSMUST00000123974_Dach2	565	571	504	450	544	644
sg_chrX_113724044_113724062	ENSMUST00000123974_Dach2	420	428	431	341	415	587
sg_chrX_113724292_113724274	ENSMUST00000123974_Dach2	256	401	251	298	236	319
sg_chrX_113297316_113297298	ENSMUST00000113380_Dach2	313	345	459	344	307	377
sg_chrX_113297263_113297281	ENSMUST00000113380_Dach2	485	460	324	260	479	495
sg_chrX_113297233_113297251	ENSMUST00000113380_Dach2	341	331	285	209	282	367
sg_chrX_113297202_113297220	ENSMUST00000113380_Dach2	1106	1025	862	992	1121	1259
sg_chrX_113297196_113297178	ENSMUST00000113380_Dach2	738	781	697	625	713	785
sg_chrX_113297040_113297058	ENSMUST00000113380_Dach2	381	353	392	353	428	422
sg_chrX_113297539_113297521	ENSMUST00000113379_Dach2	167	151	134	112	108	135
sg_chrX_113297316_113297298	ENSMUST00000113379_Dach2	313	345	459	344	307	377
sg_chrX_113297263_113297281	ENSMUST00000113379_Dach2	485	460	324	260	479	495
sg_chrX_113297233_113297251	ENSMUST00000113379_Dach2	341	331	285	209	282	367
sg_chrX_113297202_113297220	ENSMUST00000113379_Dach2	1106	1025	862	992	1121	1259
sg_chrX_113297196_113297178	ENSMUST00000113379_Dach2	738	781	697	625	713	785
sg_chrX_113297539_113297521	ENSMUST00000113378_Dach2	167	151	134	112	108	135
sg_chrX_113297316_113297298	ENSMUST00000113378_Dach2	313	345	459	344	307	377
sg_chrX_113297263_113297281	ENSMUST00000113378_Dach2	485	460	324	260	479	495
sg_chrX_113297233_113297251	ENSMUST00000113378_Dach2	341	331	285	209	282	367
sg_chrX_113297202_113297220	ENSMUST00000113378_Dach2	1106	1025	862	992	1121	1259
sg_chrX_113297196_113297178	ENSMUST00000113378_Dach2	738	781	697	625	713	785
sg_chrX_7657240_7657258	ENSMUST00000033485_Prickle3	466	508	503	422	657	677
sg_chrX_7657254_7657272	ENSMUST00000033485_Prickle3	1559	1568	1906	1555	1762	1847
sg_chrX_7657222_7657240	ENSMUST00000033485_Prickle3	1331	1496	1691	1415	1639	1618
sg_chrX_7657183_7657201	ENSMUST00000033485_Prickle3	533	644	572	568	552	714
sg_chrX_7657173_7657191	ENSMUST00000033485_Prickle3	645	573	433	416	559	618
sg_chrX_7657145_7657163	ENSMUST00000033485_Prickle3	636	529	738	646	675	774
sg_chrX_7657339_7657357	ENSMUST00000141876_Prickle3	520	506	392	397	543	587
sg_chrX_7657310_7657328	ENSMUST00000141876_Prickle3	660	740	645	563	691	713
sg_chrX_7657254_7657272	ENSMUST00000141876_Prickle3	1559	1568	1906	1555	1762	1847
sg_chrX_7657240_7657258	ENSMUST00000141876_Prickle3	466	508	503	422	657	677
sg_chrX_7657222_7657240	ENSMUST00000141876_Prickle3	1331	1496	1691	1415	1639	1618
sg_chrX_7657183_7657201	ENSMUST00000141876_Prickle3	533	644	572	568	552	714
sg_chrX_7658401_7658383	ENSMUST00000129662_Prickle3	585	705	689	646	658	762
sg_chrX_7658287_7658305	ENSMUST00000129662_Prickle3	529	674	619	666	434	585
sg_chrX_7658266_7658284	ENSMUST00000129662_Prickle3	308	366	363	292	319	374
sg_chrX_7658222_7658240	ENSMUST00000129662_Prickle3	934	1066	1119	960	1103	1410
sg_chrX_7658180_7658198	ENSMUST00000129662_Prickle3	898	848	907	727	672	757
sg_chrX_7658037_7658055	ENSMUST00000129662_Prickle3	307	329	322	215	382	398
sg_chrX_21714877_21714895	ENSMUST00000033414_Slc6a14	652	817	877	723	793	847
sg_chrX_21714898_21714916	ENSMUST00000033414_Slc6a14	431	368	387	434	387	441
sg_chrX_21714922_21714940	ENSMUST00000033414_Slc6a14	299	369	397	255	278	303
sg_chrX_21714953_21714971	ENSMUST00000033414_Slc6a14	410	405	468	366	441	475
sg_chrX_21714782_21714800	ENSMUST00000033414_Slc6a14	349	366	262	251	384	405
sg_chrX_21714741_21714759	ENSMUST00000033414_Slc6a14	1264	1341	1107	980	1292	1421
sg_chrX_10485027_10485045	ENSMUST00000076354_Tspan7	1544	1673	1830	1587	1506	1716
sg_chrX_10485023_10485041	ENSMUST00000076354_Tspan7	1112	1012	1138	859	938	981
sg_chrX_10484991_10485009	ENSMUST00000076354_Tspan7	270	295	211	205	187	294
sg_chrX_10484988_10485006	ENSMUST00000076354_Tspan7	1190	1380	1329	1174	1592	1896
sg_chrX_10484939_10484957	ENSMUST00000076354_Tspan7	1947	2226	2379	2243	1793	2537
sg_chrX_10484884_10484902	ENSMUST00000076354_Tspan7	560	533	576	392	563	628
sg_chrX_10485027_10485045	ENSMUST00000115526_Tspan7	1544	1673	1830	1587	1506	1716
sg_chrX_10485023_10485041	ENSMUST00000115526_Tspan7	1112	1012	1138	859	938	981
sg_chrX_10484991_10485009	ENSMUST00000115526_Tspan7	270	295	211	205	187	294
sg_chrX_10484988_10485006	ENSMUST00000115526_Tspan7	1190	1380	1329	1174	1592	1896
sg_chrX_10484939_10484957	ENSMUST00000115526_Tspan7	1947	2226	2379	2243	1793	2537
sg_chrX_10484884_10484902	ENSMUST00000115526_Tspan7	560	533	576	392	563	628
sg_chrX_10485027_10485045	ENSMUST00000149982_Tspan7	1544	1673	1830	1587	1506	1716
sg_chrX_10485023_10485041	ENSMUST00000149982_Tspan7	1112	1012	1138	859	938	981
sg_chrX_10484991_10485009	ENSMUST00000149982_Tspan7	270	295	211	205	187	294
sg_chrX_10484988_10485006	ENSMUST00000149982_Tspan7	1190	1380	1329	1174	1592	1896
sg_chrX_10484939_10484957	ENSMUST00000149982_Tspan7	1947	2226	2379	2243	1793	2537
sg_chrX_10484884_10484902	ENSMUST00000149982_Tspan7	560	533	576	392	563	628
sg_chrX_35888689_35888707	ENSMUST00000033419_Dock11	2136	2504	2917	2493	2345	2813
sg_chrX_35888660_35888678	ENSMUST00000033419_Dock11	477	533	362	387	505	506
sg_chrX_35888648_35888666	ENSMUST00000033419_Dock11	551	622	433	471	559	697
sg_chrX_35888599_35888617	ENSMUST00000033419_Dock11	852	896	890	666	1007	888
sg_chrX_35888525_35888543	ENSMUST00000033419_Dock11	380	384	466	342	509	465
sg_chrX_35888189_35888207	ENSMUST00000033419_Dock11	864	908	1076	828	1019	1110
sg_chrX_35947336_35947354	ENSMUST00000115266_Dock11	207	236	263	210	240	228
sg_chrX_35947142_35947124	ENSMUST00000115266_Dock11	247	244	220	226	335	320
sg_chrX_35947032_35947050	ENSMUST00000115266_Dock11	1046	1190	1035	827	1009	1134
sg_chrX_35946975_35946993	ENSMUST00000115266_Dock11	586	492	579	425	494	575
sg_chrX_35946934_35946952	ENSMUST00000115266_Dock11	910	787	954	606	986	900
sg_chrX_35947157_35947139	ENSMUST00000115266_Dock11	377	381	493	410	398	562
sg_chrX_36011364_36011382	ENSMUST00000140175_Dock11	915	1036	654	719	766	934
sg_chrX_36011339_36011321	ENSMUST00000140175_Dock11	245	309	406	277	329	296
sg_chrX_36011164_36011182	ENSMUST00000140175_Dock11	224	355	350	314	293	317
sg_chrX_36011161_36011143	ENSMUST00000140175_Dock11	345	363	417	355	427	410
sg_chrX_36010952_36010934	ENSMUST00000140175_Dock11	531	537	739	549	574	650
sg_chrX_36010929_36010911	ENSMUST00000140175_Dock11	544	456	548	515	541	613
sg_chrX_36041042_36041060	ENSMUST00000115264_Dock11	1209	1239	1800	1348	1379	1607
sg_chrX_36041013_36040995	ENSMUST00000115264_Dock11	606	988	750	949	864	1006
sg_chrX_36040990_36040972	ENSMUST00000115264_Dock11	331	372	304	285	306	345
sg_chrX_36040934_36040952	ENSMUST00000115264_Dock11	572	673	494	490	566	692
sg_chrX_36040915_36040933	ENSMUST00000115264_Dock11	572	563	707	568	790	915
sg_chrX_36040905_36040887	ENSMUST00000115264_Dock11	284	377	312	299	330	501
sg_chrX_57053538_57053556	ENSMUST00000114751_Htatsf1	1384	1453	1542	1322	1613	1883
sg_chrX_57053467_57053485	ENSMUST00000114751_Htatsf1	1958	2095	2305	1863	2135	2466
sg_chrX_57053435_57053453	ENSMUST00000114751_Htatsf1	779	823	786	686	836	971
sg_chrX_57053420_57053438	ENSMUST00000114751_Htatsf1	1615	1654	1365	1357	1722	1753
sg_chrX_57053401_57053419	ENSMUST00000114751_Htatsf1	953	988	1201	1045	931	1226
sg_chrX_57053287_57053305	ENSMUST00000114751_Htatsf1	65	106	90	73	74	174
sg_chrX_57053612_57053630	ENSMUST00000088652_Htatsf1	1152	1474	1181	1074	1135	1526
sg_chrX_57053538_57053556	ENSMUST00000088652_Htatsf1	1384	1453	1542	1322	1613	1883
sg_chrX_57053435_57053453	ENSMUST00000088652_Htatsf1	779	823	786	686	836	971
sg_chrX_57053420_57053438	ENSMUST00000088652_Htatsf1	1615	1654	1365	1357	1722	1753
sg_chrX_57053401_57053419	ENSMUST00000088652_Htatsf1	953	988	1201	1045	931	1226
sg_chrX_57053287_57053305	ENSMUST00000088652_Htatsf1	65	106	90	73	74	174
sg_chrX_57053612_57053630	ENSMUST00000134785_Htatsf1	1152	1474	1181	1074	1135	1526
sg_chrX_57053538_57053556	ENSMUST00000134785_Htatsf1	1384	1453	1542	1322	1613	1883
sg_chrX_57053467_57053485	ENSMUST00000134785_Htatsf1	1958	2095	2305	1863	2135	2466
sg_chrX_57053435_57053453	ENSMUST00000134785_Htatsf1	779	823	786	686	836	971
sg_chrX_57053420_57053438	ENSMUST00000134785_Htatsf1	1615	1654	1365	1357	1722	1753
sg_chrX_57053401_57053419	ENSMUST00000134785_Htatsf1	953	988	1201	1045	931	1226
sg_chrX_114474260_114474278	ENSMUST00000113371_Klhl4	344	674	461	598	288	607
sg_chrX_114474207_114474225	ENSMUST00000113371_Klhl4	884	1031	967	1085	892	1050
sg_chrX_114474203_114474221	ENSMUST00000113371_Klhl4	1244	1483	1585	1447	1229	1612
sg_chrX_114474198_114474216	ENSMUST00000113371_Klhl4	507	656	622	546	445	591
sg_chrX_114474187_114474205	ENSMUST00000113371_Klhl4	417	367	597	478	514	503
sg_chrX_114473785_114473803	ENSMUST00000113371_Klhl4	322	265	426	429	395	443
sg_chrX_114474260_114474278	ENSMUST00000040504_Klhl4	344	674	461	598	288	607
sg_chrX_114474207_114474225	ENSMUST00000040504_Klhl4	884	1031	967	1085	892	1050
sg_chrX_114474203_114474221	ENSMUST00000040504_Klhl4	1244	1483	1585	1447	1229	1612
sg_chrX_114474198_114474216	ENSMUST00000040504_Klhl4	507	656	622	546	445	591
sg_chrX_114474187_114474205	ENSMUST00000040504_Klhl4	417	367	597	478	514	503
sg_chrX_114473785_114473803	ENSMUST00000040504_Klhl4	322	265	426	429	395	443
sg_chrX_114474260_114474278	ENSMUST00000133447_Klhl4	344	674	461	598	288	607
sg_chrX_114474207_114474225	ENSMUST00000133447_Klhl4	884	1031	967	1085	892	1050
sg_chrX_114474203_114474221	ENSMUST00000133447_Klhl4	1244	1483	1585	1447	1229	1612
sg_chrX_114474198_114474216	ENSMUST00000133447_Klhl4	507	656	622	546	445	591
sg_chrX_114474187_114474205	ENSMUST00000133447_Klhl4	417	367	597	478	514	503
sg_chrX_114474148_114474166	ENSMUST00000133447_Klhl4	896	908	945	883	1095	1064
sg_chrX_7697098_7697116	ENSMUST00000049896_Gpkow	832	876	791	660	855	992
sg_chrX_7697083_7697101	ENSMUST00000049896_Gpkow	389	422	476	407	395	451
sg_chrX_7697056_7697074	ENSMUST00000049896_Gpkow	189	151	198	235	155	149
sg_chrX_7697015_7697033	ENSMUST00000049896_Gpkow	451	509	583	502	492	562
sg_chrX_7696988_7697006	ENSMUST00000049896_Gpkow	2245	2076	2328	2104	2255	2340
sg_chrX_7696912_7696930	ENSMUST00000049896_Gpkow	614	577	711	590	651	652
sg_chrX_7703474_7703456	ENSMUST00000154562_Gpkow	459	340	518	445	336	445
sg_chrX_7703428_7703446	ENSMUST00000154562_Gpkow	388	421	320	337	423	483
sg_chrX_7703409_7703427	ENSMUST00000154562_Gpkow	688	909	867	634	746	836
sg_chrX_7703292_7703310	ENSMUST00000154562_Gpkow	388	380	338	248	414	555
sg_chrX_7703244_7703226	ENSMUST00000154562_Gpkow	1406	1443	1121	1134	1342	1444
sg_chrX_7703127_7703145	ENSMUST00000154562_Gpkow	616	660	714	458	732	712
sg_chrX_7705796_7705814	ENSMUST00000129845_Gpkow	781	902	874	738	1005	1012
sg_chrX_7705750_7705768	ENSMUST00000129845_Gpkow	549	575	637	583	558	660
sg_chrX_7705615_7705597	ENSMUST00000129845_Gpkow	334	324	313	287	400	385
sg_chrX_7705477_7705495	ENSMUST00000129845_Gpkow	718	843	1057	803	919	1058
sg_chrX_7705450_7705432	ENSMUST00000129845_Gpkow	908	1046	1292	901	825	1089
sg_chrX_7705377_7705359	ENSMUST00000129845_Gpkow	343	349	416	393	483	530
sg_chrX_52791116_52791134	ENSMUST00000101588_Ccdc160	1206	1475	1511	1279	1224	1529
sg_chrX_52791106_52791124	ENSMUST00000101588_Ccdc160	512	517	642	512	602	595
sg_chrX_52791071_52791089	ENSMUST00000101588_Ccdc160	281	275	408	330	335	377
sg_chrX_52791050_52791068	ENSMUST00000101588_Ccdc160	853	860	1268	983	916	989
sg_chrX_52791031_52791049	ENSMUST00000101588_Ccdc160	570	850	673	750	581	780
sg_chrX_52790914_52790932	ENSMUST00000101588_Ccdc160	327	348	435	320	380	410
sg_chrX_22461623_22461641	ENSMUST00000185057_Ppp1r2-ps7	1741	1713	1919	1382	1581	1623
sg_chrX_22461582_22461600	ENSMUST00000185057_Ppp1r2-ps7	1007	1239	1307	1208	1087	1487
sg_chrX_22461579_22461561	ENSMUST00000185057_Ppp1r2-ps7	787	867	851	708	757	967
sg_chrX_22461393_22461375	ENSMUST00000185057_Ppp1r2-ps7	1016	1238	1278	1232	1190	1480
sg_chrX_22461339_22461321	ENSMUST00000185057_Ppp1r2-ps7	615	782	637	552	430	766
sg_chrX_22461221_22461203	ENSMUST00000185057_Ppp1r2-ps7	384	425	335	295	395	374
sg_chrX_22461644_22461662	ENSMUST00000140102_Ppp1r2-ps7	573	692	618	591	558	625
sg_chrX_22461623_22461641	ENSMUST00000140102_Ppp1r2-ps7	1741	1713	1919	1382	1581	1623
sg_chrX_22461582_22461600	ENSMUST00000140102_Ppp1r2-ps7	1007	1239	1307	1208	1087	1487
sg_chrX_22461579_22461561	ENSMUST00000140102_Ppp1r2-ps7	787	867	851	708	757	967
sg_chrX_22461393_22461375	ENSMUST00000140102_Ppp1r2-ps7	1016	1238	1278	1232	1190	1480
sg_chrX_22461339_22461321	ENSMUST00000140102_Ppp1r2-ps7	615	782	637	552	430	766
sg_chrX_10717381_10717399	ENSMUST00000115524_Mid1ip1	1172	1155	959	901	1256	1242
sg_chrX_10717386_10717404	ENSMUST00000115524_Mid1ip1	2421	2157	2590	2271	2386	2423
sg_chrX_10717241_10717259	ENSMUST00000115524_Mid1ip1	740	825	731	708	783	937
sg_chrX_10717236_10717254	ENSMUST00000115524_Mid1ip1	625	622	798	629	616	735
sg_chrX_10717224_10717242	ENSMUST00000115524_Mid1ip1	1135	1378	950	937	1046	1341
sg_chrX_10717190_10717208	ENSMUST00000115524_Mid1ip1	1222	1714	1452	1453	1509	1715
sg_chrX_10717381_10717399	ENSMUST00000008179_Mid1ip1	1172	1155	959	901	1256	1242
sg_chrX_10717386_10717404	ENSMUST00000008179_Mid1ip1	2421	2157	2590	2271	2386	2423
sg_chrX_10717241_10717259	ENSMUST00000008179_Mid1ip1	740	825	731	708	783	937
sg_chrX_10717236_10717254	ENSMUST00000008179_Mid1ip1	625	622	798	629	616	735
sg_chrX_10717224_10717242	ENSMUST00000008179_Mid1ip1	1135	1378	950	937	1046	1341
sg_chrX_10717190_10717208	ENSMUST00000008179_Mid1ip1	1222	1714	1452	1453	1509	1715
sg_chrX_10717426_10717444	ENSMUST00000156321_Mid1ip1	1463	1345	1303	1042	1150	1152
sg_chrX_10717421_10717439	ENSMUST00000156321_Mid1ip1	855	955	700	695	1008	1096
sg_chrX_10717386_10717404	ENSMUST00000156321_Mid1ip1	2421	2157	2590	2271	2386	2423
sg_chrX_10717381_10717399	ENSMUST00000156321_Mid1ip1	1172	1155	959	901	1256	1242
sg_chrX_10717241_10717259	ENSMUST00000156321_Mid1ip1	740	825	731	708	783	937
sg_chrX_10717224_10717242	ENSMUST00000156321_Mid1ip1	1135	1378	950	937	1046	1341
sg_chrX_10714890_10714872	ENSMUST00000125623_Mid1ip1	1368	1513	1662	1237	1540	1698
sg_chrX_10714791_10714773	ENSMUST00000125623_Mid1ip1	536	574	751	576	643	708
sg_chrX_10714742_10714724	ENSMUST00000125623_Mid1ip1	1443	1377	1543	1369	1525	1704
sg_chrX_10714720_10714702	ENSMUST00000125623_Mid1ip1	960	960	1095	966	833	892
sg_chrX_10714661_10714679	ENSMUST00000125623_Mid1ip1	1089	1030	1316	1041	1142	1310
sg_chrX_10714623_10714641	ENSMUST00000125623_Mid1ip1	789	825	878	733	768	976
sg_chrX_10714890_10714872	ENSMUST00000144356_Mid1ip1	1368	1513	1662	1237	1540	1698
sg_chrX_10714791_10714773	ENSMUST00000144356_Mid1ip1	536	574	751	576	643	708
sg_chrX_10714742_10714724	ENSMUST00000144356_Mid1ip1	1443	1377	1543	1369	1525	1704
sg_chrX_10714720_10714702	ENSMUST00000144356_Mid1ip1	960	960	1095	966	833	892
sg_chrX_10714661_10714679	ENSMUST00000144356_Mid1ip1	1089	1030	1316	1041	1142	1310
sg_chrX_10714623_10714641	ENSMUST00000144356_Mid1ip1	789	825	878	733	768	976
sg_chrX_114904911_114904929	ENSMUST00000059509_Ube2dnl1	1204	1349	1412	1185	1522	1704
sg_chrX_114904900_114904918	ENSMUST00000059509_Ube2dnl1	385	451	376	296	456	524
sg_chrX_114904895_114904913	ENSMUST00000059509_Ube2dnl1	276	317	303	243	281	324
sg_chrX_114904844_114904862	ENSMUST00000059509_Ube2dnl1	203	337	298	314	398	469
sg_chrX_114904829_114904847	ENSMUST00000059509_Ube2dnl1	932	1116	1290	1018	999	1239
sg_chrX_114904697_114904715	ENSMUST00000059509_Ube2dnl1	1155	1034	853	912	1087	1116
sg_chrX_114907530_114907548	ENSMUST00000062695_Ube2dnl2	1027	1107	1347	1061	1197	1234
sg_chrX_114907284_114907302	ENSMUST00000062695_Ube2dnl2	1612	1578	1780	1434	1501	1635
sg_chrX_114907276_114907294	ENSMUST00000062695_Ube2dnl2	1829	1964	2024	1880	1748	2000
sg_chrX_114907273_114907291	ENSMUST00000062695_Ube2dnl2	634	560	420	346	624	646
sg_chrX_114907268_114907286	ENSMUST00000062695_Ube2dnl2	318	251	315	242	283	319
sg_chrX_114907203_114907221	ENSMUST00000062695_Ube2dnl2	1095	1360	1075	996	1063	1339
sg_chrX_7822189_7822207	ENSMUST00000009875_Kcnd1	383	504	539	496	399	563
sg_chrX_7822183_7822201	ENSMUST00000009875_Kcnd1	1800	1969	1867	1481	1746	1804
sg_chrX_7822161_7822179	ENSMUST00000009875_Kcnd1	487	726	445	534	512	808
sg_chrX_7822145_7822163	ENSMUST00000009875_Kcnd1	660	688	508	408	551	633
sg_chrX_7822045_7822063	ENSMUST00000009875_Kcnd1	613	643	446	401	545	622
sg_chrX_7822021_7822039	ENSMUST00000009875_Kcnd1	1109	873	805	558	947	874
sg_chrX_7822189_7822207	ENSMUST00000125440_Kcnd1	383	504	539	496	399	563
sg_chrX_7822183_7822201	ENSMUST00000125440_Kcnd1	1800	1969	1867	1481	1746	1804
sg_chrX_7822161_7822179	ENSMUST00000125440_Kcnd1	487	726	445	534	512	808
sg_chrX_7822145_7822163	ENSMUST00000125440_Kcnd1	660	688	508	408	551	633
sg_chrX_7822045_7822063	ENSMUST00000125440_Kcnd1	613	643	446	401	545	622
sg_chrX_7822021_7822039	ENSMUST00000125440_Kcnd1	1109	873	805	558	947	874
sg_chrX_76393281_76393263	ENSMUST00000101419_Cldn34b4	1522	1649	1207	1283	1692	1981
sg_chrX_76393195_76393213	ENSMUST00000101419_Cldn34b4	255	215	358	286	366	326
sg_chrX_76393103_76393085	ENSMUST00000101419_Cldn34b4	298	375	483	370	293	361
sg_chrX_76393035_76393053	ENSMUST00000101419_Cldn34b4	706	904	1050	916	809	967
sg_chrX_76393003_76393021	ENSMUST00000101419_Cldn34b4	379	389	360	322	361	334
sg_chrX_76392895_76392913	ENSMUST00000101419_Cldn34b4	1056	996	762	679	892	953
sg_chrX_76393402_76393420	ENSMUST00000178974_Cldn34b4	455	603	353	428	461	513
sg_chrX_76393386_76393368	ENSMUST00000178974_Cldn34b4	1617	1734	1767	1467	1739	1952
sg_chrX_76393281_76393263	ENSMUST00000178974_Cldn34b4	1522	1649	1207	1283	1692	1981
sg_chrX_76393195_76393213	ENSMUST00000178974_Cldn34b4	255	215	358	286	366	326
sg_chrX_76393103_76393085	ENSMUST00000178974_Cldn34b4	298	375	483	370	293	361
sg_chrX_76393035_76393053	ENSMUST00000178974_Cldn34b4	706	904	1050	916	809	967
sg_chrX_52912163_52912181	ENSMUST00000078944_Phf6	919	832	896	670	782	1021
sg_chrX_52912156_52912174	ENSMUST00000078944_Phf6	510	604	381	404	604	748
sg_chrX_52912144_52912162	ENSMUST00000078944_Phf6	791	900	857	748	870	952
sg_chrX_52912130_52912148	ENSMUST00000078944_Phf6	783	858	1062	808	846	1209
sg_chrX_52912086_52912104	ENSMUST00000078944_Phf6	419	420	417	353	586	531
sg_chrX_52912073_52912091	ENSMUST00000078944_Phf6	1144	930	1153	830	1268	1183
sg_chrX_52912163_52912181	ENSMUST00000101587_Phf6	919	832	896	670	782	1021
sg_chrX_52912156_52912174	ENSMUST00000101587_Phf6	510	604	381	404	604	748
sg_chrX_52912144_52912162	ENSMUST00000101587_Phf6	791	900	857	748	870	952
sg_chrX_52912130_52912148	ENSMUST00000101587_Phf6	783	858	1062	808	846	1209
sg_chrX_52912086_52912104	ENSMUST00000101587_Phf6	419	420	417	353	586	531
sg_chrX_52912073_52912091	ENSMUST00000101587_Phf6	1144	930	1153	830	1268	1183
sg_chrX_52912163_52912181	ENSMUST00000154864_Phf6	919	832	896	670	782	1021
sg_chrX_52912156_52912174	ENSMUST00000154864_Phf6	510	604	381	404	604	748
sg_chrX_52912144_52912162	ENSMUST00000154864_Phf6	791	900	857	748	870	952
sg_chrX_52912130_52912148	ENSMUST00000154864_Phf6	783	858	1062	808	846	1209
sg_chrX_52912086_52912104	ENSMUST00000154864_Phf6	419	420	417	353	586	531
sg_chrX_52912073_52912091	ENSMUST00000154864_Phf6	1144	930	1153	830	1268	1183
sg_chrX_52924355_52924373	ENSMUST00000177780_Phf6	863	1013	1401	1076	1150	1246
sg_chrX_52924292_52924310	ENSMUST00000177780_Phf6	391	411	416	417	332	360
sg_chrX_52924241_52924259	ENSMUST00000177780_Phf6	680	585	694	575	490	646
sg_chrX_52924187_52924205	ENSMUST00000177780_Phf6	1152	1017	1073	967	1042	1261
sg_chrX_52924075_52924093	ENSMUST00000177780_Phf6	497	582	664	705	626	677
sg_chrX_52924044_52924062	ENSMUST00000177780_Phf6	728	598	882	764	725	756
sg_chrX_52924355_52924373	ENSMUST00000179014_Phf6	863	1013	1401	1076	1150	1246
sg_chrX_52924292_52924310	ENSMUST00000179014_Phf6	391	411	416	417	332	360
sg_chrX_52924241_52924259	ENSMUST00000179014_Phf6	680	585	694	575	490	646
sg_chrX_52924187_52924205	ENSMUST00000179014_Phf6	1152	1017	1073	967	1042	1261
sg_chrX_52924075_52924093	ENSMUST00000179014_Phf6	497	582	664	705	626	677
sg_chrX_52924044_52924062	ENSMUST00000179014_Phf6	728	598	882	764	725	756
sg_chrX_86191700_86191718	ENSMUST00000026036_Nr0b1	1032	858	1091	769	994	867
sg_chrX_86191604_86191622	ENSMUST00000026036_Nr0b1	658	508	497	311	533	475
sg_chrX_86191553_86191571	ENSMUST00000026036_Nr0b1	349	263	315	256	435	303
sg_chrX_86191538_86191556	ENSMUST00000026036_Nr0b1	726	633	355	362	786	690
sg_chrX_86191529_86191547	ENSMUST00000026036_Nr0b1	1716	1284	1833	1276	1845	1473
sg_chrX_86191486_86191504	ENSMUST00000026036_Nr0b1	1640	1257	1591	1045	1725	1403
sg_chrX_77456380_77456398	ENSMUST00000119715_Gm5937	1382	1308	1264	1255	1610	2003
sg_chrX_77456314_77456296	ENSMUST00000119715_Gm5937	524	492	527	526	569	603
sg_chrX_77456281_77456263	ENSMUST00000119715_Gm5937	1358	1287	1348	1070	1131	1459
sg_chrX_77456209_77456227	ENSMUST00000119715_Gm5937	439	400	422	366	549	578
sg_chrX_77456173_77456191	ENSMUST00000119715_Gm5937	178	271	228	203	208	239
sg_chrX_77456114_77456132	ENSMUST00000119715_Gm5937	637	719	880	721	808	875
sg_chrX_119927058_119927076	ENSMUST00000040961_Pabpc5	506	537	293	275	498	575
sg_chrX_119927051_119927069	ENSMUST00000040961_Pabpc5	1272	1110	1167	826	1382	1099
sg_chrX_119927030_119927048	ENSMUST00000040961_Pabpc5	816	849	948	807	919	1075
sg_chrX_119927017_119927035	ENSMUST00000040961_Pabpc5	1780	1882	2628	2186	1996	2201
sg_chrX_119927010_119927028	ENSMUST00000040961_Pabpc5	538	601	691	522	691	695
sg_chrX_119927003_119927021	ENSMUST00000040961_Pabpc5	526	524	535	476	580	631
sg_chrX_119927058_119927076	ENSMUST00000113366_Pabpc5	506	537	293	275	498	575
sg_chrX_119927051_119927069	ENSMUST00000113366_Pabpc5	1272	1110	1167	826	1382	1099
sg_chrX_119927030_119927048	ENSMUST00000113366_Pabpc5	816	849	948	807	919	1075
sg_chrX_119927017_119927035	ENSMUST00000113366_Pabpc5	1780	1882	2628	2186	1996	2201
sg_chrX_119927010_119927028	ENSMUST00000113366_Pabpc5	538	601	691	522	691	695
sg_chrX_119927003_119927021	ENSMUST00000113366_Pabpc5	526	524	535	476	580	631
sg_chrX_120290227_120290245	ENSMUST00000192977_Pcdh11x	426	463	596	435	533	584
sg_chrX_120290186_120290204	ENSMUST00000192977_Pcdh11x	2646	2610	2036	1728	2521	2653
sg_chrX_120290179_120290197	ENSMUST00000192977_Pcdh11x	1030	1079	952	891	961	1078
sg_chrX_120290127_120290145	ENSMUST00000192977_Pcdh11x	1453	1310	1416	1227	1418	1373
sg_chrX_120290062_120290080	ENSMUST00000192977_Pcdh11x	568	608	533	370	675	620
sg_chrX_120290059_120290077	ENSMUST00000192977_Pcdh11x	1024	1033	1224	1033	1150	1321
sg_chrX_120290227_120290245	ENSMUST00000113358_Pcdh11x	426	463	596	435	533	584
sg_chrX_120290186_120290204	ENSMUST00000113358_Pcdh11x	2646	2610	2036	1728	2521	2653
sg_chrX_120290179_120290197	ENSMUST00000113358_Pcdh11x	1030	1079	952	891	961	1078
sg_chrX_120290127_120290145	ENSMUST00000113358_Pcdh11x	1453	1310	1416	1227	1418	1373
sg_chrX_120290062_120290080	ENSMUST00000113358_Pcdh11x	568	608	533	370	675	620
sg_chrX_120290059_120290077	ENSMUST00000113358_Pcdh11x	1024	1033	1224	1033	1150	1321
sg_chrX_120290227_120290245	ENSMUST00000195088_Pcdh11x	426	463	596	435	533	584
sg_chrX_120290186_120290204	ENSMUST00000195088_Pcdh11x	2646	2610	2036	1728	2521	2653
sg_chrX_120290179_120290197	ENSMUST00000195088_Pcdh11x	1030	1079	952	891	961	1078
sg_chrX_120290127_120290145	ENSMUST00000195088_Pcdh11x	1453	1310	1416	1227	1418	1373
sg_chrX_120290062_120290080	ENSMUST00000195088_Pcdh11x	568	608	533	370	675	620
sg_chrX_120290059_120290077	ENSMUST00000195088_Pcdh11x	1024	1033	1224	1033	1150	1321
sg_chrX_120290227_120290245	ENSMUST00000113364_Pcdh11x	426	463	596	435	533	584
sg_chrX_120290186_120290204	ENSMUST00000113364_Pcdh11x	2646	2610	2036	1728	2521	2653
sg_chrX_120290179_120290197	ENSMUST00000113364_Pcdh11x	1030	1079	952	891	961	1078
sg_chrX_120290127_120290145	ENSMUST00000113364_Pcdh11x	1453	1310	1416	1227	1418	1373
sg_chrX_120290062_120290080	ENSMUST00000113364_Pcdh11x	568	608	533	370	675	620
sg_chrX_120290059_120290077	ENSMUST00000113364_Pcdh11x	1024	1033	1224	1033	1150	1321
sg_chrX_120290227_120290245	ENSMUST00000050239_Pcdh11x	426	463	596	435	533	584
sg_chrX_120290186_120290204	ENSMUST00000050239_Pcdh11x	2646	2610	2036	1728	2521	2653
sg_chrX_120290179_120290197	ENSMUST00000050239_Pcdh11x	1030	1079	952	891	961	1078
sg_chrX_120290127_120290145	ENSMUST00000050239_Pcdh11x	1453	1310	1416	1227	1418	1373
sg_chrX_120290062_120290080	ENSMUST00000050239_Pcdh11x	568	608	533	370	675	620
sg_chrX_120290059_120290077	ENSMUST00000050239_Pcdh11x	1024	1033	1224	1033	1150	1321
sg_chrX_120363977_120363959	ENSMUST00000192677_Pcdh11x	1084	1065	1188	1020	1101	1303
sg_chrX_120363937_120363919	ENSMUST00000192677_Pcdh11x	323	348	322	319	279	299
sg_chrX_120363894_120363876	ENSMUST00000192677_Pcdh11x	646	707	735	595	610	753
sg_chrX_120363818_120363800	ENSMUST00000192677_Pcdh11x	446	482	407	391	410	520
sg_chrX_120363609_120363627	ENSMUST00000192677_Pcdh11x	500	473	473	474	627	646
sg_chrX_120363595_120363577	ENSMUST00000192677_Pcdh11x	235	245	321	209	247	271
sg_chrX_77510956_77510974	ENSMUST00000088217_Tbl1x	831	986	574	627	976	1162
sg_chrX_77510921_77510939	ENSMUST00000088217_Tbl1x	961	1002	1285	991	1087	1108
sg_chrX_77510912_77510930	ENSMUST00000088217_Tbl1x	1933	1920	2325	1677	2076	2232
sg_chrX_77510908_77510926	ENSMUST00000088217_Tbl1x	839	1094	1030	983	1121	1595
sg_chrX_77510891_77510909	ENSMUST00000088217_Tbl1x	608	495	795	504	629	766
sg_chrX_77510787_77510805	ENSMUST00000088217_Tbl1x	802	733	675	778	722	1020
sg_chrX_77510956_77510974	ENSMUST00000133893_Tbl1x	831	986	574	627	976	1162
sg_chrX_77510921_77510939	ENSMUST00000133893_Tbl1x	961	1002	1285	991	1087	1108
sg_chrX_77510912_77510930	ENSMUST00000133893_Tbl1x	1933	1920	2325	1677	2076	2232
sg_chrX_77510908_77510926	ENSMUST00000133893_Tbl1x	839	1094	1030	983	1121	1595
sg_chrX_77510891_77510909	ENSMUST00000133893_Tbl1x	608	495	795	504	629	766
sg_chrX_77510787_77510805	ENSMUST00000133893_Tbl1x	802	733	675	778	722	1020
sg_chrX_52988107_52988125	ENSMUST00000026723_Hprt	1128	1338	1480	1215	1343	1522
sg_chrX_52988049_52988067	ENSMUST00000026723_Hprt	1416	1354	1405	1203	1599	1501
sg_chrX_52988017_52988035	ENSMUST00000026723_Hprt	866	882	1025	991	921	1008
sg_chrX_52988007_52988025	ENSMUST00000026723_Hprt	391	486	505	402	452	566
sg_chrX_52987996_52988014	ENSMUST00000026723_Hprt	688	630	550	515	480	653
sg_chrX_52987965_52987983	ENSMUST00000026723_Hprt	71	77	43	49	104	96
sg_chrX_57087979_57087961	ENSMUST00000033465_Vgll1	1514	1568	1196	1167	1343	1691
sg_chrX_57087741_57087759	ENSMUST00000033465_Vgll1	118	163	216	141	132	160
sg_chrX_57087643_57087661	ENSMUST00000033465_Vgll1	653	854	733	734	727	888
sg_chrX_57087630_57087612	ENSMUST00000033465_Vgll1	772	949	1017	837	879	1032
sg_chrX_57087605_57087587	ENSMUST00000033465_Vgll1	1152	1193	1051	949	994	1171
sg_chrX_57087946_57087964	ENSMUST00000033465_Vgll1	1733	1943	1701	1586	1521	1787
sg_chrX_57099533_57099515	ENSMUST00000141936_Vgll1	899	922	1137	984	1072	984
sg_chrX_57099402_57099384	ENSMUST00000141936_Vgll1	669	882	917	892	858	875
sg_chrX_57099216_57099234	ENSMUST00000141936_Vgll1	253	279	237	196	301	352
sg_chrX_57099084_57099102	ENSMUST00000141936_Vgll1	984	942	950	866	1055	1088
sg_chrX_57099065_57099083	ENSMUST00000141936_Vgll1	836	941	1066	1021	842	1022
sg_chrX_57099501_57099519	ENSMUST00000141936_Vgll1	276	292	313	298	326	399
sg_chrX_57089219_57089237	ENSMUST00000114746_Vgll1	788	879	507	542	676	927
sg_chrX_57089216_57089234	ENSMUST00000114746_Vgll1	1945	1962	1988	1574	1764	2104
sg_chrX_57089210_57089228	ENSMUST00000114746_Vgll1	1523	1684	1938	1616	1679	1986
sg_chrX_57089200_57089218	ENSMUST00000114746_Vgll1	577	639	687	602	568	757
sg_chrX_57089105_57089123	ENSMUST00000114746_Vgll1	237	403	331	333	252	328
sg_chrX_57088952_57088970	ENSMUST00000114746_Vgll1	334	330	321	406	363	462
sg_chrX_57089219_57089237	ENSMUST00000114745_Vgll1	788	879	507	542	676	927
sg_chrX_57089216_57089234	ENSMUST00000114745_Vgll1	1945	1962	1988	1574	1764	2104
sg_chrX_57089210_57089228	ENSMUST00000114745_Vgll1	1523	1684	1938	1616	1679	1986
sg_chrX_57089200_57089218	ENSMUST00000114745_Vgll1	577	639	687	602	568	757
sg_chrX_57089105_57089123	ENSMUST00000114745_Vgll1	237	403	331	333	252	328
sg_chrX_57088952_57088970	ENSMUST00000114745_Vgll1	334	330	321	406	363	462
sg_chrX_7841703_7841721	ENSMUST00000033494_Otud5	624	703	732	638	648	766
sg_chrX_7841826_7841844	ENSMUST00000033494_Otud5	1899	2068	2152	2083	2004	2343
sg_chrX_7841785_7841767	ENSMUST00000033494_Otud5	744	686	601	497	702	733
sg_chrX_7841755_7841737	ENSMUST00000033494_Otud5	776	639	652	536	540	544
sg_chrX_7841722_7841704	ENSMUST00000033494_Otud5	1853	2043	2028	1870	1860	2012
sg_chrX_7841667_7841685	ENSMUST00000033494_Otud5	1745	1717	1641	1468	1437	1703
sg_chrX_7841703_7841721	ENSMUST00000115666_Otud5	624	703	732	638	648	766
sg_chrX_7841858_7841840	ENSMUST00000115666_Otud5	765	695	1106	866	805	837
sg_chrX_7841785_7841767	ENSMUST00000115666_Otud5	744	686	601	497	702	733
sg_chrX_7841755_7841737	ENSMUST00000115666_Otud5	776	639	652	536	540	544
sg_chrX_7841722_7841704	ENSMUST00000115666_Otud5	1853	2043	2028	1870	1860	2012
sg_chrX_7841667_7841685	ENSMUST00000115666_Otud5	1745	1717	1641	1468	1437	1703
sg_chrX_7842013_7842031	ENSMUST00000115667_Otud5	594	658	569	504	581	611
sg_chrX_7841954_7841972	ENSMUST00000115667_Otud5	824	917	886	727	826	1063
sg_chrX_7841950_7841968	ENSMUST00000115667_Otud5	667	616	729	635	695	819
sg_chrX_7841906_7841924	ENSMUST00000115667_Otud5	354	313	289	330	372	505
sg_chrX_7841870_7841888	ENSMUST00000115667_Otud5	564	425	688	449	629	634
sg_chrX_7841703_7841721	ENSMUST00000115667_Otud5	624	703	732	638	648	766
sg_chrX_7842013_7842031	ENSMUST00000115668_Otud5	594	658	569	504	581	611
sg_chrX_7841954_7841972	ENSMUST00000115668_Otud5	824	917	886	727	826	1063
sg_chrX_7841950_7841968	ENSMUST00000115668_Otud5	667	616	729	635	695	819
sg_chrX_7841906_7841924	ENSMUST00000115668_Otud5	354	313	289	330	372	505
sg_chrX_7841870_7841888	ENSMUST00000115668_Otud5	564	425	688	449	629	634
sg_chrX_7841703_7841721	ENSMUST00000115668_Otud5	624	703	732	638	648	766
sg_chrX_7842013_7842031	ENSMUST00000115665_Otud5	594	658	569	504	581	611
sg_chrX_7841954_7841972	ENSMUST00000115665_Otud5	824	917	886	727	826	1063
sg_chrX_7841950_7841968	ENSMUST00000115665_Otud5	667	616	729	635	695	819
sg_chrX_7841906_7841924	ENSMUST00000115665_Otud5	354	313	289	330	372	505
sg_chrX_7841870_7841888	ENSMUST00000115665_Otud5	564	425	688	449	629	634
sg_chrX_7841703_7841721	ENSMUST00000115665_Otud5	624	703	732	638	648	766
sg_chrX_7841361_7841379	ENSMUST00000152899_Otud5	506	582	533	441	359	416
sg_chrX_7841320_7841338	ENSMUST00000152899_Otud5	1691	1811	1741	1662	1859	1943
sg_chrX_7841284_7841302	ENSMUST00000152899_Otud5	1121	998	1175	851	1136	1201
sg_chrX_7841221_7841239	ENSMUST00000152899_Otud5	590	787	858	821	970	1111
sg_chrX_7841142_7841124	ENSMUST00000152899_Otud5	646	646	703	610	599	677
sg_chrX_7840901_7840919	ENSMUST00000152899_Otud5	753	760	935	584	762	797
sg_chrX_7842059_7842077	ENSMUST00000150644_Otud5	648	643	491	440	628	732
sg_chrX_7842508_7842526	ENSMUST00000150644_Otud5	341	331	365	375	410	473
sg_chrX_7842465_7842483	ENSMUST00000150644_Otud5	1595	1600	1726	1461	1477	1702
sg_chrX_7842415_7842433	ENSMUST00000150644_Otud5	570	756	556	574	547	580
sg_chrX_7842413_7842395	ENSMUST00000150644_Otud5	665	666	711	662	785	817
sg_chrX_7842345_7842363	ENSMUST00000150644_Otud5	1250	1422	1721	1426	1352	1433
sg_chrX_7842059_7842077	ENSMUST00000130908_Otud5	648	643	491	440	628	732
sg_chrX_7842508_7842526	ENSMUST00000130908_Otud5	341	331	365	375	410	473
sg_chrX_7842465_7842483	ENSMUST00000130908_Otud5	1595	1600	1726	1461	1477	1702
sg_chrX_7842415_7842433	ENSMUST00000130908_Otud5	570	756	556	574	547	580
sg_chrX_7842413_7842395	ENSMUST00000130908_Otud5	665	666	711	662	785	817
sg_chrX_7842345_7842363	ENSMUST00000130908_Otud5	1250	1422	1721	1426	1352	1433
sg_chrX_123103531_123103549	ENSMUST00000113348_Cldn34c1	519	522	725	552	682	734
sg_chrX_123103502_123103484	ENSMUST00000113348_Cldn34c1	1008	1073	1030	874	1065	1126
sg_chrX_123103478_123103460	ENSMUST00000113348_Cldn34c1	1348	1471	1725	1501	1351	1604
sg_chrX_123103444_123103426	ENSMUST00000113348_Cldn34c1	825	838	858	744	816	895
sg_chrX_123103412_123103394	ENSMUST00000113348_Cldn34c1	750	926	1297	1041	998	1041
sg_chrX_123103393_123103375	ENSMUST00000113348_Cldn34c1	440	433	531	400	471	517
sg_chrX_123103499_123103481	ENSMUST00000113343_Cldn34c1	1078	999	1180	896	1013	1105
sg_chrX_123103478_123103460	ENSMUST00000113343_Cldn34c1	1348	1471	1725	1501	1351	1604
sg_chrX_123103444_123103426	ENSMUST00000113343_Cldn34c1	825	838	858	744	816	895
[truncated: 16,006 more rows]

## Sheet: 5
Gene	sgRNA	Top|beta	Top|wald-fdr
[truncated: 2,718 more rows]

## Sheet: 6
sgRNA	Gene	R1_Top	R1_Unsorted	R2_Top	R2_Unsorted	R3_Top	R3_Unsorted
[truncated: 4,866 more rows]

[truncated: 2 more sheets: 7, 8]
