# Supplementary material for: GATA transcription factors drive initial Xist upregulation after fertilization through direct activation of long-range enhancers
Source: Nat Cell Biol. 2023 Nov 6;25(11):1704–15. doi: 10.1038/s41556-023-01266-x (PMC10635832; doi:10.1038/s41556-023-01266-x)
Supplement: Supplementary file 3 — Bulk RNA-seq on TX1072 XX and XO cells. Related to Extended Data Fig. 2. [file 41556_2023_1266_MOESM3_ESM.xlsx]

## Sheet: Index
Sheet Number	Description
1	RNA-seq mapping statistics
2	RNA-seq TPM table

## Sheet: 1
Sample	Total Fragments	Mapped Fragmebts	Mapped Fraction	Filtered Fragments
I-0h-XX	59322097	46739756	78.79%	46739742
I-0h-XO	64636704	50869289	78.70%	50869279
I_24h-XX	53477142	42950022	80.31%	42950002
I_24h-XO	54916665	43723734	79.62%	43723727
I_48h-XX	44584577	32151273	72.11%	32151269
I_48h-XO	59849827	42854363	71.60%	42854348
I_72h-XX	42988088	33782855	78.59%	33782837
I_72h-XO	51235497	40201959	78.47%	40201950
I_96h-XX	42166772	33634437	79.77%	33634420
I_96h-XO	42673725	33260319	77.94%	33260308
II_0h-XX	41227667	33032128	80.12%	33032106
II_0h-XO	55721739	41986806	75.35%	41986802
II_24h-XX	64801419	47772918	73.72%	47772872
II_24h-XO	58271233	45665472	78.37%	45665452
II_48h-XX	53675772	41751632	77.78%	41751602
II_48h-XO	55164932	42828444	77.64%	42828426
II_72h-XX	48101932	33758396	70.18%	33758389
II_72h-XO	28589149	17330176	60.62%	17330159
II_96h-XX	45504337	35909454	78.91%	35909438
II_96h-XO	56768348	45509962	80.17%	45509934
III_0h-XX	41443835	30594889	73.82%	30594893
III_0h-XO	49708770	37545512	75.53%	37545501
III_24h-XX	51761348	41182131	79.56%	41182115
III_24h-XO	50663150	39926907	78.81%	39926894
III_48h-XX	57864830	44471738	76.85%	44471720
III_48h-XO	63987785	49512966	77.38%	49512949
III_72h-XX	49148154	37117421	75.52%	37117407
III_72h-XO	45537495	33295768	73.12%	33295757
III_96h-XX	51899487	39515542	76.14%	39515527
III_96h-XO	38645510	29454334	76.22%	29454326

## Sheet: 2
gene	gene_id	I_0h_XX	I_0h_XO	I_24h_XX	I_24h_XO	I_48h_XX	I_48h_XO	I_72h_XX	I_72h_XO	I_96h_XX	I_96h_XO	II_0h_XX	II_0h_XO	II_24h_XX	II_24h_XO	II_48h_XX	II_48h_XO	II_72h_XX	II_72h_XO	II_96h_XX	II_96h_XO	III_0h_XX	III_0h_XO	III_24h_XX	III_24h_XO	III_48h_XX	III_48h_XO	III_72h_XX	III_72h_XO	III_96h_XX	III_96h_XO
4933401J01Rik	ENSMUSG00000102693.1	0	0	0	0	0	0.224413	0	0	0	0	0	0	0	0	0	0	0	0	0	0	0	0	0	0	0	0	0	0	0	0
Gm26206	ENSMUSG00000064842.1	0	0	0	0	0	0	0	0	0	0	0	0	0	0	0	0	0	0	0	0	0	0	0	0	0	0	0	0	0	0
Xkr4	ENSMUSG00000051951.5	0.0110492	0	0.0397685	0.0489593	1.84082	0.735524	1.94965	2.57818	3.87812	7.02174	0.0497991	0.0120475	0.100677	0.103517	1.16674	0.717863	1.14193	3.00561	4.48275	8.11575	0	0	0.128603	0.128799	1.59668	0.819571	2.79106	3.03739	5.00508	9.51462
Gm18956	ENSMUSG00000102851.1	0	0	0	0	0	0	0	0	0	0	0	0	0	0	0	0	0	0	0	0	0	0	0	0	0	0	0	0	0	0
Gm37180	ENSMUSG00000103377.1	0	0	0.0286566	0.0264596	0.0765269	0.08518	0.47585	0.228652	0.387475	0.868382	0.0358846	0	0.0241821	0	0.108482	0.052605	0.143522	0.279458	0.443585	0.729843	0	0	0	0.0309369	0.244604	0	0.471901	0.364784	0.483026	1.32699
Gm37363	ENSMUSG00000104017.1	0.0301541	0	0	0	0.0966097	0.0358445	0.214545	0.144328	0.222345	0.657762	0	0.0328785	0	0	0.171188	0.033205	0.181186	0	0.172306	0.779624	0	0	0	0.0390556	0.137242	0.0580951	0.212765	0.736821	0.284566	1.11682
Gm37686	ENSMUSG00000103025.1	0	0	0	0	0.0467149	0	0.0829933	0.31405	0.258032	0.33926	0	0	0	0.0303561	0	0	0	0.170592	0.0833172	0.308439	0	0	0	0	0.0995435	0.0280915	0.164609	0.222678	0.2752	0.702037
Gm1992	ENSMUSG00000089699.1	0	0	0	0	0	0	0	0	0	0	0	0	0	0	0	0	0	0	0	0	0	0	0	0	0	0	0	0	0	0
Gm37329	ENSMUSG00000103201.1	0.0327341	0	0	0	0.0524379	0.0389114	0.232902	0.0783386	0.386191	0.761644	0	0	0	0	0.074334	0.144184	0.0393377	0.0957454	0.233811	0.538574	0	0	0.0423329	0	0.223477	0.0315329	0.554326	0.199966	0.176522	0.606187
Gm7341	ENSMUSG00000103147.1	0	0	0	0	0	0	0	0	0	0	0	0	0	0	0	0.160144	0	0	0	0	0	0	0	0	0	0	0	0	0	0
Gm38148	ENSMUSG00000103161.1	0	0.020316	0	0	0.107435	0.0531479	0.286302	0.294251	0.494519	0.71521	0	0	0	0	0.0761479	0.0492342	0.0805954	0.196164	0.287419	0.551716	0	0	0.0578212	0	0.22893	0.0430698	0.252379	0.238987	0.482213	1.03497
Gm19938	ENSMUSG00000102331.1	0	0	0.123938	0.0915489	0.430267	0.319279	0.970211	1.13724	1.03596	2.37361	0.0310398	0	0.0418345	0.0645219	0.258048	0.182011	0.397264	0.543889	1.09206	1.65111	0	0	0.0267195	0	0.39965	0.238833	1.25372	1.19903	1.64339	2.9461
Gm10568	ENSMUSG00000102348.1	0	0	0	0	0	0	0	0	0	0	0	0	0	0	0.0467886	0	0	0	0	0	0	0	0.0532918	0	0	0	0	0	0	0
Gm38385	ENSMUSG00000102592.1	0	0	0	0	0	0	0	0	0	0	0	0	0	0	0	0	0	0	0	0	0	0	0	0	0	0	0	0	0	0
Gm27396	ENSMUSG00000088333.2	0	0	0	0	0	0	0	0	0	0	0	0	0	0	0	0	0	0	0	0	0	0	0	0	0	0	0	0	0	0
Gm37381	ENSMUSG00000102343.1	4.44287	4.08244	3.49428	3.99196	4.11214	3.34481	4.00403	3.1307	3.20321	1.86649	7.56465	4.52132	6.54706	6.21787	4.54007	2.98979	4.56794	3.46537	6.76995	5.80146	7.21592	4.89962	6.95864	6.71346	3.98804	3.18609	6.47868	3.54335	6.12277	3.83951
Rp1	ENSMUSG00000025900.13	0.038286	0	0	0	0	0	0	0.00654466	0	0.00795376	0.0328677	0	0.00553727	0.00569347	0	0.0060228	0	0.0159977	0	0.0192832	0.0543342	0	0.00707325	0	0.00622332	0	0.00771836	0.0250587	0.00737362	0
Gm6101	ENSMUSG00000102948.1	0.0360654	0	0	0	0	0	0	0	0	0	0	0	0.0365128	0	0	0	0	0.105489	0	0.0423845	0	0	0	0	0	0	0	0	0	0
Gm37483	ENSMUSG00000104123.1	0	0	0	0	0	0	0	0	0	0	0	0	0	0	0	0	0	0	0	0.0533234	0	0	0	0	0	0	0	0	0	0
Sox17	ENSMUSG00000025902.13	0.155213	0.0512924	0.237	0.312613	0.497281	0.33546	0.180709	0.388336	1.16529	1.43636	0.211984	0.169236	0.357132	0.102818	0.368485	0.279682	0.0508703	0.0825433	0.483771	0.165825	0.260322	0.163692	0.656923	0.274134	0.272938	0.475736	0.258858	0.172393	0.380455	0.261301
Gm37587	ENSMUSG00000104238.1	0	0	0	0	0	0	0	0.0276213	0	0.0335683	0	0	0	0	0	0	0	0	0	0.0271278	0	0	0	0	0	0	0.0325748	0	0	0
Gm7357	ENSMUSG00000102269.1	0.517782	0.675135	0.729236	0.548636	0.649136	0.133803	0.416451	0.0808137	0.365193	0.261902	0.473494	0.466377	0.934452	0.328082	0.204487	0.14874	0.270537	0.263388	0.611035	0.39685	0.351435	1.10269	0.960749	0.553999	0.358614	0.281919	0.381226	0.206284	0.576649	0.291825
Gm22307	ENSMUSG00000096126.1	0	0	0	0	0	0	0	0	0	0	0	0	0	0	0	0	0	0	0	0	0.893069	0	0	0	0	0	0	0	0	0
Gm38076	ENSMUSG00000103003.1	0	0	0	0	0	0	0	0	0	0	0	0	0	0	0	0	0	0	0	0	0	0	0	0	0	0	0	0	0	0
Gm37323	ENSMUSG00000104328.1	0	0.022067	0	0	0	0.0288643	0	0	0.0358094	0	0	0	0	0	0	0	0.0291806	0	0	0.0285366	0	0	0	0	0	0	0.0342664	0	0.0327359	0.0899334
Gm7369	ENSMUSG00000102735.1	0	0	0	0	0	0	0.102367	0	0	0	0	0	0	0	0.0816801	0	0	0	0	0	0.102092	0	0	0	0	0	0	0	0	0
Gm6085	ENSMUSG00000098104.1	3.89347	3.87132	4.28645	3.65336	4.18251	4.90045	3.58494	4.05597	3.37753	2.79768	5.7805	3.59597	5.42573	4.48209	4.62876	3.78299	2.0367	2.94752	4.05698	2.69156	3.83534	5.01865	5.0944	3.67829	4.3259	3.61822	3.81376	3.70757	3.2729	2.29027
Gm6119	ENSMUSG00000102175.1	0.167498	0.152218	0.133969	0	0.17888	0.398213	0.238348	0	0.0823378	0	0.0838795	0.121754	0.0565252	0.174359	0.253574	0.307407	0.067096	0	0.239278	0.13123	0.0792358	0.359839	0	0.216943	0.190585	0.215135	0.39395	0.170535	0.225813	0.413574
Gm25493	ENSMUSG00000088000.1	0	0	0	0	1.04723	0	0.93025	0	0	0	0	0	0	0	0	2.87948	0	0	0	0	0	0	0	0	0.743838	3.1487	1.84506	0	0	0
Gm2053	ENSMUSG00000103265.1	0.10671	0.193952	0.128024	0.472834	0.512827	0.126847	0.151847	0	0.314736	0.15518	0	0.116351	0.108034	0.111081	0.484644	0.940053	0.512949	0.312121	0.30488	0.125407	0.15144	0.550195	0.138001	0.276422	0.242838	0.411177	0.60235	0.162968	0.287723	0
Gm6123	ENSMUSG00000103922.1	3.40135	2.63314	4.38299	3.69808	5.44873	6.06483	5.01935	2.78872	2.69381	2.10677	2.93351	1.85433	4.91024	4.39306	5.57839	3.32932	1.96806	3.13201	2.87939	2.29475	2.14537	4.14074	5.94644	7.09763	7.6687	2.54841	6.13323	3.75161	4.75537	3.73261
Mrpl15	ENSMUSG00000033845.13	64.5573	53.4266	73.9393	70.5116	67.8555	78.4752	64.2949	55.6509	42.6822	36.2047	66.271	57.241	66.571	72.1157	72.0115	77.6413	35.3914	53.6288	40.8242	39.0018	41.7836	54.0987	69.1233	71.7768	59.7161	68.2641	66.7955	57.8925	43.5861	33.1897
Gm37144	ENSMUSG00000102275.1	3.74729	3.35225	6.53289	5.70772	6.19049	7.16887	4.1659	3.5031	2.15868	3.15043	3.95838	4.02201	4.44583	5.48549	5.51788	7.15677	2.53308	4.11022	3.26209	4.26624	2.57592	3.47173	5.60333	6.52187	4.13057	4.96344	6.36225	4.64982	3.63107	4.01185
Lypla1	ENSMUSG00000025903.14	37.611	35.8586	38.4978	31.4122	34.7673	33.3494	25.2245	23.7711	17.9698	16.8292	20.6282	33.6519	15.065	21.631	15.9218	27.7077	17.9616	16.4009	11.847	19.8909	28.8347	26.6514	41.3517	30.8077	27.9868	28.1876	32.2631	38.7007	29.7422	27.2945
Gm37988	ENSMUSG00000104217.1	0	0.0741719	0	0	0	0	0.11614	0	0	0.118689	0.245233	0	0	0	0	0	0.0980821	0	0.116594	0	0	0.105204	0	0	0.0928671	0	0	0	0	0
Tcea1	ENSMUSG00000033813.15	96.504	72.3065	95.4831	85.7149	72.6487	78.2633	77.0464	69.0344	58.8489	45.7301	91.9045	74.829	66.2262	82.9166	72.3727	85.8204	44.6295	67.499	58.4408	56.7588	85.3596	75.9189	89.2146	93.4838	77.0978	67.7656	75.1473	74.7811	69.5945	54.6383
Gm6104	ENSMUSG00000062588.4	4.57827	2.94289	4.82287	1.97916	8.22848	5.17677	8.42161	10.0213	6.25767	10.2303	7.04588	4.87016	7.91353	3.48718	3.80361	5.41037	4.56253	12.7379	8.29497	9.18612	6.02192	3.59839	4.33228	3.90497	4.19288	4.08756	8.19415	10.9142	8.2798	12.2004
Gm37277	ENSMUSG00000103280.1	0	0.0550781	0.145424	0.671373	0.0970879	0.216132	0	0	0.0893784	0.264407	0	0	0.122717	0.441626	0	0.266955	0	0	0	0.0712258	0	0	0.391894	0.156996	0.275843	0.0583827	0	0.0925585	0	0.448938
Rgs20	ENSMUSG00000002459.17	0	0.144354	0.552656	2.09393	0.559807	1.81267	0.248637	0.380143	0.257677	0.48509	0	0	0.530689	1.86847	0.342675	1.36434	0.114533	0.603993	0.272299	1.68008	0.0225427	0.0204749	0.595726	2.28366	0.560291	2.40234	0.403485	0.849054	0.128488	0.911883
Gm17100	ENSMUSG00000091305.1	0	0	0.296997	0.822678	0	0	0	0	0	0	0	0	0	0.257692	0	0	0	0	0	0	0	0	0	0	0.281674	0.238468	0	0	0	0
Gm37079	ENSMUSG00000102653.1	0	0	0	0.0698731	0	0	0	0	0	0.0458636	0	0	0	0.131321	0.0358091	0.0347291	0	0.0922474	0	0	0	0	0.122359	0.204241	0.143542	0.0303809	0	0	0	0.058404
Gm16041	ENSMUSG00000085623.1	0.0180763	0.114991	0.412048	0.540649	0.115828	0.472724	0.102889	0.108149	0.0266575	0	0.0814701	0.236513	0.219606	0.733853	0.164193	0.258767	0.0434458	0	0	0.0212435	0.0256533	0.0932008	0.257145	0.561897	0.102839	0.470149	0.0510178	0.165636	0	0
Gm17101	ENSMUSG00000091665.1	0	0	0	0.0469707	0	0	0	0	0	0	0	0	0	0	0	0	0	0	0.0605729	0	0	0	0	0	0	0.0408458	0	0	0	0
Atp6v1h	ENSMUSG00000033793.12	21.307	24.5056	31.307	27.8276	31.1774	29.927	33.2789	30.2824	30.8922	28.9054	20.3023	19.104	26.2298	26.4518	33.3235	27.7993	14.7538	25.2399	27.3982	30.9187	16.6095	23.4393	30.1014	29.0823	30.132	29.9025	30.6823	27.486	29.5169	27.2389
Gm7182	ENSMUSG00000104352.1	0	0	0	0	0	0	0	0	0	0	0	0	0	0	0	0	0	0	0	0	0	0	0	0	0	0.0886109	0	0	0	0
Gm37567	ENSMUSG00000104046.1	0.0590909	0.134251	0.0708935	0	0.0473298	0.070242	0	0	0	0.0429657	0	0.161074	0.0897359	0	0	0.0325347	0.0355058	0	0.084414	0	0	0.114252	0.114628	0	0	0	0	0	0.0796636	0.109427
Gm38264	ENSMUSG00000102907.1	0	0	0.0795109	0.0367074	0.053083	0	0.0471534	0	0	0	0	0	0	0.0344943	0	0	0	0	0	0	0	0	0.0428537	0	0.113113	0.0319209	0	0	0	0
Oprk1	ENSMUSG00000025905.14	0.0147162	0.0468083	0.0441389	0.0570568	0.21217	0.41984	0.146587	0.299358	0.141066	0.214007	0.0221088	0.0240687	0.0223482	0.0306381	0.192155	0.291693	0.21222	0.387397	0.294319	0.527488	0.0417696	0.00948456	0.0380631	0.0285907	0.334894	0.418198	0.290742	0.53939	0.168638	0.408784
Gm36965	ENSMUSG00000103936.1	0	0	0	0	0	0	0	0	0	0	0	0	0	0	0	0	0	0	0	0	0	0	0	0	0	0	0	0	0	0
Gm22463	ENSMUSG00000093015.1	0	0	0	0	0	0	0	0	0	0	0	0	0	0	0	0	0	0	0	0	0	0	0	0	0	0	0	0	0	0
Gm37429	ENSMUSG00000103519.1	0	0	0.0449044	0	0	0	0	0	0	0	0	0	0.0378929	0	0	0	0	0	0	0	0	0	0	0	0	0	0	0	0	0
Npbwr1	ENSMUSG00000033774.4	0.0364757	0.0165742	0	0	0.0584316	0.0650385	0.0259523	0.0218232	0.0537916	0.0530438	0	0	0	0.0379698	0.0207076	0.0401661	0	0.0533446	0.104214	0	0.0258825	0	0	0	0.0207517	0.0175686	0	0.0557056	0.0983496	0.0675475
Gm19214	ENSMUSG00000103090.1	0	0	0	0	0	0	0	0	0	0	0	0	0	0	0	0	0	0	0	0	0	0	0	0	0	0	0	0	0	0
Rb1cc1	ENSMUSG00000025907.14	14.9336	12.7257	16.1951	11.4144	13.6868	12.9624	18.2174	18.1052	19.0014	14.5578	12.6362	11.31	9.88897	11.1413	12.298	14.3498	8.66464	13.0316	16.8807	17.1354	11.1691	12.6615	16.6866	13.7021	13.6385	11.9615	17.8204	15.2184	21.6097	16.7813
4732440D04Rik	ENSMUSG00000090031.2	1.11645	0.992056	0.863194	0.810755	0.616029	0.884754	1.12974	0.97968	1.57328	1.40709	0.559094	0.338143	0.238618	0.361567	0.718327	0.901562	0.581391	0.58054	0.921493	1.29748	0.510537	0.527667	0.593573	0.369539	0.635168	0.322643	0.857777	0.833573	1.30445	0.895912
Alkal1	ENSMUSG00000087247.3	0	0	0.166392	0	0.222172	0.329725	0.197355	0.0829776	0	0.403373	0.20836	0	0	0.144371	0.236208	0.229083	0.166669	1.01415	0.297188	0.325981	0	0	0.0896795	0	0.315614	0.467603	0.587151	0.953134	0.0934878	0.513667
Gm2147	ENSMUSG00000103355.1	0	0	0.126421	0	0	0	0.149946	0	0	0.153238	0	0	0.106681	0	0	0	0.253264	0	0.150532	0	0.149544	0	0	0	0.119899	0	0	0	0	0
Gm7417	ENSMUSG00000102706.1	0	0	0	0	0	0	0	0	0.209935	0	0	0	0	0	0	0	0	0	0	0	0	0	0	0	0	0.548526	0	0	0	0
Gm19026	ENSMUSG00000103845.1	0.208097	0.135081	0.338825	0.246985	0.547657	0.512402	0.317271	0.266792	0.350726	0.324234	0.357293	0.388968	0.496598	0.448715	0.793216	0.8675	0.26794	0.391288	0.637018	0.506584	0.295324	0.0574789	0.672794	0.539053	0.524299	0.486832	0.461469	0.544808	0.661287	0.412889
St18	ENSMUSG00000033740.17	0.0104168	0	0.0624869	0.126931	0.216931	0.123825	0.0741149	0.0124646	0.0153619	0.0605933	0.0156495	0	0.0738221	0.0542175	0.130102	0.0458828	0.0250364	0	0.0446425	0.0856935	0.0147832	0	0.107771	0.0269836	0.201495	0.11038	0.1176	0	0.0561737	0.154323
Gm42492	ENSMUSG00000103329.2	0.0461984	0	0	0	0	0	0	0	0	0	0	0	0	0	0	0	0	0	0	0	0	0	0	0	0	0	0	0	0	0
Gm7449	ENSMUSG00000104385.1	0	0	0	0	0.325384	0.845076	0	0	0	0	0	0	0.10282	0.10572	0.230626	0	0	0	0	0	0	0	0	0	0	0.0978328	0	0.155102	0	0
Gm37108	ENSMUSG00000102135.1	1.18319	2.44376	2.83902	1.90644	1.37846	1.53433	2.14284	2.70287	2.06213	0.782099	1.77755	2.58017	1.63345	1.67953	3.4196	1.89512	1.03409	2.83152	0.921946	1.01127	0.457947	1.24783	2.50386	1.39315	1.71344	1.45061	1.82148	1.14988	0.870064	1.19514
Gm37275	ENSMUSG00000103282.1	0	0	0	2.48632	0	0	0	2.68571	0	3.26396	0	0	0	0	5.09684	0	0	0	0	0	0	0	0	0	0	0	0	0	0	0
Gm37225	ENSMUSG00000102534.1	0	0	0	0	0	0	0	0	0	0	0	0	0	0	0	0	0	0	0	0	0	0	0	0	0	0	0	0	0	0
Gm37489	ENSMUSG00000102213.1	0	0	0.50807	0	0	0	0	0.506738	0	0	0	0.461746	0	0.440832	0	0	0	0	0.604967	0	0	0	0	0	0.481857	0	0	1.29349	0.570923	0
Gm5694	ENSMUSG00000103629.1	0	0	0	0	0.168276	0	0	0	0	0	0	0	0	0	0	0	0	0	0	0	0	0	0.135848	0	0	0	0	0	0	0
Pcmtd1	ENSMUSG00000051285.17	21.028	16.4061	21.5009	15.3797	21.6572	17.8991	18.3596	15.9593	20.6538	20.4402	15.0963	11.5853	13.4208	13.5149	16.189	17.1271	9.55836	15.332	16.0894	22.5717	16.8168	16.3308	20.8994	15.7279	21.0019	13.9786	20.792	17.4169	20.9957	22.1313
Gm26983	ENSMUSG00000098201.1	0	0	0	0	0.278002	0.206291	0	0	0.511852	0	0	0	0.175694	0	0	0	0	0	0	0	0	0	0.22443	0	0.394924	0	0	0	0	0
Gm38372	ENSMUSG00000103509.1	4.69734	5.788	4.65285	4.18501	5.30219	3.91461	3.90114	3.74052	6.38494	6.41772	4.5205	2.9892	2.70782	2.62759	3.37849	3.60793	2.37048	4.7428	4.77605	6.97413	4.64981	5.32222	4.30205	3.98382	5.55404	2.81804	5.42571	3.95706	5.99469	7.61529
Gm9826	ENSMUSG00000048538.7	32.3453	22.3758	22.8232	23.8296	23.0012	31.1167	25.5951	31.2609	26.1435	30.0013	39.5601	23.6813	25.8718	25.3606	23.542	30.1952	13.8912	33.0521	30.4342	28.5094	23.393	22.6504	22.0546	20.9468	23.0023	29.6104	24.5781	29.2903	22.9912	24.5738
Nras-ps2	ENSMUSG00000103709.1	0	0	0	0	0.605981	0	0	0	0	0	0	0	0	0	0	0	0	0	0	0	0	0	0	0	0	0	0	0	0	0
Gm23274	ENSMUSG00000077244.1	0	0	0	0	0	0	0	0	0	0	0	0	0	0	0	0	0	0	0	0	0	0	0	0	0	0	0	0	0	0
Gm19002	ENSMUSG00000102768.1	0	0.0604662	0.0798252	0	0	0.0790917	0	0.0796159	0	0	0	0.217641	0	0	0.151092	0	0	0	0	0	0	0.257292	0	0	0	0	0	0	0	0
Gm26901	ENSMUSG00000097797.6	0.124147	0.253849	0.614391	0.429762	0.422609	0.276702	0.397484	0.40852	0.228853	0.15797	0.279766	0.219965	0.408482	0.403851	0.458116	0.358857	0.111894	0.272341	0.177349	0.437696	0.264278	0.120018	0.581997	0.62308	0.529721	0.40362	0.459883	0.426593	0.439343	0.229901
Gm18984	ENSMUSG00000103498.1	0.0599058	0	0	0	0	0	0	0	0	0	0	0	0	0	0	0	0	0	0	0	0	0	0	0	0	0	0	0	0	0
Gm30414	ENSMUSG00000103067.1	0	0.0235716	0	0	0	0.0308323	0.073818	0.124147	0.0382509	0.0754382	0	0.0282811	0.0262594	0.0270001	0	0	0	0	0	0.243858	0	0	0.134174	0	0	0	0	0	0.139872	0.480326
Gm37791	ENSMUSG00000102320.1	0	0	0	0	0	0	0	0	0.347201	0	0	0	0	0	0	0	0.282929	0	0	0	0	0	0	0	0	0	0	0	0	0
Gm7470	ENSMUSG00000104226.1	0	0	0	0	0	0	0	0	0	0	0	0	0	0	0	0	0	0	0	0	0	0	0	0	0	0	0	0	0	0
Rps2-ps2	ENSMUSG00000103903.1	0	0	0	0	0.122434	0	0	0	0.112712	0	0	0	0.0773773	0	0	0	0	0	0	0	0	0	0	0	0.086964	0	0	0	0	0
Gm38216	ENSMUSG00000103557.1	0	0	0	0	0	0	0	0	0	0.080658	0	0	0	0	0	0	0	0	0	0	0.0787136	0	0	0	0	0	0	0	0	0
Sntg1	ENSMUSG00000025909.16	0.0185187	0.00560981	0.0666527	0.0205142	0.0197772	0.0293512	0.00878399	0.0369322	0	0.0179536	0	0	0.0437464	0.0192773	0.0420531	0.0271898	0	0.0180554	0.00881827	0.0290179	0.0262812	0	0.0718472	0.0159903	0.0421426	0.0356783	0.0087111	0.0282818	0.0332881	0.0228626
Gm38024	ENSMUSG00000102647.1	0	0	0	0	0	0	0	0	0	0	0	0	0	0	0	0	0	0	0	0.0312527	0	0	0	0	0	0	0	0.0812263	0	0
Gm16284	ENSMUSG00000086235.1	0	0.152979	0.403915	0.745895	0	0.800408	0	0	0.248248	0.244797	0	0	0.340847	0	0.382263	0.185367	0	0	0	0.19783	0.238896	0	0.653091	0.218028	0.191538	0.162158	0.950207	0.514163	0	0
Gm38259	ENSMUSG00000102253.1	0	0	0	0	0	0	0.0542251	0	0	0	0	0	0	0	0	0	0	0	0	0	0	0	0	0.0246777	0	0	0	0	0	0.0352837
Gm23358	ENSMUSG00000093970.1	0	0	0	0	0	0	0	0	0	0	0	0	0	0	0	0	0	0	0	0	0.868712	0	0	0	0	0	0	0	0	0
Gm37005	ENSMUSG00000103884.1	0	0	0	0	0	0	0	0	0	0	0	0	0	0	0	0	0	0	0	0	0	0	0	0	0	0	0	0	0	0
Gm15452	ENSMUSG00000084353.1	5.05006	5.35428	2.69277	5.59421	4.9438	5.66955	8.78311	3.69285	2.89623	2.44797	5.47943	6.42404	8.52117	8.17744	11.4679	6.79678	1.68579	23.7979	5.61107	5.93489	3.58344	4.33966	3.26545	5.81407	6.70384	7.02684	5.93879	7.71244	3.78236	9.35195
Gm36964	ENSMUSG00000103933.1	1.02021	1.2362	0.407995	0	0.544771	1.61699	0.483918	2.03463	0.501512	0.494539	2.55451	1.11239	2.06574	2.47801	0.772248	0.748956	0.817351	0.994688	1.45742	0.799312	1.44785	1.31505	2.63875	0.44046	1.16084	0.655184	3.35932	1.55807	2.29234	0.629761
Gm24276	ENSMUSG00000076135.1	0	0	0	0	0	0	0	0	0	0	0	1.33487	0	0	0	0	0	0	0	0	0	0	0.791625	0	0	0	0	0	0	0
Gm6152	ENSMUSG00000086195.1	0.396083	1.25983	0.475195	0.438762	1.90349	1.17707	0.845433	0	0.584114	0.575993	0	0.863737	0.400996	0.618462	0.449721	0.218078	0	0.57926	1.13164	0.930963	1.12422	1.0211	2.04891	0.513007	0.901357	0.190774	0.838418	1.51224	0.53398	1.83372
Gm7445	ENSMUSG00000104504.1	0.198042	0.179976	0.712792	0	0.634498	0.470828	0	0	0.292057	0.287996	0	0	0	0	0.22486	0.218078	0.237993	0	0	0.465482	0	0	0	0.256503	0.225339	0.190774	0	0.302449	0	0
Gm7493	ENSMUSG00000066693.2	0	0	0	0.119153	0	0	0.15306	0.257416	0	0.15642	0.161595	0	0	0	0	0	0	0	0	0.252817	0	0	0	0	0.122389	0	0	0	0	0
Gm37629	ENSMUSG00000102316.1	0	0	0	0	0	0	0	0	0	0	0	0	0	0	0	0	0	0	0	0	0	0	0	0	0	0	0	0	0	0
Gm38008	ENSMUSG00000103819.1	0	0	0	0	0	0	0	0.311086	0	0	0	0	0	0	0	0	0	0	0	0	0	0	0	0	0	0	0	0	0	0
Gm37143	ENSMUSG00000102871.1	0	0	0	0	0	0	0	0	0	0	0	0	0	0	0	0.0227514	0	0	0	0	0	0	0	0	0	0	0	0	0	0.038261
Gm6187	ENSMUSG00000101571.2	0.280559	0.191224	0.168298	0.233092	0.112359	0.416879	0	0.0839284	0.206874	0.407995	0.105374	0.382384	0.355049	0.292051	0.39819	0.463417	0.252868	0	0.200395	0.741861	0.19908	0	0.090707	0.454225	0.159615	0.202697	0.29694	0.321352	0.094559	0
Gm18299	ENSMUSG00000104428.1	0	0	0	0	0	0	0	0	0	0	0	0	0	0	0	0	0	0	0	0	0	0	0.136916	0	0	0	0	0	0	0
Gm7512	ENSMUSG00000102272.1	0.287753	0.156902	0.0690454	0.255007	0.092192	0.205233	0.163788	0.137729	0	0.334765	0.0864604	0	0	0.179724	0.261376	0.0633732	0	1.34665	0.164427	0	0.245021	0	0.223279	0.0745394	0.130966	0.110877	0.0812143	0	0.0775869	0.4263
Gm24765	ENSMUSG00000065625.1	0	0	0	0	0	0	0	0	0	0	0	0	0	0	0	0	0	0	0	0	0	0	0	0	0	0	0	0	0	0
Gm18300	ENSMUSG00000103411.1	0	0.0435219	0	0	0	0	0	0	0	0	0	0	0	0	0	0	0	0	0	0.0562815	0	0	0	0	0	0.0461331	0	0	0.0645638	0
Rrs1	ENSMUSG00000061024.8	80.1894	78.0733	112.931	100.922	111.551	136.241	107.839	125.342	103.033	93.807	96.0217	98.404	117.699	99.5256	104.936	113.175	53.6949	120.015	105.348	98.683	64.5299	77.0035	108.168	98.1125	102.391	115.443	97.3869	100.573	114.18	108.802
Adhfe1	ENSMUSG00000025911.14	1.81695	3.67475	1.7097	1.81541	1.74067	1.12226	1.29275	1.02313	0.840629	1.1398	1.17751	1.84515	2.12804	2.05827	1.55737	0.804236	0.792052	0.885746	0.788858	0.81644	1.6432	3.9034	1.91205	1.84574	1.37827	1.51004	1.93561	1.03377	0.86454	1.12157
2610203C22Rik	ENSMUSG00000079671.8	0.0548547	0	0.0658111	0.0151913	0.0219684	0	0.0195144	0	0	0.0199427	0.0206026	0.0299053	0	0	0.0155708	0	0	0	0	0	0	0	0.017735	0.0355239	0.0312079	0.0528417	0	0	0	0
Gm6161	ENSMUSG00000081441.3	0	0.111056	0.146612	0	0.195762	0.0726323	0	0	0	0.0888555	0	0.199867	0.185579	0.254419	0.0693762	0.0672837	0.0734281	0	0.0872865	0	0	0.0787597	0.0790188	0.158278	0.0695239	0	0.0862257	0	0	0
Vxn	ENSMUSG00000067879.3	0	0.0375871	0.0744316	0.0458166	0	0.0491651	0.0294274	0.0247455	0	0	0	0.0225484	0	0	0.0234805	0.0455446	0	0	0	0	0	0	0	0.0535695	0.0235305	0.0597634	0	0	0	0
Gm29520	ENSMUSG00000099827.1	0	0	0.0757105	0.0699058	0	0	0.0897992	0	0	0	0	0	0	0	0.214956	0	0.0758367	0	0	0.148326	0	0.0813432	0	0	0	0.182371	0	0	0	0
Mybl1	ENSMUSG00000025912.16	12.5768	9.75308	13.8178	9.265	9.64432	8.44562	13.09	8.12872	13.088	11.9453	9.99976	8.05936	9.41399	8.88805	8.27929	7.78252	6.15646	5.46876	11.307	18.091	15.0891	11.3432	16.0552	11.1395	10.4952	8.87336	13.1748	7.51923	15.5944	15.7655
Vcpip1	ENSMUSG00000045210.8	16.1135	15.9115	18.2216	14.9806	19.4619	18.7356	17.0422	16.149	20.2897	15.9298	13.759	19.6704	15.5232	15.0049	13.1982	16.7399	12.7988	18.6261	22.486	19.3589	15.3399	17.4405	21.4638	17.8466	20.4171	14.1982	20.1659	18.3535	25.4015	22.8563
1700034P13Rik	ENSMUSG00000097893.8	0.151996	0.217062	0.130253	0.192427	0.0347838	0.180679	0.123593	0.129912	0.160109	0.126306	0	0.497185	0.21983	0.384253	0.271196	0.143463	0.0782822	0.127022	0.124076	0.204145	0.308153	0.279888	0.112323	0.365606	0.321186	0.313753	0.15321	0.331611	0.0292734	0.160842
Sgk3	ENSMUSG00000025915.14	0.931602	1.26993	2.38212	1.90761	3.48972	3.50119	3.31415	4.27882	3.01138	4.76217	0.622036	0.790044	1.32423	1.74361	3.0878	3.70967	1.36267	3.67446	1.84166	4.56179	0.701113	1.3949	2.16617	1.94398	3.01408	2.80102	3.00114	3.94487	2.54994	4.3391
Gm6195	ENSMUSG00000046334.4	2.64055	1.19984	2.48912	1.88041	0.906426	0.896815	2.41552	0.90276	1.94705	0.822847	1.9835	0.822607	1.33665	1.76703	1.71322	1.66155	1.35996	2.75838	0.808317	1.10829	1.07068	0.486236	1.70743	1.95431	2.57531	0.908448	1.59699	2.30437	0.762829	0
Gm22607	ENSMUSG00000088916.1	0	0	0	0	0	0	0	0	0	0	0	0	0	0	0	0	0	0	0	0	0	0	0	0	0	0	0	0	0	0
Mcmdc2	ENSMUSG00000046101.16	2.84542	2.09972	1.42012	1.0969	0.856937	0.487063	0.404901	0.34048	0.268558	0.165515	2.20579	1.93596	0.656804	1.00707	0.426459	0.701862	0.396656	0.43278	0.162593	0.187263	2.40673	2.1713	1.32473	1.4889	0.543922	0.559165	0.626404	0.625756	0.21482	0.231849
Snhg6	ENSMUSG00000098234.7	189.84	181.44	141.758	268.744	251.402	230.833	146.315	134.637	135.952	219.933	146.353	151.64	95.9487	221.286	329.36	225.416	84.0245	104.489	97.3648	198.313	166.101	179.342	116.029	228.682	299.575	284.017	188.549	139.353	126.422	187.474
Snord87	ENSMUSG00000093178.1	54.1769	50.6415	51.0698	29.1499	60.7514	42.3204	44.0532	47.2314	36.5239	37.1416	12.7902	51.4767	14.8876	38.6716	36.9081	38.3517	30.6929	13.5826	39.8026	50.9354	71.3942	92.7789	55.0498	82.199	44.0318	58.8987	86.2831	68.555	51.1271	45.864
Tcf24	ENSMUSG00000099032.2	1.50952	0.948597	1.11744	0.978398	0.951823	1.31715	0.731243	0.807058	1.23147	0.700588	1.44754	1.13812	1.1218	1.06986	0.820502	0.831122	0.463159	1.17427	1.03232	0.849257	1.5953	1.20057	1.95216	0.873567	1.27905	1.20661	0.929131	1.32434	1.71032	0.713719
E330040D14Rik	ENSMUSG00000104025.1	0.0490059	0	0	0.0542864	0.0785041	0	0	0	0	0	0	0.106867	0.0496138	0	0	0	0	0	0	0.0575923	0	0	0	0	0	0	0.0691562	0	0.0660675	0
Ppp1r42	ENSMUSG00000025916.10	0.088423	0.0803569	0.106084	0.0489754	0.0708238	0.367883	0.0629125	0	0.1304	0.0642934	0	0.0964119	0	0	0.301192	0	0.106261	0	0	0.207832	0.0627435	0	0.343055	0	0.150917	0	0	0	0	0
Gm15818	ENSMUSG00000087199.1	0	0	0.123145	0	0	0	0	0	0	0	0	0	0	0	0	0	0	0	0	0	0	0.132307	0	0	0	0	0	0	0	0
Gm24674	ENSMUSG00000095780.1	0	0	0	0	0	0	0	0	0	0	0	0	0	0	0	0	0	0	0	0	0	0	0	0	0	0	0	0	0	0
Cops5	ENSMUSG00000025917.9	112.426	94.8587	111.972	110.478	123.36	121.039	122.225	116.856	120.288	110.555	117.839	113.441	95.7557	109.68	129.234	112.894	64.9104	110.241	125.716	139.437	91.7776	101.382	110.895	123.73	127.801	118.014	139.983	124.295	136.671	127.971
Cspp1	ENSMUSG00000056763.16	7.76799	9.20335	6.65944	7.58516	8.74446	8.13951	9.00678	8.25313	8.2311	7.89911	8.1547	8.42381	4.7225	7.12783	8.41923	8.45677	4.74821	8.12343	8.42818	9.03887	6.37491	9.54809	6.89566	8.74446	9.06132	7.02841	9.64119	8.91649	9.65533	8.69502
1700047N06Rik	ENSMUSG00000102356.1	0	0	0	0	0	0	0	0	0	0	0	0	0	0	0	0	0	0	0	0	0	0	0	0	0	0	0	0	0	0
Arfgef1	ENSMUSG00000067851.11	16.1583	7.88281	10.5351	9.4176	14.4576	12.5386	17.5411	17.4555	23.987	25.9634	16.9194	8.30959	7.07714	8.11902	11.6996	13.0435	9.98781	18.5324	24.2472	28.1695	17.8064	10.0305	11.056	10.4179	16.0569	12.2184	18.7388	18.6349	27.4544	29.8346
Gm26348	ENSMUSG00000088153.1	0	0	0	0	0	0	0	0	0	0	0	0	0	0	0	0	0	0	0	0	0	0	0	0	0	0	0	0	0	0
Gm37569	ENSMUSG00000102556.1	0.742943	0.319818	0.281474	0.519787	0.75167	0.232406	0.77899	0.70184	0.807312	1.36472	0.939918	0.213175	0.118762	0.284928	0.665963	0.129175	0.281943	0.343115	1.06133	0.551441	0.610419	0.554428	0.505684	0.405162	0.533905	0.414341	1.32433	0.537452	1.10703	0.796527
Cpa6	ENSMUSG00000042501.12	0	0	0	0	0	0	0	0	0.0145174	0.0572625	0	0	0	0	0	0	0	0	0	0	0.0558821	0	0.0127308	0	0	0	0	0	0.0132714	0.0546897
Gm38005	ENSMUSG00000103810.1	0	0	0	0	0	0	0	0	0	0	0	0	0	0	0	0	0	0	0	0	0	0	0	0	0	0	0	0	0	0
Gm15604	ENSMUSG00000083422.1	0.23123	0	0.0554829	0.102458	0	0.274865	0.0658075	0.110675	0.0682001	0	0	0.0504242	0.0468196	0.0481403	0.105017	0.10185	0	0	0.198193	0.108698	0.0656307	0.119221	0.358841	0.479182	0.0526204	0.133647	0.0652615	0	0.0623466	0
Gm25253	ENSMUSG00000094979.1	0	0	0	0	0	0	0	0	0	0.915129	0	0	0	0	0	0	0	0	0	0	0	0	0	0	0	0	0	0	0	0
Gm15603	ENSMUSG00000081417.1	0	0	0	0	0	0	0	0	0	0	0	0	0.277111	0	0	0	0	0.400301	0	0	0	0	0	0	0	0	0	0	0	0
Gm37133	ENSMUSG00000103448.1	0	0	0	0	0	0	0	0	0	0.0509463	0	0	0	0	0	0	0	0	0	0.0411716	0	0	0	0	0	0	0	0	0	0
Gm5522	ENSMUSG00000100212.1	0	0	0	0.060056	0	0	0	0	0.0799512	0	0.0814482	0	0	0	0	0	0	0	0	0	0	0	0	0	0	0	0.0765062	0.165592	0	0.100397
Gm28659	ENSMUSG00000100648.1	0.177428	0.0806216	0.106434	0.0982734	0.284228	0.105456	0.252479	0.106155	0.261658	0.258021	0.266558	0.0967294	0.179629	0.0923483	0.201456	0.09769	0	0.778452	0.380197	0	0.503601	0.343056	0.229457	0.459611	0.302827	0.0854587	0	0.270969	0	0.328571
Gm22963	ENSMUSG00000088585.1	0	0	0	0	0	0	0	0	0	0	0	0	0	0	0	0	0	0	0	0	0	0	0	0	0	0	0	0	0	0
Prex2	ENSMUSG00000048960.13	1.60947	0.508427	1.25	0.880218	1.99377	3.45049	2.29025	4.23498	3.31217	5.71866	1.62619	0.468557	1.1287	0.814487	2.11281	2.79015	1.25208	3.64038	2.42081	6.60345	1.6052	0.559147	1.2478	0.892642	2.44944	3.22578	2.94061	4.35254	2.63438	6.19372
Gm24173	ENSMUSG00000077318.1	0	0	0	0	0	0	0	0	0	0	0	0	0	0	0	0	0	0	0	0	0	0	0	0	0	0	0	0	0	0
Gm28686	ENSMUSG00000101827.1	0	0.100479	0	0	0	0	0	0	0.163053	0	0	0	0	0	0	0	0	0	0	0	0	0	0	0	0	0	0	0	0.149059	0
Gm37410	ENSMUSG00000103494.1	0.0221567	0.0201355	0.0531643	0	0.0354935	0.0263379	0	0.0530249	0.06535	0.0322207	0	0	0	0	0.0251571	0	0	0	0	0.130194	0.062888	0.0571196	0	0	0.0252107	0.0640308	0	0.0338376	0.0597412	0.123092
A830018L16Rik	ENSMUSG00000057715.13	0.674588	0.633042	0.299099	0.487354	0.822229	0.958781	1.28339	2.36897	1.36249	2.81505	0.649936	0.543657	0.185586	0.35111	0.56613	1.09811	0.502266	2.1447	0.743708	3.86913	0.447458	0.557639	0.388787	0.417869	0.667454	0.784037	1.29343	2.93391	1.02807	3.59834
Gm38178	ENSMUSG00000103825.1	0.299747	0.272404	0.0980774	0.120744	0.130957	0.226744	0.465313	0.684742	0.482231	0.792544	0.573137	0.17827	0.0275878	0.170196	0.1547	0.270061	0.032747	0.797039	0.31142	0.896678	0.0386719	0.175624	0.176201	0.105882	0.527099	0.236248	0.346089	1.16524	0.183684	1.6148
Gm29273	ENSMUSG00000099845.1	0	0	0	0	0.411697	0	0	0	0	0	0	0	0.260189	0	0	0	0	0	0	0	0.729453	0	0	0.665734	0.292425	0	0	0	0	0
Gm38069	ENSMUSG00000103561.1	0	0.0285409	0	0	0	0	0.0893803	0	0.046315	0	0	0	0	0	0	0.0345833	0	0	0	0.0369085	0.0445701	0.0404819	0	0	0.0357348	0	0.0886387	0	0.0423399	0.116318
Gm7560	ENSMUSG00000101610.1	0	0	0	0.0854404	0.247113	0.0916847	0.109755	0	0	0	0.23175	0	0	0	0	0	0	0.225599	0.110183	0	0	0.0994195	0.0997466	0	0.087761	0.0742992	0	0	0	0.142832
Gm22633	ENSMUSG00000093864.1	0	0.571886	0	0	0	0.748044	0	0	0	0	0	0	0	0	0	0	0	0	0	0	0	0	0	0	0	0	0	0	0	0
Mir6341	ENSMUSG00000098555.1	0	0	0	0	0	0	0	0	0	0	0	0	0	0	0	0	0	0	0	0	0	0	0	0	0	0	0	0	0	0
Gm2383	ENSMUSG00000097628.1	0.166875	0	0.100103	0.184856	0.400984	0.198366	0.237462	0.0998405	0	0.121337	0.125352	0	0.0844726	0.260566	0.0947367	0.0918794	0.10027	0.73215	0.238388	0.196114	0.236824	0.215101	0.107904	0.216137	0.474692	0.160751	0	0.509703	0.224973	0.154514
Gm6216	ENSMUSG00000098163.1	0	0	0.117588	0	0	0	0	0	0	0	0	0	0	0	0	0	0	0	0	0	0	0	0	0	0	0	0	0	0	0
Gm17644	ENSMUSG00000097171.1	0	0	0	0	0	0	0	0	0	0	0	0	0	0	0	0	0	0	0	0	0.029862	0	0	0	0	0	0	0	0	0.0389664
Gm29663	ENSMUSG00000101314.1	0	0	0	0	0	0	0	0	0	0	0	0	0	0	0	0	0	0	0	0	0	0.101751	0	0	0	0	0	0	0	0
Sulf1	ENSMUSG00000016918.15	6.87411	7.50404	22.3166	18.3271	34.7547	32.1963	21.1331	25.5611	34.2457	58.1409	7.42523	9.21133	18.8863	19.1025	29.4262	28.5255	10.618	24.0474	33.6332	72.3846	4.94122	8.56097	20.4937	22.5788	30.7777	31.7596	26.2077	24.1284	31.9012	67.8997
Slco5a1	ENSMUSG00000025938.16	1.47615	0.433192	0.485793	0.408803	0.385905	0.871267	1.05028	2.15274	1.60246	1.78888	1.94047	0.475032	0.430696	0.432175	0.343358	0.835328	0.418848	1.63411	1.94034	3.22262	1.33841	0.482295	0.629709	0.431508	0.495722	0.63693	0.839035	2.0352	2.04536	3.58787
Gm37162	ENSMUSG00000104518.1	0.488814	0.444224	0	0	0	0	0	0	0	0	0.367182	1.1992	0	0	0	0	0	0	0	0	1.56084	0.472558	0	0.158278	0	0	0	0	0	0
Gm5250	ENSMUSG00000069620.6	4.40504	1.3344	0.754982	0.464732	1.00808	0.748044	0	0	0	0	5.04218	0.686146	1.06183	0.655069	0.71451	0	0.25208	0.613546	0	0	2.38152	0.811151	0.271273	0.271686	0.238677	0.606198	0.592029	0	0.282793	0
Gm29283	ENSMUSG00000099498.1	7.48157	2.54966	1.96348	1.03597	2.99624	0	0.332693	0	0	0.339996	10.5374	3.05907	1.1835	0.243376	0.796381	0	0.561929	0	0.667984	0	3.318	3.01365	3.93064	0.302816	1.0641	0	1.31973	0	0.94559	0.865921
Prdm14	ENSMUSG00000042414.7	168.782	46.6814	14.5246	1.19273	5.84758	0.0936514	4.52172	0.0314241	4.68612	0.0763797	215.613	61.3913	15.1547	1.20283	3.75703	0.0578367	2.52473	0.307252	5.92745	0.154313	122.429	54.635	13.8905	1.4966	3.67538	0.126488	4.89186	0.240638	5.45227	0.0972641
Ncoa2	ENSMUSG00000005886.14	8.13588	6.45874	7.4627	5.07373	11.8402	8.80131	8.72277	6.02147	10.6841	8.65131	10.1404	6.89024	7.34776	5.2921	8.59737	6.62684	5.04378	8.07082	13.2951	11.6608	7.55694	8.06785	8.25584	6.02148	11.0745	7.20287	10.6125	7.42877	12.1523	12.7387
Gm38376	ENSMUSG00000103506.1	0.567842	0.543203	0.609548	0.364174	1.24478	0.746052	0.893089	0.894044	0.837411	1.04308	0.853091	0.488799	0.453857	0.497771	0.848341	0.658204	0.610564	0.611912	1.15274	1.40492	0.466552	0.654898	0.773003	0.580633	0.578101	0.460635	1.05438	0.684637	1.77282	1.38363
Gm37409	ENSMUSG00000103495.1	0.0828218	0.150533	0.447139	0.183492	0.398025	0.196902	0.235709	0.247759	0.610697	0.240883	0.311066	0.361218	0.293472	0.258643	0.141056	0.182403	0.149295	0.121124	0.709887	0.389333	0.117538	0.213513	0.428432	0.268177	0.42407	0.199456	0.759698	0.379456	0.669939	0.306747
Gm27881	ENSMUSG00000099183.1	0	0	0	0	0	0	0	0	0	0	0	0	0	0	0	0	0	0	0	0	0	0	0	0	0	0	0	0	0	0
Gm38223	ENSMUSG00000102639.1	0	0.440229	0.581173	0.321969	0.155201	0.115167	0.689322	0.46372	0.285754	0.422671	0.436656	0.105637	0.0980855	0.100852	0.220007	0.106686	0	0	0.415207	0.113859	0.68747	0.124882	0.125293	0.125484	0.220476	0.186657	0.546882	0.14796	0.261228	0.538242
Gm37702	ENSMUSG00000104170.1	0.143876	0.0326879	0.215767	0.159379	0.2881	0.213784	0.307102	0.387362	0.212178	0.470763	0.270189	0.274532	0.218492	0.074885	0.2042	0.554516	0.259352	0.210415	0.565217	0.464984	0.204185	0.231819	0.279099	0.32611	0.286489	0.138597	0.558348	0.109864	0.436426	0.266437
Gm23169	ENSMUSG00000087782.1	0	0	0	0	0	0	0	0	0	1.74855	0	0	0	0	0	0	0	0	0	1.41307	0	0	0	0	0	0.579135	0	1.8363	0	0
Gm38120	ENSMUSG00000103085.1	0.101538	0.158186	0.365456	0.176752	0.34855	0.275884	0.227051	0.104142	0.299481	0.46407	0.261505	0.221423	0.0587414	0.150996	0.164697	0.015973	0.10459	0.16971	0.414432	0.306845	0.205856	0.0934869	0.225107	0.206661	0.231067	0.0558924	0.368456	0.199374	0.293333	0.402927
Gm38380	ENSMUSG00000102664.1	0.0898587	0.217764	0.539033	0.265443	0.143948	0.249237	0.340981	0.107524	0.353378	0.522698	0.359995	0.0979773	0.151622	0.155899	0.136037	0.131934	0.0359954	0.438052	0.470679	0.492814	0.382574	0.308873	0.503569	0.193975	0.272652	0.115415	0.464959	0.22872	0.282668	0.721087
Gm29570	ENSMUSG00000101476.1	0.197751	0	0	0	0	0	0.281397	0.118313	0.291628	0.287574	0.148544	0	0	0	0	0.108879	0	0.289204	0	0.348598	0.140321	0	0	0	0	0	0.279062	0	0.399897	0.732409
Gm7593	ENSMUSG00000101171.1	0.209112	0	0.12544	0.115822	0	0	0	0	0	0	0	0	0.317559	0.108839	0	0	0.125649	0	0	0	0	0	0	0	0.118968	0	0	0	0	0
Tram1	ENSMUSG00000025935.10	118.229	113.888	96.3674	76.2408	97.1192	94.8744	119.361	133.954	157.522	134.677	104.71	94.9646	73.6885	67.2771	80.6838	84.5113	63.3881	123.887	146.749	168.324	88.7587	119.155	98.2321	87.9834	91.0322	87.0996	126.784	138.964	167.544	167.913
Lactb2	ENSMUSG00000025937.6	89.3364	66.472	53.2539	37.9482	28.4663	24.191	22.3276	18.14	21.8998	23.0321	73.0886	45.7453	43.7443	32.1909	26.7232	21.484	17.899	21.7394	22.7097	28.301	71.5746	60.3903	62.0002	44.9426	29.3474	18.7941	27.1785	26.395	25.4875	24.8511
Gm38319	ENSMUSG00000102982.1	5.5314	6.04184	4.14763	2.7102	3.57845	1.77025	1.51368	1.52742	2.58837	2.01097	3.67559	2.20369	2.85385	2.10388	1.32856	1.28849	1.72573	1.40011	2.2034	3.87534	3.01922	3.70208	3.64548	2.41105	1.39191	1.1784	2.32673	2.35556	2.65303	2.16685
Xkr9	ENSMUSG00000067813.3	0.489448	0.127086	0.419435	0.0774554	0.0560045	0	0.0497486	0	0.154672	0	0.262613	0.114358	0.176971	0.109178	0	0	0	0	0	0.0410861	0.0992299	0.0901279	0.452122	0.0452809	0.159118	0.101033	0.0986715	0	0.0471322	0
Gm26273	ENSMUSG00000077368.1	0	0	0	0	0	0	0	0	0	0	0	0	0	0	0	0	0	0	0	0	0	0	0	0	0	0	0	0	0	0
Gm5523	ENSMUSG00000097711.1	0.20261	0.491007	0.162052	0.37407	0.540946	0.642253	0.096104	0.161627	0.0995982	0.29464	0.304389	0.368193	0.410247	0.351516	0.383413	0.669328	0.162322	1.38279	0.482396	0.15874	0	0.609381	0.262022	0.437368	0.384229	0.455408	0.190613	0.309426	0.364199	0.500271
Gm36947	ENSMUSG00000102166.1	0.0299396	0	0	0	0	0	0	0	0	0	0	0	0	0	0	0	0	0	0	0	0.0424893	0	0.0387189	0	0	0	0	0	0	0
Gm25491	ENSMUSG00000089358.1	0	0	0	0	0	0	0	0	0	0	0	0	0	0	0	0	0	0	0	0	0	0	0	0	0	0	0	0	0	0
Gm37400	ENSMUSG00000104209.1	0.037356	0.0169741	0	0	0	0	0	0.0223499	0	0	0	0	0	0	0	0	0	0	0	0	0.0265072	0	0.072465	0	0	0	0.026358	0	0	0
Eya1	ENSMUSG00000025932.14	4.286	14.9845	0.269001	0.630495	1.42291	1.64018	1.61984	2.06381	1.92036	2.97218	5.23413	6.82649	0.279383	0.763044	0.734367	1.87076	0.984527	3.17821	1.60152	4.52008	4.24677	14.1395	0.256508	0.714845	0.843868	1.12148	1.74026	3.10816	1.51139	4.26395
Gm22616	ENSMUSG00000095853.1	0	0	0	0	0	0	0	0	0	0	0	0	0	0	0	0	0	0	0	0	0	0	0	0	0	0	0	0	0	0
Gm37444	ENSMUSG00000102588.1	0.306761	1.67267	0	0	0	0	0	0.367067	0	0.446099	0.23043	0.167238	0	0	0	0	0	0	0.219111	0.36051	0	1.18624	0	0	0	0.147752	0.649344	0	0.206781	0.568076
Gm9947	ENSMUSG00000054493.2	0.264352	0.102959	0.0679611	0.0627506	0.241985	0.516247	0.295562	0.542263	0.278461	0.54918	0.397146	0.185294	0.229398	0.117934	0.450225	0.332683	0.136149	0.717983	0.566457	0.466004	0.18758	0.26773	0.195353	0.171194	0.300789	0.345597	0.426341	0.951619	0.432755	0.734309
Msc	ENSMUSG00000025930.6	2.00997	3.17255	5.04498	2.25585	8.21907	10.3116	8.88158	17.9751	7.60541	7.42275	3.33752	6.19984	4.81952	2.25749	6.0057	7.54281	2.57437	8.27709	10.6164	6.86887	1.8391	4.73851	4.13846	2.12376	5.74765	8.43272	6.34466	11.6727	12.3365	9.64825
Gm37412	ENSMUSG00000103492.1	0	0	0.0373909	0	0.0499258	0.055571	0.0443489	0.111879	0.0459613	0.0453223	0.0468219	0.0339818	0	0	0.0176932	0.0171596	0	0.0455793	0.044522	0.10988	0	0	0	0.0201831	0.0354618	0.0450334	0	0.0951933	0.147058	0.0288574
Smt3h2-ps4	ENSMUSG00000081201.1	0	0.212472	0.560994	0	1.12359	1.94544	0.332693	0.279761	0	0	0	0	0.473399	0	0	0.772361	0	1.3677	0	0.274763	0	0	0.302357	0.302816	0.798076	0.225219	0	0.357057	1.57598	0
Rpl5-ps1	ENSMUSG00000082193.1	1.80763	0.958261	1.1747	1.91897	2.29243	3.31265	1.28612	1.62224	1.55502	0.876231	2.94197	2.05307	3.35509	1.33285	2.73656	3.23459	2.71536	2.4233	1.18354	2.03583	1.92399	2.4271	1.36365	1.65838	1.79969	1.08831	2.23203	3.10568	1.72618	1.67373
Trpa1	ENSMUSG00000032769.5	1.56371	0.645937	0.644294	0.682381	1.39164	5.57638	3.93332	14.0617	3.93657	7.87852	1.16274	1.27443	0.51171	0.591913	1.38092	5.84407	2.50555	11.7809	3.61022	11.7501	0.919046	0.916184	0.592372	0.613731	1.34791	5.38624	5.03746	16.1859	4.47176	9.97424
Gm26345	ENSMUSG00000088159.1	0	0	0	0	0	0	0	0	0	0	0	0	0	0	0	0	0	0	0	0	0	0	0	0	0	0	0	0	0	0
Gm10566	ENSMUSG00000073737.3	0.202814	0.675813	0.486645	0.748891	0.866383	0.964347	0.673404	0.808949	0.199396	0.49156	0.710954	0.88455	0.958204	0.91486	0.921115	0.446667	0.162485	1.18644	0.579456	0.476698	0.0959421	0.697134	0.262285	0.262684	0.76923	0.846608	0.381609	0.722719	0.364565	0.37558
Kcnb2	ENSMUSG00000092083.4	0	0	0	0.00491853	0.0213382	0.010556	0.00631821	0.010626	0.0458355	0.0193707	0.0133411	0.00484126	0.0134855	0	0.0100828	0.00977866	0.0106716	0.012987	0.0126858	0.0521806	0.00630124	0	0	0	0.00505211	0.0171086	0.0125316	0.0406855	0.0718312	0.041112
Gm38116	ENSMUSG00000102937.1	0	0	0	0	0	0	0	0	0	0	0	0	0	0	0	0	0	0	0	0	0	0	0	0	0	0	0	0	0	0
Gm37138	ENSMUSG00000104149.1	0	0	0	0	0	0	0	0	0	0.0468735	0	0	0	0	0	0	0	0	0	0	0	0	0	0	0	0	0	0.0492257	0	0.0596901
Gm25227	ENSMUSG00000088829.1	0	0	0	0	0	0	0	0	0	0	0	0	0	0	0	0	0	0	0	0	0	0	0	0	0	0	0	0	0	0
Gm25168	ENSMUSG00000077377.1	0	0	0	0	0	0	0	0	0	0	0	0	0	0	0	0	0	0	0	0	0	0	0	0	0	0	0	0	0	0
Gm6060	ENSMUSG00000101652.1	0	0	0	0	0	0.318887	0	0	0	0	0	0	0	0.279252	0	0	0	0	0	0	0	0	0	0	0	0	0	0	0.36166	0
Gm28669	ENSMUSG00000100814.1	0	0	0	0	0	0	0	0	0	0	0	0	0	0	0	0	0	0	0	0	0	0	0	0	0	0	0	0	0	0
Terf1	ENSMUSG00000025925.14	43.8373	37.0896	46.7729	39.1401	37.5935	27.653	36.8042	35.3024	40.6421	45.5382	44.4545	44.245	38.4932	33.9206	35.4389	32.1013	22.4771	32.5683	50.3493	48.5816	43.8598	32.0201	51.8731	37.9845	44.8419	25.7454	35.7152	32.3583	52.697	52.1988
Gm37509	ENSMUSG00000104379.1	0.934901	1.13926	1.19811	0.800266	0.919011	0.328346	0.846589	0.406797	0.8147	0.957868	1.18109	0.695023	0.795919	1.01743	0.651378	0.233975	0.383012	0.310742	0.940953	0.898942	1.4474	1.50635	1.81357	0.880642	0.822001	0.552637	1.40927	0.584091	1.11716	0.66891
Sbspon	ENSMUSG00000032719.4	0.024503	0.0222678	0	0.0271432	0	0	0	0.02932	0.505892	0.534491	0.0368117	0	0	0.0510133	0.0556423	0	0.029446	0.0716697	0.245025	0.691108	0	0	0	0	0.0278804	0.0236038	0.0345781	0.0748417	0.0991012	0.589885
Gm23259	ENSMUSG00000088943.1	0	0	0	0	0	0	0	0	0	0	0	0	0	0	0	0	0	0	0	0	0	0	0	0	0	0	0	0	0	0
Gm7634	ENSMUSG00000100652.1	0	0.110654	0	0	0.195054	0.289478	0	0	0	0	0	0	0	0	0	0	0.146325	0	0.347883	0	0.3456	0	0	0.473116	0.138545	0	0.343655	0	0.164153	0
4930444P10Rik	ENSMUSG00000067795.13	0.0326389	0.0593231	0.156632	0.108468	0.209141	0.271588	0.0928897	0.50772	0.818269	0.759428	0.0980695	0.0355878	0.198263	0.0339759	0.185295	0.431294	0.156893	0.381868	0.512888	0.805511	0.18528	0.0420714	0.253259	0	0.222827	0.377294	0.276357	0.498461	0.528027	0.362654
Rpl7	ENSMUSG00000043716.13	1478.12	1440.82	1236.94	1256	1507.98	1608.26	1719.8	1635.29	1405.79	1260.44	1586.46	1276.02	1251.73	1318.4	1642.98	1544.3	863.173	1574.78	1366.02	1293.29	1124.08	1555.56	1206.98	1368.54	1303.6	1514.66	1801.57	1772.95	1391.48	1241.5
Rdh10	ENSMUSG00000025921.7	3.98178	3.0743	7.24329	5.89903	8.86772	6.36863	9.00576	9.10301	18.0219	15.9824	4.57159	3.26497	5.16187	4.56611	6.61608	6.39872	3.57905	5.72854	20.8103	23.6825	3.60641	3.63029	7.17981	6.64565	8.8034	6.64224	9.59343	6.94614	23.1742	19.723
Gm38249	ENSMUSG00000104165.1	0	0.0263644	0	0	0	0	0	0	0	0	0	0	0	0	0	0	0	0	0	0	0.0411712	0	0	0	0	0	0	0	0	0
Gm28095	ENSMUSG00000100868.1	0	0	0	0	0	0	0	0	0	0	0	0	0	0	0	0	0	0	0	0	0	0	0	0	0	0	0	0	0	0
Stau2	ENSMUSG00000025920.19	2.71452	1.87738	2.83765	2.83013	5.38764	5.96717	6.58937	6.36498	9.33093	9.95588	2.56383	1.77369	2.79871	2.31667	4.9178	5.56073	3.96973	7.99819	10.108	10.3445	2.35107	2.23833	2.96845	2.46885	5.04183	5.30672	7.64728	7.54441	10.898	10.3125
Gm7568	ENSMUSG00000089982.7	0.0671327	0	0	0	0	0	0	0	0	0	0	0	0	0	0	0	0	0	0	0	0	0	0	0	0	0	0	0.102525	0	0
Ube2w	ENSMUSG00000025939.19	16.9769	11.6178	11.1261	10.848	11.3334	13.6215	13.9351	14.6107	11.9441	11.639	12.2704	11.4669	7.06583	9.35512	10.4831	14.1225	7.92764	13.2231	9.91164	14.0929	15.2157	12.0243	11.8519	12.4714	14.717	12.8279	14.6097	16.0611	14.528	15.2767
Gm38342	ENSMUSG00000102457.1	0.067786	0.123205	0	0.0750901	0	0.161156	0.22507	0.216299	0.499829	0.525738	0.0339459	0.172458	0.0457513	0.0470418	0.102621	0.223933	0.407304	0.33045	0.355063	0.610749	0.0320666	0.116501	0.0876632	0.0292655	0.102839	0.152363	0.191317	0.379583	0.274158	0.878706
Eloc	ENSMUSG00000079658.9	129.884	68.4515	101.419	77.8679	99.9513	117.469	105.537	106.266	82.0056	77.8561	140.572	86.4222	85.3807	84.8937	97.65	113.621	63.1083	89.0367	88.4017	77.7197	172.832	88.5428	110.1	95.7132	100.542	107.262	135.12	142.287	117.296	91.4385
D030040B21Rik	ENSMUSG00000097744.1	0.0241514	0.0438966	0.173852	0.160523	0.0773778	0.172254	0.103102	0.0577986	0.0356167	0.105365	0.0725672	0	0	0.0754222	0.109688	0	0.0870707	0.141283	0.0690027	0.28383	0	0.186786	0.0937002	0.0312809	0.137402	0.0232651	0.034082	0.18442	0.130239	0.178899
Gm7654	ENSMUSG00000100959.1	0	0	0	0	0	0	0	0	0	0	0	0	0	0	0	0	0	0.288358	0	0	0	0	0	0	0	0	0	0	0.265818	0
Tmem70	ENSMUSG00000025940.6	51.7585	21.0473	31.8694	29.426	24.1214	29.4216	23.4275	25.9865	28.5895	34.2716	40.9637	18.7981	27.3801	26.4579	26.3383	29.7402	16.6282	26.5123	24.3117	34.7832	46.8866	19.5046	32.2	32.1531	28.6255	30.5427	30.3857	33.1098	33.9166	30.6936
Ly96	ENSMUSG00000025779.10	0.989238	0.539399	0.791215	1.24194	1.90163	1.25431	1.40767	1.34154	1.16708	1.24676	0.99078	0.575261	0.534138	0.617856	1.04832	1.16195	0.317014	1.15738	1.22475	1.08506	0.842336	1.53014	0.511726	1.28126	0.975513	1.20705	0.651464	1.00717	1.06691	0.854896
Gm29649	ENSMUSG00000100093.1	0	0	0	0	0	0	0	0	0	0	0	0	0	0	0	0	0	0	0	0	0	0	0	0	0	0	0	0	0	0
Gm5828	ENSMUSG00000091020.3	0.724023	0.690875	0.521181	0.681732	0.927868	1.37705	0.463624	0.736404	0.640641	0.684379	0.870182	0.868381	1.06286	0.866733	0.69876	0.558093	0.174017	0.952975	1.13773	1.0636	0.873383	1.07325	0.561798	1.26597	0.865012	1.25542	0.919555	0.774008	1.56175	1.47486
Gm28376	ENSMUSG00000101640.1	0	0	0	0	0	0	0	0	0	0	0	0	0	0	0	0	0	0	0	0	0	0	0	0	0	0.737081	0	0	0	0
4921511E07Rik	ENSMUSG00000104133.1	0	0	0	0	0	0	0.231719	0.097426	0.120072	0	0	0	0	0	0	0.179315	0	0	0	0.191371	0	0	0	0	0.0926425	0.0784319	0	0.497376	0	0
Jph1	ENSMUSG00000042686.5	1.50889	1.88546	7.75828	7.98427	19.2508	23.8937	13.4196	21.9725	14.5432	21.4724	1.35607	0.73447	6.34229	7.50288	15.6026	20.6804	8.435	26.3622	13.241	24.7623	1.16628	1.54554	7.68342	7.50316	19.836	21.4004	16.198	26.706	15.2929	28.4413
Gm28783	ENSMUSG00000100110.1	0.18756	0	0	0	0	0	0.533792	0.448865	0	0	0	0	0	0	0.21296	0.206537	0	0	0	0.440846	0	0	0	0.242928	0	0.180677	0.264682	0.572883	0	0
Gdap1	ENSMUSG00000025777.8	0.0348385	0.0395756	0.0313477	0.0675367	0.0837134	0.103532	0.136331	0.135484	0.192665	0.139323	0.0523392	0.0569791	0.026453	0.0543984	0.0296673	0.0863174	0.0314	0.0254751	0.111979	0.0818852	0.0370812	0.0224533	0.135163	0.0676842	0.0495507	0.0755101	0.159781	0.133013	0.0587095	0.193547
Gm28784	ENSMUSG00000099899.1	0	0	0.159808	0	0	0	0.0947732	0	0	0.0968534	0	0	0	0	0	0	0	0	0.0951432	0.0782709	0	0	0.0861313	0	0	0.0641574	0	0	0.089789	0
Gm28785	ENSMUSG00000100272.1	0	0	0	0	0	0.211189	0	0	0	0	0	0.193714	0	0	0.403443	0	0.213503	0	0	0	0.252133	0	0	0	0.202151	0	0	0	0	0
Gm5251	ENSMUSG00000100398.1	0.570628	1.29644	6.16142	2.2124	2.97085	4.40902	2.63899	0.853509	1.26228	1.45219	1.50023	0.933275	3.89952	0.891004	4.37334	2.51345	1.20005	0.417263	3.05688	0.502957	0.202454	1.28719	5.35018	2.03246	2.59713	1.64906	2.41578	1.96079	2.30788	0.528359
Rbm6-ps1	ENSMUSG00000101589.1	0.35192	0.319818	0.703686	0.363851	0.300668	0.474109	0.267082	0.364957	0.345991	0.614125	0.740185	0.358135	0.356286	0.244224	0.266385	0.465031	0.19736	0.617608	0.234609	0.386009	0.233069	0.272174	0.546139	0.607743	0.400429	0.474609	0.595948	0.644943	0.537702	0.56481
Gm6075	ENSMUSG00000102048.1	0	0	0	0	0	0	0	0	0	0	0	0	0.140266	0	0	0	0	0	0	0	0	0	0	0	0	0	0	0	0.186783	0
Gm25166	ENSMUSG00000089534.1	0	0	0	0	0	0	0	0	0	0	0	0	0	0	0	0	0	0	0	0	0	0	0	0	0	0	0	0	0	0
Pi15	ENSMUSG00000067780.3	0	0	0.0116688	0	0.0311613	0.104054	0.0415206	0.12802	0.0573736	0.0565759	0	0	0.0098468	0	0	0.0107102	0.0350647	0.0284484	0.0833654	0.102873	0	0.0125369	0	0	0.0553339	0.0281077	0.0960775	0.0297075	0.0655617	0.0720454
Gm28154	ENSMUSG00000100053.1	0	0	0	0	0.0255725	0	0	0.0191018	0	0	0	0	0	0	0	0.0351573	0	0	0	0	0	0	0	0	0	0	0.0450548	0	0	0.0591241
Gm16070	ENSMUSG00000085125.7	0	0	0.00968042	0.0178765	0.116331	0.39325	0.103336	0.222066	0.142791	0.375482	0	0.0175956	0	0.00839932	0.174068	0.186588	0.0581793	0.472015	0.0461065	0.398267	0	0	0.0208697	0.0104507	0.0734479	0.310908	0.170798	0.283421	0.206681	0.343671
Crispld1	ENSMUSG00000025776.13	0.0447403	0.840286	0.214706	0.413009	3.03407	7.00246	2.61026	7.20948	2.52922	6.11586	0.022405	0.422781	0.181181	0.450205	2.81088	5.46863	0.824411	5.10364	2.27958	7.22089	0.0423293	0.576699	0.0578596	0.521528	3.54653	5.28674	2.96742	6.30888	1.74919	7.67764
Gm28153	ENSMUSG00000099895.1	0	0	0	0	0	0	0	0	0	0	0	0	0	0	0	0	0	0	0	0	0	0	0	0	0	0	0	0	0	0
Gm7690	ENSMUSG00000100554.1	0	0	0	0	0	0.40049	0	0.0575921	0	0.069992	0	0.0524787	0	0	0.054648	0.106	0	0	0	0.0565632	0	0	0.124487	0.0623382	0	0.185456	0	0.0735043	0.0648868	0
Gm18775	ENSMUSG00000099473.1	0	0	0.137855	0	0	0	0	0.274987	0	0	0	0	0	0	0	0	0	0	0	0.135037	0	0	0	0	0.261486	0.110688	0	0	0	0.212786
Gm17969	ENSMUSG00000099591.1	0	0	0	0	0	0	0	0	0	0	0	0	0.0266599	0.0274119	0	0	0	0	0	0	0	0	0	0	0	0	0	0	0.0355012	0
Gm28756	ENSMUSG00000109887.1	0.0262	0	0	0	0.335766	0.249154	0.260977	0.282156	0.386379	0.57151	0	0.0285672	0.0265251	0	0.0892442	0.144254	0	0.766336	0.636274	0.52344	0	0	0	0	0.0596228	0.227147	0.258811	0.320101	0.247252	0.388148
Gm28755	ENSMUSG00000102001.1	0	0	0	0	0	0	0	0	0	0	0	0	0	0	0	0	0	0	0	0	0	0	0	0	0	0	0	0	0	0
Gm45784	ENSMUSG00000101717.2	0	0	0	0	0	0	0	0	0	0	0	0	0	0	0	0	0	0	0	0	0	0	0	0	0	0	0	0	0	0
Crisp4	ENSMUSG00000025774.14	0	0	0	0	0	0	0	0	0	0	0	0	0	0.0256092	0	0	0	0	0	0	0	0	0	0	0	0	0	0	0	0
Defb44-ps	ENSMUSG00000070977.4	0	0	0.368873	0	0.492533	0.730966	0.437515	1.83953	0.906843	0	0	0	0	0	0	0.338569	0.369487	0	0	0.361333	0	0	0	0	0.349842	0	0	0	0	0
Defb18	ENSMUSG00000073735.1	0	0	0	0	0	0	0	0	0	0	0	0	0	0	0	0	0	0	0	0	0	0	0	0	0	0	0	0	0	0
Defb41	ENSMUSG00000067773.6	0	0	0	0	0	0	0	0	0	0	0	0	0.111753	0	0	0	0	0	0	0.518897	0	0	0.428256	0	0.125599	0	0	0.337156	0	0
Gm17837	ENSMUSG00000101685.1	0	0	0.0820133	0	0	0	0	0	0	0	0	0	0	0	0	0	0	0.199947	0	0	0	0	0.0884048	0.0885392	0.155564	0	0	0	0	0
Gm5252	ENSMUSG00000101306.1	0	0	0	0	0	0	0.105408	0.0886373	0.21848	0.215443	0	0	0	0	0	0.163139	0.0890184	0	0.634916	0.435269	0	0	0	0	0.0842853	0.0713566	0	0	0	0.411527
Gm24075	ENSMUSG00000088800.1	0	0	0	0	0	0	0	0	0	0	0	0	0	0	0	0	0	0	0	0	0	0	0	0	0	0	0	0	0	0
Gm28343	ENSMUSG00000101644.1	0	0	0	0	0	0	0	0	0	0	0	0	0	0	0	0	0	0	0	0	0.8532	0	0	0	0	0	0	0	0	0
Gm28344	ENSMUSG00000099433.1	0.241341	0	0	0	0	0	0	0	0	0	0	0	0	0	0	0	0	0	0	0	0	0	0	0	0	0	0	0	0	0
Gm15825	ENSMUSG00000089787.2	0	0	0	0	0	0.0871904	0	0	0	0	0	0	0	0	0	0	0	0	0	0	0	0	0	0	0	0	0	0	0	0
Tfap2d	ENSMUSG00000042596.7	0	0	0	0	0.055202	0.16385	0	0	0	0	0	0	0	0	0.0391262	0	0	0.100792	0	0	0	0	0	0	0	0	0	0	0	0
Gm10075	ENSMUSG00000100720.1	0.617744	1.01051	0.444678	0.410584	1.97917	0.881183	0.351617	0.295674	0.364401	0.179668	1.29929	0.808268	0.750489	0.771659	0.42084	0.272098	0.296946	3.61373	0	0.435588	0.701346	2.22955	0.159778	0.800102	0.140579	0.23803	0.3487	0.754734	0.166563	0.228794
Tfap2b	ENSMUSG00000025927.13	0.0106239	0.00965475	0.0254917	0	0.0170187	0	0.120941	0	0.0626692	0	0	0	0.096801	0.0221181	0.0241251	0.0116988	0.0638354	0.0310742	0.0151767	0.0124853	0	0	0.123652	0.01376	0.048353	0.0614041	0.0299844	0.0162248	0	0
Gm28340	ENSMUSG00000100538.1	0	0	0	0	0	0	0	0	0	0	0	0	0	0	0	0	0	0	0	0	0	0	0	0	0	0	0	0	0	0
Gm28341	ENSMUSG00000101117.1	0	0	0	0	0	0	0	0	0	0	0	0	0	0	0	0	0	0	0	0	0	0	0	0	0	0	0	0	0	0
Gm4849	ENSMUSG00000100204.1	0.209857	0.0544896	0.107903	0.0664199	0.0960505	0.178185	0.127982	0.0358732	0.0442116	0.043597	0.0450395	0.0326882	0.121406	0.218453	0.0340394	0.165064	0.0360275	0	0.0856543	0	0.085092	0	0	0.077659	0	0	0.0846132	0.228924	0.161668	0.222071
Gm24633	ENSMUSG00000084668.1	0	0	0	0	0	0	0	0	0	0	0	0	0	0	0	0	0	0	0	0	0	0	0	0	0	0	0	0	0	0
Gm38382	ENSMUSG00000102597.1	0	0	0	0	0	0	0	0	0	0	0	0	0	0	0	0	0	0	0	0	0	0	0	0	0	0	0	0	0	0
Pkhd1	ENSMUSG00000043760.16	2.25388	2.52293	3.42665	3.54965	4.05529	2.86379	1.88819	0.67565	1.19354	0.540572	2.74281	2.02655	2.944	3.11521	4.26339	2.07258	1.12527	0.963409	1.64013	0.64699	2.16359	2.38363	3.66936	3.68103	4.68472	2.9236	2.88847	0.812025	1.68739	0.42697
Gm37315	ENSMUSG00000104095.1	0.0967722	0.123122	0.0232202	0.0643198	0.062009	0.0690205	0.0275412	0	0.0285425	0	0.0290769	0.0633093	0.0391891	0.0604418	0.0219754	0.0639379	0.0465178	0	0	0.0227456	0	0.0748432	0.100119	0.0501357	0.0880889	0.0186442	0.109251	0.0886742	0	0
4930486I03Rik	ENSMUSG00000089914.2	0	0	0.102517	0	0	0	0	0	0	0	0	0	0	0	0	0	0	0	0	0.100421	0	0	0	0	0	0	0	0	0	0
Gm15795	ENSMUSG00000090142.2	0	0	0.146082	0	0	0	0	0	0.179565	0.177068	0	0	0	0	0	0.134081	0	0	0	0	0	0.313899	0.157466	0	0	0	0	0	0.328306	0
Gm24162	ENSMUSG00000070175.1	0	0	0	0	0	0	0	0.789915	0	0	0	0	0	0	0	0	0	0	0.943037	0	0	0	0	0	0	0	0	0	0	0
Gm28653	ENSMUSG00000099906.2	0	0	0	0	0	0	0.017261	0	0	0	0	0	0	0	0	0	0	0	0	0	0.0172146	0	0	0	0.0138021	0	0	0	0.0163532	0
Mir206	ENSMUSG00000065559.1	0	0	0	0	0	0	0	0	0	0	0	0	0	0	0	0	0	0	0	0	0	0	0	0	0	0	0	0	0	0
Mir133b	ENSMUSG00000065480.1	0	0	0	0	0	0	0	0	0	0	0	0	0	0	0	0	0	0	0	0	0	0	0	0	0	0	0	0	0	0
Il17a	ENSMUSG00000025929.4	0	0	0	0	0	0	0	0	0	0	0	0	0	0	0	0	0	0	0	0	0	0	0	0	0	0	0	0	0	0
Il17f	ENSMUSG00000041872.9	0.299707	0.786838	0.239712	0.332001	0.853529	0.633359	0.426479	0.0796946	0.343766	0.29056	0.600348	0.326785	0.337138	0.138659	0.983069	0.51338	0.200093	0.681819	0.666002	0.273948	0.236297	0.901413	0.344525	0.258787	0.45469	0.384945	0.375947	0.305141	0.134684	0.370008
Mcm3	ENSMUSG00000041859.10	433.544	489.6	440.625	469.385	446.322	456.544	333.389	372.556	303.747	303.961	546.532	456.219	494.501	492.421	477.604	382.017	165.243	391.534	328.64	345	319.606	506.51	457.117	526.939	444.826	461.51	333.484	352.103	298.339	333.001
Gm20587	ENSMUSG00000099714.1	0.170322	0.10319	0.272456	0.0628917	0	0.067488	0	0.0679353	0	0	0	0.0619036	0.0574784	0	0	0.0625183	0	0.332122	0	0.0667216	0	0	0	0	0.0645998	0	0.160237	0	0.0765402	0
Gm28065	ENSMUSG00000102121.1	0	0	0	0	0	0	0	0	0	0	0	0	0	0	0	0	0	0	0	0	0	0	0	0	0	0	0	0	0	0
Gm24723	ENSMUSG00000088858.1	0	0	0	0	0	0	0	0	0	0	0	0	0	0	0	0	0	0	0	0	0	0	0	0	0	0	0	0	0	0
6720483E21Rik	ENSMUSG00000097934.1	0.120239	0.163907	0.0721278	0.266391	0.385231	0	0.427749	0.143877	0.620621	0.524565	0	0.0655515	0	0.0625824	0.0682612	0.132405	0.216744	0.879233	0.343535	0.918495	0	0.464964	0.0777489	0	0.0684065	0.115827	0.0848399	0.275444	0.324202	0
Paqr8	ENSMUSG00000025931.15	3.9998	8.50753	0.824317	1.48146	1.57237	1.76475	1.1523	1.79113	3.41975	4.49627	4.09206	6.76919	0.708028	1.63481	1.01695	1.49969	0.692991	2.61976	3.06727	5.23412	3.02973	10.2007	0.952027	1.79571	1.10288	1.38283	1.54097	2.82939	2.91121	4.54419
Gm24171	ENSMUSG00000077314.1	0	0	0	0	0	0	0	0	0	0	0	0	0	0	0	0	0	0	0	0	0	0	0	0	0	0	0	0	0	0
Gm28064	ENSMUSG00000100929.1	0	0	0	0	0	0	0	0	0	0	0	0.0855683	0	0	0	0	0	0	0	0	0	0.303473	0	0	0	0	0	0	0	0
Efhc1	ENSMUSG00000041809.5	0.701397	0.692842	0.695144	1.08101	0.83048	0.688757	0.607527	0.620341	1.25923	1.46346	0.458146	0.365758	0.771845	1.07932	0.484753	0.36939	0.58636	1.69475	1.0891	1.00348	0.302948	1.17926	0.749319	1.06644	0.65928	0.587529	0.430347	1.11775	0.904478	1.01652
Tram2	ENSMUSG00000041779.5	2.49685	1.25856	1.39469	1.15339	0.680126	1.23768	1.03569	1.512	1.74419	2.21975	2.83991	1.04709	1.46348	1.09437	0.527971	0.779202	0.558807	2.18799	2.8015	2.63733	2.9983	1.98057	1.32037	1.4533	0.88566	0.944562	1.62624	1.89887	2.43943	2.73309
Gm28287	ENSMUSG00000099971.1	0	0	0	0	0	0	0	0.147566	0.181867	0.179338	0	0.134465	0	0	0	0.2716	0.296402	0.360711	0.176172	0.724651	0	0	0	0	0	0.118797	0	0.188338	0.166258	0
Gm2693	ENSMUSG00000100819.1	0.117923	0.321498	0.141477	0.13063	0.188905	0.140176	0	0.423317	0.173904	0.342973	0.354321	0.514309	0.238772	0.122754	0	0.129854	0.141712	1.03475	0	0.277169	0	0.152002	0	0.152734	0.134177	0	0.332822	0.540276	0	1.09188
Tmem14a	ENSMUSG00000025933.15	6.03066	8.96815	4.24545	5.13458	6.14773	6.33928	5.24823	5.606	10.1431	9.34976	3.74384	8.15148	2.52292	5.65512	5.31942	7.025	3.11452	3.93605	7.54708	13.1203	5.3756	7.00256	3.8673	6.84262	4.93378	7.48975	6.96303	7.15489	8.80218	11.9063
Gm38224	ENSMUSG00000102633.1	0	0.116556	0	0.0710376	0.0513641	0	0.0456265	0.0383673	0.0945708	0	0.0481708	0.0349608	0	0	0	0.0706159	0	0.0937849	0.183219	0	0	0	0	0	0	0.0308872	0.0452479	0	0.129681	0.178132
Gsta3	ENSMUSG00000025934.15	10.7108	6.07129	13.594	3.03921	2.45824	0.534342	1.12491	0.204025	0.731487	0.3832	16.6502	6.86178	13.1505	3.5982	3.71351	0.802232	0.502942	0.136014	0.907868	0.582923	10.4489	6.17383	13.4307	3.35273	3.08648	0.851105	1.29057	0.165706	1.54638	0.401864
Gm28836	ENSMUSG00000099343.1	6.91425	4.15679	5.99811	3.88855	1.53362	0.505787	0.605471	0.127285	0.156871	0	13.5837	6.26312	7.32309	3.21118	2.89867	0.819947	0.255664	0	1.06371	0	7.84998	6.44436	5.22748	3.03103	1.08932	0.819756	1.20089	0	0.717035	0
Gm7094	ENSMUSG00000096375.2	0.183973	0.501572	0.220719	0.203796	0	0	0	0.44028	0	0.267538	0.55278	0.200595	0.186255	0.574527	0	0	0	0	0	0	0.522177	0	0	0.238282	0	0	0.259619	0.280963	0	0
Gm4956	ENSMUSG00000025936.15	0	0	0	0	0	0	0	0	0.145494	0	0	0	0	0	0	0	0	0	0.0704687	0	0	0	0	0	0.0561284	0	0.139224	0	0	0
Gm21909	ENSMUSG00000093963.1	0	0	0	0	0	0	0	0	0	0	0	0	0	0	0	0	0	0	0	0	0.217673	0	0	0	0	0	0	0	0	0
Khdc1a	ENSMUSG00000067750.3	0.237211	0.0923882	0.0406558	0	0.162856	0	0.0482213	0	0.149924	0.0985594	0.254551	0.258643	0	0	0	0.0373159	0.0407236	0	0.096819	0.0398248	0.336642	0.262083	0	0	0	0	0.0956424	0.0517527	0.137056	0.188263
Gm16329	ENSMUSG00000086194.1	0	0	0	0	0	0	0	0	0	0	0	0	0	0	0	0	0	0	0	0	0	0	0	0	0	0	0	0	0	0
Gm16327	ENSMUSG00000094436.1	0	0.268385	0	0	0	0	0	0	0	0	0	0	0	0	0	0	0	0	0	0	0	0	0	0	0	0	0	0	0	0
Khdc1c	ENSMUSG00000041722.7	0.0692026	0.0943347	0	0	0	0.0822618	0	0.0414035	0.153082	0	0.103966	0.188637	0	0	0.078574	0	0	0	0	0	0.245525	0.133802	0	0	0	0	0	0	0	0
Gm2709	ENSMUSG00000085507.1	0.192383	0	0	0	0	0	0	0	0	0	0	0.209765	0	0	0	0	0	0	0	0	0	0	0	0	0	0	0	0	0	0
Gm16533	ENSMUSG00000094926.1	0	0	0	0	0	0	0	0	0	0	0	0	0	0	0	0	0	0	0	0	0	0.380672	0	0	0	0	0	0	0	0
Khdc1b	ENSMUSG00000085079.3	0	0	0	0	0	0	0	0	0	0.0437919	0	0	0	0	0	0	0	0	0	0.0353899	0	0	0	0	0	0	0.0424958	0	0	0.0557659
Gm16328	ENSMUSG00000085679.2	0	0	0	0	0	0	0	0	0	0	0	0	0	0	0	0	0	0	0	0	0	0	0	0	0	0	0	0	0	0
Kcnq5	ENSMUSG00000028033.16	0.15763	0.0557085	0.0945569	0.135811	0.18237	0.728684	0.348919	0.670641	0.839441	0.980589	0.131563	0.0095484	0.124122	0.0911592	0.218748	0.462874	0.231524	0.794043	0.663032	1.43053	0.0745676	0.011288	0.135901	0.0567116	0.199286	0.75079	0.444888	0.601829	1.15699	2.01091
Gm36949	ENSMUSG00000104138.1	0.028936	0	0	0	0	0	0.0411756	0.0346245	0	0	0	0	0	0	0	0	0	0	0.0826727	0	0	0	0	0	0	0	0	0	0.0780204	0.0535851
Gm7658	ENSMUSG00000082935.3	2.27642	2.66761	2.80297	2.85351	3.45474	3.9878	3.32457	4.80274	3.00372	3.13619	4.94993	2.35145	3.45699	3.5545	3.26488	3.49624	2.66366	7.35928	3.5087	3.23849	2.55049	3.24316	3.25383	3.02601	3.68081	2.59684	4.73413	5.21482	3.79582	3.99371
Gm38243	ENSMUSG00000103748.1	0	0.0390503	0	0	0	0.153237	0.061146	0.20567	0.0633691	0.0624881	0	0	0.0435031	0	0.0487891	0.0946352	0.0516386	0.125685	0.245539	0.050499	0	0	0	0	0.097786	0.206966	0	0.196872	0.173791	0
Gm5696	ENSMUSG00000099692.1	0	0.110855	0	0	0	0	0	0	0	0	0	0	0	0	0	0	0	0	0	0	0	0	0	0	0	0	0	0	0	0
Gm28239	ENSMUSG00000100418.1	0	0	0	0	0	0	0	0	0	0	0	0	0	0	0	0	0	0	0	0	0	0	0	0	0	0	0	0	0	0
Rims1	ENSMUSG00000041670.17	7.8776	0.571155	2.55126	1.03	1.69638	2.32314	1.34762	2.43125	1.0792	0.763719	9.63601	0.882401	2.81533	0.842434	1.63247	2.51232	1.00358	2.44265	1.48817	1.23438	8.82152	0.943284	3.12864	0.903222	1.67513	2.30558	2.22335	2.52447	1.94994	1.29141
Gm26866	ENSMUSG00000097642.1	0	0	0	0	0	0	0	0	0	0	0	0	0	0	0	0	0	0	0	0	0	0	0	0	0	0	0	0	0	0
Gm7761	ENSMUSG00000101468.1	0	0	0	0	0	0	0	0	0	0	0	0	0	0	0	0	0	0	0	0.0859195	0	0	0	0	0	0	0	0	0	0
Gm29506	ENSMUSG00000101227.1	0	0	0	0	0	0	0	0	0	0	0	0	0	0	0	0	0	0	0	0.0380808	0	0	0	0	0	0	0	0	0	0
Ppp1r14bl	ENSMUSG00000073730.2	0	0	0	0	0	0	0	0	0	0	0	0	0	0	0	0	0	0	0	0	0	0.0487328	0	0.0489675	0	0	0	0	0	0
Gm24176	ENSMUSG00000089553.1	0	0	0	0	0	0	0	0	0	0	0	0	0	0	0	0	0	0	0	0	0	0	0	0	0	0	0	0	0	0
Gm6420	ENSMUSG00000102766.1	0.186263	0	0	0	0	0.332119	0.132525	0.11144	0	0.135434	0	0	0	0	0	0	0	0	0	0.766145	0	0	0	0	0	0	0.131426	0.426691	0.251111	0
Mir30a	ENSMUSG00000065405.3	3.79347	1.72371	1.13779	5.25278	4.55766	1.12733	2.69903	0	2.79716	4.13741	1.42477	1.03405	0	0	0	0	2.27937	0	0	3.3436	2.69178	0	0	0	1.07909	1.82713	1.33832	1.44835	0	3.51247
Gm27028	ENSMUSG00000097970.1	4.38769	2.91389	4.65667	3.73882	4.05506	3.00905	2.64154	2.62513	2.73758	5.15362	4.05649	3.12807	1.70851	3.5134	3.06577	2.9733	1.01401	2.46802	5.78585	6.74307	3.35293	1.95774	3.05539	3.49719	3.26431	3.57642	4.52479	3.09271	5.00523	8.12533
Mir30c-2	ENSMUSG00000065567.1	0	0	0	0	0	0	0	0	0	0	0	0	0	0	0	0	0	0	0	0	0	0	0	0	0	0	0	0	0	0
Gm29107	ENSMUSG00000100775.1	0	0	0	0	0	0	0	0.232194	0	0	0	0	0	0.201995	0	0	0	0	0	0	0	0	0	0.251329	0	0	0.273835	0.296347	0	0
Gm20954	ENSMUSG00000101226.1	0	0	0	0	0	0	0	0	0	0	0	0	0	0	0	0	0	0	0	0	0	0	0	0	0	0	0	0	0	0
Ogfrl1	ENSMUSG00000026158.11	2.2918	1.44886	2.66986	2.88829	3.27225	6.28758	3.93472	5.39527	3.84511	4.00901	2.45755	1.24038	2.2866	2.80923	2.65873	5.44053	3.12335	7.79632	3.55863	5.24033	1.88548	1.2951	2.67389	2.81777	2.46598	3.6795	4.66374	8.28088	4.82486	5.10519
Gm7784	ENSMUSG00000097920.1	0	0	0	0	0.109064	0.080931	0	0	0	0	0	0	0.0689276	0	0	0.0749714	0.163635	0.398278	0.0972596	0.080012	0.0966212	0.0877585	0	0	0	0	0	0.103976	0.0917863	0
Gm28822	ENSMUSG00000099503.1	0	0	0	0	0	0	0	0	0	0	0	0	0	0	0	0	0	0	0	0	0	0	0	0	0	0	0	0	0	0
B3gat2	ENSMUSG00000026156.8	0	0.00986487	0	0	0.0347782	0.0129036	0	0.0389673	0.0160083	0	0.032616	0	0.0109897	0	0.0246502	0.0239067	0.0130449	0.0952514	0.0465209	0.0255141	0.0154052	0	0	0	0.0247027	0.0209135	0.0459555	0.0497336	0.043903	0
Smap1	ENSMUSG00000026155.13	36.3698	21.2588	23.7717	20.3843	25.797	26.2399	33.8236	30.7861	54.1355	52.3694	35.3136	16.9836	20.2887	17.7633	21.6633	24.5358	19.8277	32.0075	47.8393	54.1417	30.4985	22.8454	26.1602	21.8821	28.053	21.8448	38.9651	37.0197	57.2845	56.3994
Sdhaf4	ENSMUSG00000026154.4	23.8828	28.4255	13.1249	22.2744	11.9713	29.4887	24.4473	33.7404	39.8788	48.6233	25.0003	19.9924	9.20365	22.5354	15.0456	27.0627	13.4246	34.2519	30.8159	46.9902	22.3042	27.0112	13.0518	22.0522	12.4478	26.9397	27.7234	41.0624	31.7822	41.374
Gm26524	ENSMUSG00000102495.1	0	0	0	0	0	0	0	0	0	0.502148	0	0	0	0	0	0	0	0	0	0.405804	0	0	0	0	0	0	0	0.527346	0	0
Fam135a	ENSMUSG00000026153.15	9.89265	5.73894	10.5071	9.35607	10.9905	16.9287	17.3684	23.706	23.5697	22.209	7.22283	4.83595	7.13003	8.27798	9.57993	16.636	9.97288	23.3358	19.3048	30.4596	7.29012	5.96264	10.8666	10.4344	11.1774	14.0274	19.119	27.4643	24.7934	29.2923
Gm37580	ENSMUSG00000102398.1	0.168335	0.131125	0.144256	0.186474	0.0770462	0.14293	0.239539	0.230204	0.319177	0.559536	0.0361281	0.0262206	0.146077	0.25033	0.0819134	0.344252	0	0.422032	0.274828	0.734796	0.068256	0.0309976	0.0621991	0.155734	0.246264	0.30115	0.373296	0.514163	0.453883	0.623463
Gm26607	ENSMUSG00000097670.1	0	0	0	0	0	0	0	0	0	0	0	0	0	0	0	0	0	0	0	0	0	0	0	0	0	0	0	0	0	0
Col9a1	ENSMUSG00000026147.16	0	0	0	0.0147177	0.0212835	0.0315867	0.0945301	0.413349	0.137154	0.154568	0.0998014	0.0144865	0	0.0276607	0.0603414	0.0877822	0.127731	0.34975	0.0189798	0.124912	0	0	0.0171821	0	0.0151175	0.0383957	0.168742	0.263777	0.125382	0.0984156
Col19a1	ENSMUSG00000026141.13	0	0.0177702	0.0117298	0	0	0.011622	0	0.0233981	0.0432551	0.0710896	0	0	0	0	0	0.0107662	0	0	0.0279337	0.0229801	0.0277504	0	0	0.0126631	0	0	0	0	0	0.0543165
Gm26418	ENSMUSG00000077463.1	0	0	0	0	0	0	0	0	0	0	0	0	0	0	0	0	0	0	0	0	0	0	0	0	0	0	0	0	0	0
Tubb4b-ps2	ENSMUSG00000099997.1	2.97136	2.2884	5.4379	3.62627	4.11451	5.68726	3.22491	4.57997	3.86205	3.51541	3.40474	2.74561	4.89474	3.51248	2.5732	2.66196	0.907828	2.94612	3.09361	4.02466	2.50153	2.33699	4.88475	5.08786	5.61578	7.85926	6.1831	5.84538	4.68481	4.56989
Gm28439	ENSMUSG00000100131.1	0	0	0	0	0	0.0913707	0	0.0919764	0	0.111779	0	0	0.0778189	0	0	0	0	0	0	0	0.109085	0.297237	0	0	0	0	0	0	0	0
Gm10222	ENSMUSG00000067736.2	0	0	0	0.507412	0	0	0	0	0	0	0	0	0	0	0	0	0	0	0	0.538312	0.650057	0.295215	0.296186	0.296636	0.260596	0	0	0	0	0
Gm28438	ENSMUSG00000101939.1	0	0	0.234154	0	0.625303	0.696007	0	0	0	0	0	0	0.987962	0	0	0	0	2.28346	0	0.458735	1.3849	1.0063	1.00961	0	1.11037	0.564028	1.65253	2.08646	0.263121	1.08428
Gm28437	ENSMUSG00000101111.1	0.257985	0.468903	0.206343	0.476306	3.16844	2.14669	0.24474	0.102901	0.126819	0.375168	0.258387	0.0937645	1.91536	0.447588	0.292922	0.0946956	0.31003	5.7852	1.47417	0.303187	0.732248	1.44101	0.66727	0.891046	1.36988	0.497036	2.79116	2.4953	1.97089	1.274
Gm10925	ENSMUSG00000100862.1	0.198626	0.180507	0	0.110014	2.0682	1.77081	0.141321	0	0	0.144423	0.447605	0.108286	0.502724	0.310143	0.676571	0.218722	0.238695	2.90484	0.141873	0.700282	0.845649	1.40815	0.770608	0.77178	1.13002	0	1.96208	2.73007	0.937222	2.02304
Gm28661	ENSMUSG00000102070.1	0.494377	0.449279	0.355873	0.219059	5.06853	2.58575	0.422096	0.236626	0.145814	0.287574	0.297089	0.862469	1.40143	0.308777	0.561325	0.108879	0.237644	4.91648	0.564991	0.929596	2.80641	2.16664	1.15082	1.15257	1.91257	0.666729	2.2325	3.47305	2.39938	2.38033
Gm29216	ENSMUSG00000101249.1	0.958006	1.8656	0.656773	0.454814	5.9194	6.01933	0.584242	0.327526	0.201828	0.597066	1.64486	0.149223	3.87956	1.13971	0.776957	0.452114	1.15127	14.8111	2.34609	0.321674	2.71914	5.11586	1.06194	1.77258	4.82739	0.791014	4.44202	7.31532	2.58308	2.28096
Lmbrd1	ENSMUSG00000073725.8	4.07846	5.24648	6.22138	6.30757	8.5785	8.00408	11.4464	12.694	18.627	19.4852	4.49783	3.3506	5.27283	5.60974	8.11987	7.85009	5.71583	13.0858	16.9623	23.2085	3.46319	5.09692	6.18025	6.67253	8.59994	8.03171	10.3949	12.1467	18.856	21.1726
Gm28594	ENSMUSG00000100808.1	0	0	0	0	0	0	0	0	0	0	0	0	0	0	0	0	0	0	0	0	0	0	0	0	0	0	0	0	0	0
Gm28237	ENSMUSG00000100483.1	0	0	0	0	0	0	0	0	0	0	0	0	0	0	0	0	0	0	0	0	0	0	0	0	0	0	0	0	0	0
Gm9443	ENSMUSG00000100450.1	0	0.0749899	0	0.182817	0	0	0	0.493697	0	0	0	0	0	0	0.0936918	0.090866	0.0991639	0	0	0	0	0	0	0.106876	0	0.158978	0.116447	0	0	0
Gm29414	ENSMUSG00000099392.1	0	0	0	0	0	0	0	0	0	0	0	0	0	0	0	0	0	0	0	0	0	0	0.194372	0	0	0	0	0	0	0
Adgrb3	ENSMUSG00000033569.17	0.0108843	0.0164857	0.0435277	0.0522476	0.162736	0.271705	0.175534	0.264823	0.288925	0.337669	0.00545065	0.0039559	0.0183656	0.0566509	0.111225	0.239711	0.139521	0.350196	0.202134	0.439171	0.0102978	0.0280597	0.028152	0.037593	0.107333	0.220183	0.378874	0.382318	0.27391	0.369529
Gm15702	ENSMUSG00000080849.1	0	0	0	0	0	0	0	0	0	0	0	0	0.153535	0	0	0	0	0.443577	0	0	0	0	0	0	0	0	0	0	0.204452	0
Gm20172	ENSMUSG00000104257.1	0	0	0	0	0	0	0	0	0	0	0	0	0	0	0	0.0478057	0	0	0	0	0	0	0	0	0	0	0	0	0	0
Gm22260	ENSMUSG00000096866.1	0	0	0	0	0	0	0	0	0	0.915129	0	0	0	0	0	0	0	0	0	0	0	0	0	0	0	0	0	0	0	0
Gm37543	ENSMUSG00000102296.1	0	0	0	0	0	0	0	0	0	0.0949746	0	0	0	0	0	0	0	0	0	0	0	0	0	0	0	0	0	0	0.0880472	0.120943
Gm37331	ENSMUSG00000103209.1	0	0	0	0	0	0	0.0283898	0	0	0.029013	0	0	0	0	0	0	0	0	0	0	0	0	0	0	0	0	0	0.0914067	0	0
Gm37211	ENSMUSG00000104027.1	0	0	0	0	0	0	0	0	0	0.0285228	0	0	0	0	0	0	0.0235706	0	0	0	0	0	0	0	0	0	0	0.0599083	0	0.108965
Gm37862	ENSMUSG00000102407.1	0	0	0	0	0	0.0315992	0	0.0954259	0	0.0386572	0	0	0	0	0	0	0	0	0.0379746	0.0312404	0.0377254	0	0.0343777	0	0	0	0.0375131	0	0.0716752	0
Gm38286	ENSMUSG00000103214.1	0	0	0	0	0.104217	0	0	0	0	0.157679	0	0	0	0	0	0	0.0260605	0.190288	0	0	0	0	0	0	0.0246748	0.0208899	0	0.0331184	0.0292356	0.0401587
Gm37880	ENSMUSG00000104100.1	0	0	0	0	0.0331178	0	0	0.0247379	0	0.0601282	0	0	0	0	0	0	0	0.0604692	0	0.0485919	0	0	0	0	0	0	0	0	0	0.0382845
Gm25294	ENSMUSG00000084740.1	0	0	0	0	0	0	0	0	0	0	0	0	0	0	0	0	0	0	0	0	0	0	0	0	0	0	0	0	0	0
Gm37011	ENSMUSG00000103889.1	0.0229418	0	0.0275241	0	0	0	0	0.0274519	0	0	0	0	0	0	0	0	0	0	0	0.0539229	0	0	0	0	0	0	0.032375	0	0	0
Gm29214	ENSMUSG00000101301.1	0	0	0	0	0	0	0	0.141353	0	0.171787	0	0	0	0	0	0	0	0	0	0	0	0	0	0	0	0	0	0	0	0.218759
Gm37051	ENSMUSG00000104221.1	0	0	0.0274492	0	0	0	0	0	0.0337409	0	0	0	0.0231632	0	0.0259778	0.0251943	0	0	0	0	0	0	0	0	0.0260331	0	0	0.0698828	0.0308449	0
Gm38260	ENSMUSG00000102250.1	0	0	0.0606632	0	0	0	0.0239839	0	0	0.0980413	0	0	0.0170637	0	0	0.0185599	0.0607643	0.147896	0	0.118846	0	0	0	0	0.0575334	0.0162361	0.0475698	0.180182	0.0227226	0
Gm37628	ENSMUSG00000102317.1	0.0123776	0.0337455	0.0148498	0.0137113	0	0.0588535	0.0352264	0.0592436	0.0912678	0.0899989	0	0.0134959	0.0250623	0	0.0140538	0.0272598	0.0148746	0.108611	0.0530458	0.0581852	0.0351318	0.0159546	0.0320142	0	0.0281674	0.0238468	0.0524011	0.170127	0.116808	0.206293
8030445P17Rik	ENSMUSG00000103563.1	0	0	0	0	0.0393523	0	0.0349565	0	0.0362274	0.0357237	0	0	0	0	0	0	0	0.0718527	0.0701859	0.0577394	0	0	0	0	0.0279516	0	0.0346664	0.0375164	0.0993543	0.136475
Gm38198	ENSMUSG00000102465.1	0	0	0.0451176	0	0.0301214	0.044703	0.0535134	0.0899986	0.055459	0.13672	0	0	0	0	0	0	0.0225964	0.109996	0.0268611	0.0220977	0.0266848	0	0	0	0.021395	0.0543394	0	0.0861485	0.0253495	0.0348206
Gm37077	ENSMUSG00000102659.1	0	0	0.0218865	0	0	0.0216854	0	0.0218291	0.0538062	0.0795872	0	0	0	0	0	0	0	0.160077	0	0.0428783	0	0	0	0.023628	0	0	0.0257439	0.0278603	0	0
Gm37895	ENSMUSG00000103924.1	0	0	0.0355091	0	0	0.0879569	0.0421168	0.123956	0.0436481	0.193686	0	0.0161357	0	0	0	0.0325919	0.106705	0.0865707	0.105703	0.191308	0	0.0190754	0.0191382	0	0.0168385	0.0570226	0.104418	0.271207	0.0798037	0.32886
Gm36952	ENSMUSG00000104132.1	0	0	0.066855	0.0205764	0.0297558	0.132481	0.0528638	0.222266	0.273929	0.108048	0	0	0.0188053	0	0.0843614	0.081817	0.0669664	0.380314	0.10614	0.218295	0	0.023943	0.0480435	0	0.126812	0.10736	0.235913	0.340411	0.0250418	0.137592
Gm37602	ENSMUSG00000102747.1	0	0	0.0488115	0	0.162938	0.096726	0.0578947	0.121709	0.0899994	0.0887482	0	0	0.020595	0.0423519	0.0230974	0	0.0733393	0.238004	0.0581207	0.167348	0	0.0262215	0	0	0	0.0587884	0.258364	0.217471	0.191975	0.301372
2900022M07Rik	ENSMUSG00000102386.1	0	0	0.0794327	0	0	0	0	0	0	0	0	0.0721904	0	0	0	0.0729073	0.15913	0.193656	0.0945818	0.155618	0.093961	0	0	0	0	0.0637789	0.280297	0	0.178519	0.245217
2900002M20Rik	ENSMUSG00000103004.1	0.204043	0	0	0	0	0.485096	1.1614	0.488311	0.601814	0.890171	0	0.222478	0	0.212401	0.231674	0.898748	0	1.19363	0.582968	0.239794	0	0	0.263875	0.264276	0	0	0.863824	1.24646	0.825243	1.13357
Gm9884	ENSMUSG00000104516.1	0	0	0	0	0.088269	0	0.156818	0.065934	0	0	0	0	0	0	0.0625634	0	0	0	0	0.064756	0	0	0.142518	0	0	0.0530795	0	0	0	0.20408
Gm18443	ENSMUSG00000101618.1	0	0	0	0	0	0	0	0	0	0	0	0	0	0	0	0	0	0	0	0	0	0	0	0	0	0	0	0	0	0
Gm19123	ENSMUSG00000099458.1	0	0	0	0	0	0	0	0	0	0	0	0	0	0	0	0	0	0	0	0	0	0	0	0	0	0	0	0	0	0
Gm24064	ENSMUSG00000088111.1	0	0	0	0	0	0	0	0	0	0	0	0	0	0	0	0	0	0	0	0	0	0	0	0	0	0	0	0	0	0
4931408C20Rik	ENSMUSG00000073722.3	0.0155938	0.240913	0	0	0.0249802	0	0	0	0.0229966	0	0	0.0850135	0	0	0	0	0	0	0	0.018326	0.0221302	0.100502	0	0	0	0	0	0	0	0
n-R5s209	ENSMUSG00000095256.1	0	0.514217	0	0	0	0	0.805174	0	0.834448	0	0	0	0	0	0.642458	0	0	0	0	0	0.803011	0.729355	0	0.732866	0	0	0.798493	0	0	1.04784
Gm19641	ENSMUSG00000100310.1	0	0	0	0	0	0	0	0	0	0	0	0	0	0	0	0	0	0	0	0	0	0	0	0	0	0	0	0	0	0
Gm5524	ENSMUSG00000101514.1	0	0	0	0	0	0	0	0	0	0	0	0	0	0	0	0	0	0	0	0	0	0	0	0	0	0	0	0	0	0
Gm18776	ENSMUSG00000101033.1	0	0	0	0	0	0	0	0	0	0	0	0	0	0	0	0	0	0	0	0	0	0	0	0	0	0	0	0	0	0
Gm19028	ENSMUSG00000101372.1	0	0.0326705	0	0.0398235	0	0	0	0	0	0	0.0540089	0.0391979	0	0.074845	0.0816364	0.0395871	0	0	0	0	0	0	0.0464916	0.0465623	0.0409051	0	0	0	0	0
Gm38089	ENSMUSG00000103241.1	0	0	0	0	0.14249	0	0	0	0	0	0	0	0	0	0	0	0	0	0	0	0	0	0	0	0	0	0	0	0	0
Gm7846	ENSMUSG00000086240.4	33.4213	42.6556	41.8657	49.2726	44.0907	44.4022	46.1594	41.7559	38.0527	46.8152	22.1515	30.2781	18.4107	29.1625	37.6682	35.1791	11.5175	46.7213	12.287	33.2123	26.5052	27.5584	32.4162	42.6507	46.4166	35.0356	36.7598	49.1645	27.8293	33.6761
Gm597	ENSMUSG00000048411.4	0	0	0	0.0258363	0	0	0	0	0	0.0339171	0	0	0	0.0242786	0	0	0	0	0	0.137049	0	0	0.0301624	0	0	0	0	0	0	0.0431911
Gm5697	ENSMUSG00000081557.2	0.027129	0.0739627	0.0325476	0	0.0434588	0.0967455	0	0.162311	0.0400078	0.0394516	0	0.0591601	0.164793	0.112961	0.0924084	0.119495	0.0978055	0.0793506	0	0.159411	0.115502	0.0699381	0.175421	0.0702749	0.0617368	0.104534	0.153136	0	0.073148	0.150716
Gm6462	ENSMUSG00000058590.2	0	0	0	0	0	0	0	0	0	0	0	0	0	0	0	0	0	0	0	0	0	0	0	0	0	0	0	0	0	0
Gm18033	ENSMUSG00000101235.1	0	0	0	0	0	0	0	0	0	0	0	0	0	0	0	0	0	0	0	0	0	0	0	0	0	0	0	0	0	0
Gm25586	ENSMUSG00000064433.1	0	0	0	0	0	0	0	0	0	0	0	0	0	0	0	0	0	0	0	0	0	0	0	0	0	0	0	0	0	0
Gm22679	ENSMUSG00000080625.1	0	0	0	0	0	0	0	0	0	0	0	0	0	0	0	0	0	0	0	0	0.955584	0	0	0	0	0	0	0	0	0
Gm23785	ENSMUSG00000080391.1	0	0	0	0	0	0	0	0	0	0	0	0	0	0	0	0	0	0	0	0	0	0	0	0	0	0	0	0	0	0
Mir6342	ENSMUSG00000099257.1	0	0	0	0	0	0	0	0	0	0	0	0	0	0	0	0	0	0	0	0	0	0	0	0	0	0	0	0	0	0
Gm5525	ENSMUSG00000099492.1	35.6173	39.3642	35.4042	35.9303	47.9307	52.5267	40.6779	37.7678	37.1616	27.2411	51.3504	38.4995	46.3469	41.2968	51.8619	47.585	27.0137	45.6344	43.2561	36.8518	32.7754	42.7351	34.3138	42.2096	38.4828	49.7845	49.6106	42.3244	35.425	33.7392
AC125120.1	ENSMUSG00000118548.1	0	0	0	0	0	0	0	0	0	0	0	0	0	0	0	0	0	0	0	0.123162	0	0	0	0	0	0	0	0	0	0
Gm7858	ENSMUSG00000101726.1	0	0.0983791	0	0.119919	0	0	0	0	0	0	0	0	0	0	0	0.119207	0	0	0	0	0	0	0	0	0.369527	0	0	0	0	0.20047
Gm23771	ENSMUSG00000096829.1	0	0	0	0	0	0	0	0	0	0	0	0	0	0	0	0	0	0	0	0	0	0	0	0	0	0	0	0	0	0
Gm27430	ENSMUSG00000098883.1	0	0	0	0	0	0	0	0	0	0	0	0	0	0	0	0	0	0	0	0	0	0	0	0	0	0	0	0	0	0
Gm9898	ENSMUSG00000053185.2	0	0	0	0	0	0	0	0	0	0	0	0	0	0	0.0658506	0	0	0	0	0	0	0	0	0	0	0	0	0	0	0
Gm6473	ENSMUSG00000100261.1	0.111296	0	0.133526	0.184933	0.0891444	0.0661494	0.158373	0.199764	0.246197	0	0.250807	0.121351	0.0563383	0.115855	0.126368	0.0612782	0.133748	0	0	0.392389	0.157948	0.0717299	0.0719659	0.144151	0.189955	0.214424	0	0.169971	0	0.206104
Gm2914	ENSMUSG00000101180.1	0	0	0	0	0	0	0	0	0	0	0	0	0	0	0	0	0	0	0	0	0	0	0	0	0	0	0.289697	0	0	0
Phf3	ENSMUSG00000048874.15	53.7724	58.6605	53.269	60.1973	62.1723	54.9455	67.071	51.619	60.4194	48.014	63.8034	56.3541	47.9348	57.7187	66.2427	53.3867	36.1649	51.0622	67.6921	57.4612	40.6813	63.5444	59.4087	65.0795	67.9009	50.3181	69.9028	48.7494	71.0924	54.5871
Gm37522	ENSMUSG00000103783.1	1.77441	1.97324	1.76468	2.12078	2.43107	1.69296	2.95687	2.0953	2.82335	3.02177	2.0344	1.6547	1.20549	1.77418	1.40499	1.49116	0.897839	2.32186	2.30135	2.55176	2.12057	2.34739	2.62686	2.69133	2.5503	2.09163	2.93233	1.85412	2.86431	2.37798
Gm37906	ENSMUSG00000104315.1	3.03946	2.66139	3.16744	3.26867	3.30524	1.87245	3.75686	2.76093	3.66442	4.00064	2.46647	2.37065	1.37013	1.68591	2.01522	1.97887	1.3864	2.46591	2.47209	2.99841	3.87271	3.14572	3.87335	3.01719	3.3322	2.1158	4.9154	3.4221	4.48649	3.5333
Ptp4a1	ENSMUSG00000026064.16	2.18736	1.83321	1.50165	2.58458	2.53066	1.70453	2.87049	2.31201	2.70605	3.58735	2.0082	1.58999	1.13185	1.45472	1.93166	2.15442	1.48955	2.31035	2.27411	2.7277	2.17296	2.81949	1.39867	2.03036	2.57182	1.88467	3.30969	3.02503	3.14548	3.42055
Ptp4a1	ENSMUSG00000117310.2	0.0649786	0.0442884	0.0584679	0.0719802	0.0260228	0.0772408	0.0693479	0.155506	0.359346	0.259857	0.19524	0.159411	0.0493385	0.0676404	0.147556	0.107329	0.0585653	0.142544	0.208856	0.190909	0.138323	0.0209393	0	0.0841603	0.092419	0.172134	0.0458483	0.0744265	0.0657009	0.120331
Gm5698	ENSMUSG00000117091.1	0	0.0842862	0	0.410961	0.74287	2.64598	2.77153	1.44274	0.957432	0	0	0.101126	0	0.289638	1.47429	1.83835	1.11457	0.813836	0.397478	0.217994	0	0	0	0	0.738715	1.96555	6.67501	0.849856	0.875257	0
Gm9458	ENSMUSG00000086726.3	0	0	0	0	0	0.329386	0.262869	0.110523	0	0	0	0.10071	0	0	0.104873	0.10171	0	0	0	0	0	0	0	0	0	0	0.260688	0	0.249044	0
4931428L18Rik	ENSMUSG00000086727.8	0.0718039	0	0.150755	0.218738	0.23005	0.789525	0.689689	0.236279	0.185309	0	0	0	0.0726946	0.14949	0.163055	0.415111	0.172578	0.210022	0.20515	0	0.0254754	0	0.162504	0.279001	0.122552	0.46689	0.835959	0.219318	0.121003	0.0332425
Gm28644	ENSMUSG00000100237.1	0	0	0	0	0	0.136822	0	0	0	0	0.172921	0	0.116529	0	0	0	0	0	0	0.135268	0	0	0.148853	0	0.130966	0	0	0	0	0
Gm27362	ENSMUSG00000098529.1	0	0	0	0	0	0	0	0	0	0	0	0	0	0	0	0	0	0	0	0.573419	0	0	0	0	0	0	0	0	0	0
Gm29128	ENSMUSG00000100910.1	0.0235599	0	0.113062	0	0	0	0.0335254	0	0	0	0	0	0.0477043	0.024525	0	0	0	0.0689112	0	0	0	0	0.0914053	0	0.0268073	0	0	0	0	0
Gm7893	ENSMUSG00000099796.1	0	0	0	0	0	0	0	0	0	0	0	0	0	0	0	0.329541	0	0	0	0	0	0	0	0	0	0	0	0	0	0
Lgsn	ENSMUSG00000050217.13	0	0	0	0	0	0	0	0	0	0	0	0	0	0	0	0	0	0	0	0	0	0	0	0	0	0	0	0	0	0
Pih1d3	ENSMUSG00000026063.4	0	0	0	0	0	0	0	0	0	0	0	0	0	0	0	0.153301	0	0	0	0	0	0	0	0	0	0	0	0	0	0
Gm26145	ENSMUSG00000077664.1	0	0	0	0	0	0	0	0	0	0	0	0	0	0	0	0	0	0	0	0	0	0	0	0	0	0	0	0	0	0
Gm4850	ENSMUSG00000100205.1	0	0	0	0	0	0.143186	0	0	0	0	0	0	0	0	0	0.132642	0	0	0	0	0	0	0	0	0	0	0	0	0	0
Gm28645	ENSMUSG00000100592.1	0	0.108496	0	0	0.191249	0.425749	0.679544	0.142857	0.176063	0	0	0	0	0	0	0.262931	0	0	0.341098	0	0	0	0	0	0	0.115006	0.842382	0.182327	0.482855	0
Gm6489	ENSMUSG00000094215.2	0	0	0	0.107169	0.154978	1.38001	1.51433	0.810343	0.856029	0.140688	0	0.105485	0	0.100707	0.659074	1.17186	0.232522	0.565943	0	0.22739	0	0	0	0.250607	0.440318	1.30472	3.14005	1.18198	0.521705	0
Eef1a1-ps2	ENSMUSG00000101093.1	0	0.045768	0	0	0	0	0	0	0	0	0	0	0	0	0	0	0	0	0	0	0	0	0	0	0	0	0	0	0	0
Gm19680	ENSMUSG00000070960.4	4.49487	3.59952	2.02892	2.81005	2.99426	2.01028	3.22974	2.55613	4.52852	5.37162	2.60753	3.10557	2.97368	3.4745	3.33501	2.89138	1.97882	3.25427	3.81453	5.02092	2.90528	4.24501	3.05035	2.70914	2.48126	3.42965	2.57492	3.3983	3.05989	5.10968
Gm23032	ENSMUSG00000088620.1	0	0	0	0	0	0	0	0	0	0	0	0	0	0	0	0	0	0	0	0	0	0	0	0	0	0	0	0	0	0
Gm7910	ENSMUSG00000082159.2	0.241919	0	1.16095	0.267986	0.904255	0	0	0	0	0	0.242296	0	1.30624	0	0.640919	0	0	0	0.115197	0	0	0	1.25143	0.104444	0.642284	0	0.113797	0	0.217429	0
Khdrbs2	ENSMUSG00000026058.11	0.0850591	0.124869	0.486692	0.355154	0.513591	0.419998	0.186213	0.164415	0.106141	0.0856349	0.147447	0.0927441	0.23847	0.238386	0.386312	0.24497	0.196574	0.153103	0.205633	0.115341	0.167141	0.075905	0.431544	0.347455	0.64026	0.441203	0.360102	0.219834	0.158778	0.193867
Gm25814	ENSMUSG00000064688.1	0	0	0	0	0	0	0	0	0	0	0	0	0	0	0	0	0	0	0	0	0	0	0	0	0	0	0	0	0	0
Gm37999	ENSMUSG00000103482.1	0	0	0	0	0.0596267	0	0	0	0	0	0	0	0	0	0.0422623	0.0409877	0	0	0	0.0437434	0	0	0.0481364	0	0	0	0.0525266	0	0.0501806	0
Gm37110	ENSMUSG00000104498.1	0	0	0	0	0	0	0	0	0	0	0	0	0	0	0	0	0	0.120976	0	0	0	0	0	0	0	0	0	0	0	0
Gm37911	ENSMUSG00000104313.1	0.653729	0.910946	1.77775	1.25523	1.46612	0.621676	0.434117	0.417198	0.706986	0.253511	0.458324	0.522715	0.617716	1.40638	1.534	1.19978	0.471365	0.637373	0.49807	0	0.618501	0.955006	2.08538	1.52408	2.57864	1.38543	1.41455	0.332791	0.352531	0.161414
Gm9839	ENSMUSG00000102865.1	0	0	0	0	0	0	0	0	0	0	0	0	0	0	0	0	0	0	0	0	0	0	0	0	0	0.0451379	0	0	0	0
Gm37792	ENSMUSG00000102321.1	0.0197287	0.0896452	0.260362	0.0218545	0.0632081	0.14071	0.112295	0.0236072	0.0872833	0	0.0889177	0.0645335	0.0599204	0.0616106	0.0672012	0.0217248	0.0237087	0.115411	0.0281833	0.0231854	0.111993	0.0254302	0.153083	0.332184	0.179585	0.152038	0.306249	0.120519	0	0.0365346
Gm5415	ENSMUSG00000091318.2	0.0186573	0	0	0	0	0	0	0	0	0	0	0	0	0	0	0	0	0	0	0.0219263	0.0264778	0	0	0	0.021229	0	0	0	0	0
Gm24732	ENSMUSG00000089489.1	0	0	0	0	0	0	0	0	0	0	0	0	0	0	0	0	0	0	0	0	0	0	0	0	0	0	0	0	0	0
Gm37426	ENSMUSG00000104433.1	0	0	0	0	0.0436699	0	0	0	0	0	0	0	0.0275989	0	0	0	0	0	0	0	0.0386876	0.0702779	0	0	0	0	0	0.0416326	0	0
Gm23024	ENSMUSG00000089395.1	0	0	0	0	0	0	0	0	0	0	0	0	0	0	0	0	0	0	0	0	0	0	0	0	0	0	0	0	0	0
Gm37151	ENSMUSG00000102926.1	0	0	0	0	0	0	0	0	0	0	0	0	0	0	0	0	0	0	0	0	0.0381699	0	0	0	0.0153016	0.0388635	0	0	0	0
Gm28624	ENSMUSG00000100497.1	0	0	0	0	0	0	0	0	0	0	0	0	0	0	0	0	0	0	0	0	0	0	0	0	0	0	0	0	0	0
Gm37724	ENSMUSG00000102917.1	0	0	0	0	0	0	0	0	0	0	0	0	0	0	0	0	0	0	0	0	0	0	0	0	0	0	0	0	0	0
Gm7114	ENSMUSG00000100481.1	1.99481	1.26557	1.2192	1.20911	0.602933	0.85007	1.33896	1.62133	1.88719	0.930475	1.86598	0.943882	1.52419	0.822772	1.23931	1.24338	1.62831	0.990796	1.12911	1.59237	1.1217	1.06733	1.31421	0.926222	0.685213	1.52278	0.796708	1.20709	1.52225	0.766696
Gm4785	ENSMUSG00000100590.1	0	0	0	0	0	0	0	0	0	0	0	0	0	0	0	0	0	0	0	0	0	0	0	0	0	0	0	0	0	0
Gm24901	ENSMUSG00000088750.1	0	0	0	0	0	0	0	0	0	0	0	0	0	0	0	0	0	0	0	0	0	0	0	0	0	0	0	0	0	0
Gm37591	ENSMUSG00000104230.1	0	0	0	0	0	0	0.294818	0	0	0	0	0	0	0	0	0	0	0	0	0	0	0	0	0	0	0	0	0	0	0
Gm2987	ENSMUSG00000101754.2	0	0	0	0	0	0	0	0	0	0	0	0	0	0	0	0	0	0	0	0	0	0	0	0	0	0	0	0	0	0
Gm25792	ENSMUSG00000065223.1	0	0	0	0	0	0	0	0	0	0	0	0	0	0	0	0	0	0	0	0	0	0	0	0	0	0	0	0	0	0
Gm18799	ENSMUSG00000100318.2	0	0	0	0	0	0	0	0	0	0	0	0	0	0	0	0	0	0	0	0	0	0	0	0	0.083916	0	0	0	0	0
Gm7933	ENSMUSG00000101612.2	0	0	0	0	0	0	0	0	0	0	0	0	0	0	0	0	0	0	0	0	0	0	0.0772317	0	0	0	0	0	0	0
Gm23453	ENSMUSG00000065260.1	0	0	0.762105	1.40735	1.01759	0	1.80784	0.760106	0	0	0	0	0.643107	0.661248	0.72125	0.699497	0	0	0	0	0	0	1.643	0	0.722786	0.611917	1.79284	2.91036	0	0
Prim2	ENSMUSG00000026134.11	23.5635	23.9491	26.4742	24.4947	29.6637	23.0363	24.3493	19.729	22.7596	22.1463	23.3731	19.8814	25.6008	24.2573	34.029	21.5023	14.4992	20.9287	24.1689	25.8131	18.2491	26.5583	25.6632	29.227	29.7533	22.8299	28.4998	20.9717	22.1973	23.351
Gm29228	ENSMUSG00000101682.1	0	0	0	0	0	0	0	0	0	0	0	0	0.163085	0	0	0	0	0	0	0	0	0	0	0	0	0	0.227322	0	0	0.298308
Gm37618	ENSMUSG00000102714.1	0.350356	0.238797	0.446606	0.291081	0.350779	0.364413	0.342755	0.26202	0.355217	0.350279	0.197383	0.119378	0.288196	0.182354	0.149176	0.120564	0.368406	0.320241	0.187687	0.257339	0.372911	0.282254	0.566366	0.368697	0.44848	0.210937	0.494417	0.23409	0.118083	0.283853
Gm17813	ENSMUSG00000102093.1	0	0	0	0	0	0	0	0	0	0	0	0	0	0	0	0	0	0	0	0	0	0	0	0	0	0	0	0	0	0
1700001G17Rik	ENSMUSG00000103746.1	0.302966	0.757154	0.545218	0.419514	0.48533	0.630242	0.646675	0.543788	1.00528	0.881159	0.796525	0.330338	1.07353	0.236532	0.343993	0.583832	0.273063	0.443078	0.757399	0.979134	0.322469	0	0.391805	0.490501	0.517089	0.291848	0.42754	0.578361	0.306333	0.701308
Gm38173	ENSMUSG00000102198.1	0	0	0	0	0	0	0	0	0	0	0	0	0	0	0	0	0	0	0.0415686	0	0	0	0	0	0	0	0	0	0	0
Rab23	ENSMUSG00000004768.14	6.50991	7.0978	7.3909	8.58882	8.09799	8.92669	8.40773	7.50767	9.16886	8.19043	7.98525	7.53229	6.88688	7.69874	8.46192	7.91137	6.32887	9.88901	11.7726	11.8053	6.86267	6.83032	8.47139	9.03164	11.5039	7.30445	10.5515	9.13515	12.5236	10.7911
Bag2	ENSMUSG00000042215.8	3.67597	2.0804	4.88554	5.09618	4.68977	14.8883	8.77032	14.8289	19.6716	22.5671	4.06751	3.09607	3.43187	5.70546	4.32373	13.501	5.79306	16.1602	18.3009	23.9543	2.81146	3.54663	4.26996	5.67343	4.18266	13.613	11.3068	19.7664	18.547	24.8652
Gm37905	ENSMUSG00000103072.1	0.197461	0	0	0	0	0	0	0	0.2912	0	0	0	0	0	0	0	0	0	0	0	0	0	0	0	0	0	0	0	0	0
Zfp451	ENSMUSG00000042197.13	14.9726	14.2133	18.2181	17.2217	17.9037	16.5549	18.3295	16.1	16.018	15.1895	15.6665	15.4122	14.5773	16.5418	15.7018	15.9725	9.92633	14.3742	15.8869	16.2071	12.2532	14.9322	19.0497	19.42	17.7765	15.2258	19.5093	15.9323	18.5978	16.2016
Gm15455	ENSMUSG00000081402.4	4.29232	4.35546	2.05354	2.62536	1.13897	1.47122	0.337247	0.378121	0.388343	0.153178	3.48141	3.07223	1.97283	2.22037	1.58466	0.811931	0.506329	0.154046	0.564273	0.154736	2.13016	3.39434	2.11141	3.44479	1.22848	1.34445	0.706059	0.241297	0.461516	0.0487652
Bend6	ENSMUSG00000042182.16	0.53143	1.30576	0.259753	0.305248	0.725194	1.07626	1.06431	0.471039	1.56743	0.457966	0.473119	0.72967	0.0398535	0.389288	0.67044	0.693567	0.685944	0.921126	1.46211	1.08717	0.19553	1.09094	0.0509084	0.382393	0.291143	1.06178	1.74987	1.32261	1.45943	0.583187
Gm37067	ENSMUSG00000104416.1	0.12408	0.0751742	0	0	0	0	0.0588549	0	0.121989	0.0601467	0	0.0901937	0	0.0861085	0.093922	0	0	0.362927	0.0590846	0.0486068	0	0.266564	0	0	0	0.0398422	0	0	0	0
Dst	ENSMUSG00000026131.20	21.1197	42.7133	29.1521	33.5553	35.6335	25.6014	33.5639	27.7631	42.5981	43.274	24.4785	30.5038	28.5296	30.5352	30.2254	21.2789	22.7341	37.829	44.0399	44.8602	17.4085	43.1828	32.4513	36.4087	35.5068	23.2528	48.0046	31.6609	45.8322	48.554
Gm37354	ENSMUSG00000103596.1	0.395418	0.539022	0.30497	0.469313	0.316717	0.40289	0.884206	0.50695	0.374872	0.451807	0.169729	0.369552	0.257351	0.294011	0.256552	0.466527	0.373362	0.578288	0.806961	0.398315	0.200416	0.182033	0.986211	0.4024	0.578471	0.190454	0.51815	0.819555	0.571162	0.418432
Gm28631	ENSMUSG00000099382.1	0	0	0	0	0	0	0	0	0	0	0	0	0	0	0	0	0	0	0	0	0	0	0	0	0	0	0	0	0	0
Gm23792	ENSMUSG00000084506.1	0	0	0	0	0	0	0	0	0	0	0	0	0	0	0	0	0	0	0	0	0	0	0	0	0	0	0	0	0	0
Gm38157	ENSMUSG00000103364.1	0.713789	1.33339	0.999084	1.36176	1.52459	1.03704	1.35429	1.09137	1.92985	2.30669	0.893628	1.03771	0.762791	0.825587	0.765426	0.873341	0.524202	1.73983	1.69947	1.25828	0.900432	1.22676	1.02566	0.667694	1.21826	0.687595	1.51093	1.99851	2.03152	3.96549
Mir6896	ENSMUSG00000105982.1	1.84477	4.19122	2.21324	1.02177	2.9552	5.48224	1.31254	4.41487	2.72053	2.68271	1.38574	2.01144	0.933827	0	3.14188	3.04712	2.21692	5.39584	3.953	4.33599	5.23607	5.94474	3.57858	3.58402	4.1981	2.66561	1.30165	2.81733	3.73055	5.12435
Gm26788	ENSMUSG00000096992.3	0.239373	0.255926	0.185825	0.327557	0.135338	0.451924	0.0400735	0.202186	0	0	0.126924	0.214941	0.327875	0.556986	0.191851	0.496172	0.0676853	0.288297	0.0804598	0.0165479	0.219812	0.19965	0.273145	0.382985	0.304411	0.379793	0.178834	0.172033	0.075932	0.0782262
A930005N03Rik	ENSMUSG00000103001.1	0.107994	0	0.129564	0.11963	0.0864993	0	0	0	0	0	0	0	0	0	0.0613092	0	0.0648899	0	0.231411	0	0	0	0	0	0.0614397	0.0520154	0.0761994	0	0	0
Gm37958	ENSMUSG00000104397.1	0	0	0	0	0	0	0	0	0	0	0	0	0	0	0	0	0	0	0	0	0	0	0	0	0	0	0	0	0	0
Gm37385	ENSMUSG00000102839.1	0	0	0	0	0	0	0	0	0	0	0	0	0	0	0	0	0	0	0	0	0	0	0	0	0	0	0	0	0	0
Gm5266	ENSMUSG00000101206.1	0.0579467	0.0526608	0.139041	0	0.371307	0.0688819	0	0	0	0	0.0870557	0	0.117331	0	0.131588	0.0638095	0	0	0	0	0	0	0.149877	0	0	0	0	0	0	0
Gm3052	ENSMUSG00000101462.2	0.0229262	0.0208348	0.0825159	0.0253965	0.0367261	0.0272526	0	0.0548664	0.101429	0	0.0344429	0.049995	0.0232106	0.0238653	0	0.0252457	0	0.0670576	0	0.0808293	0	0	0.0296489	0.0296939	0	0.0441697	0.0970589	0.105038	0.030908	0.0424558
Gm37233	ENSMUSG00000102336.1	0.827834	0.752318	0.348259	0.393015	0.292783	0.408958	0.290675	0.257293	0.348808	0.437766	1.11447	0.422008	0.337418	0.30217	0.390624	0.473554	0.193799	0.408802	0.506828	0.416949	0.305152	0.374168	0.333688	0.306346	0.477087	0.393549	0.622042	0.3448	0.521788	0.278732
Mir5103	ENSMUSG00000092852.1	0	0	0	0	0	0	0	0	0	0	0	0	0	0	0	0	0	0	0	0	0	0	0	0	0	0	0	0	0	0
Ccdc115	ENSMUSG00000042111.9	36.1692	33.8564	43.1394	43.6156	39.9562	40.1305	29.2006	25.6003	25.3813	21.4859	37.1141	35.222	40.8802	38.3399	40.5863	30.8774	13.1416	21.1431	25.6455	26.4188	33.7066	34.9835	47.9395	47.0865	43.3842	42.749	32.8817	26.1631	28.5574	26.5272
Gm28306	ENSMUSG00000101711.1	0	0	0	0	0	0	0	0	0.187711	0	0	0	0.257729	0	0	0.140164	0	0	0	0	0	0	0	0	0	0	0	0	0	0
Imp4	ENSMUSG00000026127.13	36.2138	40.8732	69.7324	81.5487	62.8675	72.4513	44.4071	47.2708	40.3676	38.879	48.4918	46.3442	79.1603	78.2464	68.506	58.7417	23.2829	48.2872	46.8297	47.0461	30.2886	41.3924	74.2099	89.3524	71.2138	76.2766	50.4266	46.9738	42.6129	46.2586
Ptpn18	ENSMUSG00000026126.15	0.881608	0.405306	8.53623	6.18132	12.4446	5.09193	5.5494	2.71798	3.74743	3.31826	0.451879	0.260106	8.97795	5.03127	17.4173	3.98601	2.86677	4.70225	4.16348	3.23012	0.721251	0.454555	7.33704	6.00483	17.1476	6.24453	7.12801	4.64109	4.85205	2.99631
Gm28417	ENSMUSG00000100280.2	0.0559021	0.0508027	1.8779	1.11466	2.14923	1.49516	0.636385	0.635473	0.247321	0.243882	0	0.0914292	1.92425	1.51299	2.34848	0.923371	0.571026	1.14457	0.59894	1.084	0.158669	0.0360287	2.09654	1.26708	2.16266	2.04633	1.26221	1.10986	0.414505	0.621134
4930568A12Rik	ENSMUSG00000101223.6	0	0.0471431	0	0	0	0.0616647	0.073818	0	0.0765018	0.0754382	0	0	0	0	0	0.114248	0.0623403	0.303464	0	0.304822	0	0.0668669	0	0	0	0.0999432	0.146411	0.316895	0	0
Prss39	ENSMUSG00000026125.9	0	0.0918106	0	0	0.161837	0.300228	0.14376	0.0604436	0	0	0	0.055077	0.0511398	0.0525824	0.0573537	0.389367	0	0.147748	0.144321	0.237455	0	0.0651112	0.0653254	0	0.172428	0.0973191	0.356417	0.0771437	0	0
Gm28416	ENSMUSG00000101116.1	0	0	0	0	0	0	0	0	0	0	0	0	0	0	0	0	0	0	0	0	0	0	0	0	0	0	0	0	0	0
Cfc1	ENSMUSG00000026124.4	1.1654	2.35353	2.40796	0.645486	8.91958	0.923547	7.46257	1.08461	6.77909	9.60357	2.23716	0.494157	2.6219	0.336982	6.17501	0.998128	3.89028	2.27248	5.73439	1.90221	2.20519	2.08637	2.59562	0.670855	6.92485	1.74632	6.48699	1.38428	5.06255	1.67855
Gm28419	ENSMUSG00000101803.1	0	0	0	0	0	0	0	0	0	0	0.212966	0	0	0	0	0	0	0	0	0	0	0	0	0.367205	0	0	0	0	0	0
Prss40	ENSMUSG00000037529.13	0.0319877	0.0290697	0.0767535	0.0354344	0.0512421	0	0.0910363	0	0	0	0	0	0.064769	0	0	0	0	0	0.0456958	0	0	0.0412319	0.124103	0	0.0363968	0	0.0451405	0	0	0
1700101I19Rik	ENSMUSG00000045815.4	0	0	0	0	0	0	0	0	0	0.191998	0	0	0	0	0	0	0	0	0	0	0	0	0	0	0	0	0	0	0	0
Amer3	ENSMUSG00000045174.10	0	0.0417977	0	0.016983	0.0982374	0.12757	0.0436319	0.055035	0.316528	0.423601	0	0.0167162	0.0155213	0	0.104443	0.0506466	0.0368478	0	0.109506	0.0900864	0	0	0.0396533	0	0.12211	0.0147685	0.194714	0.140482	0.144681	0.113563
Gm28418	ENSMUSG00000100524.1	0	0	0	0	0	0	0	0	0	0	0	0	0	0	0	0	0	0	0	0	0	0	0	0	0	0	0	0	0	0
Gm36984	ENSMUSG00000102499.1	0	0	0	0	0	0	0	0	0	0	0	0	0	0	0	0	0	0	0	0	0	0	0	0	0	0	0	0	0	0
Gm29730	ENSMUSG00000103521.1	0.0482336	0	0	0	0	0	0	0	0	0	0	0	0	0	0	0	0	0	0	0	0	0	0	0	0	0	0	0.0736623	0	0
AA619741	ENSMUSG00000104098.1	0	0	0	0	0	0.123902	0.148322	0	0	0	0	0	0	0	0.118348	0.114778	0.12526	0	0	0	0	0	0.134797	0	0	0	0.147091	0.318367	0	0
Arhgef4	ENSMUSG00000037509.21	1.591	0.837734	1.47459	1.14218	5.91774	6.62339	3.58544	4.71449	6.03187	7.66589	1.27205	0.617956	1.52778	1.06621	6.69086	4.68445	2.14993	7.07024	6.65261	11.5396	0.998125	1.26744	1.56302	1.22048	6.31663	6.39357	5.9936	6.0275	5.3945	11.0012
Gm37224	ENSMUSG00000102537.1	0	0	0	0	0	0.540816	0	0.544401	0	0.661613	0	0	0	0	0.516571	0	0	0	0	0	0	0	0.58837	0	0	0	0.642032	0	0	0
Gm37845	ENSMUSG00000102612.1	0	0	0	0	0.303844	0	0	0.226961	0.279716	0	0	0	0	0	0	0	0	0	0	0	0	0	0	0	0	0	0	0	0	0
Arhgef4	ENSMUSG00000118272.1	0	0	0	0	0	0	0	0	0	0	0	0	0	0	0	0	0	0	0	0	0	0	0	0	0	0	0	0	0	0
Gm38336	ENSMUSG00000104002.2	0.739645	0.744192	0.633841	0.468196	0.465481	0.785021	0.563843	0.790224	1.05182	0.806706	1.42868	0.720063	0.401154	0.27498	0.299931	0.40724	0.253959	0.540854	0.90567	0.807151	0.862237	1.32795	0.307457	0.513208	0.450855	0.58527	0.484609	0.403423	1.31767	0.978365
Fam168b	ENSMUSG00000037503.12	52.0972	72.1428	48.4791	45.777	52.5993	64.1829	65.1929	79.3362	68.6096	59.9445	65.6301	55.8475	51.2544	44.5749	45.4994	54.3562	26.4506	68.0771	66.7375	70.1103	39.2194	73.3726	52.6076	53.4396	51.762	60.2647	55.7853	61.1991	68.2347	78.2943
Gm37127	ENSMUSG00000104358.1	0	0	0	0.0245683	0	0	0	0	0	0	0	0.0241824	0	0	0	0	0	0	0.031683	0.0260645	0	0	0	0	0	0	0	0	0	0.0821427
Plekhb2	ENSMUSG00000026123.11	13.3454	29.0138	2.94327	3.84761	2.4174	3.73797	3.08309	3.53073	4.76169	6.32604	12.0955	12.3542	3.96026	3.57175	2.77592	2.56222	1.57033	5.47421	5.09431	8.43135	10.0739	33.8501	3.65236	4.53144	2.62835	3.72758	3.4739	4.76375	4.20526	6.94732
Gm19430	ENSMUSG00000103716.1	0.0315087	0	0.113406	0.0698077	0.252374	0.0374547	0	0	0	0	0	0	0.0318996	0.0983982	0.214654	0.0693932	0.227191	0	0.0900231	0	0.0894323	0	0.122244	0	0.286815	0.273172	0.088929	0	0.0849571	0
Gm37670	ENSMUSG00000103548.1	0	0	0	0	0	0	0	0	0	0	0.883482	0.320601	0	0.30608	0	0.323785	0	0	0	0	0.417285	0	0	0	0	0	0	0	0	0
Gm8009	ENSMUSG00000103760.1	0.308872	0.140348	0.185282	0	0.494792	0.734319	0.439522	0.369593	0.227751	0	0	0	0.312704	0.160762	0	0.170061	0	0.451716	0	0.181495	0	0.796268	0	0.200025	0.175723	0	0	0	0.62461	0.571985
Gm38027	ENSMUSG00000103997.1	0.286528	0	0	0	0	0	0	0	0	0	0	0	0	0	0	0	0	0	0	0	0	0	0	0	0	0	0	0	0	0
Gm25096	ENSMUSG00000077231.1	0	0	0	0	0	0	0	0	0	0	0	0	0	0	0	0	0	0	0	0	0	0	0	0	0	0	0	0	0	0
Gm37068	ENSMUSG00000104417.1	0	0	0	0	0	0	0	0	0	0	0	0	0	0	0	0	0	0	0	0	0.29862	0	0	0	0	0.101349	0	0	0	0
Gm25634	ENSMUSG00000064601.1	0	0	0	0	0	0	0	0	0	0	0	0	0	0	0	0	0	0	0	0	0	0	0	0	0	0	0	0	0	0
Gm28415	ENSMUSG00000101714.1	0	0	0	0	0	0	0	0	0	0	0	0.162428	0	0	0	0	0	0	0	0	0	0	0	0	0	0	0	0	0	0
1110002O04Rik	ENSMUSG00000102531.1	0.356895	0	0	0	0	0	0	0	0	0	0	0	0.120441	0	0	0	0	0	0	0	0.675324	0.30669	0	0	0	0	0	0	0	0
Gm8022	ENSMUSG00000103096.1	0.148969	0	0	0	0	0	0	0	0	0	0.223802	0	0.0754086	0	0	0	0	0	0	0	0.105706	0.0960102	0	0	0	0	0	0	0	0
Gm37146	ENSMUSG00000102279.1	0.14543	0.396491	0.174478	0.322201	0	0	0	0.17402	0	0	1.09243	0.317139	0.736171	0.151387	0.165124	0.160144	0	0	0	0	0.825558	0.187458	0	0	0	0	0.410456	0	0	0
Gm33222	ENSMUSG00000103708.1	7.16697	4.26171	4.45846	3.82259	3.1183	1.68285	2.01452	0.529378	0.652427	0	10.7672	2.79778	4.29978	3.50001	3.51621	0.876899	0.744316	0.258802	0.631996	0	5.02278	4.33396	4.92035	4.35483	3.82573	1.78992	1.74808	0.810769	0.954288	0
4930535G08Rik	ENSMUSG00000104201.1	3.64396	2.44767	2.85117	3.6856	2.79179	1.12999	0.676346	0	0	0	1.42812	0.863737	2.24558	2.30892	1.79888	0.697851	0.380789	0.463408	0	0	3.37265	1.83797	2.86848	1.84682	3.60543	0.610477	1.34147	0	0	0
Gm38049	ENSMUSG00000102434.1	0.73616	0.133801	0.412159	0.108731	0.628949	0.233355	0.0698365	0	0	0	0.294923	0.0535114	0.695606	0.153263	0.278617	0.0540428	0	0	0.140218	0	0.278596	0	0.190405	0.25426	0.223368	0.0945527	0.138514	0	0	0
Hs6st1	ENSMUSG00000045216.7	58.3797	40.6547	39.6044	30.4576	46.1666	40.5114	46.9915	33.6416	40.0996	26.8208	71.7347	41.001	49.5341	27.4197	35.9501	33.3406	25.5076	48.1887	46.7584	24.9018	55.7108	44.4459	43.7436	34.3053	41.1002	35.1703	46.8074	37.8154	44.3237	28.5295
Gm37335	ENSMUSG00000104523.1	0.301271	0.273789	0	0.166867	0	0	0	0.180249	0.222146	0	0	0.164245	0	0.156806	0	0	0	0	0.430379	0.177029	0.427554	0.388336	0	0	0	0.145108	0.212574	0	0	1.11582
Gm33280	ENSMUSG00000102202.1	0.108603	0.084597	0.0930681	0.034373	0.0497072	0.0184426	0.0220774	0.0185648	0.02288	0.0676858	0.0233084	0.135332	0.0157072	0.0323006	0.088079	0.0512535	0.0372893	0	0.0443271	0.127632	0.0220181	0.0999922	0.0200642	0.0401895	0.0176533	0.0448363	0.0875767	0.118471	0.0418326	0.028731
Uggt1	ENSMUSG00000037470.14	42.3765	40.9485	34.4364	27.5191	29.3894	28.4468	29.9829	31.4688	39.6718	38.1375	49.0958	36.9173	38.0652	29.4374	31.1271	24.9617	16.4253	34.4004	44.3492	48.4162	29.5902	44.1833	37.8789	30.9612	31.4556	27.2261	31.4197	31.5066	40.116	42.3662
Mir6897	ENSMUSG00000098752.1	8.68827	8.88268	6.51477	4.81223	3.47951	12.9098	10.8179	15.5944	6.40641	9.47601	11.4211	8.28909	3.29852	9.04417	7.39863	7.17549	2.61025	19.0595	15.5145	10.2106	4.62379	11.1991	7.02248	2.81326	12.3573	12.5542	10.7281	1.65859	10.249	14.0782
Neurl3	ENSMUSG00000047180.8	0.0209307	0.0760855	0	0.208674	0.100589	0.149283	0.0297842	0.125227	0.0308671	0	0.0628901	0.159752	0.105952	0.174305	0.0950607	0.391823	0.0503063	0	0.0897013	0	0.0594084	0.0809386	0.108273	0.162657	0.142895	0.282277	0	0.127861	0.0846534	0
Arid5a	ENSMUSG00000037447.16	0.843019	0.936908	0.753718	0.678086	0.490294	0.555307	0.450808	0.289131	0.459279	0.406043	1.01643	0.72598	0.935019	0.620434	0.414575	0.573543	0.329091	0.581107	0.49092	0.649967	0.571521	0.941298	0.729128	0.667645	0.598748	0.610355	0.522841	0.44282	0.550162	0.536954
4930403P22Rik	ENSMUSG00000102762.1	0	0	0	0	0	0	0	0	0	0	0	0	0	0	0	0	0	0	0	0	0	0	0	0	0	0	0	0	0	0
Kansl3	ENSMUSG00000010453.12	19.8946	17.0996	16.1878	12.9331	13.8231	13.4865	19.2001	19.7903	19.4416	15.8889	22.1163	13.5684	14.9746	11.9662	11.9974	13.7142	7.70531	18.7542	20.9158	18.7677	13.6066	17.2376	15.3182	13.9962	13.0457	14.4119	17.0817	15.9846	16.3188	14.6295
Mir6898	ENSMUSG00000098680.1	0	0	0	0	0	0	0	0	0	0	1.31375	0	0	0	0	0	0	0	0	1.02769	1.24102	0	0	0	0	0	0	0	0	0
Fer1l5	ENSMUSG00000037432.15	0	0.00962741	0.0254195	0	0.0509116	0	0.0301497	0	0	0	0	0	0.0214504	0	0	0	0	0.0309862	0.0151337	0	0.0150344	0	0.0137002	0.0137211	0	0	0.0149498	0	0	0
Lman2l	ENSMUSG00000001143.13	2.63517	2.76897	3.07369	2.83803	4.3826	4.42677	3.72378	3.39409	4.97914	5.93447	2.83173	2.82337	3.25145	2.80026	4.19715	3.67761	2.3311	4.81732	5.5029	7.06477	2.06465	3.0193	3.46706	3.27086	5.13267	3.66668	4.0286	4.98862	5.773	8.20101
Cnnm4	ENSMUSG00000037408.10	2.16127	3.05389	1.82343	2.56406	3.50689	7.54163	5.11917	9.26011	6.78583	7.0362	2.828	2.73663	2.61158	2.96103	3.45137	6.83273	3.38484	13.6628	7.94775	8.45559	1.95906	3.95413	2.23603	3.2869	3.44285	5.69517	6.02119	11.4566	6.3538	8.75353
Gm37909	ENSMUSG00000104316.1	0.0935629	0.198399	0.0374169	0.138193	0.0499605	0.222438	0.310658	0.223913	0.229966	0.317476	0.234272	0.102016	0.063149	0.0324652	0.106233	0.274745	0.224876	0.547332	0.31187	0.219913	0.0885209	0.160803	0.0806658	0.242365	0.0354865	0.0600863	0.176046	0.142889	0.168183	0.346529
Gm47280	ENSMUSG00000106081.1	0	0	0	0	0	0	0	0	0	0	0	0	0	0	0	0	0	0	0	0	0	0	0	0	0	0	0	0	0	0
Cnnm3	ENSMUSG00000001138.13	8.47445	9.06439	9.65119	7.51704	12.097	14.3375	12.074	12.3367	12.6986	11.8814	11.7073	9.28584	10.8731	8.72333	9.33626	11.3761	5.87347	17.8542	14.7581	16.1099	9.7791	12.0456	10.0371	9.87577	13.163	13.1545	13.0542	14.7521	13.7296	16.1595
Gm38033	ENSMUSG00000102845.1	0	0	0	0	0	0	0	0.599043	0.369143	0	1.12816	0	0.253418	0	0	0	0	0	0	0	0	0	0.323713	0	0	0	0	0.382277	0	0
Ankrd23	ENSMUSG00000067653.12	0.599191	0.612599	0.359435	0.0829694	0.55992	0.801298	0.639482	0.597488	0.699551	0.689825	0.450094	0.381107	0.303312	0.129945	0.453556	0.384892	0.450043	1.09537	1.24829	1.7311	0.637764	0.611446	0.0968618	0.194018	0.653375	0.697453	0.739872	0.686313	0.538534	1.15585
Gm42417	ENSMUSG00000109510.1	0	0.0525929	0	0	0	0	0	0	0	0	0.0434717	0	0	0	0	0	0	0	0	0.034006	0	0	0	0	0	0.0278742	0	0	0	0
Ankrd39	ENSMUSG00000079610.9	2.45956	1.8539	1.61427	1.16997	2.64215	2.42496	2.51171	2.37178	3.32847	3.13492	3.04302	1.38821	2.40219	1.3404	2.18483	1.89589	1.63435	3.17385	3.49292	3.31558	2.68976	1.80897	1.74008	1.16182	2.15656	2.7456	3.04213	3.20385	3.15982	3.02756
Sema4c	ENSMUSG00000026121.13	1.71524	0.612851	3.09554	1.52654	9.34686	8.43452	8.13589	8.92898	11.3504	7.37642	2.29055	1.16688	3.9925	1.93811	6.5916	7.31296	4.31632	11.3203	12.5447	11.75	2.03891	1.07712	2.93865	1.63295	7.22283	7.2588	7.36498	10.4333	11.8585	12.2439
D430040D24Rik	ENSMUSG00000087589.3	0.0713789	0	0.199817	0	0.533606	0.311112	0.372429	0.512468	0.526322	0.276802	0.0714902	0.0518853	0.0722644	0.0247676	0.405225	0.314403	0.142964	0.904709	0.271914	0.531274	0.0337662	0	0.0307699	0.0616333	0.243653	0.252118	0.369338	0.799405	0.256613	0.484671
Fam178b	ENSMUSG00000046337.17	19.567	12.5069	18.4611	9.84394	20.4909	8.83208	6.75816	2.3742	2.58365	0.153478	17.8534	4.4649	20.4294	8.94281	15.5062	7.08926	4.69272	3.95131	3.46765	0.520931	18.5425	12.6789	21.1282	12.0291	19.454	8.43831	10.8127	3.3203	2.5611	0.469063
Gm6428	ENSMUSG00000089906.1	0.195171	0.177368	0	0.216201	0	0	0	0	0	0.283823	0	0	0	0	0.221602	0.214918	0	0	0.278811	0.458735	0	0.251574	0.252402	0	0.444147	0	0	0.298065	0	1.44571
Gm24133	ENSMUSG00000077939.1	0	0	0	0	0	0	0	0	0	0	0	0	0	0	0	0	0	0	0	0	0	0	0	0	0	0	0	0	0	0
Cox5b	ENSMUSG00000061518.11	115.915	116.677	108.373	108.195	167.132	176.17	134.577	131.849	129.583	119.576	157.443	127.359	165.333	117.616	168.08	133.249	82.4474	122.488	156.437	129.992	125.846	155.484	109.905	119.304	129.189	211.878	180.102	146.311	138.768	135.064
Actr1b	ENSMUSG00000037351.9	80.4575	69.2381	82.5976	76.2823	77.6555	81.3891	85.8396	93.4469	110.684	101.745	96.78	72.1465	91.7432	76.0618	84.4663	71.7006	41.9167	96.7231	108.073	107.089	62.4237	76.7411	80.6202	83.9871	83.6423	89.1603	86.1945	87.6266	101.375	100.886
4933424G06Rik	ENSMUSG00000102416.4	0.077218	0.035087	0.324244	0.256615	0.123698	0.137685	0.164821	0	0.227751	0.224584	0.0580038	0	0.312704	0.0803811	0.0876749	0.170061	0.0463978	0.338787	0	0.0907475	0.109585	0	0.249652	0.250032	0.307516	0.111577	0.0544843	0.0589636	0.156153	0.0714981
Gm33533	ENSMUSG00000104237.1	0	0	0.0494691	0.0456764	0	0	0	0	0.0608079	0	0	0	0	0	0	0	0	0	0.117807	0	0	0	0.0533244	0	0.0469169	0	0	0.0629716	0	0
Zap70	ENSMUSG00000026117.10	4.07335	2.92461	3.18596	2.56775	2.84803	2.56815	1.05679	0.99637	1.1284	1.07999	4.8686	2.40472	3.66821	1.80385	3.14293	1.8834	1.16292	1.77727	1.67175	0.793434	4.05612	3.452	3.40515	2.59418	2.76553	2.16789	1.96901	1.71846	1.12257	1.12523
Gm18828	ENSMUSG00000097291.1	0	0	0	0	0	0	0	0	0	0	0	0	0	0	0	0	0	0	0	0.0781935	0	0	0	0	0	0	0	0	0	0
Tmem131	ENSMUSG00000026116.11	20.0078	20.4254	35.4097	38.7092	34.1253	33.7663	20.1749	19.9695	21.5836	24.009	31.2299	19.9436	33.0817	34.3872	25.1376	24.6079	14.2872	27.8694	29.982	29.0702	27.1153	26.0297	39.6494	43.3415	42.6825	26.4607	26.2157	24.5146	28.5166	34.9584
Gm37506	ENSMUSG00000103016.1	1.88347	2.56749	5.64917	6.25926	3.01719	1.11945	2.01012	3.94405	3.47201	0.684747	4.95182	0.51341	8.10405	7.35234	1.6039	2.59254	1.13172	1.37726	1.34531	2.21348	4.00944	2.42778	7.30731	6.09868	4.82194	2.26794	3.98688	0.719109	0	0.871976
Gm38115	ENSMUSG00000102930.1	1.14409	0.836854	1.67391	1.73105	0.670522	0.729754	0.833871	0.701201	0.740733	0.649275	1.00614	1.00405	0.904028	1.07477	0.411887	0.430192	0.301807	0.571338	0.478358	0.459116	1.30685	0.863256	2.41785	2.02396	0.88903	0.537614	0.472544	0.809705	0.790017	1.39523
F830112A20Rik	ENSMUSG00000103159.1	1.04262	1.17146	1.91041	2.33092	1.09322	0.90136	0.863205	1.15685	0.866633	0.909719	1.02526	0.99213	0.921208	1.73652	0.516571	0.85586	0.273371	1.21984	0.243724	0.735178	1.64106	1.02627	2.27993	2.62714	0.905924	0.840007	1.0433	0.636913	0.792251	1.36909
Rpl12-ps1	ENSMUSG00000080054.3	0.270418	0.122875	0	0.149778	0.216596	0	0.384802	0	0.199396	0.196624	0.40626	0	0.410659	0.422243	0	0.297778	0.162485	0.790957	0.193152	0.158899	0.191884	0.174284	0.174857	0.175123	0.307692	0.390742	0.572414	0	0.182282	0
n-R5s210	ENSMUSG00000095944.1	0	0	0	0	0	0	0	0	0	0	0	0	0	0	0.642458	0	0	0	0	0.664974	0.803011	0	0	0	0	0	0	0	0	0
Vwa3b	ENSMUSG00000050122.19	7.03373	5.21218	10.1588	12.4941	3.16504	3.67726	0.674759	0.121586	0.149848	0.0328366	6.86943	5.79807	9.36129	13.774	3.73033	2.92161	0.298489	0.0990685	0.338696	0.053073	6.02447	6.51968	8.59983	13.3654	4.21359	4.8071	0.653227	0.31036	0.289195	0.0418151
Gm37020	ENSMUSG00000103603.1	0	0	0.0814346	0	0	0	0	0	0	0	0	0	0	0	0	0	0	0	0	0	0	0	0	0	0	0	0	0	0	0
Cnga3	ENSMUSG00000026114.14	0.476461	0.603103	0.939101	1.48915	0.708739	1.11252	0.435856	0.0814468	0.476798	0.841354	0.409032	0.204092	0.84415	0.779394	1.15925	0.69331	0.163594	0.248861	0.364631	0.57994	0.410536	0.504484	0.990282	1.19014	1.12299	0.917952	0.528293	0.259875	0.458816	0.378143
1700074A21Rik	ENSMUSG00000102231.1	0	0	0	0.215577	0	0	0	0	0	0	0	0	0	0	0	0	0	0	0	0	0	0	0	0	0	0	0	0	0	0
Inpp4a	ENSMUSG00000026113.17	1.01128	0.995611	2.41097	2.07532	1.63038	1.59511	1.51283	1.34971	2.30395	2.56416	1.22711	1.25108	2.73675	1.9232	1.15558	1.25636	1.05169	2.25636	2.75966	2.38455	1.09478	1.33695	3.34499	2.12423	1.87352	1.35509	2.1132	2.25723	2.80536	2.91714
4930439A04Rik	ENSMUSG00000086064.1	0	0	0	0	0	0	0	0	0	0	0	0	0	0	0	0	0	0	0	0	0	0	0	0	0	0	0	0	0	0
Gm37135	ENSMUSG00000102879.1	0	0	0	0	0	0	0	0	0	0	0	0	0	0	0	0	0	0	0	0	0	0	0	0	0	0	0	0	0	0
Coa5	ENSMUSG00000026112.7	55.1701	53.6776	41.057	46.8685	42.402	49.8185	35.0774	38.7267	50.1823	54.8495	51.8777	54.149	39.3084	43.4519	38.7242	40.0136	20.6945	46.0301	52.6648	73.9928	40.8411	56.665	48.0435	52.8279	50.5632	51.4556	46.0541	46.7868	55.7007	69.8709
Unc50	ENSMUSG00000026111.15	47.846	41.7763	36.5289	28.6265	37.0934	39.0826	43.3264	46.4344	60.1833	51.0989	50.0988	39.8008	38.9848	33.9142	38.2989	36.9559	20.191	49.7672	55.9228	67.1543	41.455	45.6777	38.3279	32.4211	37.9438	47.1583	49.8874	54.0538	63.5839	61.754
Mgat4a	ENSMUSG00000026110.15	3.54418	2.5843	4.43395	2.47261	1.95113	2.65953	2.29851	3.05872	2.99879	2.60742	4.29577	2.60476	3.7522	2.67723	2.00019	2.73423	1.50138	4.12825	3.49482	3.59997	2.70035	3.05235	4.57669	3.13475	2.27806	2.50771	2.67778	4.01559	3.48138	3.23324
4930594C11Rik	ENSMUSG00000103948.1	0.0733221	0.0666335	0	0.0812227	0.117457	0	0.0347788	0.0877364	0.10813	0.106627	0	0.0532977	0	0.0254419	0	0.053827	0.0587425	0.0714876	0.174573	0.143615	0.0346854	0.220527	0.158038	0.0949667	0.0556191	0.141263	0.206942	0.0373258	0.164749	0
Gm43213	ENSMUSG00000087233.1	0.0376168	0.102556	0.135391	0	0.0602596	0.089431	0	0.135036	0.0554745	0	0.113026	0.123046	0.0380835	0.0391577	0	0.0414227	0	0	0.107475	0	0.160154	0.0484878	0.0486473	0	0	0	0.0530842	0	0	0
2010300C02Rik	ENSMUSG00000026090.16	0.66339	0.28938	0.66855	0.235159	0.36132	0.362746	0.15104	0.587416	0.802221	1.11907	0.916906	0.202531	0.550728	0.262415	0.316355	0.277593	0.223221	1.51349	0.682331	1.98025	0.376585	0.530165	0.720652	0.274951	0.422705	0.332304	0.468082	0.749715	0.715481	1.03194
4930556I23Rik	ENSMUSG00000089767.1	0	0	0.144256	0.133196	0	0	0	0	0	0	0	0	0	0	0	0	0	0	0	0	0	0	0	0	0	0	0	0	0	0
4930470B04Rik	ENSMUSG00000104365.1	0	0	0	0	0	0	0	0	0	0	0	0	0	0	0	0	0	0	0	0	0	0	0	0	0	0	0	0	0	0
Gm19863	ENSMUSG00000102650.1	0	0	0.0728432	0	0.0486315	0.0721738	0	0.108978	0.0447698	0	0	0.0331008	0.0922039	0.0316016	0	0	0	0	0.0433678	0.0356771	0	0	0.03926	0	0	0	0	0	0	0.0562185
Tsga10	ENSMUSG00000060771.15	1.15571	1.15933	1.01528	0.63662	0.890273	0.80326	1.05144	0.884153	1.24799	1.03778	0.796973	0.984686	0.927083	0.854624	0.702715	0.952738	0.7134	0.738879	1.01043	1.01679	0.860402	1.0664	1.23325	0.940656	0.955715	0.809117	1.16748	1.00306	1.13237	1.21629
Gm26805	ENSMUSG00000097268.1	0.021798	0.0594287	0.0523037	0.0241468	0.104757	0	0.0620367	0.0521666	0.0321461	0.0633984	0.032748	0	0.0220684	0.0226909	0	0	0	0.255032	0.0311394	0.0512346	0	0.0842925	0.0845698	0.0846984	0.0496053	0.0209981	0	0.0998697	0.0587742	0.2422
Lipt1	ENSMUSG00000037216.5	11.5233	6.86207	9.33476	10.9829	10.3079	16.1955	8.96959	8.13177	9.24728	8.68904	12.8729	9.9155	12.331	12.3712	10.3254	10.5924	6.3519	12.4833	13.3662	15.7801	9.27163	9.9023	10.9114	16.3707	9.4882	13.4091	12.7405	12.9355	12.1272	12.4632
Mitd1	ENSMUSG00000026088.15	26.3502	26.2882	24.964	22.2422	20.6773	16.9906	21.5153	16.9287	25.9899	26.9012	21.729	26.001	20.8938	23.8365	24.8402	20.6112	11.8601	16.1398	27.5721	34.4524	21.3885	27.7926	27.4754	26.3837	26.7739	18.2881	23.1206	20.715	25.8566	26.6491
Mrpl30	ENSMUSG00000026087.11	55.1864	53.4527	52.0357	51.5606	56.6741	62.2264	51.0859	46.9791	42.1391	43.7994	70.7421	57.4187	58.7237	57.686	68.94	62.2409	26.9391	52.4422	51.2257	53.4005	52.6371	69.5745	54.2555	58.2579	55.5022	61.6461	58.2613	60.1503	50.8755	49.0885
Lyg2	ENSMUSG00000061584.6	0	0	0.0315067	0	0	0.0624343	0.112109	0.0628481	0	0	0.0394535	0	0	0	0	0	0.0631184	0	0.0375155	0	0	0	0	0.0680274	0	0.0252976	0.0741191	0	0.0354043	0
Gm15457	ENSMUSG00000087374.1	0.0506272	0	0	0	0.0270338	0	0	0	0	0	0.177471	0.092002	0	0	0	0	0	0	0	0.0198325	0.0957979	0	0.0436485	0	0	0	0	0	0	0
Lyg1	ENSMUSG00000026085.11	0.68244	0.0689097	0.090972	0	0	0	0	0	0	0	0.797422	0.0826775	0.153535	0	0	0	0	0	0	0	0.107611	0.29322	0	0	0	0	0	0	0	0
Gm23409	ENSMUSG00000089141.1	0	0	0	0	0	0	0	0	0	0	0	0	0	0	0	0	0	0	0	0	0	0	0	0	0	0	0	0	0	0
Txndc9	ENSMUSG00000058407.12	33.9926	26.6496	30.9571	27.1741	29.4133	29.7669	34.6756	38.2851	33.2307	30.3266	33.1972	27.6183	23.3373	25.9131	30.9019	33.9208	17.7713	32.0457	30.7317	34.8625	24.5248	26.7188	30.4422	27.4894	29.3347	26.0037	34.3565	35.6333	33.3406	29.221
Eif5b	ENSMUSG00000026083.12	40.7539	41.3278	40.1969	35.0578	31.4647	28.535	25.4939	23.2057	25.0259	25.431	28.8032	56.3298	28.5874	29.6741	19.7304	24.0389	17.3733	48.1416	48.159	43.3996	43.5808	43.9706	58.5346	44.7278	37.9895	19.9518	35.2394	36.8502	46.8171	44.0062
Rev1	ENSMUSG00000026082.11	34.2893	24.5343	35.061	43.6678	61.0848	68.6212	75.1395	62.1658	56.5723	42.26	33.1127	20.5684	30.1612	40.819	59.1615	58.1345	34.188	47.4809	61.335	61.3375	30.8148	26.9188	38.4287	47.5221	63.6101	68.039	81.8028	55.5843	63.5496	57.919
Gm37062	ENSMUSG00000103804.1	4.61061	4.19002	4.95531	6.38427	12.9253	8.44938	10.388	11.149	9.06585	7.68264	3.46335	3.87511	3.69535	7.09922	7.1981	8.56759	3.92468	10.9572	9.1936	10.8369	5.45269	5.32398	9.19234	9.33072	11.2573	8.05007	11.9284	9.53511	13.8561	15.2975
Gm5099	ENSMUSG00000102716.1	0.0364362	0	0.0437138	0	0	0	0	0	0	0.0529864	0.0547395	0.0397282	0.0368882	0	0	0	0	0	0	0	0.103418	0	0	0	0	0	0	0	0.0491216	0
Aff3	ENSMUSG00000037138.18	0.283342	0.469008	1.63897	2.48856	7.39199	12.5823	6.82547	9.90492	6.16331	9.6977	0.319256	0.286874	1.90555	2.15944	4.97504	10.5637	3.76984	15.3024	6.54853	12.2729	0.129249	0.365225	1.93683	2.30676	4.99715	9.47505	6.76883	12.4407	5.32054	14.7855
Gm16150	ENSMUSG00000085391.1	0.0738313	0	0.265734	0	0	0	0	0	0	0	0.221839	0	0.373736	0	0.0838295	0	0	0	0	0	0.104779	0	0	0	0.084008	0	0	0	0	0
Gm16151	ENSMUSG00000085280.1	0	0	0	0	0	0	0	0	0	0	0	0	0	0	0	0	0	0	0	0	0	0	0	0	0	0	0	0	0	0
Gm16152	ENSMUSG00000087131.7	0.0363379	0	0	0	0	0	0	0	0	0	0	0	0	0	0.0412588	0	0	0	0.103821	0	0	0	0	0	0	0	0	0	0.048989	0
Gm34727	ENSMUSG00000102984.1	0	0	0	0	0	0	0	0	0	0	0	0	0	0	0	0	0	0	0	0	0	0	0	0	0	0	0	0	0	0
Gm38135	ENSMUSG00000102541.1	0	0	0	0	0	0	0	0	0	0	0	0	0	0	0	0	0	0	0	0	0	0	0	0	0	0	0	0.204846	0	0
2610300A13Rik	ENSMUSG00000103531.1	0	0	0.160603	0	0	0	0	0.320363	0	0	0	0	0	0	0.151993	0	0	0	0	0	0	0	0	0	0.152317	0.386858	0.377816	0	0	0
Lonrf2	ENSMUSG00000048814.11	0.843246	0.586972	0.570411	0.129185	0.0574818	0.266589	0.229774	0.15028	0.238128	0.065227	2.50673	1.18352	0.608493	0.0933817	0.0814842	0.23708	0.0323412	0.183671	0.217856	0.316274	0.916627	0.890365	0.85849	0.127807	0.0816577	0.216038	0.151912	0.287701	0.314441	0.232574
Chst10	ENSMUSG00000026080.13	0.748532	0.700708	0.553679	0.62345	1.11796	1.48521	0.945023	1.22567	0.697187	0.507436	1.01463	0.49706	0.524205	0.673739	0.837118	1.44401	0.385516	1.58033	0.972832	0.866455	0.630986	0.645653	0.531323	0.502973	0.800478	1.22527	1.0166	1.71044	0.971198	0.604494
Gm37707	ENSMUSG00000103647.1	0	0	0	0	0	0	0	0	0	0	0	0	0	0	0	0	0	0	0	0	0	0	0	0	0	0	0	0	0	0
Gm6621	ENSMUSG00000102447.1	0	0	0.104641	0.0966185	0	0	0	0	0	0	0	0	0	0	0	0	0	0	0	0	0	0	0	0.112968	0	0	0	0	0	0
Nms	ENSMUSG00000067604.8	0	0	0	0	0	0	0	0	0	0	0	0	0	0	0	0	0	0	0	0	0	0	0	0	0	0	0	0	0	0
Pdcl3	ENSMUSG00000026078.10	37.3139	27.3978	29.5828	28.1456	26.7936	30.5441	44.013	43.7518	37.7286	37.7378	40.3771	27.6687	32.3477	28.2097	26.4567	27.0998	22.0946	47.8483	42.1785	40.2693	35.3333	33.3266	32.879	31.7507	25.7685	26.2589	43.0847	49.308	48.7987	42.2637
Gm37309	ENSMUSG00000103046.1	1.76654	1.97875	2.51369	1.45629	1.64528	1.66039	2.51377	2.75289	2.9081	2.15075	1.29611	0.895883	1.41413	1.06913	1.07285	1.26669	0.888663	1.92262	2.05408	2.07606	0.932846	1.27092	1.64701	1.54309	1.35561	1.46427	2.31899	1.69401	2.71388	1.59765
Gm37821	ENSMUSG00000104188.1	0.0365351	0	0	0	0	0	0	0	0.0538792	0	0	0	0	0	0	0	0	0	0	0	0	0	0	0	0	0	0	0	0	0
Gm37091	ENSMUSG00000103182.1	0	0	0	0	0	0	0	0.0386063	0	0.0469184	0	0	0	0	0	0	0	0	0	0	0	0	0.0417244	0	0	0	0	0.0492729	0	0
Mir6349	ENSMUSG00000098833.1	0	0	0	0	0	0	0	0	0	0	0	0	0	0	0	0	0	0	0	0	0	0	0	0	0	0	0	0	0	0
Npas2	ENSMUSG00000026077.15	0.801095	0.178811	0.168614	0.0778434	0.135084	0	0.159993	0.0168172	0.124357	0.122628	0.527858	0.183889	0.31303	0.08778	0.111703	0.0464287	0.118227	0.041108	0.261003	0.0825839	1.13689	0.253622	0.381685	0.109219	0.127932	0.0676927	0.158665	0.0643911	0.246315	0.130132
Gm20428	ENSMUSG00000092553.1	0	0	0	0	0	0	0	0	0	0	0	0	0.240881	0	0	0	0	0	0	0	0	0	0	0	0	0	0	0	0	0
Gm3617	ENSMUSG00000092563.1	0	0	0.145555	0.134396	0	0.288435	0.345282	0	0.178918	0.17643	0.911339	0.132284	0.122828	0	0	0.133598	0.145798	0	0.519944	0.14258	0.344354	0.625537	0	0.157137	0.138046	0.116871	0.171208	0.555852	0.490685	0.224671
Rpl31	ENSMUSG00000073702.11	903.541	829.955	643.689	622.163	926.39	962.223	795.755	890.55	708.419	687.67	1296.56	1024.45	1064.25	883.788	1008.1	988.578	532.879	860.908	1002.58	875.545	1348.91	1164.97	797.646	839.577	765.969	1347.14	1123.5	1160.11	910.334	836.386
Tbc1d8	ENSMUSG00000003134.10	7.85286	5.46626	2.65217	2.50577	4.07658	4.67503	5.30379	3.09121	13.3056	14.9523	7.89729	4.63853	2.53732	2.1005	4.91783	3.34007	3.89221	5.30057	16.0653	19.3034	5.74554	6.7758	2.85886	2.41375	4.72356	4.59329	8.77839	4.53413	15.6637	18.3981
Gm37265	ENSMUSG00000102607.1	0	0.41486	0.0912803	0.252846	0	0.180883	0.108266	0.091041	0.224405	0	0.228607	0.331831	0	0	0.086387	0	0.0914325	0.22254	0.434756	0	0.107976	0.294214	0.0983941	0.0985436	0	0.219875	0.107368	0	0.512863	0
Gm24826	ENSMUSG00000065629.2	0	0	0	0	0	0	0	0	0	0	0	0	0	0	0	0	0	0	0	0	0	0	0	0	0	0	0	0	0	0
Gm24826	ENSMUSG00000104827.1	0	0	0	0	0	0	0	0	0	0	0	0	0	0	0	0	0	0	0	0	0	0	0	0	0	0	0	0	0	0
Cnot11	ENSMUSG00000003135.15	72.7853	51.9293	44.6748	36.9758	41.9405	47.9378	47.7713	49.7484	44.1865	41.4508	91.1235	57.6374	39.9728	36.9443	41.4517	42.1461	26.1576	51.3143	50.5901	46.0174	70.0344	61.829	46.121	45.0226	39.9894	38.7552	50.3545	53.7321	50.3567	45.6045
Gm15832	ENSMUSG00000085894.1	2.095	1.60328	3.39536	1.66931	2.35512	3.49523	1.83054	2.28696	1.73449	1.17588	1.93262	1.16218	1.7861	1.56866	1.711	2.83312	1.10423	1.61257	1.15512	1.29583	2.24291	1.56341	2.75686	2.66584	1.67282	2.19515	1.97095	2.8627	2.52708	1.29321
Snord89	ENSMUSG00000077704.1	29.3822	27.8145	22.7661	14.9179	36.2818	20.374	28.7447	32.2285	16.249	16.0231	22.9906	32.7042	26.648	22.3021	48.6516	34.3771	16.9192	10.7426	37.6014	31.6527	87.74	30.7721	15.8325	11.0996	25.7706	46.5835	32.8253	19.6317	40.4369	35.1406
Rnf149	ENSMUSG00000048234.13	47.7365	31.9327	59.4345	39.0031	56.5168	54.9681	62.6955	57.3197	53.6734	45.6126	51.7556	31.1727	51.8837	38.1334	59.7235	47.9419	31.7911	48.5778	50.4674	48.6279	34.3108	30.7354	53.941	39.2112	51.5088	45.5962	55.0102	50.2205	54.8882	48.0229
Gm23722	ENSMUSG00000064936.1	10.877	6.11918	12.4282	11.4753	8.29728	9.85117	10.3186	8.67691	6.87457	9.79188	7.78144	6.21226	3.67066	9.16592	10.5857	10.8368	3.73466	7.57493	12.5787	3.65224	17.6415	6.6764	10.7174	8.05026	7.66153	9.48	16.0804	10.2833	9.07767	16.306
Gm5100	ENSMUSG00000102471.1	0	0.103891	0	0	0	0	0	0	0.16859	0	0	0.124648	0.231475	0	0.129801	0	0.274763	0	0	0	0.486715	0	0	0	0	0	0	0.174588	0.15412	0
Creg2	ENSMUSG00000050967.5	0.574844	0.0301388	0.0530508	0	0.0885443	0.0919858	0.0471921	0.0132279	0.0652105	0.0803799	0.23251	0.108481	0.0671509	0.0460301	0.0125517	0	0.0797088	0.0970029	0.0473763	0.0259832	0.392211	0.0569977	0.100074	0	0.0628922	0.010649	0.0936011	0	0.0894205	0
D930019O06Rik	ENSMUSG00000097083.1	1.93013	0.467751	2.31565	0.386896	1.32512	0.284065	0.758574	0	0.189761	0.0267319	1.10465	0.20043	1.47021	0.306164	1.52362	0.242905	0.37554	0	0.0787795	0.021603	0.991323	0.236946	1.52144	0.428556	1.73603	0.159369	0.804161	0.0280733	0.297385	0
Rfx8	ENSMUSG00000057173.8	1.32213	0.257469	0.0377668	0	0.0504276	0.0374197	0.358357	0.113003	0.557079	0.366223	0.614803	0.0343233	0.0318697	0	0.107227	0.207985	0.113489	0.736599	0.269817	0.110984	0.759463	0.162306	0.04071	0.0407719	0.0716366	0.121296	0.222115	0.240375	0.127317	0.11659
Gm3646	ENSMUSG00000091937.3	0	0	0	0	0	0	0	0	0	0	0	0	0	0	0	0	0	0	0	0	0	0	0	0	0	0	0	0	0	0
1700066B17Rik	ENSMUSG00000101634.6	0.0630469	0.0572957	0.378198	0.349202	0.302991	0	0.0897151	0	0.185954	0	0	0.0687431	0.191487	0.0656295	0	0.0694257	0	0	0.0900653	0	0	0.243801	0.163069	0.163317	0.0717372	0.0607333	0.0889707	0	0	0
Map4k4	ENSMUSG00000026074.15	48.4955	47.6873	41.2644	31.3573	77.0108	60.9894	74.7601	59.0974	91.0892	67.1703	69.3506	52.1412	43.9091	32.7595	68.5511	51.3043	41.4683	64.6008	102.988	79.5945	42.5768	52.3622	41.3167	33.6408	73.296	52.6069	76.7486	57.4119	94.5389	78.0256
4930456G14Rik	ENSMUSG00000102985.1	0	0	0	0	0	0	0	0	0	0	0	0	0	0	0	0	0	0	0	0	0	0	0	0	0	0	0	0	0	0
Il1r2	ENSMUSG00000026073.13	0.105871	0.320712	0.0846783	0.351837	0.282664	1.9297	0.502179	0.802335	0.624524	0.718482	0.0530182	0.230873	0.107185	0.36736	0.601042	0.932663	0.424097	0.309667	0.403311	0.33179	0.100166	0.181956	0.182555	0.457081	0.562167	1.29182	1.14543	1.07791	0.380615	0.326763
Gm16894	ENSMUSG00000097899.2	0.0799693	0	0	0.0885861	0.128105	0	0	0.0956904	0.117933	0	0	0	0	0	0	0.0880602	0	0	0	0.375923	0	0.309239	0.103419	0	0	0.0770346	0.112851	0	0	0.148091
Gm37347	ENSMUSG00000102975.1	0.0219258	0	0	0	0	0	0	0	0.0323345	0	0	0	0	0	0	0	0	0	0	0.0257675	0	0.0565244	0	0	0	0	0	0.033485	0	0
Il1r1	ENSMUSG00000026072.12	0.169314	0.115402	0.0380873	0.0586119	0.254278	0.55348	0.210816	0.493836	0.51499	0.615551	0.15898	0.103844	0.0428536	0.0440624	0.264334	0.431153	0.216188	0.742851	0.498862	0.683994	0.0600713	0.0818418	0.082111	0.0274119	0.493671	0.275233	0.477866	0.727246	0.556387	0.548702
Gm38070	ENSMUSG00000103560.1	0	0	0	0	0	0	0	0.0124338	0	0	0	0.0113299	0	0	0	0	0	0.0303932	0.0148441	0.0122117	0.0147467	0	0	0	0	0.0100097	0	0	0	0
Il1rl2	ENSMUSG00000070942.8	0.108731	0.0449147	0.130448	0.0875978	0.253352	0.857747	0.154723	0.520425	0.320697	0.316238	0.0445502	0.0431108	0.0500363	0	0.157125	0.326541	0.130666	0.260208	0.254171	0.592443	0.0701397	0.10193	0.0766988	0.0384077	0.146212	0.457051	0.334776	0.588736	0.26652	0.439316
Gm17970	ENSMUSG00000103230.1	0	0	0	0	0.157467	0.467391	0	0	0	0	0	0	0.0995174	0	0.223219	0.108243	0	0	0	0	0	0	0	0	0	0	0	0.150121	0	0
Il1rl1	ENSMUSG00000026069.15	0.00976706	0	0	0	0	0	0	0.0116872	0	0	0	0	0	0	0	0.0107552	0	0	0	0	0.0277222	0	0.0126311	0	0	0	0	0	0	0
Il18r1	ENSMUSG00000026070.15	0	0.0508132	0	0	0	0	0.0397823	0.0167264	0	0	0	0.0609654	0	0	0.0158714	0	0	0	0.0199688	0.0328552	0.0396755	0.108109	0	0	0	0	0.0197261	0	0.0188451	0
Il18rap	ENSMUSG00000026068.11	0.00997247	0	0	0	0	0	0.0141907	0	0	0	0	0	0	0	0	0.0439258	0	0	0	0.0117198	0.0141526	0	0	0	0	0	0	0	0.0134444	0
Gm35801	ENSMUSG00000104441.1	0	0	0	0	0	0	0	0	0	0	0	0	0	0	0	0	0	0	0	0	0	0	0.363586	0	0	0	0	0	0	0
Slc9a4	ENSMUSG00000026065.8	0	0	0	0	0	0	0	0	0	0	0	0	0	0.0153644	0	0	0	0	0	0.0173459	0	0	0	0	0	0	0	0.0225411	0	0.0273329
Gm37435	ENSMUSG00000102676.1	0	0	0	0	0	0	0	0	0	0	0	0	0	0	0	0	0	0	0	0	0	0	0	0	0	0	0	0.0260533	0	0
Slc9a2	ENSMUSG00000026062.12	0.0096412	0.00876171	0.127236	0.0534003	0.478781	0.378199	0.274386	0.230731	0.0284362	0.0140204	0.0869061	0.0315368	0.0390432	0.0401445	0.5145	0.180483	0.185379	0.141	0.0550915	0.0113304	0	0.0124274	0.0498733	0.0874109	0.515596	0.195035	0.503403	0.103068	0.0909846	0
Gm37623	ENSMUSG00000103679.1	0	0	0	0	0	0	0	0	0	0	0	0	0	0	0	0	0	0	0	0	0	0	0	0	0	0	0	0	0	0
Gm37915	ENSMUSG00000103270.1	0	0	0	0	0	0	0	0	0	0	0	0	0	0	0	0	0	0	0	0	0	0	0	0.0534873	0	0	0	0	0	0
Mfsd9	ENSMUSG00000041945.12	0.0788302	0.346256	0.362539	0.5385	0.610356	1.26503	0.299132	0.77034	0.639391	1.5667	0.0592148	0.257857	0.332534	0.601768	0.358022	1.08507	0.331565	1.61401	0.525524	2.05357	0.0559366	0.270964	0.271856	0.510504	0.642821	1.18969	0.871409	1.56506	0.619938	2.23838
Tmem182	ENSMUSG00000079588.3	0	0	0	0	0	0	0	0	0	0	0	0	0	0	0	0	0	0	0.035416	0	0	0	0	0	0	0	0	0	0	0
Gm5973	ENSMUSG00000094136.2	0	0	0	0	0	0	0	0	0	0	0	0	0	0	0	0	0	0	0	0	0	0	0	0	0	0	0	0	0	0
4930448I06Rik	ENSMUSG00000104072.1	0	0	0	0	0	0	0	0	0	0	0	0	0	0	0	0	0	0	0	0	0	0	0	0	0	0	0	0	0	0
Gm28634	ENSMUSG00000100185.1	0	0	0	0	0	0	0	0	0	0	0	0	0	0	0	0	0	0	0	0	0	0	0	0	0	0	0	0	0	0
Gm29260	ENSMUSG00000100832.1	0	0	0	0	0	0	0	0	0	0	0	0	0	0	0	0	0	0	0	0	0	0	0	0	0	0	0	0	0	0
Gm5267	ENSMUSG00000100178.1	0	0	0	0	0	0	0	0	0	0	0	0	0	0	0	0	0	0	0.0920476	0	0	0	0	0	0	0	0	0	0	0
Gm8176	ENSMUSG00000101877.1	0	0	0	0	0	0	0	0	0	0	0	0	0	0	0	0	0	0	0	0.288014	0	0	0.0792345	0	0	0	0	0	0	0
Gm9915	ENSMUSG00000053640.2	0	0	0	0	0	0	0	0	0	0	0	0	0	0	0	0	0	0	0	0	0	0	0	0	0	0	0	0	0.0656375	0
Gm29664	ENSMUSG00000101919.1	0	0	0	0	0	0	0	0	0	0	0	0	0	0	0	0	0	0	0	0	0	0	0	0	0	0	0	0	0	0
Gm28175	ENSMUSG00000101299.2	0	0	0	0	0	0	0.055257	0	0	0	0	0	0	0	0	0	0	0	0	0	0	0	0	0	0	0	0	0	0	0
Gm28140	ENSMUSG00000100180.1	0	0	0	0	0	0	0	0	0	0	0	0	0	0	0	0	0	0	0	0	0	0	0	0	0	0	0	0	0	0
Gm37047	ENSMUSG00000103106.1	0	0	0	0	0	0	0	0	0	0	0	0	0	0	0	0	0	0	0	0	0	0.162839	0	0	0	0	0	0.192932	0	0
Pantr1	ENSMUSG00000060424.14	0.0151041	0.0137263	0.0181209	0	0	0.0179544	0.021493	0	0	0	0	0	0	0.0157228	0	0.0166323	0.0181511	0.0441786	0	0	0	0	0.0195331	0	0.017186	0.0436495	0	0.023067	0	0
4930420N18Rik	ENSMUSG00000104199.1	0	0	0	0	0	0	0	0	0	0	0	0	0	0	0	0	0	0	0	0	0	0	0	0	0	0	0	0	0	0
Pou3f3	ENSMUSG00000045515.4	0.226392	0.150348	0.0835723	0.15433	0.167383	0.393321	0.185857	0.208383	0.115569	0.0126625	0.261629	0.237352	0.1146	0.217537	0.0692057	0.441064	0.0418558	0.101874	0.136827	0.020466	0.197715	0.224475	0.101346	0.169167	0.0990758	0.377453	0.0368631	0.0930852	0.117389	0.0483742
Gm20646	ENSMUSG00000093436.6	0	0	0	0	0	0	0	0	0	0	0	0	0	0	0	0	0	0	0	0	0.0558168	0	0	0	0	0	0	0	0	0
Pantr2	ENSMUSG00000097063.3	0	0.0486808	0	0	0	0.31838	0.0762257	0.192294	0	0	0	0	0	0.0557616	0.121643	0.235948	0.0643737	0	0	0	0	0	0	0	0.0609509	0.0516016	0	0.245424	0.0722169	0
Dalir	ENSMUSG00000099784.1	0	0	0	0	0	0	0	0	0	0	0	0	0	0	0	0	0	0	0	0	0	0	0	0	0	0	0	0	0	0
Mrps9	ENSMUSG00000060679.14	30.2262	35.0395	29.1144	33.4831	29.6848	34.2913	30.6916	31.7504	24.0538	24.8747	31.0164	28.8422	26.3546	32.267	33.3112	33.7089	16.2453	32.4659	23.3339	28.3546	19.3836	31.5365	28.4067	33.7313	28.6892	34.2605	28.244	31.5653	21.5797	24.5361
Gm23126	ENSMUSG00000077448.1	0	0	0	0	0	0	0	0	0	0	0	0	0	0	0	0	0	0	0	0	0	0	0	0	0	0	0	0	0	0
Gpr45	ENSMUSG00000041907.9	0.0372114	0.0253627	0.0669658	0.0721369	0.223538	0.21011	0.238282	0.333951	0.192068	0.108227	0.0139761	0.0202867	0.0941826	0.0968394	0.126752	0.22537	0.145334	0.544206	0.252501	0.185858	0.0132023	0.0719479	0.0360923	0.0481962	0.0952664	0.17923	0.236305	0.397805	0.188125	0.223957
Gm24001	ENSMUSG00000089088.1	0	0	0	0	0	0	0	0	0	0	0	0	0	0	0	0	0	0	0	0	0	0	0	0	0	0	0	0	0	0
Tgfbrap1	ENSMUSG00000070939.9	3.62077	3.41318	2.68001	2.28418	3.69642	3.26087	3.70269	4.18571	4.56133	4.84596	5.08928	2.58287	3.00089	2.22951	2.89867	2.87207	1.96173	4.36187	5.84748	6.31064	3.00471	3.64671	2.94442	2.59122	3.13528	3.23961	4.07034	4.04882	5.18748	6.33009
Gm28782	ENSMUSG00000100269.1	0	0	0	0	0	0	0	0	0	0	0	0	0	0	0	0	0	0	0	0	0	0	0	0	0	0	0	0	0	0
8430432A02Rik	ENSMUSG00000041878.3	0.269768	0.245159	0.45311	0.179302	0	0	0.690979	0.581043	0.954802	0.627685	0.162113	0.0588282	0.218492	0.0561637	0.12252	0.178237	0.129676	0	0.231225	0.507255	0.0765692	0	0.139549	0.209642	0.122781	0.103947	0.228415	0.0823979	0.509164	0.299742
AI597479	ENSMUSG00000010290.7	31.1357	32.1531	28.7577	30.9316	27.6056	33.0301	25.0207	27.8435	34.057	37.4062	24.3974	28.4286	21.0146	29.3909	24.4966	32.0988	16.6375	28.8759	26.843	47.0031	22.8533	33.1059	28.5562	35.9891	30.7525	34.9076	35.9694	39.4618	32.8665	38.98
Fhl2	ENSMUSG00000008136.14	0.354951	0.483857	3.53453	12.1891	4.66257	15.274	28.1336	43.195	25.7016	19.9761	0.373279	0.425722	1.86864	8.97862	3.90928	12.5076	6.8249	25.1247	21.4994	15.9348	0.201494	1.14382	1.65252	11.4013	2.82713	15.4208	15.7783	30.2481	24.1178	14.5267
Gm8210	ENSMUSG00000094497.1	0.975857	0.886838	1.00352	0.772148	3.79648	2.98289	0.793505	1.66814	0.616766	0.810922	4.81708	1.97604	2.82275	3.19261	2.21602	2.30269	1.17272	3.26208	2.19066	2.45751	0.791374	2.33605	1.62259	1.44449	0.951743	1.34292	2.95095	1.27742	0.375887	1.80714
Gm29040	ENSMUSG00000099576.1	0.113357	0.0515082	0.135998	0	0	0	0	0.0678209	0.0835853	0	0.255451	0.123599	0.0573816	0.0590003	0	0.187239	0	0	0	0.0666093	0.0804363	0	0	0.07341	0.064491	0	0	0	0.0764113	0
Gm29610	ENSMUSG00000099694.1	0	0	0	0.164657	0	0	0	0	0	0	0	0	0	0	0	0	0	0	0	0.524052	0	0	0	0	0	0.143186	0	0	0	0
Gm29041	ENSMUSG00000101923.1	0	0	0	0	0	0	0	0	0	0	0	0	0	0	0	0	0	0	0	0	0	0	0.229155	0	0	0	0	0	0	0
Nck2	ENSMUSG00000066877.11	9.29528	7.40345	6.54606	6.17812	9.6364	11.0314	12.926	12.7323	17.3857	16.3088	11.149	8.66839	8.35477	6.90697	7.80828	8.58803	6.08472	15.2961	17.4243	17.5493	7.97928	9.1956	6.64574	7.94786	7.65293	10.4829	12.7334	13.3879	17.5848	17.6893
Gm37536	ENSMUSG00000103422.1	0.027031	0.0982606	0.19458	0.209605	0.173207	0.192792	0.153859	0.0970349	0.199316	0.471708	0.121829	0.0294732	0.21893	0.225106	0.122766	0.0595317	0.032484	0.316256	0.0772298	0.22237	0.345253	0.104528	0.139829	0.070021	0.184541	0.104156	0.305165	0.454098	0.218651	0.300344
Gm38228	ENSMUSG00000103945.1	2.03096	2.03499	2.1867	2.07674	2.6695	2.66184	2.74183	3.11567	2.30393	2.80201	2.26883	1.53308	2.31976	1.73469	1.41907	2.23644	1.50195	2.89406	3.0501	2.75401	1.77371	2.28227	2.62651	2.02346	1.48135	2.15709	3.01303	3.73792	3.01887	5.01471
Ecrg4	ENSMUSG00000026051.8	0.1493	0.474881	0.17912	0.578854	1.19584	4.88053	2.23074	3.84098	1.32106	0.542787	0	0.325577	0.453455	0.777077	1.35614	3.78132	1.34564	4.36692	1.38633	1.22821	0.105941	0.288669	0.0965396	0.676805	1.27409	4.60226	3.58171	4.4462	1.40895	1.10592
Gm29155	ENSMUSG00000100764.1	0.735089	0.40082	0.529147	0.162859	1.41307	0.174761	0.627614	0.35184	0.650432	1.28278	0.441741	0.480902	0.446524	0.61216	0	0.485677	0.883381	0	0.420042	1.55499	0.625928	0.947524	0.760513	0.761669	1.00369	0.991358	1.24481	0.44905	1.78382	0.272255
Gm29157	ENSMUSG00000100635.1	0	0	0	0	0	0	0	0.131652	0	0	0	0	0	0	0	0	0	0	0.157173	0	0	0	0	0	0	0	0	0	0	0
Gm29156	ENSMUSG00000100480.1	0.539752	0.122629	1.6189	1.04635	1.08081	0.481207	0.192015	0.807328	1.19398	0.78492	1.21634	1.02991	0.68306	0.140466	0.919269	0.297181	0.16216	1.18406	0.578295	0.951485	1.149	0.347869	1.39605	1.04863	0.153538	0.909904	0.571267	0.412154	1.27342	1.7492
Uxs1	ENSMUSG00000057363.12	13.3294	8.21173	11.7601	10.8145	7.95706	9.72047	7.95175	7.46118	9.35132	9.33658	11.5309	9.83799	10.7798	9.58492	6.76478	8.71373	4.95318	7.61209	9.94546	10.6813	11.4925	9.12716	13.7187	10.9848	9.0339	7.1646	8.61282	9.17968	12.4491	11.547
Gm16103	ENSMUSG00000090243.1	0.947626	0.909026	1.26322	1.16637	8.09618	8.38582	2.09761	2.26784	1.55277	1.99053	4.66643	1.83688	6.23598	3.28815	9.20539	7.1306	5.37764	4.00364	10.4538	6.55823	7.02305	4.54663	3.54034	3.75028	6.05015	8.82423	4.97763	4.98485	6.52968	8.8718
Gm19587	ENSMUSG00000100701.1	0.247098	0.112279	0	0.136861	0.791667	0.440591	0	0	0.364401	0	0.371224	0	0.625407	0	0.28056	0.136049	0.148473	0.361373	0.70598	0.145196	0.175336	0	0.479333	0.320041	0	0.119015	0.17435	0.188684	0.166563	0.228794
Gm8241	ENSMUSG00000101395.1	0.0825173	0	0	0.0914087	0.132187	0	0	0	0	0	0	0.0899726	0	0	0	0	0	0	0.11788	0.0969753	0.234212	0	0	0.213753	0	0	0	0	0	0
Gm26352	ENSMUSG00000088848.1	0	0	0	0	0	0	0	0	0	0	0	0	0	0	0	0	0	0	0	0	0	0	0	0	0	0	0	0	0	0
Gm24180	ENSMUSG00000095757.1	0	0	0	0	0	0	0	0	0	0	0	0	0	0	0	0	0	0	0	0	0	0	0	0	0	0	0	0	0	0
Tpp2	ENSMUSG00000041763.14	42.4797	43.3285	56.5594	50.5281	59.8832	59.7804	65.8674	62.3832	63.0203	61.4932	35.1215	37.5247	37.8591	46.2924	52.3667	59.1599	36.1392	57.7478	57.4771	74.8447	34.3813	46.1611	59.9131	58.81	63.5623	52.7053	70.1482	64.1402	66.0603	67.9264
Mettl21c	ENSMUSG00000047343.4	0	0.0142306	0	0	0.0250848	0.0186141	0.0445655	0.0562125	0.0461857	0	0	0	0	0.0163005	0.0177797	0.0172434	0	0	0	0.0184028	0	0	0	0	0	0.0452534	0.0441957	0	0	0
Gm15838	ENSMUSG00000090106.1	0	0	0	0	0	0	0	0	0	0.543993	0	0	0	0	0	0	0	0	0	0	0	0	0	0	0	0	0	0	0	0
Gm8251	ENSMUSG00000091844.2	0.0907377	0.0580278	0.0645104	0.119129	0.18304	0.183763	0.253455	0.124661	0.242846	0.175937	0.0959281	0.117257	0.0476328	0.0664681	0.122104	0.16283	0.0686565	0.137616	0.244843	0.248817	0.0667707	0.147283	0.0521534	0.108818	0.233257	0.168341	0.24661	0.148839	0.303555	0.155586
Tex30	ENSMUSG00000026049.11	24.6822	21.1598	34.9808	30.7885	31.5865	36.6126	41.4903	41.206	30.9344	30.4535	26.3139	24.9681	24.8114	28.2771	28.104	38.7672	26.4684	32.7225	28.0678	31.7596	24.7579	22.8925	38.7017	37.9002	37.711	32.3642	46.9676	47.4653	38.9784	33.342
Gm29247	ENSMUSG00000101104.6	0	0	0	0	0	0	0	0	0	0	0	0	0	0	0	0	0	0	0	0	0	0	0	0	0	0	0	0	0	0
Poglut2	ENSMUSG00000026047.13	21.4695	22.9924	23.8637	29.5653	22.7261	37.3057	24.6503	35.3617	31.7547	35.9046	21.3764	26.5075	22.9291	30.6969	23.2297	33.2374	14.7721	36.9393	32.5945	48.1618	15.2642	24.8795	24.4986	34.2956	25.2191	33.3136	31.2775	41.3387	36.4355	51.14
Bivm	ENSMUSG00000041684.11	14.7924	13.152	9.23839	13.9567	10.6172	11.9319	11.7776	16.1296	15.7944	16.2034	13.4205	12.0094	7.94175	12.2653	10.3245	13.4155	7.92632	17.3255	17.3352	24.4206	11.3143	14.6925	10.683	15.2816	11.5852	11.7358	14.8653	18.8013	17.5467	21.1082
Ercc5	ENSMUSG00000026048.16	13.0902	17.792	17.1513	24.4349	26.4143	36.9219	34.8852	30.9562	47.1604	58.2103	12.1791	12.4825	13.3223	21.2405	32.1247	30.7132	18.2424	24.82	47.0122	72.722	8.60416	17.5688	15.5922	24.3162	28.6001	34.5	43.0542	30.4429	44.1499	66.2802
Mettl21e	ENSMUSG00000046828.3	0	0.0154486	0	0	0	0	0	0	0	0	0	0	0	0	0	0	0	0	0	0	0	0	0.021984	0	0	0	0	0	0	0
Gm15833	ENSMUSG00000089703.1	0	0	0	0	0	0.0836372	0	0	0	0	0	0	0	0	0	0	0	0	0	0	0	0	0.0909914	0	0	0	0	0	0	0
Gm5700	ENSMUSG00000100966.1	0.136166	0.123745	0	0	0	0	0	0	0.100404	0.0990079	0	0.0742342	0.0689276	0.212616	0	0.149943	0.0818177	0	0.389038	0.240036	0	0	0.0880473	0.0881811	0.154935	0	0	0.103976	0.367145	0
Gm28893	ENSMUSG00000100769.1	0.303854	0.497045	0.145818	0.201957	0.584105	0.144478	0.172953	0.145436	0.179241	0.265123	0.639089	0.662614	0.307624	0.12652	0.276002	0.267678	0	0	0	0.214256	0.43122	0.783332	0.0785909	0.236131	0.138295	0.0585408	0.171517	0	0.163857	0
Txn-ps1	ENSMUSG00000101567.1	0.653729	0.198032	0.522868	0.24139	0.698153	0	0	0.521497	0	0	0.327374	0	0	0.226836	0.742258	0.239957	0.26187	2.54949	0.311294	0.25609	0	0.842652	0.563617	0	0	0.419826	0.30751	0.332791	0.293776	0
Gulp1	ENSMUSG00000056870.9	2.84889	2.10052	1.44025	2.44133	4.85075	8.09353	6.73107	8.3187	12.6833	15.321	1.21132	1.58244	0.97955	1.95841	2.72609	7.2805	4.84473	9.53821	8.44668	19.6672	2.64451	1.94003	1.32078	2.01899	4.22016	6.69689	7.99003	13.3808	14.7108	20.1406
Gm37626	ENSMUSG00000102319.1	0.147565	0.0804626	0.141632	0.212506	0.165473	0.192954	0.335974	0.529726	0.631094	0.901291	0.066508	0.144808	0.0149396	0.107527	0.134039	0.37374	0.124134	0.604268	0.400527	0.641657	0.251304	0.114126	0.114502	0.133789	0.335811	0.454881	0.687198	0.518332	0.557034	0.956441
Gm16102	ENSMUSG00000089877.1	0.320639	0.728474	0.384681	0.532782	1.02728	0.190573	0.456265	1.53469	1.65499	0.93256	0.722562	0.174804	0.486924	0.500659	0.910149	1.7654	0.577984	0.468924	0.916093	2.0725	0	0	1.24398	0.830582	1.0945	0.617744	0.22624	0.244839	0.216135	0
4930521E06Rik	ENSMUSG00000101701.1	0	0	0	0	0	0	0	0	0	0	0	0	0	0	0	0	0	0	0	0	0	0	0	0	0	0	0	0	0	0
Gm38110	ENSMUSG00000103071.1	0	0	0	0	0	0	0	0.103896	0.128046	0.0631327	0	0	0	0	0	0	0	0.126981	0	0.10204	0	0	0	0.056229	0.0493974	0	0.0612641	0.0663008	0	0.080395
Gm3489	ENSMUSG00000100434.1	0	0	0	0	0	0	0	0	0	0	0	0	0	0	0	0	0	0	0	0.149871	0	0	0	0	0	0	0	0	0	0
Gm19480	ENSMUSG00000100013.1	0.100951	0	0	0.111828	0	0	0	0	0	0	0	0	0	0	0	0	0	0	0	0	0	0	0.130553	0	0	0	0	0	0	0
Gm3496	ENSMUSG00000101251.1	0	0.24641	0.433735	0.800961	0.144785	0.322312	0	0	0	0	0	0.197094	0	0.564502	0.410483	0.0995257	0.217229	0	0	0	0.128266	0.116501	0.350653	0.351186	0.719876	0.261194	0.255089	0	0.121848	0
Gm5268	ENSMUSG00000101937.1	0	0	0	0	0	0.0851497	0	0.0857141	0	0	0	0	0	0	0	0	0	0	0	0	0	0	0	0	0	0	0	0	0	0
Col3a1	ENSMUSG00000026043.18	0	0.00623388	0.0164595	0.00759877	0.131864	0.203853	0.253791	0.303702	0.242786	0.159607	0	0.00747938	0.00694472	0.0214219	0.0700971	0.113305	0.0824345	0.321024	0.421369	0.322461	0	0	0.0088711	0.0266538	0.0468309	0.0859027	0.348487	0.20952	0.397657	0.292169
Gm47302	ENSMUSG00000105211.1	0	0	0	0	0	0	0	0	0	0	0	0	0	0	0	0	0	0	0	0	0	0	0	0	0	0	0	0	0	0
Col5a2	ENSMUSG00000026042.16	0.140411	0.133983	0.454831	0.264419	1.01218	2.98765	2.9471	5.29245	7.62009	6.74844	0.0632835	0.122478	0.348274	0.343482	0.725386	2.62076	2.10077	7.31035	7.42158	11.2209	0.05978	0.0904944	0.326852	0.209139	0.854743	2.50228	3.96291	6.84049	8.31007	8.65867
Gm38211	ENSMUSG00000104476.1	0	0	0	0.0103353	0.0149459	0.0554529	0.0398292	0.0893128	0.110073	0.0949746	0	0	0	0.00971211	0.0105934	0.0410956	0.0224242	0.0818685	0.0133282	0.120611	0	0	0.0120658	0	0.010616	0.080888	0.144829	0.21373	0.13836	0.103666
Gm8296	ENSMUSG00000100218.1	0	0	0.154166	0	0.205849	0	0	0	0	0	0	0	0	0	0	0	0	0.375855	0	0	0	0	0	0	0	0	0	0	0	0
Gm7063	ENSMUSG00000100361.1	0.0686382	0	0.0823477	0	0	0.081591	0.0976715	0.0821318	0.202445	0.0998153	0	0.0748396	0	0	0.0779333	0	0	0	0.0980527	0	0	0	0.0887653	0	0.0780992	0.0661194	0	0	0.18507	0
Gm8304	ENSMUSG00000100894.1	0	0.10478	0	0.127722	0	0	0.164068	0.137965	0	0	0	0	0	0	0	0	0	0	0.164708	0	0	0	0.149107	0	0	0	0	0	0	0
Gm23216	ENSMUSG00000095121.1	0	0	0	0	0	0	0	0	0	0	0	0	0	0	0	0	0	0	0	0	0	0	0.81382	0	0	0	0	0	0	0
Gm23974	ENSMUSG00000065255.1	0	0	0.616665	0.569386	0	1.222	0.731418	0	0	0	0	0	0	0	0	0	0	0	0	0	0.729453	0	0	0	0	0	0	0	0.692952	0
Gm8307	ENSMUSG00000100843.1	0	0	0	0	0	0	0	0	0	0	0	0	0	0	0	0	0	0	0	0	0	0	0	0	0.066622	0	0	0	0	0
Gm23984	ENSMUSG00000087764.1	0	0	0	0	0	0	0	0	0	0	0	0	0	0	0	0	0	0	0	0	0	0	0	0	0	0	0	0	0	0
Wdr75	ENSMUSG00000025995.16	127.371	107.46	161.83	169.273	181.697	209.021	180.955	183.275	131.744	112.287	143.604	125.125	141.486	177.462	194.423	201.861	89.7361	154.624	148.466	157.198	77.1488	122.68	158.857	195.798	171.306	197.502	191.612	175.886	155.154	145.305
Gm28906	ENSMUSG00000099850.1	0	0.0343967	0	0	0	0	0	0	0	0	0	0	0	0	0	0	0	0	0	0	0	0	0.0489481	0	0	0	0	0	0	0
Gm5526	ENSMUSG00000084817.3	13.2121	16.2021	25.7818	26.6265	32.6399	34.4383	35.1098	36.7618	51.6451	45.3714	30.6107	30.2002	49.9587	42.7514	48.438	36.9857	30.2246	36.7823	79.3622	71.6489	27.1088	33.0348	29.2321	42.4716	26.8063	38.9486	44.2531	39.6258	79.1882	47.4598
Gm5269	ENSMUSG00000098549.1	0	0	0	0	0	0	0	0	0	0.130733	0	0	0	0	0	0	0	0	0.128424	0	0	0	0	0	0.20458	0	0	0	0.121197	0
Gm18303	ENSMUSG00000099381.1	0	0	0.0686931	0	0.0917217	0	0	0	0	0	0	0	0	0.0596023	0.0650107	0	0	0	0	0	0	0	0.0740466	0	0	0	0	0	0	0
Slc40a1	ENSMUSG00000025993.10	0.0748157	0.101986	8.40144	3.38139	21.4171	10.9033	31.9918	15.98	29.4147	22.8804	0.0449594	0.203938	6.96843	3.48125	16.5987	9.85327	17.4063	15.6246	34.3397	20.8996	0.127411	0.163943	7.88546	3.28495	15.5274	9.68623	35.2843	19.0469	39.3366	23.9825
Gm9496	ENSMUSG00000099946.1	0	0	0	0	0	0	0	0	0	0	0	0	0	0	0	0	0	0	0	0	0	0	0	0	0	0	0	0	0	0
Rpl23a-ps1	ENSMUSG00000070896.2	0	0.131595	0.173727	0	0	0.516392	0.206055	0.519815	0	0.210578	0.217546	0.157887	0.293202	0	0	0.478366	0	1.27063	0.413719	0.510528	0.205502	0.373304	0.187266	0.562652	0	0	0.204346	0.663436	0	0.536312
Gm3852	ENSMUSG00000090682.4	0	0	0	0	0	0	0	0	0	0	0	0	0	0	0	0	0	0	0	0	0	0	0	0	0	0	0	0	0	0
Stk-ps2	ENSMUSG00000044457.8	0	0	0	0	0	0	0	0	0	0	0	0	0	0	0	0	0	0	0	0	0.0204753	0	0	0	0	0	0	0	0	0
Gm18849	ENSMUSG00000099432.1	0	0	0	0.133196	0	0	0	0	0.17732	0	0	0	0	0	0.136522	0.132405	0	0	0	0	0.34128	0.154988	0.155498	0.155734	0.273626	0	0.16968	0.18363	0	0.445331
Dnah7b	ENSMUSG00000041144.12	0.033694	0.0581787	0.266798	0.201553	0.118746	0.236309	0.119866	0.181431	0.278261	0.538985	0.0202479	0.0220429	0.245606	0.101715	0.0841651	0.159543	0.101228	0.157685	0.206973	0.479131	0.0430357	0.0608039	0.265803	0.152742	0.145686	0.162288	0.204458	0.20583	0.208954	0.455492
n-R5s211	ENSMUSG00000096047.1	0	0	0	0	0	0	0	0	0	0	0	0	0	0	0	0	0	0	0	0.664974	0	0	0	0	0.643826	0	0	0	0	0
Gm8326	ENSMUSG00000101262.1	0.344773	0.156661	0.330909	0.458307	0.828454	1.2295	0.147182	0.165021	0.254223	0.100275	0.466169	0.488699	0.767909	0.646012	0.274023	0.34169	0.290028	1.31097	0.443271	0.243109	0.440361	0.355528	0.713395	0.759134	0.549214	0.564605	0.535191	0.842458	0.883132	0.638467
Dnah7c	ENSMUSG00000101337.6	0.0213708	0.0388427	0.0640983	0.14796	0.0599106	0.088913	0.106437	0.0511442	0.0787903	0.0621559	0.0240797	0.029127	0.0703168	0.0778618	0.115258	0.0705991	0.00642051	0.0468813	0.053426	0.0753457	0.0303288	0.00688671	0.103641	0.131478	0.115504	0.0926396	0.0980139	0.065275	0.0936362	0.00989388
Slc39a10	ENSMUSG00000025986.6	63.9978	33.0606	53.5859	47.8743	61.4094	72.5817	58.0082	67.8412	72.1407	67.2017	67.3672	49.7722	42.4563	50.7494	45.4576	69.7307	36.642	85.5327	100.388	143.749	51.1421	37.9355	54.6903	56.4905	50.4442	70.8333	68.2216	91.2586	96.7192	145.151
Gm28151	ENSMUSG00000100213.1	1.84089	1.60862	2.88814	2.90201	1.81476	2.77744	1.61204	2.88057	2.61039	2.36817	0.744596	0.463203	0.645136	2.21111	1.52744	3.04072	1.87191	1.65677	0.910313	2.7459	1.00482	0.456326	2.10601	2.10921	1.61126	1.22769	1.39883	2.70327	1.81362	2.62235
Gm37393	ENSMUSG00000103129.1	0	0	0.0834967	0.115643	0.055744	0.0206824	0.148552	0.145736	0.128294	0.227718	0	0	0.123304	0.10867	0.0395104	0.057478	0	0	0.149131	0.102238	0	0	0	0.247887	0.118783	0.0502815	0.0982126	0	0.164196	0.193322
Gm28527	ENSMUSG00000100160.1	0	0	0	0	0	0	0	0	0	0.329693	0	0	0	0	0	0	0	0	0	0	0	0	0	0	0	0	0	0	0	0
Gm28825	ENSMUSG00000101921.1	0	0	0	0	0	0	0	0	0	0	0	0	0	0	0	0	0	0	0	0	0	0	0	0	0	0	0	0	0	0
Gm28826	ENSMUSG00000101447.1	0	0	0	0	0	0	0	0.165105	0.203482	0	0	0.150446	0	0	0	0	0	0	0.19711	0	0	0	0	0	0.156999	0.132916	0.194714	0	0	0.255518
Gm4852	ENSMUSG00000081185.1	0.092365	0.167879	0.332441	0.306953	0.147963	0	0.131434	0.110523	0.136213	0.268639	0.277527	0.10071	0	0.480743	0.104873	0.508551	0	0.270162	0.395842	0.108548	0	0.238116	0.358349	0	0.315289	0.0889755	0.391032	0.14106	0.124522	0.171046
Gm38090	ENSMUSG00000103246.1	0	0	0	0	0	0	0	0	0	0	0	0	0	0	0	0	0	0	0	0	0	0	0	0	0	0	0.0489293	0	0	0
Mir6350	ENSMUSG00000098876.1	0	0	0	0	0	0	0	0	0	0	0	0	0	0	0	0	0	0	0	0	0	0	0	0	0	0	0	0	0	0
Gm18117	ENSMUSG00000100530.1	0	0	0	0	0	0	0	0	0	0	0	0	0	0	0	0	0	0	0	0	0	0	0	0	0	0	0	0	0	0
Gm37196	ENSMUSG00000104067.1	0	0	0	0	0	0	0	0	0	0	0	0	0	0	0	0	0	0	0	0	0	0	0	0	0	0	0	0	0	0
Gm8337	ENSMUSG00000100033.1	1.38976	1.01039	1.5423	1.11615	2.05934	2.18894	1.43378	1.20566	1.02476	0.505257	3.02745	1.78051	3.83409	1.95304	1.26237	1.60689	0.751558	1.62599	1.88607	1.42911	0.838231	1.29876	2.11182	1.53002	1.73946	2.07509	2.1083	1.9102	1.31153	1.28682
Gm22419	ENSMUSG00000094968.1	0	0	0	0	0	0.661494	0	0	0	0	0	0	0	0.579275	0	0	0	0	0	0	0	0	0	0	0	0	1.57059	0	0	0
Gm23829	ENSMUSG00000088017.1	0	0	0	0	0	0	0	0	0	0	0	0	0	0	0	0	0	0	0	0	0	0	0	0	0	0	0	0	0	0
Gm19206	ENSMUSG00000101996.1	0	0	0	0	0	0	0	0	0	0	0	0	0	0	0	0	0	0	0	0	0	0	0	0	0	0	0	0	0	0
Gm5974	ENSMUSG00000096973.1	0	0.0620606	0	0	0	0	0	0	0	0	0	0	0.0691373	0	0	0	0	0	0	0	0	0	0.0883152	0	0	0	0	0	0	0
Gm23240	ENSMUSG00000064943.1	0	0	0	0	0	0	0	0	0	0	0	0	0	0	0	0	0	0	0	0	0.789739	0	0.719659	0	0	0	0	0	0	0
Gm28830	ENSMUSG00000100866.1	0	0	0	0	0	0	0	0	0	0	0	0	0	0	0	0	0	0	0	0	0	0	0	0	0	0	0	0	0	0
Gm8354	ENSMUSG00000101721.1	0	0	0	0	0	0	0	0	0	0	0	0	0	0	0	0	0	0	0	0	0	0	0	0	0	0	0	0	0	0
Gm19124	ENSMUSG00000099376.1	0	0	0	0	0	0	0	0	0	0	0	0	0	0	0	0	0	0	0	0	0	0	0	0	0	0.0779605	0	0	0	0
Gm8357	ENSMUSG00000097883.1	0	0	0	0	0.106691	0	0	0	0.0982189	0.0968534	0	0	0.134855	0	0.0756207	0.14668	0	0	0	0	0	0	0.0861313	0	0	0	0	0	0	0
Gm22693	ENSMUSG00000092790.1	0	0	0	0	0	0	0	0	0	0	0	0	0	0	0	0	0	0	0	0	0	0	0	0	0	0	0	0	0	0
Gm28740	ENSMUSG00000099698.1	0	0	0	0	0	0	0	0	0	0	0	0	0	0	0	0	0	0	0	0	0	0	0	0	0	0	0	0	0	0
Gm8367	ENSMUSG00000099454.1	0	0	0	0	0	0	0	0	0	0	0	0	0	0	0	0	0	0	0	0.0892129	0	0	0	0	0	0	0	0	0	0
C230029F24Rik	ENSMUSG00000051616.14	0	0	0	0	0	0	0	0	0	0	0	0	0	0	0	0	0	0	0	0	0	0	0	0	0	0	0	0	0	0
Gm6757	ENSMUSG00000099627.1	0	0	0	0	0	0	0	0	0	0	0.0592958	0	0	0	0	0	0	0	0	0.0463844	0	0	0	0	0.0449093	0	0	0	0	0
Gm3605	ENSMUSG00000099577.1	0	0	0	0	0	0	0	0	0	0	0	0	0	0	0	0	0	0	0	0	0	0	0	0	0	0	0	0	0	0
Gm28388	ENSMUSG00000099882.1	0	0	0	0	0	0	0	0	0	0	0	0	0	0	0	0	0	0	0	0	0	0	0	0	0	0	0	0	0	0
Gm8384	ENSMUSG00000101760.1	0	0	0	0	0.153217	0	0.272204	0	0	0	0	0	0	0	0	0	0.11494	0	0	0	0	0	0	0	0	0.0921352	0	0	0	0
4933411E06Rik	ENSMUSG00000099608.1	0	0	0	0	0	0	0	0	0	0	0	0	0	0	0	0	0	0	0	0	0	0.0581334	0	0	0	0	0	0	0	0
Gm8391	ENSMUSG00000099864.1	0	0	0	0	0	0	0	0	0	0	0	0	0	0	0	0	0	0	0	0	0	0	0	0	0	0	0	0	0	0
Gm27330	ENSMUSG00000098249.1	0	0	0	0	0	0	0	0	0	0	0	0	0	0	0	0	0	0	0	0	0	0	0	0	0	0	0	0	0	0
Gm29665	ENSMUSG00000100451.1	0	0	0	0	0	0	0	0	0	0	0	0	0	0	0	0	0	0	0	0	0	0	0	0	0	0	0	0	0	0
Gm20118	ENSMUSG00000099941.1	0	0	0	0	0	0	0	0	0	0	0	0	0	0	0	0	0	0	0	0	0	0	0	0	0	0	0	0	0	0
Gm25843	ENSMUSG00000084531.1	0	0	0	0	0	0	0	0	0	0	0	0	0	0	0	0	0	0	0	0	0	0	0	0	0	0	0	0	0	0
Gm28321	ENSMUSG00000100816.1	0	0	0.486018	0	0.185414	0.171983	0.452932	0.276996	0.128018	0.252476	0	0	0.380835	0	0.197127	0.0955909	0.0695468	0.0846361	0.206682	0.0680119	0	0	0.486473	0.0749558	0.131698	0.111497	0.081668	0.265146	0.156041	0.214341
Tmeff2	ENSMUSG00000026109.14	0.0401575	0.00912357	0.0120446	0.0333634	0.144742	0.537026	0.200003	0.624677	0.296107	0.467184	0.0150826	0.0109464	0.0508196	0.0627037	0.148186	0.397984	0.0603233	1.14522	0.0860501	0.684307	0	0	0.0389498	0.078018	0.228464	0.464206	0.212511	1.01192	0.365435	0.762248
Gm28322	ENSMUSG00000100671.1	0	0	0	0	0	0	0	0	0	0	0	0	0	0	0	0	0	0	0	0	0	0.117686	0	0	0.0519426	0	0.0644208	0	0	0
Gm25736	ENSMUSG00000092906.1	0	0	0	0	0	0	0	0	0	0	0	0	0	0	0	0	0	0	0	0	0	0	0	0	0	0	0	2.03629	0	0
Gm28319	ENSMUSG00000101242.1	0	0	0	0	0	0	0	0	0	0	0	0	0	0	0	0	0	0	0	0	0	0	0	0	0	0	0	0	0	0
Gm28320	ENSMUSG00000099924.1	0	0	0	0	0	0	0	0	0	0.129237	0	0	0	0	0	0	0	0	0	0.0348138	0	0	0.0383101	0	0	0.0285364	0.0418041	0	0	0
Gm29325	ENSMUSG00000099625.1	0	0	0	0	0	0	0	0	0	0	0	0	0	0	0	0	0	0	0	0.0313022	0	0	0	0	0	0.0256579	0	0	0	0
9330175M20Rik	ENSMUSG00000101799.1	0	0	0	0	0.0422667	0.0313639	0.0375453	0.0315718	0	0	0	0.0287687	0	0	0.0599158	0.0581087	0.0317076	0	0	0.0310078	0	0	0	0	0	0.0762498	0.0372338	0.0402949	0	0.0488607
Cavin2	ENSMUSG00000045954.7	0	0	0	0.0244155	0.176538	0.235799	0.0940907	0.0791207	0.0650078	0.064104	0.0331125	0	0	0.0229435	0.150152	0.169894	0	0.193403	0.031486	0.155414	0	0	0	0	0.175551	0.169854	0.37324	0.134642	0.0891424	0.0816318
Gm5253	ENSMUSG00000099741.1	0	0	0	0	0	0	0	0	0	0	0	0	0	0	0	0	0	0	0	0	0	0	0	0	0	0	0	0	0	0
1700072G22Rik	ENSMUSG00000101702.1	0	0	0	0	0.196833	0	0.174846	0	0	0	0	0	0.124397	0	0	0.135304	0	0	0.175529	0	0	0	0	0	0	0.118363	0.173395	0	0	0
Nabp1	ENSMUSG00000026107.11	3.0981	8.14402	3.98307	6.00367	5.19142	13.1392	8.67055	11.9748	20.8461	17.1802	2.1665	5.2182	2.70335	6.32629	3.76955	13.7596	4.8086	12.5381	15.0091	23.4658	2.78871	7.06765	4.36521	6.90669	4.82339	11.0293	8.58742	14.291	19.5269	20.5278
Gm17767	ENSMUSG00000099413.1	0	0	0.0203024	0.0187458	0.054217	0	0.0722411	0	0.249559	0	0	0	0.0171323	0.0176156	0.038428	0.0559035	0.0406724	0.0494969	0.16922	0.0397747	0	0	0	0	0.11553	0.0163014	0.0238805	0	0.0912558	0.0313377
Gm37535	ENSMUSG00000103424.1	0.0284711	0	0	0	0	0	0	0	0	0	0	0	0	0	0.0646533	0	0	0	0	0	0	0	0	0	0	0.0274263	0	0	0	0
Gm28055	ENSMUSG00000101741.1	0.189674	0.0861856	0	0.0525278	0.151922	0.0563667	0	0.0567403	0.209787	0.275828	0.0712385	0.103405	0.0480066	0.0987216	0.0538398	0.052216	0	0.138696	0.203218	0.111453	0.134589	0.061122	0.122646	0.0614163	0	0.0456783	0.401496	0.289669	0	0.175623
Myo1b	ENSMUSG00000018417.14	28.5072	27.6985	15.7868	14.7976	21.7788	24.03	26.1824	32.9467	30.4652	40.984	26.4801	24.0485	13.2713	15.3603	18.1213	26.1011	13.7587	34.6375	24.0207	40.9664	18.0367	26.5318	15.1936	15.249	16.3709	20.7115	22.7866	34.0171	26.3448	37.0658
Gm29453	ENSMUSG00000101724.1	0.421167	0.287061	0.126322	0.233274	0.16867	0	0.299658	0	0.543468	0.995265	0.158184	0.172207	0.053299	0.0548024	0.11955	0.115945	0.316332	0.615944	0.150414	0.494961	0.44828	0.0678602	0.272334	0.136374	0.47922	0.050714	0.520051	0.482404	0.922672	0.779938
Gm28323	ENSMUSG00000100313.1	0.269444	0.416271	0.161631	0.388021	0.345305	0.320291	0.4601	0.709311	0.953655	0.940397	0.364317	0.352546	0.0272787	0.0841445	0.397712	0.267035	0.22666	1.18216	0.615861	0.728304	0.191193	0.659892	0.139382	0.314086	0.214609	0.467202	0.342211	0.452644	0.544878	1.14763
Gm8419	ENSMUSG00000100696.1	0	0	0	0	0	0	0	0	0	0	0	0	0.16546	0.170127	0.371129	0	0	0	0	0	0	0	0	0	0	0	0	0	0	0
Gm27607	ENSMUSG00000099135.1	0	0	0	0	0	0	0	0	0	0	0	0	0	0	0	0	0	0	0	0	0	0	0	0	0	0	0	0	0	0
Gm8420	ENSMUSG00000072324.4	0.112599	0.204655	0.135089	0.124732	0.180376	0.53539	0	0.134735	0	0.327488	0.169162	0.368316	0.569978	0.117211	0	0.247982	0	0.329345	0.321705	0.264655	0.319593	0.145139	0.145617	0.291676	0.384358	0.325401	0.63559	0.343922	0	0.625548
Stat4	ENSMUSG00000062939.11	1.5651	1.92805	2.5662	3.4097	3.17577	4.89919	4.75119	4.86924	2.56455	3.69219	1.20178	1.51689	1.74297	2.66105	3.35665	5.09375	1.98533	5.54426	2.75751	4.33263	0.765059	1.81566	1.57425	3.10825	3.6606	4.27172	3.70561	5.84276	2.27411	3.73563
Gm28177	ENSMUSG00000101628.1	0	0	0	0.0211182	0	0.0226616	0	0	0	0	0	0	0	0.0198449	0	0	0	0	0.0272338	0.0224043	0	0	0	0.0246917	0	0	0	0.0291145	0	0
Gm3940	ENSMUSG00000078291.1	0.623464	0.708238	0.560994	0.172661	1.24843	0.18528	0.443591	0.74603	0.459719	0.679992	0.936654	0.509845	0.315599	0.486752	0.53092	0.858179	0	0	1.33597	0.732702	0.8848	0.20091	0	0.201878	0.17735	0.450439	0.219955	0.476077	1.26079	0.865921
Gm31812	ENSMUSG00000109599.1	0.115101	0.209203	0.138091	0.191255	0.184384	0.136822	0.163788	0.206593	0.254614	0.66953	0	0.1255	0.0582644	0.239632	0	0.380239	0.0691605	0.336664	0.0822134	0.743975	0	0.0741822	0	0.223618	0	0.221754	0	0.0878911	0.0775869	1.06575
Stat1	ENSMUSG00000026104.14	3.62022	2.91964	2.89932	2.68753	1.35116	1.73487	1.33508	1.38349	3.64773	6.16041	4.45639	3.03797	2.14918	2.4663	1.59254	1.66974	0.523887	1.46914	3.12735	7.41757	2.70334	3.23718	3.30912	3.06865	1.58514	1.91714	1.45774	1.21575	3.59018	6.44084
Gm18301	ENSMUSG00000099569.1	0	0.0689097	0	0	0	0	0	0	0	0	0	0	0	0	0	0	0	0	0	0	0	0	0	0	0	0	0	0	0	0
Gls	ENSMUSG00000026103.14	17.5748	14.9799	12.6135	12.9592	13.4607	19.1105	23.4878	31.8497	23.5504	25.7982	12.12	14.0038	6.75039	10.4368	8.87554	19.3036	13.0483	24.5777	16.5267	27.6333	14.7174	16.1055	12.8794	13.5998	11.9475	17.3261	25.4575	32.9389	26.8104	29.9123
Gm5975	ENSMUSG00000099648.1	0	0	0	0	0	0	0	0	0	0	0.0723078	0	0	0	0	0	0	0	0	0	0	0	0	0	0	0	0	0	0	0.0891298
Gm23460	ENSMUSG00000065192.1	0	0	0	0	0	0	0	0	0	0	0	0	0	0	0	0	0	0	0	0	0	0	0	0	0	0	0	0	0	0
Nab1	ENSMUSG00000002881.14	3.33386	6.0744	7.90098	8.42316	5.10384	7.04749	10.7267	20.2607	17.8981	23.1184	3.57756	5.69434	6.55091	7.59049	4.62445	7.74019	5.52609	12.8257	16.3053	27.3873	2.82014	5.63097	9.47247	9.93356	5.8863	6.866	9.6643	14.4718	17.5575	23.1442
Gm5976	ENSMUSG00000097833.1	0.202814	0.122875	0.567753	1.04845	0	0.0803622	0	0	0	0	0.101565	0.0737125	0.342216	0.492617	0.0767596	0.297778	0	0	0	0.0794497	0.191884	0	0.874285	0.963175	0	0	0.190805	0	0.0911412	0
Rps27a-ps1	ENSMUSG00000101501.1	0	0	0	0	0	0	0	0	0	0.211488	0	0	0	0	0	0	0	0	0	0	0	0	0	0	0.165476	0	0	0	0	0
Gm553	ENSMUSG00000100120.1	0	0	0	0	0	0	0	0	0	0.139684	0	0	0	0	0	0	0	0	0	0	0	0	0	0	0	0	0	0	0	0
Gm28178	ENSMUSG00000099878.1	0	0	0	0	0	0	0	0.0273773	0	0.0332718	0	0	0	0	0	0	0.027495	0	0	0.0268882	0	0	0.0295884	0	0	0	0	0	0.0308449	0.0423692
Gm5527	ENSMUSG00000100007.1	0.839054	0.285943	0.754982	0.348549	0	0.124674	0.298491	0.251001	0	0	0.472704	0.114358	0.637097	0.327534	0.23817	0.69296	0.12604	1.22709	0.749141	0.246517	0.29769	0.135192	0.40691	0.679214	0.596693	0.101033	0.148007	0.640701	0.565587	0.388451
Nemp2	ENSMUSG00000043015.15	3.16788	5.2996	2.80766	4.00452	3.88605	4.0484	4.22358	5.83965	5.80813	6.98629	2.18667	2.97695	2.10923	3.51551	3.08921	3.85504	2.32075	6.12159	5.31367	8.17256	1.66059	4.80686	2.38673	4.09072	3.29063	3.88556	3.94689	6.21819	4.80945	7.06439
Gm37242	ENSMUSG00000103630.1	0.0322945	0	0	0	0.0517337	0	0	0	0.0476256	0.0939269	0	0	0	0	0	0	0	0.0944596	0.0461342	0	0	0	0.0417644	0.0418279	0	0	0	0.14796	0	0.0598046
Mfsd6	ENSMUSG00000041439.15	0.245417	0.520402	0.382765	0.434977	1.83466	1.63368	2.15355	2.11437	2.32837	1.57032	0.1229	0.312188	0.405819	0.510939	1.47685	1.48636	1.29767	2.5124	2.41906	2.04776	0.255411	0.65377	0.444333	0.381436	1.49861	1.38694	2.53973	2.83598	2.87847	1.65126
Gm29670	ENSMUSG00000100302.1	0.027031	0	0.03243	0.0299436	0.0866035	0	0.115394	0.0646899	0.0398633	0.117927	0	0	0	0.0562765	0	0	0	0	0.0772298	0	0	0	0	0	0.0307569	0.026039	0.0381456	0.123845	0.0364419	0.0500573
Gm28650	ENSMUSG00000100230.1	0	0	0	0	0	0	0.233128	0	0.241604	0	0	0	0	0	0	0	0	0	0.234038	0.38507	0	0	0	0	0	0	0	0	0	0
Inpp1	ENSMUSG00000026102.9	0.552432	0.350479	0.825338	0.692782	1.00184	1.18946	1.12724	2.43211	2.21348	2.56165	0.360162	0.306854	0.728125	0.737814	0.934946	1.41177	0.688928	2.53045	1.98038	3.02563	0.458562	0.362758	1.17273	0.81001	1.23344	1.39566	1.76509	2.41959	1.9673	2.95325
Hibch	ENSMUSG00000041426.12	7.84583	7.32201	11.4795	11.0302	7.13876	8.90369	8.31805	8.04516	9.57102	10.2298	5.15894	5.92527	8.30319	9.15053	9.80419	9.54521	4.88792	8.09376	7.30274	9.95189	5.8827	7.23396	11.0232	10.4786	8.44678	9.30287	8.21767	9.19875	7.22138	8.31421
Gm16107	ENSMUSG00000089802.1	0.0781138	0.0709882	0	0	0	0	0	0	0	0	0	0	0	0	0	0	0	0	0	0	0	0	0	0	0	0	0	0	0	0
1700019D03Rik	ENSMUSG00000043629.12	11.3519	38.0859	32.2946	29.3535	40.58	19.7237	21.3539	20.5243	11.971	16.9831	7.84973	12.5132	27.7715	27.1466	37.1316	19.761	10.7641	15.5102	10.7519	19.0245	7.12826	28.8643	37.3453	32.9106	43.6336	24.0728	23.9636	16.1017	10.629	19.899
Mstn	ENSMUSG00000026100.6	0	0	0	0	0	0	0	0	0	0	0	0	0	0	0	0	0	0	0	0	0	0	0	0	0	0	0	0	0	0
Gm24349	ENSMUSG00000089334.1	0	0	0	0	0	0	0	0	0	0	0	0	0	0	0	0	0	0	0	0	0	0	0	0	0	0	0	0	0	0
1700019A02Rik	ENSMUSG00000060715.9	11.3523	1.65383	16.5309	3.83987	33.7337	6.69582	16.8941	0.725867	3.70615	0.252043	14.8418	1.98426	14.3007	4.33003	36.3076	7.25244	13.3301	1.01389	4.45667	0.611057	13.4052	1.56384	18.4916	4.15291	34.4128	3.92351	26.7819	1.98518	7.94442	0.802398
Pms1	ENSMUSG00000026098.13	18.5879	15.3507	14.2243	15.2601	12.4712	14.7834	13.4538	14.5289	13.7323	15.424	13.2383	16.023	10.7379	16.2731	12.0021	17.1357	8.42223	16.556	11.0449	16.6196	11.6819	15.7199	14.1437	17.8654	11.9362	12.7542	14.2367	19.1431	12.4935	15.2104
Gm28777	ENSMUSG00000100763.1	0.125858	0	0	0	0	0	0	0	0	0.183026	0	0	0	0	0	0	0	0	0	0	0	0	0	0	0	0	0	0	0	0
Ormdl1	ENSMUSG00000026097.9	13.1209	11.3395	12.6722	9.70566	9.25012	9.48052	11.0439	11.4418	13.1106	12.0346	8.41736	11.1428	5.57105	8.49559	8.35768	10.5452	5.20443	9.07191	8.73895	14.2945	8.66131	9.70919	11.4232	9.9966	9.69279	8.7292	11.4767	10.9141	11.5615	11.1961
Gm28778	ENSMUSG00000100679.1	0.514656	0	0.102908	0.285055	0	0.101963	0.366175	0.102639	0.252992	0.124737	0.257729	0.374103	0.17368	0.0892896	0.194784	0	0.10308	0.250889	0.245069	0.302415	0	0	0.110928	0.555485	0.585595	0.247885	0	0	0.115639	0
Osgepl1	ENSMUSG00000026096.14	5.6413	8.23257	4.82307	7.80235	7.07166	7.23974	6.1882	7.70716	8.0609	11.6923	3.70273	5.1716	3.34914	6.07763	7.40024	7.70778	4.02812	8.87501	5.99328	14.7785	3.57547	6.2691	4.80229	7.6613	8.05165	8.99031	8.64105	10.3719	6.6159	12.2522
Gm28551	ENSMUSG00000099913.1	0	0	0	0	0	0	0	0.0512866	0	0	0.0321956	0	0	0	0.0729973	0.0471971	0	0	0	0	0	0	0	0	0	0	0	0	0	0
Gm18800	ENSMUSG00000101838.6	0.0510494	0.0463926	0.0612457	0.1131	0.163555	0.121366	0.0726427	0.0610851	0.0752838	0	0	0.111323	0	0.0531405	0	0.0562143	0	0	0.0729263	0	0	0.0658023	0	0.0661191	0.116172	0.049176	0	0.0779625	0	0
Asnsd1	ENSMUSG00000026095.15	12.2148	11.7943	10.0292	8.92199	11.7098	11.4571	9.7228	10.3683	11.3147	11.6292	14.6806	8.98991	8.19269	10.2715	11.4852	9.37342	6.05507	11.2207	10.3333	13.9961	9.26331	13.4077	10.0456	11.4699	10.0112	9.21101	12.3893	11.455	12.1705	13.7134
Gm50478	ENSMUSG00000117809.1	0	0	0	0	0	0	0	0	0	0	0	0	0	0	0	0	0	0	0	0	0	0	0	0	0	0	0	0	0	0
Gm28779	ENSMUSG00000100267.1	0	0	0	0	0	0.495608	0	0	0	0	0	0	0	0	0	0	0	0	0	0	0	0	0	0	0	0	0	0	0	0
Gm6799	ENSMUSG00000099450.1	0	0	0	0	0	0	0	0	0	0	0	0	0	0	0	0	0	0	0	0	0	0	0	0	0	0	0	0	0	0
Gm6801	ENSMUSG00000100069.1	0	0	0	0	0	0	0	0	0	0	0	0.216571	0	0	0	0	0	0	0	0	0	0	0	0	0.226004	0	0	0	0	0
Dnah7a	ENSMUSG00000096141.2	0.131852	0.17734	1.03771	0.724454	1.10678	0.815015	0.697961	0.403898	0.350002	0.291448	0.245627	0.287529	0.667437	0.647834	0.988068	0.731768	0.361268	0.50907	0.444521	0.440069	0.179635	0.237939	0.804832	0.655774	1.27822	0.934818	0.684726	0.620201	0.462167	0.429739
Gm25240	ENSMUSG00000092657.1	0	0	0	0	0	0	0	0	0	0	0	0	0.545355	0	0	0	0	0	0	0	0	0	0	0	0	0	0	0	0	0
Stk17b	ENSMUSG00000026094.14	12.9604	9.37055	22.8561	21.075	29.9566	26.3046	45.2376	36.6572	36.3683	39.3564	8.95503	6.90989	15.7638	19.7502	27.3076	25.2971	25.3443	36.5408	33.3	40.8555	9.58348	8.77139	24.99	21.3444	27.9716	19.3151	43.5061	39.0704	45.2745	39.6323
Gm37863	ENSMUSG00000102405.1	0	0	0	0	0	0	0	0	0	0	0	0	0	0	0	0	0	0	0	0	0	0	0	0	0	0	0	0	0	0.0855818
Hecw2	ENSMUSG00000042807.15	3.03724	0.661686	8.39216	3.87149	6.10681	4.50063	10.3239	7.08818	9.28798	10.1118	3.51598	0.856265	6.38677	3.48648	5.79875	3.68815	6.06867	8.24484	10.0224	12.4562	2.24374	0.730707	8.03059	3.26696	6.5863	3.9979	12.0657	7.44219	12.3681	12.684
Mir7681	ENSMUSG00000098443.1	0	0	0	0	0	0	0	0	0	0	0	0	0	0	0	0	0	0	0	0	1.3272	0	0	0	0	0	0	0	0	0
Gm24251	ENSMUSG00000087949.1	0	0	0	0	0	0	0	0.706766	0	0	0	0	0	0	0	0	0	0	0.84377	0.694139	0	0	0	0	0	0	0	0	0	0
Gm37633	ENSMUSG00000102868.1	0	0	0.0598393	0.0276257	0	0.0296447	0.106462	0.0596824	0.0735551	0	0.0374662	0	0	0	0.0283158	0.0549235	0.0299695	0.0729438	0.0356258	0.0293081	0.035392	0	0.0322514	0.0323004	0.0567521	0.0720702	0.0703857	0.0761723	0.033621	0.138547
Gm25829	ENSMUSG00000094013.1	0	0.571886	0	0.697098	0	0.748044	0	0.753003	0	0	0	0	0	0	0.71451	0.69296	0	0	0	0	0	0	0	0	0	0	0	0	0	0
Ccdc150	ENSMUSG00000025983.11	0.388904	0.377802	0.33787	0.178266	0.343723	0.271	0.438909	0.465359	0.652635	1.24812	0.503678	0.248576	0.122192	0.167518	0.228398	0.251044	0.290085	0.588374	0.670512	1.19777	0.43773	0.363007	0.225458	0.173693	0.350956	0.322959	0.662363	0.81922	0.849732	0.769861
Gtf3c3	ENSMUSG00000041303.7	64.6134	55.1534	57.5897	54.0225	57.9075	55.6954	64.143	66.2239	68.3704	64.8749	61.3525	48.6122	43.3931	51.1638	53.1985	54.048	34.043	69.3818	59.6083	82.1847	41.192	53.3448	58.7538	60.9681	52.9696	50.7447	71.2124	72.8702	64.7694	71.7014
Gm34066	ENSMUSG00000109809.1	0	0.0741719	0.0979189	0	0	0	0.11614	0	0	0.237379	0	0	0	0	0	0	0	0	0	0	0	0	0	0.10571	0.0928671	0.078622	0.115177	0	0	0
Pgap1	ENSMUSG00000073678.4	16.867	21.4508	23.9417	20.997	18.4352	13.9641	16.4336	17.9807	13.1216	15.8276	12.6852	13.4451	14.9299	18.1022	12.8318	13.3733	7.87208	13.4571	13.1102	27.0966	13.4268	21.6839	25.2361	22.2294	17.5499	13.9676	17.6873	17.2161	14.6567	27.7145
Gm36955	ENSMUSG00000104136.1	0.891843	1.69466	2.23722	1.07775	1.03903	0.674636	1.84594	2.27986	1.25544	0.884276	1.33985	1.19342	0.574576	1.64576	0.598364	1.11599	0.487163	1.06715	1.1003	1.38159	1.61086	2.56043	2.09702	2.41524	1.15315	0.546709	1.02972	0.92865	1.03838	1.87677
Gm19637	ENSMUSG00000101130.1	0	0	0.279044	0	0	0	0	0	0	0	0.349425	0	0.941891	0	0	0	0.139754	0	0	0.13667	0.16504	0	0.451185	0.150624	0.529294	0	0	0.177604	0	0.215359
Ankrd44	ENSMUSG00000052331.14	0.0807534	0.237428	0.763664	1.74174	0.190238	0.440436	0.317696	0.449039	0.637477	0.38684	0.114183	0.305583	0.639614	1.34993	0.199559	0.334772	0.102753	0.51408	0.563227	0.681064	0.121344	0.214304	0.76789	1.68577	0.405372	0.402678	0.402204	0.529579	0.550744	0.606969
4930444A19Rik	ENSMUSG00000101674.6	0	0	0	0	0	0	0	0	0	0	0	0	0	0	0	0	0	0	0	0	0	0	0.0326627	0	0	0	0.0356417	0	0	0
Gm37370	ENSMUSG00000102503.1	0	0	0.057293	0.105801	0.0764998	0	0.135909	0	0.42255	0.277784	0	0	0.0483471	0.149133	0.108443	0.0525863	0.0573885	0.279359	0.0682197	0.112244	0	0	0.061758	0.185556	0	0	0.269562	0	0.0643806	0
Gm24053	ENSMUSG00000089245.1	0	0	0	0	0	0	0	0	0	0	0	0	0	0	0	0	0	0	0	0	0	0	0	0	0	0	0	0	0	0
A130048G24Rik	ENSMUSG00000102642.1	0.0489703	0	0.0293757	0.216988	0	0	0.0348421	0.0292987	0.108327	0	0.036785	0	0.0495777	0.0764644	0.0278009	0.0269624	0	0.0716175	0	0.0575504	0.0347485	0	0.094995	0.158566	0.0557202	0	0	0.112181	0	0.0453428
Sf3b1	ENSMUSG00000025982.13	187.416	203.149	157.73	155.437	161.645	170.176	170.791	171.722	156.311	133.133	196.73	197.537	138.042	160.688	160.591	165.666	89.4009	145.624	150.088	170.965	127.646	212.96	164.898	172.405	150.219	168.017	180.523	161.873	157.067	151.616
E330011M16Rik	ENSMUSG00000103030.1	0.187665	0.0682183	0.135089	0.0415772	0.12025	0.178463	0.106818	0.134735	0.276754	0.0545813	0.169162	0.245544	0.0379985	0.273493	0.255694	0.165321	0.0451046	0	0.21447	0.308764	0.159797	0.0967594	0.145617	0.194451	0.128119	0.0723112	0.105932	0	0.1518	0.347527
Coq10b	ENSMUSG00000025981.13	11.8132	7.64101	11.1297	9.76416	10.4834	10.9442	13.1809	11.9557	11.0562	9.08882	8.67375	9.09126	7.71783	9.42344	9.54662	9.33585	6.11304	8.27961	9.16855	9.93059	7.17931	7.89358	12.0877	10.2366	9.90179	9.0174	11.2324	10.2084	14.3013	9.70552
Gm17971	ENSMUSG00000101122.1	0.250623	1.06288	1.60363	1.38814	1.87358	1.39029	1.18878	1.49947	1.4784	1.9438	1.00406	1.00198	0.845774	1.13052	1.32796	1.19591	1.10434	1.46612	2.14816	1.66903	0.711353	1.50757	1.72861	1.83944	0.950562	0.885229	1.65048	0.765503	1.01364	0.464116
Hspd1	ENSMUSG00000025980.14	1291.25	1166.77	1824.07	1903.56	1427.76	1438.46	1327.31	1527.1	1268.34	1044.53	1391.6	1429.81	1303.24	1837.66	1763.5	1650.28	674.815	1119.22	1182.42	1184.97	886.139	1067.08	1721.21	1919.73	1662.71	1430.16	1192.83	1218.38	1191.61	957.519
Hspe1	ENSMUSG00000073676.4	400.67	451.881	468.586	565.899	569.326	629.629	441.571	509.064	412.961	414.129	449.037	542.065	441.159	624.697	559.234	613.496	242.808	448.278	423.13	438.554	458.473	576.874	540.963	709.877	548.002	674.947	565.869	600.531	528.586	496.063
Gm5147	ENSMUSG00000100736.1	0.254411	0.231203	0.50871	0.563649	1.22265	0.302421	0.603374	0.20295	0.250124	0.123323	0.127404	0.369862	0.515134	0.35311	1.05917	0.186767	0.407646	0	0.363437	0.199325	0	0.109311	0.438684	0.109838	0.868436	0.245075	0.239347	0	0.228657	0.314087
Gm16581	ENSMUSG00000089670.1	0	0	0	0	0.217689	0	0	0	0	0	0.102077	0	0.0687885	0	0	0	0.0816526	0	0	0	0.0964262	0	0	0	0	0.0654522	0	0	0.183202	0
Mob4	ENSMUSG00000025979.13	33.0221	22.4349	56.3069	46.0596	51.544	40.0451	54.7265	51.5623	48.4532	46.6904	27.0243	25.2539	37.0403	43.4847	51.7137	45.9083	33.3504	43.284	40.9326	52.9067	29.5434	22.9899	62.4528	53.4943	58.6095	42.8324	58.7543	59.4967	58.1681	52.4454
Gm6822	ENSMUSG00000061863.6	0	0.199322	0	0.242963	0	0	0	0	0	0	0	0.239145	0	0	0	0	0	0	0	0	0	0	0	0	0	0.211281	0	0.334959	0.29569	0
Rftn2	ENSMUSG00000025978.14	0.722543	0.771281	0.371511	0.177866	0.238842	0.381731	0.603846	0.315643	1.33617	2.35165	0.706439	0.450185	0.313503	0.131326	0.338574	0.252586	0.413478	0.603827	0.933881	2.45307	0.30925	1.04962	0.415296	0.222818	0.234896	0.353538	0.776868	0.735644	1.05141	2.03892
Gm10561	ENSMUSG00000097649.2	0.381202	0.409415	0.124729	0.115167	0.444116	0.411944	0.197253	0.414675	1.02212	1.05831	0.416505	0.302286	0.105254	0.108223	0.0786953	0.343448	0.166583	0.304089	0.693081	1.2218	0.344266	0.804054	0.13445	0.0897695	0.315452	0.567511	0.684657	0.211699	0.513918	0.641753
Mars2	ENSMUSG00000046994.9	9.4139	8.31133	11.0009	8.75076	8.57646	8.16424	8.6789	6.58467	7.6844	7.23077	7.99847	6.79961	8.55286	7.3605	8.33978	6.13184	4.45642	5.49307	7.94626	7.98045	6.63341	7.38518	10.4473	8.3937	9.47007	7.82792	9.60808	5.7635	9.8541	8.25837
Boll	ENSMUSG00000025977.15	0.728143	0.487584	0.712657	0.679244	2.27148	1.95888	2.34495	1.03179	1.0173	0.501576	0.403023	0.355179	0.446186	0.458772	2.19741	2.17334	1.68099	0.728608	0.930692	0.405342	0.516679	0.246993	0.520391	0.273	1.91865	1.91968	2.7311	1.2876	1.05915	0.177423
Gm8292	ENSMUSG00000100215.1	26.0155	25.8056	15.0958	14.6919	7.35441	5.05308	9.19444	13.632	10.7825	12.1162	29.6323	30.9615	17.5588	22.8331	15.2519	10.1109	4.90411	6.46547	7.53	18.1843	20.27	20.1641	16.7121	10.7913	11.8019	5.24147	9.3581	9.60809	11.2325	7.55713
Gm29138	ENSMUSG00000101945.1	0	0	0	0.214338	0	0	0	0	0	0	0	0	0	0	0	0	0	0	0	0	0	0	0	0.250607	0	0.186388	0	0	0.260853	0
Gm8531	ENSMUSG00000101085.1	0.150804	0	0	0	0	0	0	0	0	0	0.339839	0	0.0763375	0	0	0	0	0	0	0	0	0	0	0	0	0	0	0	0	0
Plcl1	ENSMUSG00000038349.10	0.221527	0.10981	0.144967	0.055772	0.064522	0.0119696	0.042986	0.0481958	0.0742481	0.0292863	0.408447	0.0878333	0.0917488	0.0104819	0.11433	0.0332645	0.0242015	0.0589048	0.15823	0.0946695	0.128612	0.0389382	0.104177	0.0260838	0.0458294	0.0581993	0.0426293	0.0461339	0.0678755	0.0932351
Gm38056	ENSMUSG00000102145.1	0	0.0121726	0.0160698	0	0.0214571	0	0	0	0	0	0	0	0	0.0139432	0.0152084	0	0	0	0	0.0157414	0.019009	0	0	0.0346971	0.0152408	0.012903	0.0189021	0	0	0
Gm6644	ENSMUSG00000100309.1	47.5091	34.2957	98.7066	91.9231	91.0782	103.018	45.6409	46.0044	30.5938	22.1373	68.1837	41.9198	128.812	110.777	110.297	86.1536	25.7814	36.8631	35.2999	27.7918	42.6044	40.7043	100.997	103.993	90.4721	106.537	63.8467	43.2524	31.5952	25.4368
Gm37382	ENSMUSG00000102831.1	0	0	0	0	0	0	0	0	0	0	0	0	0	0	0	0	0	0	0	0	0.0598737	0	0	0	0	0	0	0	0	0
9130227L01Rik	ENSMUSG00000099950.1	0	0	0.0344491	0	0.0459977	0.0341325	0.0817192	0	0	0	0	0	0	0	0.0326024	0	0.069013	0	0	0.0337449	0	0	0	0	0	0	0.0810411	0	0	0
Gm36986	ENSMUSG00000102491.1	0	0	0	0	0	0	0	0	0	0	0	0	0	0	0	0	0	0	0	0	0	0	0	0	0	0	0	0	0	0
1700003I22Rik	ENSMUSG00000100372.1	0	0	0	0	0	0	0	0	0	0	0	0	0	0	0	0	0	0	0	0	0	0	0	0	0	0	0	0	0	0
Gm28900	ENSMUSG00000100944.1	0.431629	0	0	0	0	0	1.22841	0	0	1.88305	0	0	0.436983	0.89862	2.4504	0.950598	0	1.26249	0	0	0	0	0	0	0.491124	0	0	0.659183	0	0
Gm28240	ENSMUSG00000101332.1	0	0	0	0.036332	0	0	0	0	0	0	0	0	0	0	0	0	0	0	0	0	0	0	0	0	0	0	0	0	0	0
Hsfy2	ENSMUSG00000045336.5	0	0.0879192	0.0580338	0.214338	0.077489	0.172502	0.0688331	0	0	0	0	0.0527426	0	0.100707	0.0549228	0	0	0	0	0	0	0	0	0.313258	0	0	0	0	0	0
Satb2	ENSMUSG00000038331.15	2.72788	1.60462	4.1653	1.18675	0.683291	0.38912	0.592849	0.178045	0.585146	0.158678	4.32175	1.31953	5.35272	1.09455	0.529356	0.30585	0.369542	0.261128	0.836063	0.0816033	3.66016	1.66222	5.63164	2.02996	0.959385	0.363111	0.811903	0.272685	1.17683	0.202065
9130024F11Rik	ENSMUSG00000087022.4	0.128167	0.0741205	0.195702	0.012907	0.0373299	0.0831017	0.0994799	0.0697104	0.0343656	0	0.0700181	0.0381126	0.165145	0.0121288	0.0132294	0.0384911	0.0280041	0.03408	0.0166447	0.027386	0.115748	0.0150187	0.195886	0.0603642	0.0265151	0.0224479	0.0493272	0	0.0785401	0
Gm4081	ENSMUSG00000104310.1	0	0	0.0439516	0.0811638	0.0586859	0.0435477	0	0.0438364	0.108052	0	0	0	0.0370889	0.0381351	0	0.0806819	0	0	0	0	0	0	0.0473769	0	0	0.0352901	0.103396	0	0	0
Gm23943	ENSMUSG00000094128.1	0.55648	1.51715	0.667629	0	0	0	0	0.665878	0	1.61849	0	0	0	0	0.631839	0.612782	0.668742	0	0	0	0	0	0.719659	0.720753	0	0	0.785295	0	0	0
1700126A01Rik	ENSMUSG00000099945.1	0	0	0	0	0	0	0	0	0	0	0	0	0	0	0	0	0	0	0	0	0	0	0	0	0	0	0	0	0	0
BC055402	ENSMUSG00000101429.1	0.0203981	0	0	0	0	0	0.0290263	0	0	0	0	0	0	0	0	0	0	0	0	0.0239721	0.0289483	0	0.0263795	0	0	0	0	0	0	0
Gm5254	ENSMUSG00000101129.1	0	0	0	0	0	0	0	0	0	0	0	0	0	0	0.0782523	0.0758922	0	0.201585	0	0	0	0	0	0	0	0	0.0972576	0.31576	0	0
4930558J18Rik	ENSMUSG00000097519.2	3.37983	3.57847	4.921	4.58006	2.26032	3.47155	1.26073	2.0025	1.98405	3.38803	3.50013	4.93744	3.42176	4.06481	1.4903	2.0235	1.06471	1.15174	2.20318	3.7792	2.74754	4.65266	4.03142	5.95008	2.8376	2.05463	2.54685	3.95895	2.91972	3.94982
1700066M21Rik	ENSMUSG00000038323.3	13.8623	15.7945	12.1612	7.30908	6.70195	5.19585	6.9011	6.47559	7.58174	7.32499	9.16213	11.2793	5.60527	6.21839	4.30119	6.44056	3.75198	5.84452	5.85761	7.92542	9.27522	13.7635	13.3781	9.11201	7.19971	6.9976	6.40325	8.93229	8.13763	9.63622
Tyw5	ENSMUSG00000048495.16	15.083	15.8645	17.3189	21.5162	15.4422	19.1836	20.5417	22.7539	19.874	22.0038	15.9591	15.1908	11.6772	19.7447	17.8063	18.0878	9.85537	19.2179	19.2516	26.5182	12.149	15.0837	17.8313	23.3557	16.5345	16.3544	18.9838	23.9503	21.8536	22.0255
Maip1	ENSMUSG00000025971.6	9.42746	9.32868	10.9721	11.2197	9.87185	11.3792	9.13399	10.5137	10.1972	11.4848	8.47483	8.95587	7.96954	9.97379	8.26829	9.29892	4.19071	9.52492	8.79114	10.6775	10.2739	9.01204	10.2686	11.0591	9.82248	9.11444	9.76983	10.5078	11.4767	12.4249
Gm22371	ENSMUSG00000077776.1	0	0	0	0	0	0	0	0	0	0	0	0	0	0	0	0	0	0	0	0	0	0	0	0	0	0	0	0	0	0
Gm24014	ENSMUSG00000088353.1	0	0	0	0	0	0	0	0	0	0	0	0	0	0	0	0	0	0	0	0	0	0	0	0	0	0	0	0	0	0
Gm8581	ENSMUSG00000101826.1	0.0756563	0	0.0907675	0	0.121196	0.2698	0	0	0.111572	0	0.340984	0	0.0765948	0	0	0.0833109	0	0	0.108078	0	0	0.0975204	0	0	0	0	0.21353	0	0	0
Gm37373	ENSMUSG00000102685.1	0	0	0	0	0	0	0	0	0	0.0348218	0	0	0.0242423	0	0	0	0	0	0	0	0	0	0	0	0	0	0	0	0	0
Gm17929	ENSMUSG00000101151.1	0	0.0975946	0	0	0	0	0	0	0	0	0	0.117094	0	0	0	0	0	0	0	0	0	0.138426	0.138882	0	0	0	0	0	0	0
Spats2l	ENSMUSG00000038305.15	7.6202	2.61022	1.1252	0.667883	1.70362	3.19526	2.72874	4.96995	10.8425	14.1989	9.96364	2.47434	1.09363	0.566596	1.63535	2.89542	1.46922	6.95601	12.1658	16.0311	5.83499	3.3245	1.10459	0.715823	1.43874	2.51677	2.90699	5.86993	12.9149	16.0809
Gm17234	ENSMUSG00000091283.1	0	0	0	0	0	0	0	0	0	0	0	0	0	0	0	0	0	0	0	0	0	0	0	0	0	0	0	0	0	0
Kctd18	ENSMUSG00000054770.16	2.3097	3.39142	2.80838	2.66206	2.41122	2.91831	3.17589	3.35998	4.53901	4.6495	2.47185	2.30898	1.86542	2.25843	1.77385	2.32619	1.54687	4.02307	3.76662	4.5016	1.731	2.45534	2.53054	2.8369	1.55912	2.38493	3.07629	3.242	4.17042	4.54634
Sgo2a	ENSMUSG00000026039.9	62.0489	53.3059	44.5477	39.4184	38.146	33.4008	47.1079	38.3021	48.4947	41.6717	45.1006	45.3163	26.7249	35.2312	35.0567	37.576	26.7108	39.5752	39.2062	47.9399	39.1807	53.3988	47.0253	43.6242	38.5318	29.8813	47.0832	45.4213	51.9242	43.3497
Aox1	ENSMUSG00000063558.4	0.170466	0.436581	0.371844	0.326168	0.359963	0.515798	0.275649	0.278152	0.411367	0.416915	0.314302	0.245007	0.282405	0.403293	0.448686	0.409556	0.242101	0.294629	0.509175	0.482622	0.384873	0.409496	0.340699	0.361289	0.432008	0.291101	0.404576	0.331336	0.417844	0.330027
Aox3	ENSMUSG00000064294.12	2.14458	1.12239	2.50401	0.551494	0.214717	0.0569037	0.286098	0.0801932	0.621239	0.180996	2.58902	0.688975	2.91753	0.588006	0.565268	0.115969	0.218603	0.0840103	0.916353	0.123767	1.97014	0.987268	2.82297	0.793617	0.50111	0.13834	0.486385	0.0292429	0.826064	0.230485
Gm24548	ENSMUSG00000089275.1	0	0	0	0	0	0	0	0	0	0	0	0	0	0	0	0	0	0	0	0	0	0	0	0	0	0	0	0	0	0
Aox4	ENSMUSG00000038242.12	0.304028	0.0799798	0.835091	0.717889	0.98688	0.779865	0.387088	0.162751	0.188782	0.116348	0.288475	0.157024	0.785698	0.632963	1.15369	0.466941	0.288443	0.187213	0.285735	0.141038	0.215733	0.103129	0.889826	0.704652	1.48388	0.940269	0.485491	0.146624	0.345158	0.118529
Gm15759	ENSMUSG00000089822.1	0	0.0164362	0.0433968	0	0	0.042998	0	0	0	0	0	0	0	0.0376537	0	0	0	0	0	0	0	0	0.0233894	0	0	0	0	0.0552418	0	0
Aox2	ENSMUSG00000079554.2	0.0933413	0.06362	0.167977	0.0775493	0.0560724	0.0416084	0.016603	0	0	0	0.0175288	0.0127218	0.0708744	0.0850193	0.119229	0.0256963	0.0140214	0	0	0	0.0827919	0	0.165979	0.0453359	0.0796555	0.067437	0.0164652	0.0356377	0	0
Gm37607	ENSMUSG00000103839.1	1.0525	1.70301	2.15586	1.22278	1.02807	0.610299	0.876697	0.614345	0.908572	0.634624	0.96415	0.503819	0.961596	0.668055	0.903556	0.706697	0.740383	0.825936	1.24684	0.874885	0.801481	1.19121	2.25747	0.831215	1.13915	0.618215	1.37659	0.666471	1.3151	0.998302
Bzw1	ENSMUSG00000051223.14	425.375	398.786	522.096	537.218	473.904	614.585	549.83	582.918	451.513	377.496	478.854	492.57	383.645	525.006	453.578	600.987	271.725	467.245	447.462	500.868	318.307	436.097	537.824	612.446	482.849	509.095	559.239	582.216	545.921	474.129
Clk1	ENSMUSG00000026034.17	39.1651	46.1121	55.8289	61.4272	59.0656	49.6268	58.2058	47.8157	48.7216	48.1526	42.3195	42.8661	41.0089	56.3273	56.9633	53.4126	30.0805	42.7706	44.8538	66.2287	33.4196	41.7103	53.8085	72.6688	68.1925	61.3616	58.8796	49.2539	48.9716	54.6029
Ppil3	ENSMUSG00000026035.15	18.187	16.0431	19.3157	30.5589	22.9002	28.1103	21.012	25.4614	27.2373	29.7795	20.062	19.1286	16.665	29.8926	28.614	28.2521	10.9185	23.2703	27.8639	38.2843	16.2122	17.6985	18.9337	32.0309	24.9968	31.124	24.9343	27.4396	25.1111	32.3137
Nif3l1	ENSMUSG00000026036.17	23.9915	22.4572	22.6022	28.0948	22.7734	33.6124	26.7711	31.1678	23.6001	24.609	25.4623	24.3244	20.478	29.7687	24.0496	32.3407	14.0509	28.6682	25.5003	28.032	17.5287	24.1161	21.593	32.4668	21.9888	34.5246	28.3605	31.063	21.0015	26.1336
Orc2	ENSMUSG00000026037.14	134.232	102.901	197.675	226.225	167.852	176.393	149.549	135.072	113.331	93.6537	128.042	115.504	140.969	207.006	209.912	191.759	78.1484	119.078	104.046	112.409	101.827	104.053	189.036	235.563	206.248	182.902	160.084	129.734	117.49	102.871
Gm23966	ENSMUSG00000094245.1	3.14645	2.28754	1.50996	3.48549	4.03232	1.49609	7.16379	3.01201	2.78409	2.74539	0	2.74458	1.91129	4.58548	0.71451	2.07888	0.756241	0	0.898969	3.69775	1.78614	4.05576	4.0691	5.7054	2.86412	0.606198	1.77609	6.72736	0.84838	1.16535
Gm15834	ENSMUSG00000085054.2	0.20422	0.63631	1.55756	1.14728	1.7292	0.710934	0.560447	0.331641	0.365704	0.360619	0.175318	0.270386	0.900852	1.39699	1.25875	0.819212	0.210358	0.298665	0.208383	0.428574	0.331225	0.20683	1.03755	0.925768	1.65978	0.688539	0.617552	0.222774	0.294985	0.486236
Fam126b	ENSMUSG00000038174.14	10.4292	8.69014	9.82869	6.93179	6.47672	5.35777	6.1352	5.46688	6.17683	5.10697	7.73749	7.17653	6.16531	5.79203	4.85725	4.85854	2.93	4.12183	4.24989	6.2367	7.11867	7.68388	10.3922	7.90919	6.23561	4.68118	6.59723	5.13266	6.65691	7.11435
Ndufb3	ENSMUSG00000026032.8	123.902	139.466	141.026	142.531	139.531	130.289	141.652	131.047	131.705	140.141	129.266	131.151	154.118	154.607	188.376	142.949	73.1759	125.448	133.254	141.462	135.51	146.172	134.213	144.361	155.54	154.379	154.549	131.944	119.092	105.245
Gm29389	ENSMUSG00000100202.1	0	0	0	0	0	0	0	0	0	0	0	0	0	0	0	0	0	0	0	0	0	0	0	0	0	0	0	0	0	0
Gm18802	ENSMUSG00000099490.1	0	0	0	0	0	0	0.107901	0	0	0	0	0	0	0	0	0	0	0	0	0	0	0	0	0	0	0	0	0	0	0
Cbx3-ps7	ENSMUSG00000059647.5	62.8208	62.7438	54.0017	74.049	63.1165	88.5958	69.4317	90.7887	63.861	52.1524	70.5545	80.0678	59.8952	95.1072	76.314	87.3104	35.768	94.1926	55.2394	68.2369	33.9301	65.4094	50.7959	78.0476	57.3227	79.9039	63.8635	80.6639	57.0643	53.3106
Flacc1	ENSMUSG00000047528.13	0.0793099	0.0180188	0.118939	0	0	0	0.0846429	0.0474507	0.0292401	0.0865007	0	0	0.0200734	0	0.0225125	0.0218335	0	0.0579942	0	0.093206	0	0.0255575	0.0769247	0	0.0225605	0	0.0559604	0	0.0267305	0.0367175
Gm20257	ENSMUSG00000102059.1	0.143876	0.0653758	0	0.0796896	0.11524	0.0855136	0.307102	0.258241	0	0.418456	0	0.0784376	0.218492	0.29954	0.32672	0.0792165	0.172901	0.210415	0	0.253628	0	0	0.0930329	0.186349	0.081854	0.277193	0.304553	0.329591	0.193967	0.133219
Gm28803	ENSMUSG00000101046.1	0	0	0	0	0	0	0	0.10546	0	0	0	0	0	0	0	0	0	0	0	0	0	0	0	0	0	0	0	0	0	0
Cflar	ENSMUSG00000026031.15	0.138187	1.34275	0.55475	1.68384	2.3584	4.00551	2.35966	2.83643	3.70736	6.71651	0.119771	0.614277	0.489653	1.59338	2.59488	3.47645	1.20077	3.65324	4.14552	8.23861	0.105598	1.17149	0.515503	1.60393	3.03583	3.78356	2.9701	4.10713	3.99822	7.74592
Gm3841	ENSMUSG00000100236.1	0	0	0.17912	0	0	0	0	0	0	0	0	0	0	0	0	0	0	0	0	0	0	0	0	0	0	0	0	0	0	0
Casp8	ENSMUSG00000026029.14	1.02409	1.35371	0.92148	1.90792	3.20649	3.76272	2.94767	6.01569	7.48263	15.1295	1.43363	0.913597	0.706907	1.76866	3.83188	3.79319	1.81806	6.53544	6.91582	16.1929	1.02396	1.05004	1.17389	1.56757	3.25741	3.27343	4.17132	6.75361	6.52663	14.008
Gm37760	ENSMUSG00000102719.1	0.438259	0.669111	0.399604	0.368967	0.786309	0.791864	0.349237	0.922972	0.41364	0.535354	0.921779	1.22331	0.8164	0.784684	0.318469	0.328168	0.337069	0.820404	0.776329	0.618057	1.84101	1.22021	0.544101	0.567633	0.578455	1.3003	0.816371	1.04412	0.638107	1.13623
Gm28802	ENSMUSG00000099719.1	0.0713285	0	0	0	0.114263	0	0.202999	0	0.10519	0.103728	0.10716	0	0.144427	0.0742503	0	0	0	0	0.203792	0	0	0.0919419	0	0	0.0811603	0.068711	0.301972	0	0	0.13209
Trak2	ENSMUSG00000026028.12	22.1344	19.5627	23.8087	20.4574	20.1029	18.5309	21.007	19.8132	19.6693	20.4458	26.2316	17.3082	22.9572	20.6381	18.0022	16.4027	10.0006	17.0329	21.7675	22.6968	15.2209	21.1105	25.4062	23.796	24.299	17.1584	19.1302	17.1049	22.0666	23.591
Stradb	ENSMUSG00000026027.13	4.37078	2.48781	3.81872	2.87832	2.48255	2.18413	2.90511	2.7205	5.40563	6.73394	4.22424	2.1147	3.79554	2.66614	2.76055	2.06417	1.75084	3.79999	5.20983	6.3035	3.99038	2.45212	4.09232	3.17306	3.18879	2.42254	2.77624	3.37295	5.14184	5.4132
C2cd6	ENSMUSG00000072295.7	0.0177172	0.016101	0.148791	0.0785049	0.0567634	0.0421212	0.0504227	0	0	0	0.066543	0	0.107622	0.0553288	0.11064	0.0390194	0	0	0.0379646	0	0.0251436	0.034256	0.0801936	0.103263	0.120956	0.068268	0.0375032	0.0270576	0.0119427	0.0164048
AC169382.1	ENSMUSG00000047383.8	0	0	0	0	0	0	0	0	0	0	0	0	0	0	0	0	0	0	0	0	0	0	0	0	0	0	0	0	0	0
Gm29018	ENSMUSG00000099752.1	0	0	0	0	0	0	0	0	0	0	0	0	0	0	0	0	0	0	0	0	0	0	0	0	0	0.0543698	0.0796485	0.0861966	0	0
Gm25502	ENSMUSG00000077616.1	0	0	0	0	0	0	0	0	0	0	0	0	0	0	0	0	0	0	0	0	0	0	0	0	0	0	0	0	0	0
Tmem237	ENSMUSG00000038079.14	5.94705	12.9863	14.405	19.5762	18.9181	24.2233	21.7781	29.409	23.2765	34.9622	8.51105	12.2004	13.5825	19.6282	19.4572	23.8983	11.6516	28.3592	23.3126	39.5494	5.23991	14.3868	14.0697	22.7063	20.3003	23.404	24.0236	32.7997	23.9766	33.6654
G730003C15Rik	ENSMUSG00000097573.2	0.320777	0.662536	0.524793	0.742988	0.700723	0.658629	0.912926	0.802572	0.817102	0.763334	0.306674	0.317963	0.560943	0.273205	0.860877	0.995473	0.175222	1.10885	0.666538	1.13094	0.124156	0.187945	0.641117	0.302161	0.630442	0.309006	0.699589	0.534426	0.629029	0.972052
Mpp4	ENSMUSG00000079550.9	0.0667335	0.138619	0.102938	0.137288	0.183262	0.113324	0.203488	0.125483	0.379595	0.332727	0.085934	0.0935521	0.0579097	0.109163	0.119068	0.178464	0.0458263	0.223076	0.149807	0.380926	0.094706	0.172038	0.086302	0.0864332	0.206101	0.15612	0.349786	0.145593	0.192786	0.353087
Gm29017	ENSMUSG00000101586.1	0	0	0	0	0	0	0	0	0	0	0	0	0.0325858	0	0	0	0	0	0	0	0	0	0	0	0	0	0	0	0	0
Gm19125	ENSMUSG00000099563.1	0.048687	0	0	0	0	0.0578747	0	0	0	0.0708017	0	0	0.049291	0	0	0.0536129	0	0	0	0	0	0	0	0.0630594	0.0553979	0	0	0	0	0
Als2	ENSMUSG00000026024.14	22.5203	25.5761	29.2813	27.3348	29.8059	27.5288	23.631	28.3136	33.0649	40.7101	24.0646	22.3206	27.6382	26.4765	30.3121	26.3136	12.049	27.771	31.7256	46.4325	12.8303	25.6925	29.5917	29.7469	29.0615	26.6119	24.4856	26.2929	28.1144	40.8376
Cdk15	ENSMUSG00000026023.16	0.0537169	0.0732251	0.386676	0.297525	0.731432	0.287342	0.229316	0.128554	0.316871	0.0781163	0.080701	0.11714	0.271916	0.0279586	0.48793	0.325334	0.129107	0.235678	0.230211	0.0631287	0	0.103861	0.312608	0.243509	0.580651	0.258728	0.568532	0.0820363	0.108628	0.0994756
Gm29016	ENSMUSG00000099922.1	0.59823	0.362439	0.478478	0.147265	0.425922	0	0	0	0	0	0	0.217426	0.336473	0.0691928	0.0754714	0	0	0	0	0	0	0.257038	0	0.172184	0.0756321	0	0	0	0	0
Gm37737	ENSMUSG00000104502.1	0.16443	0.0373576	0.937044	0.500906	0.790217	0.830704	1.3454	0.393511	0.424356	0.538015	0.123515	0.0448215	0.873967	1.11258	1.49358	1.6296	0.642204	0.841659	0.352343	0.24155	0	0	1.48853	1.11809	1.44998	1.14837	0.986173	1.13003	0.443354	0.15225
Fzd7	ENSMUSG00000041075.8	8.92935	17.4718	65.204	57.0448	116.052	90.8494	87.4435	75.7711	54.5139	36.3847	13.4595	13.5431	62.6491	57.1163	75.5584	78.1387	46.0474	98.6914	48.7104	43.7914	9.40402	19.4002	62.1772	58.5962	79.6921	68.384	73.0686	78.1909	49.2542	53.2668
Gm26813	ENSMUSG00000097819.1	0	0.0341186	0.0450422	0	0	0	0	0.022462	0	0	0	0	0.0380091	0.0195407	0.0213138	0.103355	0.0225586	0	0	0	0	0	0	0	0.0213592	0	0.0529806	0	0	0
Gm973	ENSMUSG00000047361.16	0.663027	0.357064	1.60565	0.802476	1.90789	0.350288	0.297022	0.0881524	0.0543213	0.0535661	0.534938	0.214202	1.35494	0.626281	1.99357	0.446178	0.368881	0.179566	0.157861	0.0288592	0.191674	0.364012	1.44496	0.811044	1.49486	0.366659	0.433172	0.13126	0.132424	0.0454751
Gm28411	ENSMUSG00000099811.6	0	0	0	0	0	0	0	0	0	0	0	0	0	0	0	0.10684	0	0	0	0	0	0	0	0	0	0	0	0	0	0
1700122D07Rik	ENSMUSG00000101409.1	0.159939	0	0	0	0	0	0	0	0	0	0	0	0	0	0	0	0	0	0	0	0	0	0	0	0	0	0	0	0	0
Sumo1	ENSMUSG00000026021.15	206.738	185.639	214.137	215.217	172.5	172.034	181.985	202.67	177.505	164.094	184.775	201.227	152.724	219.258	183.987	192.153	92.1823	174.369	142.431	183.193	184.442	193.362	211.279	233.193	179.286	179.092	181.711	218.247	167.998	156.707
Gm24545	ENSMUSG00000089276.1	0	0	0	0	1.269	0	0	0	0	0	0	0	0	0	0	0	0	0	0	0	0	0	0	0	0	0	0	0	0	0
D430013B06Rik	ENSMUSG00000103821.1	2.58977	3.17073	3.40912	2.86883	2.07432	1.53925	1.84261	1.29121	2.01569	1.93536	1.78325	1.92172	1.85718	1.72235	1.38856	0.752557	0.432253	2.63018	1.28459	1.60631	1.07197	2.87456	3.30267	3.02816	1.5143	1.38597	2.08112	1.53809	2.52157	2.06489
Gm29596	ENSMUSG00000101400.1	0.524681	1.5894	1.25896	1.74365	1.40084	0.207898	0.995488	0.837104	1.2896	0.508669	0.788249	0.38139	0.177063	1.09235	0.794312	1.7333	0.210176	1.02311	0.999374	0.616612	0	0	0.904714	0.453045	0.398002	0	0.987228	0.801293	0.235784	0.323877
Nop58	ENSMUSG00000026020.9	112.493	117.486	186.016	167.407	136.169	153.266	164.787	158.956	110.56	91.8205	124.619	132.647	138.43	170.82	147.959	161.464	83.3698	135.455	108.448	111.82	77.8643	111.158	182.737	178.67	133.603	123.486	154.384	148.667	126.259	101.558
Snord70	ENSMUSG00000077345.1	73.5258	88.6226	99.3539	60.8719	100.426	53.3605	64.9785	46.3053	49.079	33.7651	11.6274	60.7594	21.9396	26.5867	22.8479	63.9196	53.0151	29.429	12.1619	42.7494	56.017	60.855	98.0887	69.1674	72.2121	45.4788	76.4534	89.8307	79.2992	63.0629
Gm26293	ENSMUSG00000077358.1	0	0	0	0	0	0	0	0	0	0	0	0	0	0	0	0	0	0	0	0	0	0	0	0	0	0	0	0	0	0
Gm26287	ENSMUSG00000089512.3	44.8894	51.3709	43.8822	50.6472	46.6082	37.55	53.231	47.7459	26.9702	29.013	12.4887	57.1026	15.9904	21.6334	25.4842	45.7696	15.9838	14.5888	5.93764	21.4926	41.2907	67.5058	46.227	51.6807	38.7806	38.4374	45.7507	38.0861	45.9487	38.4854
Snord11	ENSMUSG00000089093.3	24.8495	29.8674	34.6213	29.303	17.9774	14.293	26.2353	40.2856	21.2784	19.8169	15.6555	26.2206	17.8539	32.5429	25.4842	30.0118	10.5964	23.4462	11.4512	15.0727	19.3392	27.8978	29.0263	28.0321	28.2747	32.4316	32.8048	29.3807	10.8067	16.3288
Bmpr2	ENSMUSG00000067336.6	4.85638	2.00422	3.67461	2.39327	2.87311	3.75657	4.06003	5.51539	7.23362	7.26373	5.11334	2.03314	2.72177	2.2061	1.93438	3.57477	2.55582	6.07831	7.36012	8.03508	5.93553	2.26358	4.21763	2.59941	2.79058	3.04784	5.07256	6.09573	8.49564	9.82536
Gm38125	ENSMUSG00000104052.1	0.078341	0.0711946	0.0704914	0.0433912	0.125497	0.139687	0.250827	0.187484	0.259946	0.284813	0	0.0640643	0.0198282	0.0203875	0.0667125	0.0431336	0	0.171857	0.0839352	0.207151	0.0555895	0.0504905	0.202627	0.0253668	0.0668546	0.0943327	0.138192	0.179463	0.237635	0.398958
Gm37977	ENSMUSG00000103131.1	0	0	0	0	0	0	0	0	0	0	0	0	0	0	0	0	0	0	0	0	0.132536	0	0	0	0	0	0	0	0	0
Fam117b	ENSMUSG00000041040.12	23.1744	10.5931	16.2453	7.84776	11.1564	11.5285	12.3154	10.9639	12.7087	9.2949	25.1856	13.9987	12.4463	8.38416	8.71496	11.3305	6.6932	12.1303	12.4954	11.3216	21.6547	14.7751	17.8219	9.70209	11.2453	8.41709	13.5558	12.5825	13.1122	12.6232
Gm37531	ENSMUSG00000103696.1	0.373042	0.192107	0.238694	0.137746	0.119518	0.103469	0.212334	0.178551	0.146703	0.235077	0.224174	0.108466	0.050356	0.0517764	0.0705933	0.0273857	0.0149433	0.109113	0.142109	0.292269	0.299999	0.240424	0.241215	0.112738	0.198082	0.0718705	0.140381	0.189903	0.201167	0.207245
Gm18829	ENSMUSG00000100901.1	0	0.0377261	0	0	0	0	0	0	0	0	0	0	0	0	0	0	0	0	0	0	0	0	0	0	0	0	0	0	0	0
Ica1l	ENSMUSG00000026018.12	0.477725	0.171374	0.346903	0.348159	0.42292	0.732262	0.357788	0.37608	0.500576	0.420488	0.415514	0.178198	0.394558	0.314081	0.256935	0.498372	0.226618	0.698659	0.628574	0.546654	0.374669	0.259278	0.438971	0.586184	0.214569	0.423863	0.35482	0.691182	0.576252	0.51218
Wdr12	ENSMUSG00000026019.15	33.0109	27.3789	39.9827	41.84	42.5684	51.0975	39.232	42.8635	31.2143	26.8488	35.5219	32.6464	36.5965	44.3244	39.8922	44.0911	20.9215	39.1096	35.6678	40.2907	22.6207	29.9184	40.8698	48.5406	37.0227	47.078	46.3062	43.3178	35.8323	37.8406
Carf	ENSMUSG00000026017.13	1.58194	2.02613	1.75917	1.41421	1.87468	1.53956	1.48097	1.21767	1.91682	1.81618	1.29254	1.40713	1.25971	1.3145	1.41802	1.26829	1.01168	1.71824	1.66517	2.06568	1.22755	1.78273	1.7527	1.5337	1.65788	1.08276	1.93214	1.62475	2.18882	2.04723
Gm15464	ENSMUSG00000082609.1	0.156228	0.567905	0.374864	0.346123	0.750798	1.11426	0.444621	0.373881	0.230393	0.22719	1.17353	0.340685	1.42349	0.650509	0.88692	0.172034	0	3.65565	0.446356	0.183601	0.443426	0.604129	1.01019	1.01173	0.533285	0.601978	1.32279	1.43154	1.05309	0.57862
Nbeal1	ENSMUSG00000073664.11	5.67017	6.943	5.58986	5.70417	7.38035	7.08071	7.06465	6.91801	10.7989	13.0347	3.88757	5.77976	3.50183	5.2666	5.67191	6.97121	4.49243	7.7627	8.19816	13.3468	5.30189	7.94051	6.07142	6.36889	7.40265	6.65257	10.0697	8.74624	10.903	12.4644
Gm29332	ENSMUSG00000100516.1	0	0	0	0	0	0	0	0	0	0	0	0	0	0	0	0	0	0	0	0	0	0	0	0	0	0	0	0	0	0
Cyp20a1	ENSMUSG00000049439.13	27.2164	24.6266	27.7405	22.3507	46.5715	44.6772	51.8059	48.2864	54.0369	44.5046	29.1617	21.839	28.389	23.6707	48.226	41.9386	24.4948	39.2863	54.1961	55.7315	17.5985	25.514	30.0928	25.5987	43.3349	38.9293	51.2929	45.4335	54.7202	53.8916
6030460B20Rik	ENSMUSG00000103822.1	0.700071	0.404861	0.458127	0.423003	1.22342	0.605223	0.724505	0.837698	0.65699	0.832958	0.573679	0.48575	0.386594	0.397499	0.433568	0.981147	0.382409	0.744606	0.363666	0.598351	0.451599	0.328141	0.49383	0.659441	0.724152	0.367844	0.808304	0.874757	0.943803	1.17857
Abi2	ENSMUSG00000026782.15	21.6828	17.5345	28.5289	27.9132	40.8328	39.2006	37.7184	34.8485	28.0939	24.6774	20.793	16.2682	21.1857	25.3113	33.2998	32.252	21.7757	34.9495	29.2859	33.3645	15.5032	18.6733	28.4486	30.2171	40.4107	31.5698	39.3741	35.3288	32.9083	31.8044
Raph1	ENSMUSG00000026014.15	2.76261	3.07183	4.02773	3.12215	5.13591	4.75606	4.96888	4.11936	5.09625	4.79132	3.60259	3.13399	3.18266	3.01255	4.12511	3.58833	2.64883	4.47741	4.70672	4.32758	3.33788	4.28504	4.32887	3.60791	5.61776	4.25924	6.18854	4.71069	5.9077	5.21935
Gm11575	ENSMUSG00000081562.1	1.77195	1.61031	2.83449	1.96288	2.36545	1.40422	2.94171	3.88721	2.61314	2.14734	4.88046	3.54208	4.48483	4.91876	5.02977	3.90246	2.12941	3.45523	2.95319	2.77656	4.61027	1.90336	1.90962	1.91252	2.35222	1.70693	4.58433	5.41224	3.98143	1.09379
Gm11576	ENSMUSG00000084400.1	0	0	0	0	0	0	0	0	0	0	0	0	0	0.168087	0	0	0	0	0	0	0	0	0	0	0	0	0	0	0	0
Gm11578	ENSMUSG00000082160.1	0	0	0	0	0	0	0	0	0.216338	0	0	0	0	0	0	0	0	0	0	0	0	0	0	0	0	0	0.414033	0	0	0
Gm38388	ENSMUSG00000103215.1	0	0	0	0	0	0	0	0	0	0	0	0	0	0	0	0	0	0	0	0	0	0	0	0	0	0	0	0	0	0
Gm23762	ENSMUSG00000088973.1	0	0	0	0	1.01759	0	0	0	0	0	0	0	0	0	0	0	0	0	0	0	0	0	0	0	0	0	0	0	0	0
Gm11577	ENSMUSG00000084151.1	0	0	0.109611	0	0	0	0	0	0	0	0	0	0.0924958	0	0	0	0	0	0	0	0	0	0	0	0.103956	0	0	0	0	0
Eif4a-ps4	ENSMUSG00000101188.1	26.1486	24.8686	32.6316	28.905	73.681	77.4122	37.6026	34.4644	22.8274	23.4748	37.0417	29.4153	45.894	28.9462	34.3974	27.3332	16.808	94.27	45.0939	40.0857	43.9349	59.9286	54.2634	59	54.851	53.0941	57.8081	57.2418	52.5432	60.1964
Cd28	ENSMUSG00000026012.2	0.0549936	0.0199908	0.0131955	0.0243677	0	0	0.0313021	0	0.0324402	0.0319892	0.0165238	0.0239849	0.0445406	0.0114493	0	0	0.0528701	0	0.0942728	0.0904807	0.015609	0.0141773	0.0995673	0.0142455	0	0	0.0310424	0.0335944	0.0593118	0
Gm11579	ENSMUSG00000086795.1	0	0	0	0	0	0	0	0	0	0	0	0	0	0	0.0904764	0	0	0	0	0	0	0	0	0	0	0	0	0	0	0
2310016D23Rik	ENSMUSG00000085965.1	0	0.157711	0.624612	0.192241	0.278002	0	0	0	0	0	0	0	0.175694	0.18065	0	0	0	0	0	0.203948	0	0	0	0.224771	0.197462	0	0	0	0	0
Gm37198	ENSMUSG00000104069.1	0.0638238	0.0870026	0.0382858	0	0	0	0	0	0	0	0	0	0.0323078	0	0.0362334	0	0	0	0	0	0	0	0.0412696	0	0	0	0	0	0	0
Gm11609	ENSMUSG00000083118.1	0	0	0	0	0	0	0	0	0	0	0	0	0	0	0	0	0	0	0	0	0	0	0	0	0	0	0	0	0	0
Gm11581	ENSMUSG00000083355.1	0.176498	0.160398	0.423502	0.0977582	0	0	0	0	0	0	0	0.0962223	0.446719	0.0918641	0.1002	0	0	0	0	0	0.12524	0.45501	0.570634	0.342901	0	0	0.124536	0	0.118973	0.163424
Gm38137	ENSMUSG00000102549.1	0.192246	0.218386	0.172983	0	0	0	0	0	0	0	0.144409	0.0524037	0.0486577	0.0500302	0.05457	0	0	0	0	0.0564824	0	0.123902	0.372928	0.124498	0.0546862	0	0	0	0	0
Ctla4	ENSMUSG00000026011.13	0	0.10505	0	0	0	0	0	0	0	0	0	0	0.0292572	0	0	0	0	0	0	0.0339622	0	0.0372503	0.112119	0	0	0	0	0	0	0
Rpl18-ps1	ENSMUSG00000081382.1	0.128255	0.699335	0.153873	0.142075	0.61637	0.457376	0.365012	1.07428	0.378283	0.186512	0.385366	1.11874	0.389539	0.534037	0.145624	0.564927	0.154129	2.25084	0.366437	0.452182	0.546048	0.330641	0.497593	0.332233	0.583736	0.741293	0.723967	1.56697	1.03745	0.47502
Gm11582	ENSMUSG00000080800.1	1.9972	0.518575	8.55753	1.26423	4.11348	2.03493	0.405999	0	0.84152	0	0.428638	1.24437	4.91051	2.07901	1.61976	0.314181	0.342872	0	0	0	1.21472	0	5.90364	1.47815	2.92177	1.92391	0.80526	0	0.384647	0
Icos	ENSMUSG00000026009.14	0	0	0.0235519	0.0434924	0.0628949	0.0700065	0.0838038	0.0469803	0	0	0	0	0	0	0.0668681	0.0864684	0.0471824	0.114839	0	0.0230705	0	0	0.0761622	0.050852	0.0223368	0.132374	0.110811	0.0299803	0	0
Gm37039	ENSMUSG00000102561.1	0	0	0	0	0	0	0	0	0	0	0	0	0	0	0	0	0	0	0	0	0	0	0	0	0.0616622	0	0	0	0	0
Rpl17-ps1	ENSMUSG00000082804.3	0	0	0	0	0	0	0	0	0	0	0	0	0	0.126979	0	0.268647	0	0	0	0	0	0	0	0	0.138796	0	0	0	0	0.225892
Gm11590	ENSMUSG00000082661.1	0	0	0	0	0	0	0	0	0	0.0672981	0	0	0	0	0	0	0	0	0	0	0	0	0	0	0	0.133738	0	0	0.0623895	0
Gm11591	ENSMUSG00000080785.1	0	0	0	0	0	0	0	0	0	0	0	0	0	0	0	0	0	0	0	0	0	0	0	0	0	0	0	0	0	0
Gm28083	ENSMUSG00000100893.1	0	0	0	0	0	0	0	0	0	0	0	0	0	0	0	0	0	0	0	0	0	0	0	0	0	0	0	0	0	0
Gm11587	ENSMUSG00000085248.2	0	0	0	0	0	0	0	0	0	0	0	0	0	0	0	0	0	0	0	0.0706534	0	0	0	0	0	0	0.0848399	0	0	0
9530026F06Rik	ENSMUSG00000085447.1	0	0	0.090564	0	0	0	0	0	0.111322	0	0	0	0	0	0	0	0	0	0	0	0	0	0	0	0	0	0	0	0.101768	0
Gm11588	ENSMUSG00000086408.1	0	0	0	0	0	0	0	0	0	0	0	0	0	0	0	0	0	0	0	0	0	0	0	0	0	0	0	0	0	0
Gm25839	ENSMUSG00000089546.1	0	0	0	0	0	0	0	0	0	0	0	0	0	0	0	0	0	0	0	0	0	0	0	0	0	0	0	0	0	0
Gm28449	ENSMUSG00000100965.1	0	0	0	0	0	0	0	0	0	0	0	0	0	0	0	0	0	0	0	0	0	0	0	0	0	0	0	0	0	0
Gm36943	ENSMUSG00000102168.1	0	0	0	0	0	0	0	0	0	0	0	0	0	0	0	0	0	0	0	0	0	0	0	0	0	0	0	0	0	0
Gm28094	ENSMUSG00000100381.1	0	0	0	0	0	0	0	0	0	0	0	0	0	0	0	0	0	0	0	0	0	0	0	0	0	0	0	0	0	0
4930587A21Rik	ENSMUSG00000086009.1	0	0	0	0	0	0	0	0	0	0	0	0	0	0	0	0	0	0	0	0	0	0	0	0	0	0	0	0	0	0
Pard3b	ENSMUSG00000052062.14	0.0921473	0.0883938	0.0982688	0.141773	0.123012	0.273841	0.167548	0.465553	0.50582	0.394564	0.115364	0.0167454	0.114022	0.111909	0.116251	0.281862	0.135345	0.673814	0.438788	0.439187	0.0581211	0.0593886	0.132409	0.119349	0.116499	0.256435	0.216728	0.516	0.455505	0.502449
Gm37205	ENSMUSG00000103656.1	0.0246104	0.0223654	0.029526	0.0817867	0	0.117019	0	0.0294486	0.0725872	0.250523	0.0739464	0	0.0249157	0.0768556	0	0	0.0591504	0.287936	0	0.0578449	0.0698526	0	0.031827	0.127502	0.0560054	0.0237073	0.0694596	0.112755	0.199072	0.273449
Gm38012	ENSMUSG00000104402.1	0	0.020202	0	0.123126	0	0	0.0632656	0.0266	0.0983487	0.0969813	0	0.0484765	0	0	0	0	0	0.0650209	0.0952688	0.0783742	0	0	0.0574967	0	0.0252939	0.0428281	0.0627406	0	0.0299692	0.123499
Gm38278	ENSMUSG00000104081.1	0	0	0	0.0546443	0	0	0	0	0	0	0	0	0	0	0	0	0	0.144284	0.0704687	0	0	0	0	0	0	0.0475188	0.0696122	0.15067	0	0.0913499
Pard3bos1	ENSMUSG00000085842.7	0	0	0	0	0	0	0	0	0	0	0	0	0	0	0	0	0	0	0	0	0	0	0	0	0	0	0	0	0	0
Gm38075	ENSMUSG00000103002.1	0	0	0	0	0	0	0	0.175155	0	0.106433	0	0	0	0.0761873	0.0831006	0	0	0	0	0.0860129	0	0	0.189302	0.0947947	0	0.0705034	0	0.335324	0.0986703	0.542142
Gm29640	ENSMUSG00000100344.1	0	0	0	0	0	0	0	0	0	0	0	0	0	0	0	0	0	0	0	0	0	0	0	0	0	0	0	0	0	0
Gm29641	ENSMUSG00000101509.1	0	0	0	0	0	0	0	0	0	0	0	0	0	0	0	0	0	0	0	0	0	0	0	0	0	0	0	0	0	0
Pard3bos2	ENSMUSG00000085019.2	0	0	0	0	0	0	0	0	0	0	0	0	0.0885317	0	0	0	0	0	0	0	0	0	0	0	0	0.0842379	0	0	0	0
Gm38351	ENSMUSG00000102359.1	0	0	0	0	0	0	0	0.0319981	0	0.0388875	0	0.0291571	0	0	0	0	0	0.0782161	0.0382008	0.0314265	0.0379501	0	0	0	0	0	0	0	0	0.099041
Pard3bos3	ENSMUSG00000085400.1	0	0	0	0	0	0	0	0	0	0	0	0	0	0	0	0	0	0	0	0	0	0	0	0	0	0	0	0	0	0
Gm29084	ENSMUSG00000100750.1	0	0	0.0556357	0	0	0	0	0	0	0	0	0.0505631	0.140846	0	0	0	0	0	0	0	0	0	0.0599716	0	0	0	0	0	0	0
Gm11600	ENSMUSG00000081950.1	0	0	0	0	0	0	0	0	0	0	0	0	0	0	0	0	0	0	0	0	0	0	0	0	0	0	0	0	0	0
Gm11599	ENSMUSG00000084333.1	0.383452	0.487862	0.276024	0.594677	0.368558	0.546976	0.218259	0.458834	0.339292	0.334574	0.806504	0.585334	0.776417	0.319327	0.522455	0.506697	0.460807	2.69178	0.657333	0.270382	0.326509	0.197707	0.198357	0.893964	0.436306	0.73876	0.432896	0.585607	0.413561	0.852114
Nrp2	ENSMUSG00000025969.15	9.94489	29.2576	21.7409	25.7429	3.52505	3.33897	1.8367	0.959344	3.43799	2.17469	15.5471	20.7816	21.6447	19.2721	2.43393	2.21651	0.676478	1.14756	5.57221	3.79555	8.90867	28.6574	23.4793	27.5287	3.28019	2.90849	1.7011	1.14625	4.76037	3.73804
Gm29083	ENSMUSG00000100811.1	0	0.333925	0	0	0	0	0	0	0	0	0	0	0	0.0956239	0	0	0	0	0	0	0.391098	0.355225	0.118798	0	0	0	0	0	0.123843	0
Gm37121	ENSMUSG00000103032.1	0.131718	0.694273	0.695316	0.583642	0.126602	0.0313149	0.0374866	0.0315224	0.0388495	0	0.237462	0.488302	0.320044	0.301649	0.029911	0.0580177	0	0	0.0376329	0	0.299087	0.61122	0.647299	0.477682	0	0.0507537	0	0	0.0355151	0
Gm4208	ENSMUSG00000100426.1	0.0773067	0	0	0.0856366	0	0	0	0	0	0	0.116141	0	0	0	0	0	0	0	0	0	0	0	0.0999756	0	0	0	0	0	0	0
Ino80d	ENSMUSG00000040865.15	9.38945	8.20474	10.7769	12.0014	8.04433	7.31135	6.73463	7.2097	6.68798	7.24178	11.0565	7.43585	9.35968	10.6842	5.69304	5.82273	3.82821	8.10564	8.04251	7.81356	11.8308	9.03065	13.7847	14.0223	9.95701	6.63169	8.36856	7.66905	9.98323	11.3619
Gm44468	ENSMUSG00000104991.1	0	0	0	0	0	0	0	0	0	0	0	0	0	0	0	0	0	0	0	0	0	0	0	0	0	0	0	0	0	0
Gm24942	ENSMUSG00000088953.1	0	0	0	0	0	0	0	0	0	0	0	0	0	0	0	0	0	0	0	0	0	0	0	0	0	0	0	0	0	0
Rps13-ps7	ENSMUSG00000081617.1	0	0	0	0	0	0	0	0	0	0	0	0	0	0	0	0	0	0	0	0	0	0	0.236627	0	0	0	0	0	0	0
Rps27-ps1	ENSMUSG00000081429.1	0	0.248747	0	0	0	0	0	0	0	0	0.411214	0	0	0.284928	0	0.301409	0	0	0.391015	0	0.388449	0.352818	0	0	0	0.527343	0	0	0	0
Ino80dos	ENSMUSG00000084799.7	3.15629	2.63465	3.78671	3.47048	1.72284	0.72259	1.03135	0.895237	1.06885	1.29198	2.35334	1.19813	3.66884	2.02002	1.38039	0.746616	0.477639	1.02577	1.30257	1.31886	2.42214	1.92874	4.11205	2.60422	1.62276	0.833312	1.28674	0.999761	1.44991	1.25559
Gm20342	ENSMUSG00000101599.1	3.7962	3.08477	3.30779	3.66041	1.70897	1.37519	1.80394	1.31799	1.74693	1.44057	3.90273	1.97895	2.60194	2.5239	1.18769	1.36546	0.774213	1.45888	1.7516	2.05157	2.76254	2.74131	4.10309	3.15826	1.87597	1.28125	1.98449	1.44939	1.82114	1.7575
Ndufs1	ENSMUSG00000025968.16	63.1955	70.0232	73.8497	77.9196	76.8099	75.8041	71.6781	75.34	61.3529	55.9951	72.8603	70.721	68.161	79.9483	90.824	75.9806	36.7562	59.7226	62.9171	69.9719	48.181	68.6531	75.9005	83.8892	81.4381	82.7996	77.6053	71.4588	63.2495	59.6631
Gm24557	ENSMUSG00000077884.2	0	0	0	0	0	0	0	0	0	0	0	0	0	0	0	0	0	0	0	0	0	0	0	0	0	0	0	0	0	0
Eef1b2	ENSMUSG00000025967.16	1096.76	1212.31	1098.2	1236.65	1201.08	1396.45	1407.3	1327.01	1109.04	863.016	1277.59	1204.95	1048.87	1235.28	1289.82	1330.54	734.779	1339.12	1116.33	901.078	1087.56	1214.18	1096.26	1268.9	1097.49	1276.1	1399.79	1334.59	1099.72	833.303
Gm27390	ENSMUSG00000098850.1	0	0	0	0	0	0	0	0	0	0	0	0	0	0	0	0	0	0	0	0	0	0	0	0	0	0	0	0	0	0
Gm26457	ENSMUSG00000064612.2	33.6671	24.3198	31.0704	39.2073	17.9774	19.4971	36.8522	39.2527	16.5499	18.8305	16.8598	44.2388	9.61363	23.3641	17.6429	45.6287	6.22444	10.0999	16.0316	15.2177	18.3766	48.9603	22.3279	42.4875	21.6095	29.1053	24.3643	26.3673	12.8018	6.39449
Gm26457	ENSMUSG00000105060.1	0	0	0	0	0	0	0	0	0	0	0	0	0	0	0	0	0	0	0	0	0	0	0	0	0	0	0	0	0	0
Snora41	ENSMUSG00000064602.1	229.038	185.43	293.757	336.218	139.734	151.592	304.868	415.064	178.287	188.42	103.458	203.011	87.2775	188.506	135.529	232.551	85.8218	93.998	138.455	102.512	219.35	151.231	146.451	181.029	110.86	197.538	158.368	145.679	112.783	64.2356
Gpr1	ENSMUSG00000046856.13	0	0.147096	0.51784	0.268953	0.60501	0.288609	0.460653	0.258241	0.716101	0.549224	0	0.176485	0.245803	0.140409	0.39819	0.386181	0.162095	0.236717	0.462451	0.538959	0.0382846	0.0695458	0.418648	0.104821	0.58321	0.337829	0.45683	0.37079	0.400057	0.699398
Gm27512	ENSMUSG00000094290.2	0	0	0	0	0	0	0	0	0	0	0	0	0	0	0	0	0	0	0	0	0	0	0	0	0	0	0	0	0	0
Platr12	ENSMUSG00000086730.2	12.7868	14.643	16.4936	25.7911	17.05	21.2622	8.62447	6.19099	6.21302	2.68712	13.547	18.8581	15.5645	23.2359	18.5467	16.8478	7.01702	6.48567	7.81344	3.64823	14.9998	19.6261	16.0584	27.8578	16.7359	21.6448	12.4121	9.14318	7.87196	1.91624
1700039I01Rik	ENSMUSG00000102536.1	0	0	0	0	0	0.334199	0	0	0	1.02212	0	0.153273	0	0	0	0.154795	0.506792	0.822331	0.200814	0.165202	0	0	0.181793	0	0	0.135414	0	0.214682	0	0
Gm11608	ENSMUSG00000087561.7	0	0	0	0	0	0	0.108635	0.0913507	0.337753	0	0	0	0	0	0	0	0	0	0	0.0897187	0	0	0	0	0	0	0	0.11659	0.205843	0
Gm24513	ENSMUSG00000092705.1	0	0	0	0	0	0	0	0	0	0	0	0	0	0	0	0	0	0	0	0	0	0	0	0	0	0	0	0	0	0
Zdbf2	ENSMUSG00000027520.16	19.1699	26.1995	31.1352	40.0317	26.3378	22.7432	18.7105	23.8932	35.8557	42.984	18.8828	27.6933	21.831	37.4575	19.3683	22.1462	14.4078	26.0285	34.7253	52.1399	22.1704	25.5944	34.3596	43.0096	29.7528	18.8917	22.5185	27.018	41.6774	61.514
Gm23448	ENSMUSG00000094214.1	0	0	0	0	0	0	0.921305	0	0	0	0	0	0	0	0	0	0	0	0	0	0	0	0	0	0	0	0	0	0	0
Gm11606	ENSMUSG00000083039.1	0	0	0	0	0	0	0	0	0	0	0	0	0	0	0	0	0	0	0	0	0	0	0	0	0	0	0	0	0	0
Gm11605	ENSMUSG00000081643.1	0.312697	0.189448	0.375154	0.461855	0.333946	0.247804	0.148322	0.498893	0.153714	0.606308	0.626369	0	0.738678	0.868016	0.355043	0.229556	0.12526	2.74386	0.446702	0.24499	0.295846	0.134355	0.134797	0.81001	0.474398	0.40163	0.294182	0.636734	0.562085	0.386045
Adam23	ENSMUSG00000025964.15	0.458746	1.98881	13.4842	8.97223	3.19251	3.44175	2.32222	2.09223	1.97967	1.74435	0.559262	2.84946	12.2619	8.8775	2.95017	2.84877	1.31948	3.26652	2.09493	2.4128	0.453591	2.0987	14.8462	10.9385	3.19177	3.49545	2.95033	2.68179	2.12405	2.66696
Gm22281	ENSMUSG00000087823.1	0	0	0	0	0	0	0	0	0	0	0	0	0	0	0	0	0	0	0	0	0	0	0	0	0	0	0	0	0	0
Gm39653	ENSMUSG00000115378.1	0	0	0	0	0	0	0	0	0	0	0	0	0	0	0	0.0671011	0	0	0	0	0	0	0	0	0	0	0.0859916	0	0.0821508	0.112844
Dytn	ENSMUSG00000069085.5	0	0	0.0131504	0	0	0	0	0	0	0.0159399	0	0	0	0	0.0124455	0	0	0	0	0	0	0	0	0	0	0	0	0	0	0
Gm12748	ENSMUSG00000083066.1	0	0	0	0	0	0	0	0	0	0	0	0	0	0	0	0	0	0	0	0	0	0	0.172775	0	0	0	0	0	0	0
Mdh1b	ENSMUSG00000025963.5	0.117512	0.142389	0.140983	0.216956	0.313743	0.325937	0.222957	0.187484	0.173297	0.455701	0.23539	0.213548	0.515534	0.448526	0.311325	0.0431336	0.235363	0.114571	0.111914	0.414303	0.166769	0.201962	0.354596	0.55807	0.222849	0.226398	0.110553	0.358927	0.422463	0.0725379
Fastkd2	ENSMUSG00000025962.15	26.2893	35.9149	54.2635	61.2033	48.6337	49.9624	41.0476	45.1078	37.3324	40.6481	29.5915	36.4275	39.9522	58.6708	57.1864	53.8204	23.8358	36.8209	39.0295	51.2275	20.5826	34.5665	50.7082	65.412	54.7383	50.1963	42.0337	42.4602	39.4453	45.2019
4933402D24Rik	ENSMUSG00000025961.1	0.0383015	0	0.27571	0.0424286	0.245426	0.182118	0.327016	0.183325	0.112969	0.055699	0	0.041762	0.23266	0	0.478372	0.168707	0.0920566	0	0	0.0450124	0.163069	0.0493704	0.148599	0.0496081	0.217905	0.073792	0.324303	0.0584941	0.103273	0.141857
Gm13751	ENSMUSG00000080817.1	0	0	0	0	0	0	0	0	0	0.130211	0	0	0	0	0	0	0	0	0	0	0	0	0	0	0	0	0	0	0	0
Gm13754	ENSMUSG00000082373.2	0	0	0	0	0	0	0	0	0	0	0	0	0	0	0	0	0	0	0	0	0	0	0	0	0	0	0	0.103039	0	0
Gm13749	ENSMUSG00000044689.5	0	0	0	0	0	0	0	0	0	0	0	0	0	0	0	0	0	0	0	0	0	0	0	0	0	0	0	0	0	0
Klf7	ENSMUSG00000025959.13	2.18623	2.15989	4.45097	4.0455	7.56154	7.4223	9.38007	7.96696	8.38995	7.41827	2.2394	1.70655	4.38477	3.42229	5.71678	6.58393	5.99096	12.4016	12.4215	8.95355	2.15068	2.4551	4.2945	4.56917	6.5393	5.91116	10.6695	11.1673	12.3254	8.02045
Mir6899	ENSMUSG00000098487.1	0	0	0	0	0	0	0	0	1.55155	1.52998	0	0	0	0	0	0	0	0	0	0	0	0	0	0	0	0	1.4847	0	0	0
Gm13748	ENSMUSG00000086836.1	0	0	0	0	0	0	0	0	0	0	0	0	0	0	0	0	0	0	0	0	0	0	0	0	0	0	0	0	0	0
Gm13750	ENSMUSG00000086721.2	0	0	0.347454	0	0	0.172131	0	0.173272	0	0	0	0	0.146601	0	0	0.31891	0	0	0	0	0	0.186652	0	0	0	0	0	0.442291	0.195219	0.268156
Gm28981	ENSMUSG00000101895.1	0	0	0.12544	0.0579111	0.167492	0.0621434	0	0.0625553	0.0770958	0	0	0	0	0.163259	0	0.115135	0	0	0.149363	0	0	0	0	0	0.118968	0	0.147548	0	0	0
Gm25748	ENSMUSG00000093228.1	0	0	0	0	0	0	0	0	0	0	0	0	0	0	0	0	0	0	0	0	0	0	0	0	0	0	0	0	0	0
Gm28980	ENSMUSG00000099658.1	0	0	0	0	0	0	0	0	0	0	0	0	0	0	0	0	0	0	0	0	0	0	0	0	0	0	0	0	0	0
Creb1	ENSMUSG00000025958.14	12.7103	10.9898	10.3933	11.8816	15.3218	19.3608	19.4393	20.9021	21.5551	21.9181	11.594	11.4278	7.52532	11.5936	10.4203	17.703	12.5422	23.5902	18.0592	26.4598	9.42928	10.7497	11.2413	13.9429	13.7319	16.6194	23.5028	26.2731	22.4266	26.1326
Mettl21a	ENSMUSG00000025956.10	7.79776	6.37372	10.1886	10.0032	9.65577	10.4146	10.4265	10.6713	13.0857	13.5881	6.73269	5.76591	8.43894	9.30677	9.69332	8.75942	5.17012	10.683	11.1394	16.827	4.32477	6.2676	9.15703	10.0416	9.35701	10.4903	12.3005	10.3346	10.6636	13.0709
Gm28982	ENSMUSG00000101832.1	0.394536	0	0.157779	0.145683	0	0	0.56142	0.157366	0.193944	0.764991	0	0.143394	0.665717	0.136899	0	0.144818	0	0	0.939353	0.463663	0.186637	0.169518	0	0	0.149639	0.253372	0	0.40169	0.177298	0.24354
Gm29152	ENSMUSG00000100437.1	0	0	0	0	0	0	0	0	0	0	0	0	0	0	0	0	0	0.605995	0	0	0	0	0	0	0	0	0	0	0.279313	0
2810408I11Rik	ENSMUSG00000087213.2	5.83888	4.9403	7.59175	7.169	4.23902	4.99186	3.88829	5.50679	5.47186	7.65448	3.673	3.70068	5.1542	6.13794	3.36378	5.73283	2.31589	8.24474	4.80743	10.0056	5.95964	4.93101	8.62976	7.82329	4.84369	6.53896	4.50547	10.7181	5.7002	8.68214
Ccnyl1	ENSMUSG00000070871.10	14.9047	10.9777	20.9204	18.8848	15.4494	16.9762	18.9913	22.311	22.2102	20.6831	16.1573	13.0223	17.7722	16.6713	12.9854	16.5843	7.91383	21.8831	23.0176	26.6292	12.166	12.2053	20.7114	19.4559	15.6068	17.0416	18.8062	24.1311	24.5591	24.9674
Fzd5	ENSMUSG00000045005.9	19.4845	33.2993	9.2407	18.8334	10.5759	10.6953	8.75713	10.603	8.4724	9.45911	26.3612	41.4175	9.61174	13.4508	7.58444	9.10348	5.13708	12.959	8.58266	11.1116	20.5903	37.2527	9.74678	20.633	9.27361	9.64271	7.58516	10.8707	7.24638	11.5406
Gm38058	ENSMUSG00000102140.1	0.138738	0.210137	0.0739772	0.0341527	0.0740829	0.0916218	0.0658075	0.129121	0.159134	0.24659	0.0926361	0.168081	0.0780327	0.0481403	0.0875143	0.118825	0.0741005	0.450889	0.0660644	0.181163	0.0656307	0.278183	0.0797424	0.0998296	0.105241	0.0742481	0.152277	0.306049	0.0415644	0.114187
Plekhm3	ENSMUSG00000051344.13	7.36168	5.76562	6.69432	4.45993	5.72855	3.76714	4.06214	2.5748	4.89177	4.19614	9.27203	5.18986	5.33695	3.92789	4.1723	2.64106	2.40064	4.27403	5.16136	4.72429	6.27372	7.10495	6.2911	5.24656	5.05811	3.31413	5.40315	3.85116	4.77947	4.79543
Rpl31-ps24	ENSMUSG00000097264.1	0	0	0	0	0	0	0	0	0	0	0	0	0	0	0	0	0	0	0	0	0	0	0	0	0	0	0	0	0	0
Rpl10a-ps1	ENSMUSG00000084416.3	568.736	635.403	406.262	423.13	637.622	714.003	578.704	616.481	548.12	472.226	715.071	576.227	533.16	481.001	535.518	559.955	331.342	699.558	674.358	480.962	520.019	764.948	398.778	477.394	421.501	795.417	691.878	682.406	574.919	510.02
Gm24788	ENSMUSG00000077471.1	0	0	0	0	0	0	0	0	0	0	0	0	0	0	0	0	0	0	0	0	0	0	0	0	0	0	0	0	0	0
Akr1cl	ENSMUSG00000025955.13	0.559918	0.043615	0.153544	0.0886072	0	0.0760663	0.113822	0.0191426	0.117961	0	0.624881	0.069772	0.113373	0.0832648	0.0181641	0.0176162	0.0768997	0.0935843	0.06856	0.0376013	0.40866	0	0.206887	0.0207201	0.072811	0.0154106	0.0451512	0.0244316	0.172538	0
Gm8550	ENSMUSG00000090042.1	2.0623	0.655961	1.48453	0.456904	0.165183	0.245148	0.293463	0.246773	0.152066	0.149952	2.78845	0.449725	1.35712	0.644034	0.585395	0.567739	0.247834	0	0	0.121182	1.75605	0.930402	2.26698	1.20199	0.586641	0.496655	0	0.157477	0	0
Cryge	ENSMUSG00000070870.6	1.4901	0.084636	0.558666	0.103167	0.298381	0.110706	0	0.22288	0	0	2.93822	0	0.660008	0.387786	0.211487	0.205108	0.111919	0.272404	0.266085	0	1.7182	0.480184	0.240882	0.60312	0	0.358856	0.525702	0.284461	0.125556	0
Crygd	ENSMUSG00000067299.11	11.397	0.2381	0.942993	0	0.31478	0.0778607	0	0	0	0	21.4519	0.499926	1.79044	0.409099	0.0743702	0.0721271	0	0	0	0	13.1067	0.675433	1.44002	0	0	0	0	0	0.176608	0
Crygc	ENSMUSG00000025952.15	5.91101	0.233556	2.05555	0.569386	0.137232	1.01833	0	0.102508	0	0	6.30633	0.0934067	2.08151	0.802584	0.778143	0.660339	0	0.25057	0	0	4.25514	0.55212	1.21866	1.33147	0.487375	1.15532	0.241783	0.13083	0	0.317284
Crygb	ENSMUSG00000073658.4	0.21241	0.193034	0.127418	0.117649	0	0.126247	0.453387	0.254168	0.156624	0	0.159556	0	0	0.110556	0	0.233901	0	0.310644	0	0.124814	0	0	0.137348	0	0	0.102308	0	0	0	0
Gm7329	ENSMUSG00000100774.1	0	0	0	0	0	0	0	0	0	0	0	0	0	0	0	0	0	0	0.458046	0	0	0	0	0	0	0	0	0	0	0
Cryga	ENSMUSG00000044429.8	0.553431	0.419122	0.331985	0.817419	2.06864	0.657869	0.262509	0.220743	0	0.134135	0.277147	0.201144	0.840445	0.192034	1.88513	0.507854	0.332539	1.34896	0.263533	0	0.261804	0.356684	0.715716	0.716804	1.57429	1.95478	0.390496	0.140867	0.248703	0
Gm28845	ENSMUSG00000100846.1	0.275583	0	0	0.305278	0.147155	0.109196	0.130717	0	0	0	0.276013	0	0.279002	0.0956239	0.312903	0.303465	0	0.268688	0	0.107956	0	0.236816	0.237596	0.237957	0.313569	0.08849	0.129633	0	0.123843	0
D630023F18Rik	ENSMUSG00000044816.10	4.393	3.00567	7.81479	10.1802	9.70661	8.8534	4.88599	1.87305	2.15949	0.44058	4.5895	2.58765	5.67439	7.91068	12.3264	7.08939	3.79254	1.62462	1.76727	1.00881	3.36801	2.66856	8.97887	8.53472	13.9901	7.70965	5.73616	3.31594	2.58681	1.35586
Idh1	ENSMUSG00000025950.16	167.643	118.298	81.4828	58.4926	80.1492	88.1864	112.551	124.332	149.433	140.995	205.785	125.533	92.3522	65.7922	72.1485	95.6067	53.439	121.254	148.259	185.364	147.355	129.736	97.7633	68.9254	70.3667	81.4827	108.154	133.597	151.087	191.651
Pikfyve	ENSMUSG00000025949.16	21.4084	21.9145	14.8396	13.3369	17.6022	17.4114	19.616	19.2757	20.5773	18.1556	18.0876	13.7923	11.5147	12.022	13.6541	16.7738	9.65824	19.458	18.8414	22.9063	15.002	19.2914	16.1729	14.4043	15.091	15.3455	19.9182	17.98	19.2176	21.0882
Pth2r	ENSMUSG00000025946.13	0.0260783	0.0710981	0.31287	0.115553	0.0417756	0.402994	0.185546	0.468075	0.115375	0.682625	0.0391784	0.0284344	0.422428	0.217172	0.207269	0.402035	0.125357	0.0762774	0.149016	0.674245	0	0.0336147	0.303528	0.168883	0.0890186	0.427062	0.0736024	0.318614	0.316418	1.06245
Gm28927	ENSMUSG00000100503.1	0	0	0	0	0	0	0	0	0	0	0	0	0	0	0	0	0	0	0	0	0	0	0	0	0	0	0	0	0	0
Gm28926	ENSMUSG00000100504.1	0	0	0	0	0	0	0	0	0	0	0	0	0	0	0	0	0	0	0	0	0	0	0	0	0	0	0	0	0	0
Gm28925	ENSMUSG00000099383.1	0	0	0	0	0	0	0	0	0	0	0	0	0	0	0	0	0	0	0	0	0	0	0	0	0	0	0	0	0	0
Gm28923	ENSMUSG00000100340.1	0	0	0	0	0	0.248574	0	0	0	0	0	0	0	0	0	0.230269	0	0	0	0	0	0	0	0.270842	0.713807	0	0	0.638711	0.281915	0
Gm28922	ENSMUSG00000100439.1	0	0	0	0	0	0	0	0	0	0	0	0	0	0	0	0	0	0	0	0	0	0	0	0	0	0	0	0	0	0
Gm28728	ENSMUSG00000099819.1	0	0	0	0	0	0	0	0	0	0	0	0	0	0	0	0	0	0	0	0	0	0	0	0	0	0	0	0	0	0
Gm5255	ENSMUSG00000082565.1	0	0	0	0	0	0	0	0	0	0	0	0	0	0	0	0	0	0	0	0	0	0	0	0	0	0	0	0	0	0
Gm8805	ENSMUSG00000082774.1	0	0	0	0	0	0	0	0	0	0	0	0	0	0	0.244257	0	0	0	0	0	0	0.277295	0	0	0	0	0	0	0	0
Crygf	ENSMUSG00000025945.11	0.107391	0.195189	0	0	0	0.127657	0	0	0	0	0.322675	0	0	0	0	0.118256	0	0	0	0	0	0	0	0	0	0.10345	0	0	0	0
Gm8809	ENSMUSG00000081623.1	0	0	0	0	0	0	0	0	0	0	0	0	0	0	0	0	0	0	0	0	0.257223	0	0	0	0	0	0	0	0	0
Gm15659	ENSMUSG00000083242.1	0.197461	0.179448	0	0	0	0	0	0	0	0	0	0	0	0	0	0	0	0	0	0	0	0	0	0	0	0	0	0	0	0
Gm8812	ENSMUSG00000083289.1	0	0	0	0	0	0	0	0.195561	0	0	0	0	0	0	0	0	0	0	0	0	0.231938	0	0	0	0	0	0	0	0	0.302652
Map2	ENSMUSG00000015222.18	0.683325	1.20108	1.37453	0.693497	0.976655	2.12554	1.706	2.80061	2.0094	2.5884	0.602428	0.981519	0.8865	0.626129	0.580734	1.90143	1.05228	3.62636	1.70682	3.89023	0.48778	1.4135	1.17474	0.784349	0.772858	1.69095	2.00943	4.16179	2.4989	3.89475
Gm24729	ENSMUSG00000088850.1	0	0	0	0	0	2.33696	0	0.588112	0.724813	0	0	0	0	0	0	0	0	0	0	0	0	0	0	0	0	0	0	0.750603	0	0
Gm10558	ENSMUSG00000073656.4	0	0	0	0	0	0	0	0	0	0	0	0	0	0	0	0	0	0	0	0	0	0	0	0	0	0	0	0	0	0
Gm25411	ENSMUSG00000065694.1	0	0.810487	0	0	0	1.06014	0	1.06717	0	0.648469	0	0	0	0	0	0	0	0	0	0.524052	0	0	0	0	0	0.859115	0	0.68101	0	0
Unc80	ENSMUSG00000055567.18	0.555477	1.00113	0.498419	0.356789	0.44118	1.20963	0.51146	0.983054	0.41303	0.692389	0.238433	0.167957	0.330805	0.315841	0.3445	0.755602	0.201944	1.16053	0.433437	0.916119	0.39747	0.493382	0.488969	0.235787	0.28681	0.962268	0.652135	0.976642	0.471976	0.881709
Gm37181	ENSMUSG00000103375.1	0.272923	0.354324	0.327436	0.259141	0	0.0926934	0.110962	0.0466539	0	0	0.234299	0.297582	0.118418	0.324689	0	0	0.0468545	0	0.0556976	0.137461	0.110664	0.201027	0.201688	0.151496	0.0887265	0.0375583	0	0	0.0525632	0.216606
Rpe	ENSMUSG00000026005.15	140.335	102.786	128.506	100.994	90.3319	89.477	97.5394	81.3995	79.9052	79.4863	119.389	84.3371	96.7467	85.2006	80.2101	73.1701	57.9915	54.3458	71.1612	90.0115	102.312	88.7727	138.017	102.788	89.3148	72.0933	101.431	78.487	99.9914	94.5309
Kansl1l	ENSMUSG00000026004.15	1.57625	2.06605	1.685	1.35434	1.71573	2.29409	2.54493	3.49416	3.02488	3.36486	1.22957	1.78476	1.5242	1.49356	2.35186	2.34768	1.32353	3.13273	1.99192	3.19425	1.57734	2.57879	2.14299	1.41339	2.40285	2.31654	2.13882	2.74673	2.80612	3.16222
Gm37570	ENSMUSG00000102559.1	0.130072	0.137908	0.0520174	0	0.173639	0.0773092	0.123394	0.129703	0.127881	0.22068	0.0325688	0.0472747	0.0658429	0.0677003	0.123072	0.143232	0.13026	0.063409	0.154845	0.280248	0.123063	0.0838312	0.0560713	0.140391	0.148001	0.0208832	0.0917779	0	0.0876787	0.441603
Gm38387	ENSMUSG00000102374.1	0.261289	0.593634	0.376173	0.318387	0.292997	0.124239	0.594898	0.343921	0.616527	0.569958	0.196272	0.256406	0.185171	0.190394	0.207671	0.517905	0.157	0.305702	0.261284	1.07474	0.148325	0.20208	0.43928	0.372263	0.505417	0.27687	0.368726	0.478848	0.598837	0.774188
Gm38162	ENSMUSG00000102776.1	0.849549	0.652251	0.948942	0.649028	0.445819	0.121881	0.187588	0.297958	0.496821	0.511214	0.28607	0.287474	0.385557	0.457422	0.182941	0.112906	0.0880115	0.171371	0.146471	0.378704	1.35116	0.755216	0.966068	0.531197	0.299995	0.126989	0.165361	0.290803	0.315951	0.488246
Gm15789	ENSMUSG00000082057.1	0.14864	0.31519	0.77276	0.548856	0.476224	0.0588968	0.211514	0.0592872	0.292272	0.144104	0.223308	0.432186	0.200646	0.257882	0.112513	0.109119	0.119084	0	0.14156	0.058228	1.33599	0.510924	0.512605	0.256692	0.112753	0.0954572	0.139839	0.151336	0.20039	0.550519
6820402A03Rik	ENSMUSG00000103706.1	0.659641	0.760863	0.791394	0.843137	0.568992	0.452378	0.613741	0.819678	0.636055	1.14374	0.304924	0.774564	0.359597	0.607432	0.604937	0.447003	0.640268	0.964705	0.761109	1.07338	0.86413	1.30811	1.2796	0.755786	0.577357	0.830952	1.00248	0.774925	0.786686	1.03362
Gm37285	ENSMUSG00000103756.1	1.53704	2.36386	1.77311	1.96461	2.27283	1.82709	3.53315	2.90028	2.17953	2.83698	2.39797	1.80482	1.67581	2.46154	1.61094	3.05961	0.923556	2.5937	2.36463	1.87582	2.5169	3.96246	3.36389	2.83302	2.55609	3.92938	2.66959	1.89595	2.47066	1.97056
Gm37755	ENSMUSG00000103382.1	0.0309014	0.056165	0.11122	0.136924	0.148506	0	0.0879447	0.0739525	0.0455711	0.0449375	0.0464244	0.0336933	0	0	0	0	0.0742705	0	0	0	0.0438542	0.119495	0.159851	0	0.0351608	0.0297674	0	0.0471925	0	0
Gm38218	ENSMUSG00000103553.1	0.01436	0.0261001	0.0172282	0.047722	0.138023	0.119489	0.163473	0.240563	0.14824	0.229709	0.0647208	0.109602	0.0581526	0.0298965	0.0978279	0.11069	0.0690277	0.168009	0.205139	0.236265	0.0203793	0.11106	0.111425	0.0929954	0.114376	0.0968313	0.162117	0.219306	0.271033	0.425481
Acadl	ENSMUSG00000026003.5	11.8213	27.6813	19.8634	31.9191	35.8294	43.3937	52.3283	60.2778	58.2424	77.4071	12.6133	21.4577	20.2638	34.784	39.5418	43.1937	34.8693	60.2141	57.426	69.936	10.5329	28.9166	20.065	29.7518	37.1422	37.5268	50.6145	63.2382	62.9325	66.171
Gm15793	ENSMUSG00000082769.3	0.9522	0.618099	0.652793	0.602743	0.653725	1.29359	1.93567	1.46493	1.60484	1.97816	1.0218	1.48318	0.550864	0.991205	1.08115	1.04854	0.490411	3.183	1.55458	1.91835	0.386094	1.05204	0.175917	0.704736	1.23823	0.524147	0.575883	2.70065	2.56742	1.00762
Gm27934	ENSMUSG00000089420.2	1.0688	0	0	0	0	0	0	0	0	0	0	0	0	0	0	0	0	0	0	0	0	0	0	0	0	0	0	0	0	0
Gm25832	ENSMUSG00000077328.1	0	0	0	0	0	0	0	0	0	0	0	0	0	0	0	0	0	0	0	0	0	0	0	0	0	0	0	0	0	0
Myl1	ENSMUSG00000061816.15	0	0	0.194752	0.0719282	0.156024	0.0385925	0.0461985	0	0	0	0	0	0.361554	0.0675914	0.0368624	0.0357506	0	0.0949606	0	0	0.0460744	0	0.167944	0.0420497	0.110823	0	0	0	0	0
Rpl31-ps14	ENSMUSG00000094191.1	0.71253	0.971298	0.854848	1.18396	2.28285	1.05874	0.253481	0.426303	0.525393	0.259044	3.21139	1.74804	1.80342	1.11258	1.41579	0.39231	0.642204	2.08411	1.78129	0.837374	2.2752	0.459223	0.691101	1.3843	1.21612	0.686383	2.01102	0.544088	1.4409	0.989624
Gm15826	ENSMUSG00000082212.1	0.0486518	0	0	0	0	0	0	0	0	0	0	0	0	0	0	0	0	0	0	0	0.207135	0	0	0	0	0	0	0	0	0
Lancl1	ENSMUSG00000026000.16	15.3349	13.3654	17.6091	15.2266	14.1452	18.7769	12.4115	10.7421	13.0074	12.9122	15.742	10.6441	19.975	15.1766	13.3232	13.2563	7.09784	13.3729	13.7914	14.9432	11.9744	15.6817	18.5247	16.7738	13.3293	18.2691	17.8605	13.5901	13.6502	14.2625
Cps1	ENSMUSG00000025991.8	0.0242427	0.0110156	0.0436272	0.0805647	0.0194176	0.0144088	0.0172486	0	0.053627	0.0176271	0	0.026433	0.0368152	0.0126179	0.0688142	0.0133477	0.0145666	0	0.0519476	0.0284903	0.0172022	0.046873	0.172433	0.0470987	0.096545	0.0467062	0.0684217	0	0.0326829	0.157128
Gm15668	ENSMUSG00000086204.1	0	0	0	0.110014	0	0	0	0	0	0	0	0	0	0	0	0	0	0	0	0	0	0	0	0	0	0.0956684	0	0	0	0
Gm26342	ENSMUSG00000077745.1	0	0	0	0	0	0	0	0	0	0	0	0	0	0	0	0	0	0	0	0	0	0	0	0	0	0	0	0	0	0
Kif22-ps	ENSMUSG00000082473.1	0	0	0	0	0.108735	0	0	0	0	0	0	0	0.0343596	0.0706576	0.0385345	0	0.0407851	0	0.0484827	0	0.0481645	0.0874931	0	0	0.0386166	0.130773	0	0.0518309	0.0457544	0
Gm22548	ENSMUSG00000095282.1	0	0	0	0	0	0	0	0	0	0	0	0	0	0	0	0	0	0	0	0	0	0	0	0	0	0	0	0	0	0
Gm15669	ENSMUSG00000085075.1	0	0	0.15358	0	0	0.152169	0	0	0	0	0	0	0	0.133255	0	0	0	0.374426	0	0	0	0	0	0	0	0	0	0	0	0
Gm37957	ENSMUSG00000104395.1	0	0	0	0	0	0	0	0	0	0	0	0	0	0	0	0	0	0	0	0.0343603	0	0	0	0	0	0	0	0	0	0
Gm23189	ENSMUSG00000096031.1	0	0	0	0	0	0	0	0	0	0	0	0	0	0	0	0	0	0	0	0	0	0	0	0	0	0	0	0	0	0
Gm15671	ENSMUSG00000087329.3	0	0	0	0	0	0	0	0	0	0	0	0	0	0	0	0	0	0	0	0	0	0	0	0	0	0	0	0	0	0
Erbb4	ENSMUSG00000062209.15	0	0.00990559	0	0.0603719	0	0.0583057	0.069797	0.189119	0.353636	1.14919	0	0.00594234	0.0110351	0.0340392	0.00618798	0.0720162	0.0523951	0.159408	0.179066	0.749367	0	0.00702495	0.00704806	0.0494114	0.037207	0.0629994	0.0615269	0.183109	0.293895	0.817491
Gm37100	ENSMUSG00000102449.1	0	0	0	0	0	0	0	0	0	0	0	0	0	0	0	0	0	0	0	0	0	0	0	0	0	0	0	0	0	0
Gm15670	ENSMUSG00000083795.1	0	0	0	0	0	0	0	0	0	0.219058	0	0	0	0	0	0	0	0	0	0	0	0	0	0	0	0	0	0	0	0.557909
Gm25542	ENSMUSG00000080539.1	0	0	0	0	0	0	0	0	0	0	0	0	0	0	0	0	0	0	0	0	0	0	0	0	0	0	3.03257	0	0	0
Gm19335	ENSMUSG00000103307.1	0	0	0	0	0	0	0	0	0	0.0473266	0	0	0	0	0	0	0	0.19038	0	0	0	0	0.0420874	0	0	0.03135	0	0	0	0.0602671
Gm37735	ENSMUSG00000104508.1	0	0	0	0	0	0	0	0	0	0.0696435	0	0	0	0	0	0	0	0	0.0684137	0.225126	0	0	0	0.0620278	0	0	0	0	0.193691	0
Gm37769	ENSMUSG00000103642.1	0	0	0	0	0	0.0675735	0	0	0.0838323	0.702668	0	0.030991	0	0	0	0	0	0.0831356	0	0.0334031	0	0	0	0	0	0	0.12033	0	0	0.421081
Gm37061	ENSMUSG00000103809.1	0	0	0	0	0	0	0	0.0248447	0	0.0301939	0	0	0	0	0	0	0	0	0	0.0976033	0	0	0	0	0	0	0.0293002	0	0.0559832	0.153799
Gm16076	ENSMUSG00000087514.1	0	0	0	0.155395	0	0	0.399232	0.335714	0.413747	2.24397	0	0	0	0	0	0	0	0	0	0.989148	0	0	0	0	0.159615	0	0.19796	0	0.378236	1.29888
Gm8840	ENSMUSG00000084332.1	0	0	0	0	0	0.207359	0	0	0	0	0	0	0.176605	0	0.198064	0	0	0.510229	0	0	0	0	0	0.225936	0	0	0	0.266406	0	0.646076
Pced1c-ps	ENSMUSG00000101387.1	0	0	0.107567	0.496601	0.71814	0.852631	0.255168	0.107285	0	0.130385	0	0	0.0907715	0.373328	0.305403	0.197461	0.107747	0	0	0	0	0.11557	0.11595	0.232253	0.408071	0.95006	0.253051	0.136927	0	0
Gm28497	ENSMUSG00000099804.1	0	0	0	0	0	0	0	0	0	0	0	0	0	0	0	0	0	0	0	0	0	0	0	0	0	0	0	0	0	0
Gm29113	ENSMUSG00000100354.1	0	0	0	0	0.0314291	0	0	0	0.0289334	0	0	0.0213921	0	0	0.0222764	0	0	0	0	0	0	0.0505788	0.0253726	0	0	0	0.0553734	0.0599257	0.0793502	0
Gm29114	ENSMUSG00000101156.1	0	0	0	0	0	0	0	0	0	0	0	0	0	0	0	0	0	0	0	0	0	0	0	0	0	0	0	0	0	0
Ikzf2	ENSMUSG00000025997.13	0.173945	0.42154	0.452157	0.269763	2.07128	1.49564	1.77391	1.17946	2.76188	1.77068	0.130662	0.366677	0.270024	0.356105	1.46809	1.4685	0.787368	1.5433	2.55943	2.51439	0.131657	0.426006	0.412411	0.34545	2.13755	1.37959	2.41377	1.56733	3.31433	2.5018
Gm29112	ENSMUSG00000100815.1	0.01931	0	0	0	0.123734	0	0.192346	0.0924248	0.199339	0.168487	0.0290102	0.0210547	0	0.0402021	0.04385	0.0212637	0.0232055	0.0564807	0.165511	0.0680802	0.0274042	0	0	0.0250104	0.26366	0.0372028	0.1635	0.147451	0.104132	0.107278
Gm28112	ENSMUSG00000099954.1	0	0.0652712	0	0	0.115056	0.0853768	0.102203	0.0859427	0.370718	0.0522234	0	0	0	0	0.163099	0.0395449	0.0431561	0	0.461711	0.0844073	0	0	0.046442	0	0.286031	0.0345937	0.253388	0.27422	0.145243	0.0665027
Gm37930	ENSMUSG00000103402.1	0	0	0	0	0	0	0	0	0	0	0	0	0	0	0	0	0	0	0	0	0	0	0.0461711	0	0	0	0	0	0	0
Spag16	ENSMUSG00000053153.14	0.0398191	0.0633268	0.394122	0.242603	0.685716	0.970334	0.566622	0.750442	0.77807	1.30288	0.0299109	0.0542709	0.262035	0.207251	0.565143	0.690603	0.370853	0.873514	0.440846	0.935918	0.05651	0.102653	0.283225	0.257868	0.872173	0.757568	0.77264	0.912175	0.442879	1.01391
Gm22665	ENSMUSG00000089345.1	0	0	0	0	0	0	0	0	0	0	0	0	0	0	0	0	0	0	0	0	0	0	0	0	0	0	0	0	0	0
Gm23879	ENSMUSG00000080524.1	0	0	0	0	0	0	0	0	0	0	0	0	0	0	0	0	0	0	0	0	0	0	0	0	0	0	0	0	0	0
Gm28580	ENSMUSG00000101730.1	0	0	0	0	3.67721	1.81911	0	0	0	0	0	2.50287	0.774652	0.796504	0	0.842576	0	13.4283	2.18613	0.899226	1.08589	0	0	1.98207	0.870629	1.47416	0	2.3371	4.12621	4.25088
Gm38272	ENSMUSG00000103052.1	0	0	0	0	0	0	0	0	0	0	0	0	0	0	0	0	0	0	0	0	0	0	0	0	0	0	0	0	0	0
Gm37456	ENSMUSG00000104287.1	0	0	0	0	0	0	0	0	0	0	0	0	0	0	0	0	0	0	0	0	0	0	0	0	0	0	0	0	0	0
Gm23422	ENSMUSG00000075952.1	0	0	0	0	0	0	0	0	0	0	0	0	0	0	0	0	0	0	0	0	0	0	0	0	0	0	0	0	0	0
Vwc2l	ENSMUSG00000045648.15	0.0087572	0	0	0	0.0140284	0	0	0	0	0	0	0	0	0	0	0	0	0	0	0.0102916	0	0	0.0113251	0	0	0	0	0	0	0
Bard1	ENSMUSG00000026196.7	26.284	25.6921	28.3076	29.6697	25.4461	21.3998	20.047	18.7653	18.5298	18.6875	27.5644	25.2466	23.201	27.5341	22.3859	18.6317	9.4373	18.167	18.7484	18.5979	25.3629	28.6039	30.7138	33.5961	24.2342	23.9555	22.2146	20.7337	19.9551	20.3818
Gm16236	ENSMUSG00000089965.1	0.177663	0.968736	1.06574	2.95209	0.569207	1.47833	1.26406	1.06295	0.786011	1.80853	2.66909	1.16228	0.899332	2.03434	2.42066	1.17383	0.427007	0.519652	2.28419	1.87912	1.26066	1.83205	2.98687	1.38065	1.01076	1.54029	1.25357	0.813978	1.91613	2.30303
Gm8870	ENSMUSG00000101551.1	0	0	0.104236	0	0.27836	0.206557	0	0	0	0	0	0	0	0	0.197297	0	0.10441	0	0	0	0	0	0	0	0	0.167389	0	0.265374	0	0
Abca12	ENSMUSG00000050296.14	0.0272829	0.095044	0.158206	0.146076	0.0218527	0.091889	0.0258822	0.0108821	0.0402347	0.0462879	0.0273254	0.0446217	0.092071	0.108868	0.0516292	0.0550792	0.00546446	0.0399004	0.0844453	0.106877	0.00645316	0.0527511	0.22346	0.176684	0.0983044	0.0700845	0.0256674	0	0.0674327	0.0926269
Gm6947	ENSMUSG00000101617.1	2.58977	1.56902	5.1784	3.8251	9.68016	12.314	3.68522	0	1.27307	5.02148	0	0.941252	0	0	0	0	1.03741	30.2997	8.63241	5.07255	2.45021	4.45093	3.34918	2.23618	2.94674	0.831579	1.21821	7.9102	10.4742	14.3876
Atic	ENSMUSG00000026192.13	100.179	109.777	135.192	161.21	108.202	166.166	122.467	163.655	126.795	114.204	104.25	101.645	128.015	149.244	123.779	148.702	58.6337	145.35	125.655	127.681	63.1391	104.619	132.488	172.336	116.943	169.034	123.426	147.674	122.745	114.277
Fn1	ENSMUSG00000026193.15	96.5151	209.079	71.6436	69.2786	64.9957	40.2019	20.2701	14.2112	34.1026	38.1787	163.005	165.967	97.7532	81.5434	37.5818	37.0067	21.2941	29.7319	45.7529	40.9237	159.117	258.107	93.4653	82.0538	59.5285	34.0719	24.2573	20.6105	41.7177	61.0604
Apol7d	ENSMUSG00000073652.10	1.32028	1.08278	0.424971	0.64209	0.154756	0.191393	0.183292	0.15413	0.237445	0.327801	1.25783	0.772448	0.619425	0.402252	0.255939	0.10638	0	0.65932	0.368014	0.454128	1.64519	0.62262	0.749602	0.417078	0.219843	0.310202	0.272656	0.344251	0.217065	0.417431
Gm5829	ENSMUSG00000101834.1	2.49386	1.04601	1.84121	0.850023	1.22923	0	0	0.459096	0.848712	1.39485	2.01741	1.04584	0.582644	0.59908	0.435627	0.211244	0.691605	0.561106	0.822134	0.676341	1.90572	0	2.72896	0.993859	0.218277	0.184795	0.270714	0.58594	0	0.35525
Gm5256	ENSMUSG00000100319.1	0.0767778	0.069774	0.184226	0.0850507	0.491971	0.182533	0.218508	0	0.113226	0	0.461385	0	0.233191	0.0799228	0.17435	0.0845458	0.0922665	0	0.329041	0	0.108961	0	0.198583	0.198885	0.786246	0.369801	0.325042	0.351765	0.103508	0
Gm37217	ENSMUSG00000102689.1	0.0191236	0.0347582	0.0229432	0.0211842	0	0	0.0544253	0.0228831	0.0564041	0.0556199	0	0.0417027	0	0.0199069	0	0	0.0229815	0.167806	0.0273189	0.134846	0.0814187	0	0.0247313	0	0	0.0184218	0	0.0876165	0	0.035414
Gm8883	ENSMUSG00000099707.6	0	0	0	0	0	0	0	0	0.0644383	0	0	0	0	0	0	0	0	0	0	0	0	0	0	0	0	0	0	0	0	0
Gm28818	ENSMUSG00000101211.1	0	0	0	0	0	0	0	0	0	0	0	0	0	0	0	0	0	0	0	0	0	0	0	0	0	0	0	0	0	0
4933417E11Rik	ENSMUSG00000101848.1	0	0.0559852	0	0	0	0	0	0	0	0.179174	0	0	0.124738	0	0	0	0	0	0	0.144798	0	0.0794082	0	0	0	0	0	0	0.166106	0
4930556G22Rik	ENSMUSG00000101764.1	0	0	0.109019	0	0	0.108017	0	0	0	0	0	0	0	0	0	0	0	0	0	0	0	0	0	0	0	0	0	0.138775	0.122506	0
Gm5528	ENSMUSG00000059483.5	0.140279	0.509932	0.504894	0.776974	0.674154	0.333503	0	0.167857	0.206874	0.203997	0.421494	0.305907	0.426059	0.146026	0.318552	0.154472	0	0.410309	0	0.164858	0.39816	0.361638	0.181414	0.18169	0.319231	0	0.395919	0.428469	0.378236	0
Gm8885	ENSMUSG00000101496.1	0.112599	0.204655	0.135089	0.374195	0.180376	0.803085	0.160227	0	0.332105	0.163744	1.18413	0	0.113996	0.351634	0.383541	0.247982	0.270628	0.329345	0	0	0.319593	0	0.43685	0.437514	0.384358	0.216934	0.63559	0.343922	0.1518	0.208516
Gm4319	ENSMUSG00000102123.1	0	0	0.0788897	0.0728413	0	0	0	0	0.048486	0.0478119	0.0493939	0.0358485	0.0665717	0.0342248	0	0	0	0	0	0	0.139978	0	0.0850378	0	0.0374098	0	0	0	0	0
Mreg	ENSMUSG00000039395.8	136.614	134.118	126.657	64.5637	38.7727	17.8375	26.3451	6.98473	17.9556	7.71689	175.079	111.541	122.788	55.0243	40.1677	17.2381	17.1472	8.45049	23.879	9.9781	115.599	128.024	129.207	68.7303	40.0184	14.3131	28.3731	12.5164	23.0916	7.58856
Gm25360	ENSMUSG00000094655.1	4624.55	3822.4	3271.5	3212.43	538.759	582.915	2816.28	3836.63	2977.42	3671.19	589.474	875.246	584.972	778.722	601.213	559.4	319.434	636.215	586.203	688.157	1216.74	1347.34	682.953	730.108	505.822	843.9	807.427	849.042	505.688	455.03
Gm23472	ENSMUSG00000094050.1	31.7281	33.9598	70.6323	46.8625	32.19	27.6581	47.657	38.8092	64.4666	75.8742	13.2407	9.22525	34.2632	26.7892	54.0371	43.0905	42.3653	40.2146	38.2744	33.5585	14.0086	17.7222	48.3264	35.615	34.8981	18.6779	48.7541	44.6864	39.9227	31.3364
Gm24497	ENSMUSG00000093956.1	1.76267	1.92226	10.1508	7.4199	7.90631	7.96217	5.01653	3.37471	10.3978	8.20262	2.64813	3.45947	10.3503	4.77068	7.60523	8.54046	3.81288	11.3426	4.02889	4.55733	3.50214	5.90739	7.75047	5.47923	7.22029	4.41477	7.95985	5.92229	6.17852	4.56989
Gm25939	ENSMUSG00000093843.1	3565.89	2674.5	2195.52	2297.83	1031.21	1066.51	2860.43	3606.3	3000.3	4464.79	513.738	802.981	606.029	746.795	664.056	690.224	510.926	576.409	1327.02	1306.71	1756.07	2043.96	632.803	824.168	669.482	1247	1503.91	1369.66	1103.1	1177.73
Pecr	ENSMUSG00000026189.13	19.987	17.0336	14.4941	12.448	13.661	14.3081	13.8415	13.6589	10.6111	12.0784	20.0182	14.1896	17.4021	15.9973	11.246	12.0317	10.1948	20.2664	14.0858	12.3709	17.7123	17.8625	14.8195	18.9839	10.5119	9.75515	15.1682	16.89	13.8321	11.5151
Tmem169	ENSMUSG00000026188.11	0.0661435	0.0400732	0	0.0732706	0.0706383	0.262085	0.156869	0.184676	0.260116	0.288562	0	0.0240398	0.0446427	0	0.150201	0.412735	0	0.257954	0.157482	0.259109	0.0938687	0.284195	0	0.114225	0.0752606	0.148671	0.217795	0.572414	0.148619	0.244976
Xrcc5	ENSMUSG00000026187.9	208.369	231.18	259.178	274.275	210.99	205.142	186.219	176.852	155.046	167.68	222.001	201.128	231.145	265.795	254.642	203.096	104.853	174.232	161.926	185.117	141.219	237.158	249.382	298.824	210.73	186.472	201.001	180.653	156.803	156.098
Marchf4	ENSMUSG00000039372.5	0.014789	0	0	0	0	0	0	0.0176963	0	0	0.022218	0	0	0	0	0	0	0	0	0.0347603	0.041976	0	0	0	0.0168274	0	0.0208699	0	0.0199378	0
Gm15843	ENSMUSG00000085812.1	0.127286	0.115674	0.458127	0	0	0	0	0.304617	0.187711	0.185102	0.382452	0	0.128865	0	0.289045	0	0	0	0.363666	0.448763	0	0.16407	0	0.329721	0.14483	0	0.179623	0.19439	0.343201	0.235714
Smarcal1	ENSMUSG00000039354.16	26.755	24.9767	16.5007	18.2307	20.9402	26.7874	21.6455	22.6747	25.5703	27.6422	29.9343	21.328	16.7686	18.4041	22.3565	21.7858	11.1177	31.1858	26.7343	31.1526	18.3843	27.7896	16.6313	21.2242	21.9895	23.9726	25.0989	25.6722	23.6609	29.5405
Gm39662	ENSMUSG00000110712.1	2.52109	1.52741	2.8356	3.02547	0.925516	1.49842	0.224218	0.439937	0.387283	0.0763797	1.02579	0.57268	1.01031	1.80425	0.77526	0.925388	0.631184	0.307252	0.225093	0.493803	0.372693	0.744715	2.92074	1.70068	0.657386	1.0625	0.370595	0.641701	0.283235	0.291792
Ankar	ENSMUSG00000039342.5	0.0440284	0	0.0880374	0.0162575	0	0.0872284	0	0.0175613	0.0216433	0.0213424	0.0440971	0	0.104007	0.045832	0.0333272	0	0	0	0.0209655	0.0344951	0.0416558	0.0378349	0.0948984	0.038017	0.0333981	0	0	0.0224134	0.0197857	0
Gm18035	ENSMUSG00000110487.1	0	0	0	0	0	0	0	0	0	0	0	0	0	0	0	0	0	0	0	0	0	0	0	0	0	0	0	0	0	0
Gm45859	ENSMUSG00000110596.1	0	0	0	0	0.504041	0	0	0	0	0	0	0	0	0	0	0	0	0	0	0	0	0	0	0.407529	0	0	0	0	0	0
Rpl37a	ENSMUSG00000046330.10	949.411	954.722	793.851	879.416	888.774	964.009	901.279	933.941	870.243	771.892	1188.65	968.488	1086.41	1008.68	1037.04	992.303	467.544	855.957	937.543	898.904	717.365	941.799	775.557	934.21	766.479	1153.46	989.226	895.081	817.698	700.224
Igfbp2	ENSMUSG00000039323.18	638.489	287.538	922.248	382.882	788.75	655.797	835.106	591.525	988.37	863.403	822.907	270.775	1197.01	423.172	750.7	450.179	438.892	678.709	1200.47	848.343	826.086	386.552	923.874	447.388	697.959	503.664	941.821	649.51	1341.75	1030.15
Igfbp5	ENSMUSG00000026185.8	0.515712	0.0713191	0.376611	0.074515	3.48414	0.613033	2.24942	0.590266	0.562134	0.065214	0.707403	0.207809	0.419958	0.256748	2.97867	0.790108	1.49548	0.819798	0.608593	0.263509	0.365941	0.245668	0.652438	0.174248	4.14585	1.13397	2.86359	0.873203	0.785945	0.249136
1700027A15Rik	ENSMUSG00000101968.6	0.144701	0.0876673	0	0.0534309	0	0	0	0	0	0	0.0724632	0.0525914	0	0	0	0	0	0	0	0	0	0	0	0	0	0	0	0	0	0
Tnp1	ENSMUSG00000026182.6	0	0	0	0	0.24683	0	0	0	0	0	0	0	0	0	0	0	0	0	0	0	0.437338	0	0	0	0	0	0	0	0	0
Gm38106	ENSMUSG00000102266.1	0	0	0	0	0	0	0	0	0	0	0	0	0	0	0	0	0	0	0.0379596	0	0	0	0	0	0	0	0	0	0	0
Gm29185	ENSMUSG00000101112.1	0	0	0.313113	0	0	0	0	0.156146	0	0	0	0	0	0	0	0	0	0	0	0	0	0.168204	0	0	0.148479	0	0	0.398576	0	0
Gm29184	ENSMUSG00000100697.1	0	0	0	0	0	0	0	0	0	0	0	0	0	0	0	0	0	0	0	0	0	0	0	0	0	0	0	0	0	0
Pinc	ENSMUSG00000099877.6	0	0	0	0	0	0	0	0	0	0	0	0	0	0	0	0	0	0	0	0	0	0	0	0	0	0.0250727	0	0	0	0
Gm27315	ENSMUSG00000098697.1	0	0	0	0	0	0	0	0	0	0	0	0	0	0	0	0	0	0	0	0	0	0	0	0	0	0	0	0	0	0
D530049I02Rik	ENSMUSG00000101812.1	0	0	0	0	0	0	0	0	0	0	0	0	0	0	0	0	0	0	0	0	0	0	0	0	0	0	0	0	0	0
Gm9553	ENSMUSG00000100044.1	0	0	0	0	0	0	0	0	0	0.098312	0	0	0	0	0	0	0	0	0	0	0	0	0	0	0	0	0	0	0	0
C530043A13Rik	ENSMUSG00000100444.1	0.0169607	0	0	0	0.0271699	0	0.0482699	0.020295	0	0	0	0	0	0	0	0	0.0203823	0	0	0	0.0240701	0	0	0	0	0	0	0	0	0
Gm29186	ENSMUSG00000100429.1	0	0	0.122399	0	0	0	0	0	0	0	0	0	0	0	0	0	0	0	0	0	0	0	0	0	0	0	0	0	0	0
6030407O03Rik	ENSMUSG00000100301.6	0.66176	0.200465	0.165404	0	0.0441706	0.19666	0.156946	0.065988	0.0813263	0	0.911339	0.240516	0.111662	0.0287028	0.156537	0.0607262	0.0662717	0	0	0.0648091	0.352181	0.213251	0.249611	0.071426	0.219618	0.0265615	0.155644	0.21055	0.0371731	0
Gm29183	ENSMUSG00000101344.1	0.0852331	0.154916	0.306771	0	0.273075	0.202635	0	0	0	0	0.384147	0.278801	0.172581	0	0.193551	0.28157	0	0	0.121759	0.200334	0.24192	0.109865	0.110226	0	0.0969814	0.0821053	0.120279	0.130168	0.114907	0
Gm25329	ENSMUSG00000088666.1	0	0	0	0	0	0	0	0	0	0	0	0	0	0	0	0	0	0	0	0	0	0	0	0	0	0	0	0	0	0
Mir6351	ENSMUSG00000098504.1	2.04043	0	0	0	1.08954	1.61699	0	0	0	0	4.08722	0	0.68858	0	0	0	0	0	0	0	0	0.876699	0	0	0.773892	0	2.87941	0	0.916936	0
Tns1	ENSMUSG00000055322.16	7.58199	3.80939	3.00269	0.915097	1.55262	1.44866	0.459729	0.474668	0.934795	0.517397	12.1587	2.70216	3.65999	0.766269	1.03082	0.923175	0.319444	0.825353	1.35536	0.749746	10.7195	4.98145	3.93481	1.23414	1.50764	1.04002	0.634818	0.786936	0.83251	0.674014
Rufy4	ENSMUSG00000061815.11	1.64794	0.157643	0.381543	0.160132	0.138941	0.171835	0.0411403	0.0691896	0.170544	0.0420433	1.78081	0.0315232	0.351238	0.120382	0.262611	0.286526	0.104231	0.25369	0.206504	0.10193	1.5181	0.223598	0.486056	0.112337	0.361859	0.222802	0.203995	0.353225	0.0389767	0.107078
Cxcr2	ENSMUSG00000026180.8	0.110456	0	0.0530073	0	0.0707774	0	0	0	0.0977356	0.0321256	0	0.0240872	0	0.0229962	0.0501657	0.0243263	0	0	0.126233	0.0259619	0.0627023	0.0284755	0	0	0	0.0212806	0	0	0.148912	0
Cxcr1	ENSMUSG00000048480.5	0	0.123122	0.108361	0.0500265	0	0.0536826	0	0	0	0	0	0	0.0457206	0.0940206	0.051276	0	0	0	0	0	0	0	0	0.0584917	0	0	0	0	0	0
Mir1928	ENSMUSG00000087820.1	0	0	0	2.22655	0	0	0	0	0	0	0	0	1.01745	0	0	0	0	0	0	0	0	0	0	0	0	0	0	0	0	0
Gm25524	ENSMUSG00000094768.1	0	0	0	0	0	0	0	0	0	0	0	0	0	0	0	0	0	0	0	0	0	0	0	0	0	0	0	0	0	0
Arpc2	ENSMUSG00000006304.14	176.665	142.49	191.805	213.569	154.926	162.719	181.498	192.65	257.358	269	182.713	140.949	170.91	184.316	164.149	143.734	104.759	204.892	253.367	289.359	167.568	155.101	196.088	217.878	174.712	156.303	198.641	204.198	258.756	280.727
Gpbar1	ENSMUSG00000064272.3	0.125273	0.170768	0.150294	0.208157	0.301018	0.595652	0.0891309	0.22485	0.6466	0	0	0.204886	0.19024	0.326011	0.0711186	0.275895	0.150545	0.549623	0.357915	0.294444	0.0888915	0.807379	0.162007	0.405633	0.21381	0.965405	0.353565	0.286975	0.0844434	0.347979
Aamp	ENSMUSG00000006299.13	118.701	139.141	130.823	142.147	135.002	146.471	109.67	108.811	134.534	119.411	144.249	160.275	160.823	155.042	139.22	121.748	53.212	117.041	149.876	140.025	91.2198	156.419	148.623	166.402	136.281	153.567	122.746	111.01	135.194	129.092
Gm28364	ENSMUSG00000101503.1	0.201599	0	0.241866	0	0.322948	0	0.286873	0	0	0.29317	0	0	0	0	0	0	0	0.589665	0	0	0	0	0	0	0	0.582603	0	0	0	0
Pnkd	ENSMUSG00000026179.14	7.72038	8.12557	5.58014	6.01897	9.08972	6.76545	5.28503	4.33102	4.65307	5.36353	7.46549	6.18688	6.57149	5.9872	8.50232	6.25778	3.36813	8.47441	5.8829	6.22385	9.08976	8.68819	6.60429	6.11324	10.2226	6.31902	7.14596	6.76184	4.89118	6.19324
Gm37503	ENSMUSG00000103013.1	0	0.959119	0.253239	0.233823	0.338134	0	0	0	0.311283	0.306955	1.26845	0.230149	0	0.219725	0	0	0	0.617393	0	0.496124	0	0.272079	0	0	0.480347	0	0.29787	0	1.13827	0.390886
Tmbim1	ENSMUSG00000006301.17	11.4839	10.4991	4.78611	4.48987	5.53851	3.86325	6.13844	5.27637	16.6453	14.0624	13.4409	10.1204	6.46206	4.70641	5.21199	3.5202	3.51566	6.90774	18.9051	17.8217	10.9003	12.8623	5.52368	5.40118	4.84179	4.10423	8.51951	6.21431	17.8843	16.1049
Gm29358	ENSMUSG00000099931.1	0.433083	0.356093	0.494843	0.182761	0.330367	0.269663	0.469541	0.172741	0.304133	0.179943	0.247862	0.112431	0.18791	0.343485	0.234158	0.249805	0.0991335	0.0603211	0.500835	0.387782	0.146337	0.505075	0.293374	0.320531	0.328519	0.238394	0.261925	0.220468	0.27803	0.305526
Gm37931	ENSMUSG00000103403.1	0.187953	0.213509	0.0281867	0	0.150544	0.0558554	0.100296	0.112451	0.242532	0.102497	0.282369	0.153701	0.0713567	0.097826	0.0800271	0.0517423	0	0.0687189	0.167812	0.0552211	0.133368	0.181702	0	0.0608591	0.053465	0.11316	0.0994634	0.179401	0.0633473	0
Catip	ENSMUSG00000073650.8	1.52271	2.62923	3.3614	10.7617	2.92713	0.94123	0.866718	0.437293	0.359292	0.62002	0.594782	2.49042	3.02153	7.22797	3.59614	0.871919	0.512369	0.623536	0.739586	0.465271	1.03727	2.43382	3.50521	8.91439	4.05427	1.55484	1.4612	0.325567	0.574796	0.112793
Slc11a1	ENSMUSG00000026177.11	1.89008	7.08537	5.7344	5.41554	12.4605	2.13874	2.12062	0.456679	0.75044	0.158573	1.88393	3.80464	6.78934	5.35388	12.8969	1.34084	1.33225	0.691046	1.14233	0.0640744	1.67646	7.82427	5.73474	6.66147	13.0484	1.87324	2.76983	0.555101	0.735034	0
Ctdsp1	ENSMUSG00000026176.13	10.805	18.1336	12.4543	10.2689	16.3382	11.6436	18.4792	16.8924	23.4399	26.1685	16.8092	11.4949	15.0079	7.90483	11.2363	7.0277	9.17424	24.6924	36.4679	30.8553	15.1334	20.1494	14.3129	12.3728	16.6375	8.11276	19.3233	21.6214	30.8488	36.9515
Mir26b	ENSMUSG00000065468.1	3.16866	5.03932	0.950389	3.51009	5.07599	0.941656	3.38173	5.68739	4.67291	10.3679	1.1901	5.18242	3.20797	0.824616	1.79888	0.872314	0.951973	11.5852	2.26329	1.86193	2.24843	6.12658	5.12228	2.05203	2.70407	6.10477	7.82523	1.20979	2.13592	4.40092
Vil1	ENSMUSG00000026175.12	0.701595	1.48198	0.659732	1.78544	2.15669	2.09625	4.34422	2.81353	1.73375	1.07542	0.370336	1.26119	0.671903	2.191	2.26064	2.61006	2.09643	3.10591	1.76072	1.40392	0.242192	1.8087	0.662103	2.01389	2.54593	2.11888	4.14762	2.809	2.17291	1.05344
Usp37	ENSMUSG00000033364.13	40.646	44.4429	34.84	35.2181	32.1034	32.3385	33.325	33.8762	28.2816	25.6616	35.0737	40.0183	25.4074	30.6911	25.2933	28.1103	15.5687	30.6415	26.6755	30.693	26.6815	44.8809	36.9658	39.6979	31.957	25.2288	33.117	31.8956	29.4752	30.4164
Gm37733	ENSMUSG00000103227.1	0.954771	1.48744	1.4182	1.1332	0.837572	1.05388	1.26158	1.14247	1.27393	1.32233	0.819652	0.694022	0.575366	0.899226	0.387167	0.600783	0.573691	1.32983	1.13661	1.30907	1.58081	1.3479	0.970155	0.824413	0.775982	0.656953	1.1228	2.32606	0.919413	1.26292
Cnot9	ENSMUSG00000026174.9	105.031	112.819	120.034	144.5	137.044	148.115	116.126	125.469	126.681	128.528	117.789	101.395	117.666	130.31	134.581	124.941	56.2786	119.065	140.438	160.27	78.0751	115.195	130.277	160.244	158.657	148.036	119.782	122.776	126.366	146.235
Plcd4	ENSMUSG00000026173.15	0.45877	0.199774	0.710937	0.592904	1.05645	0.636236	0.938436	0.228733	0.944366	0.972933	0.459486	0.198004	0.580577	0.457665	1.67121	0.610434	0.379033	0.587071	0.832871	1.43774	0.149204	0.344955	0.444973	0.557062	1.42464	0.801007	1.13296	0.364913	0.592722	0.796475
Zfp142	ENSMUSG00000026135.17	5.11751	6.53682	5.89066	8.5461	7.66594	9.74869	6.67461	7.47174	5.51809	6.28646	7.0379	6.12945	6.36368	7.48145	5.84419	6.68006	3.71986	8.46418	7.30212	7.60307	5.45326	7.54424	6.44176	10.1996	7.79985	8.44278	7.02927	7.13624	6.48348	8.01635
Gm25035	ENSMUSG00000093155.1	5.24681	11.9205	6.29479	2.90608	11.2067	9.35541	7.46616	8.37104	9.02721	7.63004	5.255	3.8139	3.54127	2.73087	6.95023	4.81472	1.05088	5.11554	1.24922	5.13843	1.24102	5.63592	4.52357	3.39784	5.97003	5.05427	3.7021	8.01293	7.07351	3.23877
Bcs1l	ENSMUSG00000026172.12	22.3321	26.1293	17.8003	22.4585	19.4373	18.1479	15.8673	16.2833	17.169	18.9405	23.9513	22.7086	21.6139	21.2004	18.7295	15.7968	9.3395	21.1144	16.5436	20.9021	17.8736	33.8541	20.5779	28.0094	18.7694	16.0087	19.4636	19.6095	16.5651	21.0476
Rnf25	ENSMUSG00000026171.12	26.1495	30.3013	35.4838	39.3638	43.0766	51.7824	38.5723	41.7079	35.4218	43.1004	30.7511	26.9636	41.383	45.1535	41.2584	41.5439	21.2219	40.1843	41.0604	43.2849	18.3581	34.0646	37.2909	49.5836	37.6578	50.4987	45.3537	44.3675	35.8778	44.8802
Stk36	ENSMUSG00000033276.18	2.00841	1.83471	2.10837	2.6188	1.99408	1.77813	1.38432	0.763531	1.57349	1.44513	2.32585	1.49413	2.25572	2.15602	2.06661	1.02518	0.716531	1.89697	1.64376	2.64306	1.64781	2.56186	2.20504	2.42517	2.73754	1.71302	1.21045	1.35789	1.62177	2.09209
Ttll4	ENSMUSG00000033257.14	28.9443	24.8441	37.5077	49.722	41.1172	59.6192	43.1408	49.7044	40.1177	38.8974	37.3059	28.1582	37.4586	46.5478	40.1795	49.0345	25.0468	62.2949	47.615	49.0498	22.6979	29.5686	38.6706	56.5015	46.9516	53.9523	56.6151	59.0482	42.258	47.3047
Cyp27a1	ENSMUSG00000026170.6	1.36342	1.35168	0.223055	0.343256	1.93591	3.02041	2.16059	3.41121	6.12338	9.64318	0.744841	0.675726	0.407824	0.387072	2.04061	3.10508	1.82465	6.6163	5.7103	11.1797	1.09938	0.998541	0.0400731	0.481608	1.79815	3.10436	3.49823	4.82693	3.55086	7.80405
Prkag3	ENSMUSG00000006542.13	0.0182874	0.0332383	0.26328	0.0405158	0.0878854	0.0652152	0.104091	0.131295	0.296658	0.239345	0.0824215	0.099698	0.1296	0.0761459	0.0622916	0.0805504	0.109883	0.267447	0.235119	0.408339	0.0778585	0.165006	0.260148	0.0473716	0.0624242	0.0528489	0.129034	0.307213	0.172579	0.270924
Gm27507	ENSMUSG00000098351.1	0	0	0	0	0	0	0	0	0	0	0	0	0	0	0	0	0	0	0	0	0	0	0	0	0	0	0	0	0	0
Wnt6	ENSMUSG00000033227.7	1.59734	0.837479	5.38063	3.23267	3.34617	1.02242	10.4471	0.992438	27.7241	3.79703	3.41503	1.23926	8.14798	3.10171	3.52268	0.744173	2.76863	0.539092	16.1486	5.63165	1.22064	1.02948	5.16434	3.18289	3.25056	1.953	9.2333	0.469127	22.8598	5.00591
Gm29539	ENSMUSG00000099472.1	0.266494	0.161456	0.959166	0.885627	0	0	0	0	0	0	0.533819	0.096857	0.449666	0	0.302583	0	0.213503	0	0.253799	0.104396	0.252133	0.229006	1.37856	0.460217	0.303227	0.171143	0.376071	0	0	0
Wnt10a	ENSMUSG00000026167.14	0.163697	0.0991763	0.360054	0.57423	0.437053	0.324314	0.543525	0.130586	1.52892	0.198377	0.122964	0.148739	0.524805	0.255604	0.774438	0.120173	0.327868	0.159601	1.59797	0.577137	0.116157	0.14067	0.493964	0.459378	0.714	0.420507	0.885525	0.0833327	1.91264	0.656809
Gm16582	ENSMUSG00000089964.1	0	0	0	0	0	0	0	0	0	0	0	0.0380402	0	0	0.0792254	0	0	0	0	0	0	0	0.135356	0.0451871	0	0.0672157	0	0.0532811	0	0
Cdk5r2	ENSMUSG00000090071.4	0.457073	0.21862	2.88614	1.14589	4.58589	2.17331	0.890035	0.374215	0.248337	0.139934	0.36141	0.314759	3.92114	1.52756	3.41428	1.50995	0.549281	0.985093	0.309292	0.254443	0.682804	0.527147	3.29773	1.99411	5.28287	2.22467	1.35792	1.13891	0.35675	0.356392
Fev	ENSMUSG00000055197.4	0.0832828	0	0.0499586	0	0	0	0	0.0996553	0	0	0	0	0.0421579	0	0	0	0	0	0.0594865	0	0	0	0.053852	0	0	0	0	0	0	0.0771136
Cryba2	ENSMUSG00000006546.3	0	0.0512924	0.0677142	0.0625226	0.180829	0	0	0	0.083235	0	0.254381	0	0.571412	0	0	0.248606	0	0	0	0	0.0800992	0	0.364957	0	0.192662	0	0	0	0	0
Mir375	ENSMUSG00000065616.3	0	0	0	0	0	0	0	0	0	0	0	0	0	0	0	0	0	0	0	0	0	0	0	0	0	0	0	0	0	0
Cfap65	ENSMUSG00000047021.14	0.0086138	0.0234841	0	0	0.0275975	0	0.0122574	0	0.012703	0.0125264	0	0	0	0.0179333	0.00978029	0.00948531	0.0103515	0.0503897	0.0369156	0.10123	0.0366733	0.0333094	0.0222793	0	0.00980112	0.0165954	0.0243113	0.02631	0.0116127	0.0478544
Gm15841	ENSMUSG00000089653.1	0	0	0	0.144274	0.208636	0	0	0	0	0	0	0	0	0	0	0.143417	0	0	0	0.306119	0	0	0	0	0	0	0.183792	0	0	0
Ihh	ENSMUSG00000006538.12	0.331369	0.20076	0.318044	0.269188	0.495441	0.498942	0.408663	0.370078	0.456099	0.417633	0.663771	0.192697	0.313114	0.29895	0.200663	0.26759	0.132739	0.516925	0.504933	0.441352	0.407565	0.199328	0.314261	0.228901	0.427316	0.595856	0.529971	0.371115	0.565865	0.777283
Gm37744	ENSMUSG00000103145.1	0	0	0	0	0	0	0	0	0	0	0	0	0	0	0	0	0	0	0	0	0	0	0	0	0	0	0	0	0.0570923	0
Nhej1	ENSMUSG00000026162.7	9.57614	11.0561	19.2926	19.4146	21.901	24.27	18.0833	17.5124	19.5401	22.2463	14.0247	10.5727	20.6703	19.498	27.2166	17.8403	7.88912	15.5022	22.8859	29.6568	10.4277	12.3436	17.4469	21.0617	25.3557	25.3535	20.653	20.2354	22.4912	26.8792
Slc23a3	ENSMUSG00000026205.8	0.0310725	0.14119	0.111836	0.0344206	0.199104	0.184681	0.397943	0.0743621	0.274941	0.135559	0.0933629	0	0.031458	0.0323453	0.388084	0.136865	0.0373409	0.454426	0.710215	0.474718	0.0440971	0.120157	0.040184	0.0402451	0.070711	0.299322	0.745432	0.237269	0.460795	0.34525
Cnppd1	ENSMUSG00000033159.14	7.2771	3.33379	5.97809	5.4271	6.71881	8.13902	10.5593	16.0714	17.5514	19.0625	6.91146	2.18885	6.67782	5.06257	6.40383	7.7502	5.42802	21.5996	17.1554	23.3815	5.90139	3.09591	6.83031	5.95852	6.11835	6.94099	10.4379	17.1175	15.0945	22.4823
Retreg2	ENSMUSG00000049339.16	23.0584	14.6705	13.8724	14.5249	17.5159	22.6591	23.8661	28.6929	37.4483	39.5071	21.4528	8.91098	16.4343	13.2986	16.3408	17.0841	10.1181	28.6327	39.6113	49.1573	19.9784	16.4094	15.7375	17.2445	17.8318	23.856	21.3234	27.0883	27.2724	45.4032
Zfand2b	ENSMUSG00000026197.12	21.6974	16.9555	12.2633	10.6917	13.27	13.9123	12.4366	11.4582	16.3071	15.0304	19.5809	15.8271	17.2732	11.9458	12.9003	11.8417	6.62137	17.672	16.1764	15.7639	21.409	19.7391	12.0397	12.4025	13.3601	15.2641	15.8725	13.2313	13.5243	13.8626
Abcb6	ENSMUSG00000026198.15	1.35555	1.53123	2.97902	1.95069	0.974131	1.24993	1.27995	1.37949	1.49463	1.916	1.65584	1.32608	2.75756	1.96496	1.29459	0.837027	0.38061	1.70454	1.03157	2.11415	0.755118	1.37171	2.68691	2.08388	1.38383	1.00071	1.23357	1.6252	1.076	2.39297
Gm29253	ENSMUSG00000099519.1	0	0	0	0	0	0	0	0	0.0189829	0.0187189	0	0	0	0	0	0	0	0	0	0.0151275	0	0.0165921	0.0166467	0	0	0.0123998	0	0	0	0
Atg9a	ENSMUSG00000033124.16	2.61764	3.22845	3.43489	3.26216	3.57552	4.15345	2.84354	3.20216	5.51472	6.01584	3.17767	3.31284	3.86869	2.95599	2.90578	2.83101	1.67116	6.1525	6.16002	7.5259	3.03492	4.03689	3.9595	3.93525	3.52361	3.69231	3.31467	4.0155	5.71884	7.22793
Ankzf1	ENSMUSG00000026199.17	12.2045	15.8632	14.3908	13.0553	12.0199	10.5694	11.2922	11.2819	14.5608	11.7876	14.7548	12.7646	15.1134	12.4727	10.8687	9.44498	6.59365	18.4998	12.1219	16.3588	8.92027	16.9974	15.6308	14.8744	10.6981	8.93098	12.6583	14.6389	13.011	14.4286
Glb1l	ENSMUSG00000026200.13	2.45162	4.47669	1.61429	2.96842	2.0276	1.82989	1.20074	1.58277	1.69843	2.83558	2.55252	2.52393	1.6393	2.12473	1.64428	1.98394	0.959228	2.13458	2.00361	3.243	2.21702	4.05672	1.5189	2.37781	1.80348	1.61471	1.57697	1.98525	1.39893	2.66067
Gm27943	ENSMUSG00000099204.2	0	0	0	0	0	0	0	0	0	0	0	0	0	0	0	0	0	0	0	0	0	0	0	0	0	0	0	0	0	0
Stk16	ENSMUSG00000026201.12	22.1317	22.7133	25.0503	28.1155	26.7155	30.8435	22.4164	23.8968	25.737	26.6362	25.8158	23.8713	26.1482	27.3047	24.8242	23.977	10.549	20.9677	26.6768	27.1479	18.7817	24.2821	22.743	29.6495	27.4208	34.4415	26.1633	23.5573	24.3518	27.2403
Tuba4a	ENSMUSG00000026202.13	149.805	148.044	124.743	167.559	148.318	198.231	117.304	156.723	123.581	150.357	176.871	185.478	168.812	193.081	146.46	164.04	67.4715	199.609	128.651	174.535	161.192	193.567	142.488	201.733	136.028	218.723	144.007	179.075	98.3802	157.744
A630095N17Rik	ENSMUSG00000096094.2	0.899387	0.435917	0.863221	0.13284	0.0960505	0.285096	0	0	0.0884233	0	0.270237	0.326882	0.485623	0.374492	0	0.0660255	0.072055	0	0	0	0.85092	0.463721	0.775412	0.698931	0.272895	0.0577588	0	0.0915695	0	0
Gm50472	ENSMUSG00000118482.1	0.885975	1.8787	4.60605	0.327147	0	0.702112	0.840489	0.353383	0.435523	0	2.66207	1.61004	2.6909	2.15196	2.34723	0.325205	0	0.863808	0	0	0.419116	1.52269	2.29155	1.14751	1.0081	1.42244	0.833515	0	0	0
Dnajb2	ENSMUSG00000026203.16	5.54647	3.9028	6.65429	5.3366	5.15334	5.0673	5.25419	3.94418	8.38985	5.9226	7.42798	3.24841	7.50842	4.94886	5.28996	4.06594	3.02799	4.58882	9.21375	6.96524	5.80232	3.8198	7.60325	6.3833	6.00445	4.07589	5.88149	4.5015	7.90477	6.22143
Ptprn	ENSMUSG00000026204.15	0.110929	0.273628	0.646417	1.96612	2.79245	3.67332	2.25502	3.09087	4.30009	6.54482	0.142846	0.241903	0.770094	2.11151	2.50104	2.23365	2.15197	6.30383	6.40661	11.528	0.112448	0.306401	0.77877	2.11408	2.81289	2.71726	3.0861	3.84805	5.42652	8.65717
Gm28294	ENSMUSG00000101840.1	0	0	0.209283	0	0	0.207359	0	0	0	0	0	0	0	0	0.198064	0	0	0	0	0	0.495121	0.224853	0	0	0	0	0	0	0	0
Resp18	ENSMUSG00000033061.15	0	0	0.469669	0.0722767	0.41808	0.155118	0.649913	0.312292	0.192441	0.189765	0.196044	0	0.462389	0	0.296328	0	0.705678	1.14505	0	0.0766782	0	0	0.675029	0.169014	1.03936	0	0	0.199288	0.0879619	0.483305
Gm28902	ENSMUSG00000100556.1	0	0	0	0	0	0	0	0	0	0	0	0	0	0	0	0	0	0	0	0	0	0	0	0	0	0	0	0	0	0
Dnpep	ENSMUSG00000026209.15	61.8237	49.2645	34.0913	31.9992	32.6687	36.8945	37.397	35.6738	53.9907	45.8659	74.9551	51.9179	45.9973	36.4271	27.1835	28.9914	17.5646	46.3786	58.0188	49.1322	61.938	63.6834	38.819	40.6267	27.2057	38.2767	42.6031	44.5951	53.3146	46.836
Des	ENSMUSG00000026208.9	1.13001	2.11906	2.30255	4.86799	2.26993	3.11293	4.03273	4.6145	6.26903	8.60767	0.78146	1.369	2.43332	3.56623	2.95301	2.40967	2.9746	7.86954	5.61149	10.9823	0.814563	2.31202	1.80931	4.36752	2.87767	2.97189	5.11299	5.3142	4.64281	7.20786
Gm15179	ENSMUSG00000085653.7	0	0	0	0	0.124411	0.369277	0.110514	0.185862	0	0.338819	0	0	0	0.0808447	0.176361	0.342084	0	0.227161	0.221891	0.273813	0	0	0	0.201179	0	0.0748133	0.109597	0.593037	0.104702	0.143821
Speg	ENSMUSG00000026207.16	0.0105697	0.0528302	0.145829	0.24588	1.55774	1.97887	1.50405	2.29553	4.16183	4.56509	0.0396981	0.14982	0.256819	0.236557	1.39212	1.40251	1.14317	4.01904	3.54077	6.01206	0.0300003	0.102182	0.157194	0.266952	1.35299	1.65454	2.16278	3.2284	2.88553	5.17718
Gm15178	ENSMUSG00000086053.1	0	0	0	0	0	0	0	0	0	0	0	0	0	0	0	0	0	0.417263	0	0	0.202454	0	0	0	0	0	0	0	0	0
Gmppa	ENSMUSG00000033021.16	23.3069	24.9622	24.9601	21.5827	28.2385	24.6639	21.8836	17.6954	25.7888	24.6535	27.6655	20.232	28.5201	20.1643	23.3348	17.0584	11.8589	27.4659	29.9614	32.9413	21.7849	31.6369	25.8873	26.4364	27.7671	20.935	27.1374	25.5471	26.3802	29.8846
Asic4	ENSMUSG00000033007.15	0.0246916	0	0.0296234	0	0	0.0587024	0.0351359	0.0295458	0.0728268	0	0	0.053845	0	0.0257031	0	0.0815695	0	0	0	0	0	0	0.0319321	0	0	0.0237855	0	0	0	0
Gm37264	ENSMUSG00000102605.1	0	0.027916	0	0	0	0	0	0	0	0	0	0.0334934	0	0	0	0	0	0	0	0	0.0435941	0	0	0	0	0	0	0	0	0
Chpf	ENSMUSG00000032997.16	18.5797	6.31596	13.7222	11.2968	14.574	19.8649	18.86	21.9607	31.1598	28.9998	29.1198	12.2617	19.4467	12.3607	12.0349	14.3448	10.8492	27.0702	34.2751	33.6557	21.5353	8.80087	13.4593	14.1356	13.2726	20.9594	17.2496	24.028	31.6165	39.6455
Obsl1	ENSMUSG00000026211.17	6.09164	0.737163	6.56416	5.47947	3.66895	3.85693	8.09121	11.9901	29.601	29.2357	7.62244	1.45673	8.8402	5.19049	3.97297	3.6167	4.74975	20.1438	32.7184	35.3369	5.3947	1.18909	6.3661	5.97407	3.69187	3.88398	7.92307	14.6106	26.5029	36.022
Tmem198	ENSMUSG00000051703.14	0.295797	0.122188	0.322616	0.268093	0.129231	0.415547	0.382651	0.450478	0.75347	0.469259	0.888774	0.293201	0.435587	0.167953	0.213725	0.503392	0.323154	0.786535	0.768289	0.884861	0.763246	0.0346618	0.173879	0.348287	0.21418	0.362653	0.569213	0.739212	0.725053	0.697163
Inha	ENSMUSG00000032968.4	0.228251	0	0.328609	0.101138	0.146257	0	0.0649598	0.163874	0.269286	0.398314	0.548657	0.0995493	0.369732	0.285121	0.155497	0.150807	0.164578	0.667621	0.652134	1.23392	0.259141	0.117686	0.118073	0.295631	0.0519426	0.43975	0.322104	0.627453	0.676979	0.760836
Gm15181	ENSMUSG00000082745.1	0	0	0	0	0	0	0	0	0	0	0	0	0	0	0	0	0	0	0	0	0	0	0	0	0	0	0	1.16195	0	0
Stk11ip	ENSMUSG00000026213.15	8.79342	10.378	14.5868	16.8323	13.955	13.8953	12.4128	12.2618	14.5586	15.8055	13.0169	8.32228	16.8079	16.1104	10.9294	9.8122	5.12869	16.0837	16.6485	18.8494	7.68727	10.1407	15.4658	18.162	13.1939	12.1527	13.1371	12.9637	13.5462	19.454
Gm15183	ENSMUSG00000082059.1	0	0	0	0	0	0	0	0.231527	0	0	0	0	0	0	0	0	0	0	0	0	0	0	0	0	0	0	0	0	0	0
Slc4a3	ENSMUSG00000006576.16	0.281896	0.540828	0.667008	1.23174	1.71851	2.59697	1.5154	2.22065	3.0948	3.62114	0.282336	0.589117	0.840325	0.888483	1.42254	1.98322	1.16686	4.23717	3.41178	3.92945	0.322269	0.847846	0.779749	1.0142	1.54139	2.35345	2.49735	2.95379	3.30423	4.10373
Gm15180	ENSMUSG00000083244.1	0	0	0	0	0	0	0	0	0	0	0	0	0	0	0	0	0	0	0	0	0	0	0	0	0	0	0	0	0	0
Gm15182	ENSMUSG00000082528.1	0	0	0	0	0	0	0	0	0	0	0	0	0.0406739	0	0	0	0	0	0	0	0	0	0	0	0	0	0	0	0	0.0743989
Gm5257	ENSMUSG00000082012.1	0	0	0	0.0944171	0.136538	0	0	0.101989	0	0	0	0.0929337	0.172581	0	0.0967754	0	0	0	0.121759	0	0	0	0	0	0	0.0821053	0	0	0	0
Gm29065	ENSMUSG00000099996.1	0	0	0	0	0	0	0	0	0	0	0	0	0	0	0	0	0	0	0	0	0	0	0	0	0	0	0	0	0	0
Gm29068	ENSMUSG00000101763.1	0	0	0	0	0	0	0	0	0	0	0	0	0	0	0	0	0	0	0	0	0	0	0	0	0	0	0	0	0	0
Gm29069	ENSMUSG00000100827.1	0	0	0	0	0	0	0	0	0	0	0	0	0	0	0	0	0	0	0	0	0	0	0	0	0	0	0	0	0	0
Gm17751	ENSMUSG00000100553.6	0.0307743	0	0	0	0	0	0	0	0	0	0	0	0	0	0	0	0	0	0	0	0	0	0	0	0	0	0	0	0.0414884	0
Mir6343	ENSMUSG00000098611.1	0	0	0	0	0	0	0	0	0	0	0	0	0	0	0	0	0	0	0	0	0	0	0	0	0	0	0	0	0	0
Gm816	ENSMUSG00000100534.1	0	0	0	0	0	0	0	0	0	0	0	0	0	0	0	0	0	0	0	0	0	0	0	0	0	0	0	0	0	0
Gm38265	ENSMUSG00000102904.1	0.0178795	0.0162485	0	0	0	0	0	0	0	0	0	0	0	0	0	0	0	0	0	0	0.025374	0.0230465	0	0	0	0	0	0	0	0
Gm25974	ENSMUSG00000089326.1	0	0	0	0	0	0	0	0	0	0	0	0	0	0	0	0	0	0	0	0	0	0	0	0	0	0	0	0	0	0
Epha4	ENSMUSG00000026235.14	92.7495	73.2721	20.612	21.2174	5.10261	8.02991	6.26954	6.67259	7.49615	6.34636	113.694	66.0522	20.7623	18.5631	4.6798	5.44086	2.37107	3.22786	8.21685	9.28478	63.2745	80.1226	20.8669	23.3783	5.55542	5.99183	4.95514	3.20474	8.76884	10.0633
Mir6352	ENSMUSG00000099141.1	4.06327	0.527515	0	0	0	0	1.652	0.69458	0	0	3.48823	1.89873	0.587667	0.604244	0	0	0	0	0.829222	0	5.76645	4.4893	1.50136	1.50364	0	0	0	0	1.56512	3.22481
Gm28386	ENSMUSG00000101849.1	0.946829	0.463323	0.13107	0.121021	0.233347	0.129866	0.103641	0.217878	0.107409	0.158873	0.656519	0.23824	0.258078	0.227449	0.041348	0.040101	0.0875259	0.213032	0.156068	0.513565	0.775217	0.0938812	0.0941901	0.283	0	0	0.102781	0.11123	0.245475	0.202314
Gm28385	ENSMUSG00000101506.1	0	0	0	0	0	0	0	0	0	0	0	0	0	0	0	0	0	0	0	0	0	0	0	0	0	0	0	0	0	0
Gm26263	ENSMUSG00000065215.1	0	0	0	0	0	0	0	0	0	0	0	0	0	0	0	0	0	0	0	0	0	0	0	0	0	0	0	0	0	0
Gm28387	ENSMUSG00000102052.1	0	0	0.0945938	0.0873413	0	0	0	0	0	0	0	0.0859691	0	0	0	0	0	0	0	0.185321	0.111895	0	0	0.102121	0	0	0	0.240826	0	0
Pax3	ENSMUSG00000004872.15	0.0544158	0.0296711	0	0.0120558	0.0697363	0.103495	0.123893	0.156272	0.144447	0	0.0490506	0.0237329	0	0.011329	0.0370709	0.0599214	0.0130787	0.0318326	0.171018	0.0383701	0.0617801	0.042085	0.0140745	0	0.0742997	0.0314514	0.0307162	0.0498622	0.0733608	0.0403079
Gm2102	ENSMUSG00000118426.1	0	0	0	0	0	0	0	0	0	0	0	0	0	0	0	0	0	0	0	0	0	0	0	0	0	0	0	0	0	0
Sgpp2	ENSMUSG00000032908.9	0.235552	0.275225	0.0807427	0.130466	0.0539054	0.340003	0.167594	0.201328	0.223312	0.146805	0.328601	0.110071	0.0511015	0.0350287	0.0191036	0.129692	0.0808773	0.541337	0.0721062	0.217504	0.310409	0.412062	0.0870352	0.108959	0.13401	0.194492	0.189946	0.256953	0.249511	0.249261
Gm28410	ENSMUSG00000099561.1	0	0	0	0	0	0	0	0	0	0	0	0	0	0	0	0	0	0	0	0	0	0	0	0	0	0	0	0	0	0
Gm37884	ENSMUSG00000102945.1	0	0	0	0	0	0	0	0	0	0	0	0	0	0	0	0	0	0	0	0	0	0	0	0	0	0	0	0	0	0
Farsb	ENSMUSG00000026245.16	251.886	226.783	301.087	249.249	282.26	296.273	253.327	231.504	171.993	134.881	244.673	195.033	275.592	252.225	300.937	273.72	150.624	230.399	187.056	167.657	167.41	247.493	298.993	286.532	253.62	276.461	294.637	250.017	197.872	162.386
Gm28995	ENSMUSG00000101798.1	0	0	0	0	0	0	0	0	0	0	0	0	0	0	0	0	0	0	0	0	0	0	0	0	0	0	0	0	0	0
4833412K13Rik	ENSMUSG00000104018.1	1.82107	2.02731	2.84024	3.12681	2.99016	2.32708	1.6196	1.85221	0.872814	1.72136	1.70992	1.63812	2.02803	1.99045	2.63629	1.50399	1.03951	1.99745	1.10563	1.28409	1.03376	1.58446	2.94384	2.47658	1.76127	1.66653	2.12014	1.52963	1.5958	1.77048
BC035947	ENSMUSG00000090486.2	0	0.0924347	0.0488115	0.0225346	0.2607	0.435267	0.376316	0.559861	0.269998	0.32541	0	0	0.020595	0.0635278	0.346462	0.313611	0.244464	0.59501	0.319664	0.406417	0.0577392	0.104886	0.0789233	0	0.416639	0.548691	0.459314	0.807748	0.301675	0.75343
Mogat1	ENSMUSG00000012187.13	0	0.0785517	0	0	0.276931	0.359618	0.307496	0.775718	0.701087	1.75977	0	0	0	0.0899773	0.245355	0.5235	0.311622	1.01129	0.80261	1.0666	0	0	0	0.111953	0.0983509	0.457956	0.304944	0.792035	0.23306	0.560236
5730419F03Rik	ENSMUSG00000099364.1	1.83463	7.98535	5.17444	1.81839	4.69201	1.33911	3.57248	1.9257	2.84797	1.68503	3.14308	2.80756	4.30132	2.44586	3.50834	1.38228	1.27643	1.03558	2.57487	1.96695	2.05551	5.55941	5.11983	2.58465	3.47919	0.992171	3.72452	1.27803	2.51675	2.14576
Gm29611	ENSMUSG00000100562.1	0.532812	0.665786	0.159808	0.147556	0	0	0	0.0796946	0	0.0968534	0.200116	0.290475	0.202283	0	0.151241	0.22002	0	0	0.0951432	0	0.0945187	0.686791	0	0.0862622	0.378909	0.0641574	0	0	0	0
Acsl3	ENSMUSG00000032883.15	154.125	121.429	54.937	33.3487	47.4337	40.1949	81.9393	98.8233	131.184	90.9519	108.588	83.2752	40.2727	34.8612	38.9018	45.4716	36.9024	78.5171	116.302	107.247	90.7333	123.208	51.244	41.4738	33.5862	34.3744	68.5667	75.2186	121.779	92.8111
Utp14b	ENSMUSG00000079470.8	50.5335	44.2025	44.6153	30.1699	44.4297	42.9545	72.2704	81.1484	81.4671	60.3656	65.0503	50.4908	35.6249	29.3459	37.6438	43.2192	30.7064	48.6279	92.0936	79.8326	38.8008	45.3124	47.548	33.5261	40.0487	31.456	60.6578	47.4189	98.4961	84.6981
Gm6159	ENSMUSG00000099377.1	0.0781138	0.0709882	0.328006	0.0865307	0.0625665	0.185709	0.0555776	0.0467351	0.172795	0	0.35206	0.0851713	0.118624	0	0.044346	0.0430085	0	0.228478	0	0.0459001	0.0554283	0.0503441	0.101019	0	0.0888809	0.0376236	0.0551164	0.0596476	0.157964	0.144655
Gm29536	ENSMUSG00000099706.1	0.0205099	0	0	0	0	0	0	0	0	0	0	0	0	0	0	0	0	0	0	0	0	0	0.0265241	0	0	0	0	0	0	0
Kcne4	ENSMUSG00000047330.8	0.0253422	0.0230304	0	0	0	0	0	0	0	0.0368531	0	0	0	0	0	0	0	0	0	0	0	0	0	0	0	0	0	0	0	0
Gm29187	ENSMUSG00000101324.1	0	0	0	0	0	0.116169	0	0	0	0	0	0	0	0	0	0	0	0	0	0.11485	0	0	0	0	0	0	0	0	0	0
Gm5830	ENSMUSG00000072978.3	0.303991	0.276261	0.182355	0.168374	0.486974	0.180679	0.432577	0.363753	0	0.442071	0.456698	0.331457	0.461644	0.316444	0	0.167374	0	1.77831	0.434265	0.357254	0	0.195921	0.196566	0.196865	0.172947	0.292836	0.428987	0	0.409827	0.562946
Scg2	ENSMUSG00000050711.7	0	0	0.0321205	0.0296579	0.171554	0.0318254	0.380977	0.640726	0.315863	0.155736	0.0402221	0	0	0	0	0	0.0643481	0.469857	0.191232	0.409031	0	0	0	0.0693528	0.121853	0.0257905	0.264471	0.286214	0.108282	0.594955
Gm19027	ENSMUSG00000099562.1	0	0	0	0	0	0	0	0	0	0	0	0	0	0	0	0	0	0	0	0	0	0	0	0	0	0	0	0	0	0
Gm24160	ENSMUSG00000077782.1	0	0	0	0	0	0	0	0	0	0	0	0	0	0	0	0	0	0	0	0	0	0	0	0	0	0	0	0	0	0
Ap1s3	ENSMUSG00000054702.14	1.2166	1.42455	8.14006	6.37561	4.04774	4.9504	7.59068	11.5342	7.1076	14.0516	1.01932	1.32652	5.0452	6.1617	3.55964	5.17842	3.45826	14.0971	6.45053	10.9432	1.72656	1.56819	9.62163	7.54537	4.28599	5.02588	8.15501	13.1131	7.82231	15.9873
Gm37886	ENSMUSG00000102235.1	0	0	0.0533927	0.246495	0	0	0.0633283	0.426021	0.131262	0	0	0.0485245	0.0450558	0	0.101061	0	0.160445	0.520683	0.254302	0.0523013	0	0	0.517983	0.230565	0.101276	0.128612	0.251211	0.271864	0.0599978	0.329657
Wdfy1	ENSMUSG00000073643.11	52.213	41.263	30.4306	25.3154	30.6736	26.3019	28.857	30.8476	35.9516	46.0466	47.1024	30.8698	24.5233	24.1996	27.0436	25.8736	13.6817	33.0878	28.3469	47.6523	38.3088	42.2996	31.8895	28.1742	31.2106	27.4829	28.6614	30.3838	30.9491	42.2433
Gm10555	ENSMUSG00000104497.1	0	0	0	0	0	0	0	0	0.0554435	0.109345	0	0	0	0	0	0	0	0.109966	0	0	0	0	0	0	0	0	0.0530545	0	0	0
Mrpl44	ENSMUSG00000026248.9	73.7644	64.3928	87.5642	76.3136	88.8375	96.935	80.4293	87.0405	77.0114	68.1977	89.2215	56.3583	84.5483	78.0225	87.753	80.3256	36.9642	75.1135	81.5038	78.7468	53.8824	71.6941	80.5637	84.7709	77.9668	84.117	82.883	82.1284	78.8498	77.5157
Serpine2	ENSMUSG00000026249.10	1.29192	3.25638	5.13729	11.197	10.5431	24.301	12.8456	18.016	22.9586	30.8278	1.48924	2.91473	3.53721	8.91484	11.2368	18.181	6.61051	15.3528	22.1351	36.4482	1.51058	4.43026	4.36077	9.11365	11.649	22.3542	16.8324	19.0849	22.6969	35.1643
Gm5529	ENSMUSG00000067106.6	0.151143	0.137355	0.453328	0.418572	0.605301	0.449163	0.107537	0	0.111447	0.109898	0.681203	0.247197	0.841597	0.236001	0.943858	0.332869	0.0908168	0.221042	0.215914	0.266437	0.321745	0.097411	0.293194	0.29364	0.773892	0.363991	0.533225	0.577063	0.611291	0.279894
Gm28071	ENSMUSG00000100397.1	0.563465	0.128016	0.338005	0.62418	0.902633	0.837246	0	0.168559	0.415478	0.204851	0.423258	0.307187	0.855683	0.43991	0.959655	0.620474	0	1.23608	1.40864	0.496643	0.799652	0.544727	0.728693	0.54735	0.480849	0.949879	0.397576	0.215131	0.759638	0.260863
Gm28058	ENSMUSG00000099753.1	0	0	0	0	0	0	0	0	0	0	0	0	0	0	0	0	0	0	0	0	0	0	0	0	0	0	0	0	0	0
Gm23934	ENSMUSG00000096297.1	0	0.571886	0	0.697098	0	0	0.895474	0	0.928031	0	0	1.37229	0	0.655069	0.71451	1.38592	0	1.84064	1.79794	0	4.46534	0	0.81382	0.815057	0.716031	0.606198	1.77609	0	0.84838	0
Gm38339	ENSMUSG00000102518.1	0	0	0	0	0	0	0	0	0	0	0	0	0	0	0	0	0	0	0	0	0.104492	0	0	0	0	0	0	0	0.0992637	0
9830004L10Rik	ENSMUSG00000099552.1	0.606094	0	0	0	0	0	0	0	0.0425629	0	0.390239	0.0314692	0.0292196	0	0	0	0.034684	0	0	0	0.245757	0	0	0	0.0328398	0	0	0	0	0
Fam124b	ENSMUSG00000043230.2	0.140405	0.0729125	0.0481281	0.0444382	0	0.0476859	0.0285421	0	0.0295798	0	0.210936	0.10935	0.0406133	0	0.0455481	0	0.0482084	0.0586679	0	0	0.227723	0.0258544	0	0	0.0228226	0	0	0.122529	0	0
2310015K22Rik	ENSMUSG00000101257.1	0.230438	0	0	0	0.0738294	0	0	0	0	0	0	0	0	0	0.0523289	0	0	0	0	0	0	0	0	0	0	0.0887928	0	0	0	0
Gm37932	ENSMUSG00000103404.1	0.346191	0.0524351	0.0692229	0.383494	0	0.0685868	0.164209	0.138083	0.510537	0.167813	0.260048	0.251646	0.233657	0.240248	0.196536	0	0.138676	0.168765	0.329699	0.0678079	0.409419	0.669356	0.29847	0.224193	0.131303	0.0555811	0.162846	0.264351	0.311145	0.106849
Cul3	ENSMUSG00000004364.14	111.606	108.005	130.45	123.678	115.324	118.69	129.498	127.743	116.07	101.375	102.217	109.245	74.8842	102.844	104.52	125.683	61.3899	98.2518	90.1298	112.827	93.2248	109.431	128.518	130.933	126.408	109.095	117.426	116.296	120.713	114.329
Gm37902	ENSMUSG00000103076.1	2.4005	2.58147	3.31196	3.58987	1.98681	1.7121	2.90351	2.82454	3.48108	3.31632	1.68297	2.92275	0.972113	1.99907	0.635969	2.37904	1.3943	1.75533	1.31454	2.8211	3.23638	2.73324	4.96706	3.42004	2.959	2.42803	3.78276	2.62733	3.66774	3.25994
Gm37262	ENSMUSG00000103525.1	1.4815	1.51465	1.24418	1.18982	1.06797	0.616375	1.3703	0.930691	0.710061	1.2388	0.3895	1.53458	0.412466	1.00242	0.714903	0.85648	0.222546	0.324997	0.529096	0.652903	1.83968	1.00256	1.14955	1.1513	1.39071	0.784923	0.940799	0.905017	1.2483	1.16599
Gm29125	ENSMUSG00000101722.1	0	0	0.0250879	0.0231644	0.0334983	0.0497148	0	0.0250221	0.0308383	0.0304096	0	0.045601	0	0	0	0	0	0	0.0298726	0	0	0	0	0	0	0	0	0	0.056383	0
Gm6189	ENSMUSG00000090637.2	0.0970232	0.0293909	0.0388007	0.214955	0.155425	0.807328	1.01246	0.270893	0.190777	0	0	0.035263	0	0.134663	0.220324	0.569811	0.427519	0.283787	0.323404	0.0760152	0.0458974	0.16675	0	0.0418881	0.294391	0.467314	0.730226	0.246956	0.436007	0.119782
1700016L21Rik	ENSMUSG00000101483.1	0	0	0	0.0770553	0	0	0.0989832	0	0	0	0	0	0	0	0	0	0	0	0	0.0817478	0	0	0	0	0	0	0	0	0	0
Gm45261	ENSMUSG00000110100.1	0	0	0	0	0	0	0	0	0	0	0	0	0	0	0	0	0	0	0	0	0	0	0	0	0	0	0	0	0	0
Dock10	ENSMUSG00000038608.15	0.0258027	0.318236	0.0840247	0.489995	0.124003	0.254139	0.0524529	0.0529291	0.070668	0.0589646	0.0221511	0.0884211	0.0821003	0.514172	0.15067	0.133949	0.0398675	0.0215633	0.0315946	0.0779752	0.0104624	0.199557	0.114408	0.520393	0.146797	0.163339	0.0520177	0.101329	0.079511	0.12287
Gm37645	ENSMUSG00000103192.1	0	0	0	0	0	0	0	0	0	0	0	0	0	0	0	0	0	0	0	0	0.0268724	0	0	0.0245251	0	0.0182405	0	0.028918	0	0
Gm38062	ENSMUSG00000104488.1	0	0.0329697	0	0.120565	0	0.0431254	0	0	0.0535018	0	0	0.0395569	0	0.0377653	0	0	0.0435979	0	0	0	0	0	0	0.0939775	0	0.0349478	0	0	0	0
A630081D01Rik	ENSMUSG00000102721.1	0	0.10015	0	0.0406926	0	0.131	0	0.043956	0	0	0	0	0	0.0382391	0	0	0	0	0	0.0863414	0	0.189401	0.0475061	0	0.0835956	0	0	0	0	0
Gm29124	ENSMUSG00000099949.1	0	0	0	0	0	0	0.211982	0	0	0	0	0	0	0	0	0	0	0	0	0	0	0	0	0	0	0	0	0.227506	0	0
Gm28066	ENSMUSG00000099918.1	0	0	0	0	0	0	0	0	0	0	0	0	0	0	0	0	0	0	0	0	0	0	0	0	0	0	0	0	0	0
Nyap2	ENSMUSG00000054976.14	0.0215331	0.107629	0.109795	0.101377	0.155226	0.223971	0.153207	0.0837405	0.111144	0.046971	0.016175	0.0586965	0.0490506	0.16251	0.152807	0.189694	0.0711621	0.141712	0.0999733	0.0695915	0.0534785	0.0832682	0.11139	0.181283	0.19601	0.140015	0.243097	0.197312	0.224982	0.109659
Gm37210	ENSMUSG00000104029.1	0	0	0	0	0	0	0	0	0	0	0	0	0	0	0	0	0	0	0	0	0	0	0	0	0	0	0	0	0	0
Gm6198	ENSMUSG00000101986.1	0	0	0	0	0	0	0	0	0	0	0	0	0	0	0	0	0	0	0	0	0	0	0.0297299	0	0	0	0	0	0	0
Gm5530	ENSMUSG00000087008.4	1.02539	0.931855	1.47624	0.757254	1.09507	0.487558	0.778199	0.981579	1.41136	1.29233	1.23239	0.968964	0.83049	0.853917	0.698551	0.526931	0.08215	0.999737	0.585927	1.28539	0.679095	0.969264	0.972453	0.796853	0.855603	0.592658	1.06114	0.835188	0.645113	0.88614
Gm7516	ENSMUSG00000100561.1	0.0953741	0.173348	0.228847	0.105651	0.763914	0.906977	0.135716	0.114124	0.421952	0.27739	0.573137	0	0.289672	0	0.10829	0.105024	0.114614	0.278964	0.272492	0.672509	0.812111	0.491746	0.246682	0.370585	0.434081	0.0918742	0.26918	0	0.128579	0.353237
Gm37114	ENSMUSG00000103571.1	0	0	0	0	0	0	0	0	0	0	0	0	0	0	0	0	0	0	0	0	0	0	0	0	0	0	0	0	0	0
Mir6344	ENSMUSG00000098797.1	0	0	0	0	0	0	0	0	0	0	0	0	0	0	0	0	0	0	0	0	0	0	0	0	0	0	0	0	0	0
Irs1	ENSMUSG00000055980.2	0.250367	0.281065	0.273871	0.49759	1.29758	2.05704	4.53721	10.0626	15.8006	29.2771	0.165943	0.208755	0.171467	0.314281	0.844456	2.01909	2.55744	12.2985	19.6293	35.3082	0.209008	0.322722	0.266645	0.314738	1.29033	2.39052	5.42441	9.46905	18.5445	41.5097
Gm9747	ENSMUSG00000022591.5	0	0	0	0	0	0	0.0339531	0	0	0	0	0	0	0	0	0	0	0	0	0	0	0	0	0	0	0	0	0	0	0
Rhbdd1	ENSMUSG00000026142.15	6.82427	12.4474	3.595	3.80122	5.94603	7.16989	4.77291	5.40149	6.82808	7.60466	3.49975	4.06822	3.25874	3.22992	4.81807	6.19486	3.18281	7.0682	6.79376	8.55387	4.26624	9.95518	3.55015	3.59311	4.75134	5.8848	6.65663	7.04151	7.41486	8.44888
Gm19552	ENSMUSG00000104493.1	0.21391	0.691189	0.142575	0.157973	0.228446	0.423795	0.372034	0.199082	0.245357	0.587582	0.178536	0.155491	0.120313	0.222672	0.107946	0.0785175	0.2285	0.347597	0.135813	0.279322	0.168652	0.796549	0.215161	0.15392	0.216351	0.160269	0.268325	0.254087	0.192256	0.440143
Gm28940	ENSMUSG00000100786.1	0	0.0727608	0	0.0886914	0	0	0.170896	0.0479021	0.177109	0	0	0	0	0.041672	0	0.0881649	0.048108	0	0.0571877	0	0.0568123	0	0	0	0	0	0.0564927	0.183411	0.107939	0
Gm22112	ENSMUSG00000096779.1	0	0	0	0	0	0	0	0	0	0	0	0	0	0	0	0	0	0	0	0	0	0	0	0	0	0	0	0	0	0
Col4a4	ENSMUSG00000067158.9	0.0126902	0	0	0.0140576	0	0.0377124	0.009029	0.0531473	0.0374291	0.0276815	0	0	0	0.00660501	0	0	0	0.018559	0.00906424	0.0521978	0	0	0.00820569	0	0	0	0.0268622	0.0290706	0.0256625	0.0117502
Col4a3	ENSMUSG00000079465.8	0	0.00613944	0	0	0	0.0160612	0.0096133	0.00808381	0.0199256	0.0589458	0	0	0	0	0	0.0223177	0	0.0395201	0.0289525	0.0635151	0.019175	0	0.00873671	0	0	0	0	0.0412692	0.0364309	0.0750633
n-R5s213	ENSMUSG00000065055.1	0	0.624406	0	0	0	0	0	0	0	0	0	0	0	0	0	0	0	0	0	0	0	0	0	0	0	0	0	0	0	0
C430014B12Rik	ENSMUSG00000097564.2	0.0620162	0.056359	0	0.0515239	0.0745093	0.0921492	0.110311	0.166968	0.0228642	0.180371	0.0465847	0.0338096	0.0313928	0.0322783	0.105622	0.119509	0.130422	0.0453484	0.155038	0.182206	0.0660085	0	0.120302	0.0602425	0.0705644	0.0149351	0.153153	0.0710333	0.146313	0.114845
Mff	ENSMUSG00000026150.14	22.1042	21.5993	17.4615	16.245	17.3123	19.2534	23.5685	24.4431	27.9467	27.2872	21.5236	17.1561	14.6022	14.9351	21.2346	20.6246	12.44	25.6757	25.297	31.2732	20.5474	21.536	17.6264	17.6264	19.6309	19.9635	25.5934	28.0136	27.26	29.4447
Gm28941	ENSMUSG00000101450.1	2.11867	3.36946	1.19149	1.68688	1.27274	1.41665	1.319	1.98061	1.95279	2.1182	1.59148	1.22724	1.07248	0.758127	1.05244	1.74977	0.636521	1.93656	2.36455	3.03455	1.40942	2.90164	1.62684	1.11479	1.20535	1.46692	3.08327	2.83118	4.3737	3.31042
Tm4sf20	ENSMUSG00000026149.2	0	0	0	0.0989251	0	0	0	0	0	0	0	0	0	0	0	0	0	0	0	0.0524747	0	0	0	0	0	0	0	0	0	0
Gm47791	ENSMUSG00000114299.1	0	0	0	0.177594	0	0	0	0	0	0	0	0	0	0.166886	0	0	0	0	0	0	0.22752	0	0	0	0	0.308872	0	0	0	0
Gm19257	ENSMUSG00000099771.1	0	0	0	0	0	0	0	0	0	0	0	0	0	0	0	0	0	0	0	0	0	0	0	0	0	0	0	0	0	0
Gm36999	ENSMUSG00000102280.1	0	0	0	0	0	0	0	0	0	0	0	0	0	0	0	0	0	0	0	0	0.091356	0	0	0	0	0	0	0	0	0
Gm28942	ENSMUSG00000100170.1	0.922385	1.00589	0.442647	0	0	0	0	0	0	0	0.554294	0.402288	0.560296	0	0.418918	0	0	0	0	0	0.523607	1.18895	0.477144	0	0	0	0	0	0	0
Gm17764	ENSMUSG00000100744.1	0	0	0	0.190766	0	0	0	0	0	0	0	0	0	0	0	0	0	0	0	0	0	0	0	0.223046	0	0	0	0	0	0
Gm22396	ENSMUSG00000093782.1	0	0	0	0	0	0	0	0	0	0	0	0	0	0	0	0	0	0	0	0	0	0	0	0	0	0	0	0	0	0
Agfg1	ENSMUSG00000026159.13	52.0185	52.0831	48.9959	36.8855	37.0656	43.0181	42.9594	47.4932	46.7835	39.289	45.1618	46.1137	38.825	31.7271	26.1529	32.7487	21.7447	47.9216	45.3643	43.2186	41.7042	56.7613	52.9286	42.4405	33.2268	36.3231	47.4877	51.5635	55.9667	44.1868
A030005L19Rik	ENSMUSG00000113880.1	0.250623	0.0759203	0.300681	0.0925428	0	0	0.118878	0	0	0	0.125507	0	0.253732	0.173926	0	0.0919934	0	0	0	0	0.829911	0.323052	0.324114	0	0.0950562	0.0804754	0.235783	0	0	0.154705
A030014E15Rik	ENSMUSG00000113973.1	0.0845906	0.0768741	0	0	0	0.100554	0	0	0	0	0.127084	0	0	0	0	0	0	0	0	0	0.240096	0	0.109395	0	0	0	0.119373	0	0	0
Gm6217	ENSMUSG00000113846.1	0	0	0	0	0	0	0	0	0	0	0	0	0	0	0	0	0	0	0	0	0	0	0	0	0	0	0	0	0	0
A030003K21Rik	ENSMUSG00000113084.1	0	0	0	0	0	0	0	0	0.119638	0	0	0	0	0	0	0	0	0	0	0	0	0	0	0	0	0	0	0	0	0
Gm7544	ENSMUSG00000113925.1	0	0	0	0	0	0	0	0	0	0	0	0	0	0	0	0	0	0	0	0	0.115409	0	0	0	0	0	0	0	0	0
Gm47955	ENSMUSG00000114011.1	0	0	0	0	0	0	0	0	0	0	0	0	0	0	0	0	0	0	0	0	0	0.135827	0	0	0	0.101507	0	0	0	0
Gm47959	ENSMUSG00000113097.1	0	0.0655861	0	0	0	0	0	0	0	0	0	0	0	0	0.0819427	0	0	0	0	0	0.102421	0	0	0	0	0	0	0	0	0
Gm7553	ENSMUSG00000101784.1	0.42497	0.643672	2.49261	2.66765	1.58847	1.45937	1.74699	1.29954	2.29795	1.854	0.638449	0.61782	1.48194	2.11358	2.4126	1.81987	1.19164	1.93357	1.41654	1.05435	0.268046	0.669513	0.977041	2.38516	1.98792	1.6375	0.466441	1.22591	1.46414	1.31163
Slc19a3	ENSMUSG00000038496.16	0.0878749	1.37756	0.210853	0.389374	0.985387	2.03693	1.40676	2.76019	3.013	7.31596	0.165022	0.646746	0.133447	0.434504	0.897974	2.56429	0.897619	3.02009	3.54631	5.88648	0.124709	1.44419	0.0852321	0.341446	1.07486	1.79882	1.76711	2.5834	2.48784	4.10896
Gm7539	ENSMUSG00000100432.1	0	0	0	0	0	0	0	0	0	0	0	0	0	0	0	0	0	0	0	0	0	0	0	0	0	0	0	0	0	0
Krtap28-10	ENSMUSG00000100190.1	0	0	0	0	0	0	0	0	0	0	0	0	0	0	0	0	0	0	0	0.0826874	0	0	0	0	0	0	0	0	0	0
Gm47969	ENSMUSG00000113267.1	0	0.0602875	0	0	0	0	0.188799	0	0	0	0	0	0	0	0	0.0730509	0.159444	0	0	0	0	0.0855105	0	0.0859223	0.0754831	0.0639046	0.187233	0	0	0
A030005K14Rik	ENSMUSG00000104423.1	0	0	0	0	0	0	0	0	0	0	0	0	0	0	0	0	0	0	0	0	0	0	0	0	0	0	0	0	0	0
Krtap28-13	ENSMUSG00000101315.1	0	0	0	0	0	0	0	0	0	0	0	0	0	0	0	0	0	0	0	0	0	0	0	0	0	0	0	0	0	0
Gm29518	ENSMUSG00000099691.1	0	0	0	0	0	0	0	0	0	0	0	0	0	0	0	0	0	0	0	0	0	0	0	0	0	0	0	0	0	0
Ccl20	ENSMUSG00000026166.14	0	0	4.66166	1.7322	0	0.281635	0.606855	1.53091	1.60724	5.03031	0	0.0516662	2.8304	1.23315	0.107604	0.104358	0.227777	1.10879	1.08307	3.06281	0	0	3.55423	1.65707	0.107833	0.182585	0.401213	1.15786	2.172	4.47525
Gm29519	ENSMUSG00000101173.1	0	0	0	0	0	0.603322	0	0	0	0	0	0	0	0	0	0	0	0	0	0.397648	0	0.218073	0.218791	0	0	0	0	0	0	0
Daw1	ENSMUSG00000053161.16	0.0314645	0.0285943	0.0377491	0	0	0.0374022	0	0.0753003	0.0464016	0.274539	0	0	0	0	0	0	0	0	0.0449485	0.14791	0	0	0	0	0	0	0.0444022	0	0	0
Gm6244	ENSMUSG00000101896.1	0	0	0	0.0886914	0	0	0	0	0	0	0	0	0	0	0	0	0	0	0	0	0	0	0	0	0.0911003	0	0	0	0	0
n-R5s214	ENSMUSG00000084443.1	0	0	0	0	0	0	0	0	0	0	0	0	0	0	0	0	0	0	0	0	0	0	0	0	0	0	0	0	0	0
Sphkap	ENSMUSG00000026163.17	0.0490876	0	0.151437	0.0388406	1.51653	0.758562	0.967936	0.620941	0.827322	0.183559	0.0948165	0.0152922	0.106492	0.109496	0.469767	0.571428	0.294951	0.615335	1.04184	0.313165	0.0298558	0	0.163239	0.045413	0.502683	0.695783	0.870841	0.63186	0.860308	0.454514
Gm6374	ENSMUSG00000079140.3	0.256348	0.388273	0.6151	1.23054	0.410652	0.304724	0.972748	0.613487	0.756086	0.994099	0.385122	0.838526	0.692075	0.444748	1.26127	0.470474	0.102687	0.999737	0.976545	0.90379	0.242534	0.220287	0.884048	0.996066	0.583365	0.576196	0.844092	1.43548	0.115199	1.10768
Gm37517	ENSMUSG00000104374.1	0	0	0	0	0	0.0620952	0	0	0	0	0	0	0	0	0	0.0575226	0	0	0	0.12278	0	0	0	0	0.118876	0.0503205	0	0	0.211272	0
Gm37989	ENSMUSG00000104219.1	0	0	0	0	0	0	0	0	0	0	0	0	0	0	0	0	0	0	0	0	0	0	0	0	0	0	0	0	0	0
4933436I20Rik	ENSMUSG00000100580.6	0.0313766	0	0.112931	0.173787	0.100526	0	0.089297	0.112635	0.0462718	0.182514	0.0942765	0.0342114	0.285892	0	0.178128	0	0.226238	0.0917746	0.0448228	0.0737482	0.267172	0.0404442	0.162309	0.0406389	0.107104	0.151126	0.132834	0.143755	0.0423004	0.116209
Gm25754	ENSMUSG00000094946.1	0	0	0	0	0.891444	0	0	0	0	0	0	0	0	0	0	0	0	1.62767	0	0	0	0	0	0	0	0	0	0	0	0
Gm24555	ENSMUSG00000077736.1	0	0	0	0	0	0	0	0	0	0	0	0	0	0	0	0	0	0	0	0	0	0	0	0	0	0	0	0	0	0
Pid1	ENSMUSG00000045658.16	2.80971	1.5575	3.48953	3.29501	7.43121	6.6015	11.6428	10.0172	18.1903	21.8915	3.71361	1.68002	2.90296	2.68464	7.64338	5.68893	5.90149	8.36283	17.55	26.9002	2.56085	1.70995	4.08115	3.32965	7.95967	7.32608	13.5694	9.51314	17.4844	22.6894
Gm37058	ENSMUSG00000102750.1	0.122872	0.0372213	0.196553	0.181483	0.328056	0.0486866	0.233128	0.392074	0.604011	0.952981	0.061532	0.0893159	0	0.0852705	0.139512	0.0451014	0.0984401	0.479193	0.409567	0.722006	0	0	0.21187	0	0.699045	0.157818	0.462388	0.250201	1.38042	1.66864
Gm18304	ENSMUSG00000101934.1	0	0	0	0	0	0	0	0	0.181867	0	0	0	0	0	0	0	0	0	0	0	0	0	0	0	0	0.118797	0	0.188338	0.166258	0
Mir6353	ENSMUSG00000098851.1	0.595877	0	0.714895	1.32017	0	0.708325	0.847927	0.71302	0.878755	3.46615	0.895209	0	0	1.24057	0.676571	0	0	0	2.55371	1.40056	0	1.53616	0.770608	0	0	1.72203	0.840891	1.82005	1.60667	3.31042
Dner	ENSMUSG00000036766.12	0.394096	0.486055	0.793647	0.187097	0.789144	0.418273	0.680965	0.303153	0.705723	1.04387	0.232597	0.214851	0.51298	0.073257	0.527369	0.170488	0.507427	0.370513	1.24661	2.1007	0.399491	0.653126	0.455052	0.236987	0.608567	0.298284	0.91366	0.257941	1.2144	1.69419
Gm37959	ENSMUSG00000104396.1	0.0232427	0.0633674	0	0.0257472	0	0	0	0.0556239	0	0.0338001	0	0	0	0	0	0	0	0	0.0332032	0.0819453	0.0659706	0	0.0300583	0	0	0.0223898	0.0327997	0	0	0
Gm37925	ENSMUSG00000102481.1	0	0.0143812	0	0	0	0	0.0225184	0.0189357	0	0.0230126	0	0	0	0	0.0179677	0	0	0	0	0	0.0224579	0	0.0613951	0	0.0720238	0	0	0.0241675	0	0
Mir5126	ENSMUSG00000093254.1	0	0	0	0	0	0	0	0	0	0	0	0	0	0	0	0	0	0	0	0	0	0	0	0	0	0	0	0	0	0
Trip12	ENSMUSG00000026219.14	158.473	159.635	237.936	237.252	187.907	140.989	124.507	80.6829	114.187	87.7854	178.699	163.167	185.369	222.378	191.525	130.45	69.8921	84.8725	124.674	109.705	110.783	161.509	239.515	247.67	206.683	130.875	134.732	83.2893	129.759	102.009
Gm38374	ENSMUSG00000103505.1	1.15922	1.56516	2.82125	2.64164	1.53865	0.748044	0.989734	0.753003	1.17225	0.866964	0.497583	1.33618	1.14007	1.20671	0.488875	0.328244	0.55723	0.484378	0.473142	0.895245	1.3161	1.15269	3.12678	2.23068	1.99735	0.542388	1.21522	0.91047	1.2949	1.10402
Gm37738	ENSMUSG00000104503.1	0.685334	1.16778	1.9699	2.00867	1.28084	0.729803	0.914272	0.717556	0.842234	0.955103	0.729303	1.10531	1.04075	1.29305	0.907833	0.817563	0.291688	0.459379	0.673083	0.704737	0.952342	1.03062	2.80661	2.01569	1.5596	0.7152	1.22906	0.741371	0.885438	1.32202
Fbxo36	ENSMUSG00000073633.9	4.51402	3.04819	6.80714	6.49359	4.11774	1.34147	1.2936	0.412609	1.57178	1.04848	4.75653	2.97362	6.28377	4.01367	3.34569	1.20816	0.678082	1.74209	1.38821	0.810475	2.44679	2.22236	5.31067	5.52175	3.70949	1.60044	1.63676	0.718104	1.56366	1.10296
Slc16a14	ENSMUSG00000026220.6	0.662895	0.711957	0.530199	0.356036	0.579226	0.549206	0.314431	0.216331	0.14812	0.292121	0.543215	0.394247	0.244043	0.35548	0.524585	0.575123	0.193121	0.293777	0.172177	0.377718	0.39911	0.491966	0.389672	0.416282	0.754268	0.599868	0.311822	0.398814	0.0541627	0.0371995
AC167036.1	ENSMUSG00000118590.1	0	0	0	0	0	0	0	0	0	0	0	0	0	0	0	0	0	0	0	0	0	0	0	0	0	0	0	0	0	0
Gm29284	ENSMUSG00000099693.1	0	0	0	0	0.422999	0	0	0	0	0.383995	0	0	0	0.274872	0	0.290771	0	0	0.377215	0.310321	0	0	0	0	0	0	0.37263	0.403265	0.355987	0.977981
C130026I21Rik	ENSMUSG00000052477.15	0.035189	0	0.0211087	0.0194903	0	0.0209148	0.0500735	0	0.207576	0	0.0264329	0	0.0178127	0.0183152	0	0.0387492	0.0634317	0.0514628	0.0251345	0	0	0.0226792	0.0910152	0.0455767	0.0200197	0.101693	0.198632	0.0537406	0.0948803	0.0651647
Rpl19-ps1	ENSMUSG00000064281.7	167.709	162.764	133.408	163.819	174.847	191.908	178.337	185.409	175.412	181.257	159.184	134.164	168.29	142.912	145.014	140.891	75.0303	210.611	177.406	181.428	117.063	202.077	138.796	166.896	171.639	182.517	217.856	206.883	182.782	170.266
Gm27907	ENSMUSG00000098842.1	0	0	0	0	0	0	0	0	0	0	0	0	0	0	0	0	0	0	0	0	0	0	0	0	0	0	0	0	0	0
AC167036.2	ENSMUSG00000118640.1	0	0	0	0	0	0	0.107537	0	0	0	0	0	0	0	0	0.0832174	0	0	0	0	0	0	0	0	0	0	0.106645	0	0.203764	0
Gm7582	ENSMUSG00000061852.9	0	0	0	0	0	0	0	0	0	0	0	0	0	0	0	0	0	0	0	0	0	0	0	0	0	0.195961	0.574143	0	0	0
Gm2389	ENSMUSG00000089976.1	0.356265	0	0	0	0.570713	0	0	0	0	0	0	0	0	0.370859	0	0	0	0	0	0	0	0	0	0	0.405372	0	0.502755	0	0	0.659749
Gm18342	ENSMUSG00000101279.1	0	0	0	0	0	0	0	0	0	0	0	0	0	0	0	0	0	0	0	0	0	0	0	0	0	0	0	0	0	0
A530032D15Rik	ENSMUSG00000089844.7	0.126015	0	0.10079	0.0465312	0	0	0.119546	0.0502628	0.0619459	0	0	0	0	0.0437257	0	0.0462549	0	0	0.0600061	0.0493649	0.119224	0	0.0543224	0	0	0	0.0592768	0	0	0
Gm10553	ENSMUSG00000073631.2	0	0	0	0	0	0	0	0	0	0.062648	0	0	0	0	0	0	0	0	0	0	0	0	0	0	0	0	0	0	0	0
A530040E14Rik	ENSMUSG00000072109.11	0	0.0526834	0	0	0.1393	0.0689115	0.453712	0.0346842	0.170985	0	0	0	0	0.0301732	0	0.22343	0.1045	0	0.16563	0	0.205679	0	0.0374855	0.0375424	0.0659624	0.111689	0.368139	0.132801	0.156309	0
Gm16038	ENSMUSG00000090128.1	0	0	0	0	0	0	0	0	0	0	0	0	0	0	0	0.38418	0.838526	0	0	0	0	0	0	0	0	0	0	0	0	0
Gm7592	ENSMUSG00000090186.7	0	0	0	0	0	0	0	0	0	0	0	0	0	0	0	0	0	0	0	0	0	0	0	0	0	0	0	0	0	0
Gm6264	ENSMUSG00000089716.7	0.0456812	0.0415141	0	0	0	0.217207	0.260016	0.109323	0.0673673	0.0664307	0	0	0	0	0.0518674	0.050303	0.0548967	0.133615	0	0.0536851	0.0648293	0	0	0.0591663	0	0	0.128929	0.139529	0	0
AC123856.1	ENSMUSG00000118618.1	0	0	0	0	0	0	0	0	0	0	0	0	0	0	0	0	0	0	0	0	0	0	0	0	0	0	0	0	0	0
Gm7609	ENSMUSG00000079457.11	0	0.037472	0	0	0	0	0	0	0	0	0.0619465	0.0449587	0	0	0	0	0	0	0	0	0	0	0	0	0	0	0.0581878	0	0	0
Gm16028	ENSMUSG00000090252.1	0.0756563	0	0	0	0	0	0	0	0	0	0	0	0	0	0	0	0	0	0	0	0.107369	0	0	0	0	0	0	0	0	0
Gm16026	ENSMUSG00000079455.9	0.033625	0.0458365	0	0.0558723	0.0807975	0.279793	0.717721	0.120706	0.421495	0	0	0.0916575	0	0.0525036	0.0572678	0.203649	0.383879	0.0983512	0.168122	0	0.119299	0.0650136	0.08697	0.0653267	0.0382598	0.129564	1.25745	0.282436	0.475983	0
Gm2619	ENSMUSG00000091199.10	0	0	0	0	0	0	0	0	0	0	0	0	0	0	0	0	0	0	0	0	0	0	0	0	0	0	0	0	0	0
Gm16025	ENSMUSG00000089652.1	0.222133	0.277571	0.233188	0.369103	0.311362	0.330065	0.395116	0.232577	0.245689	0.201894	0.16686	0.151377	0.281111	0.317945	0.409849	0.275184	0.0667363	0.162432	0.0793317	0.293685	0.157622	0.393701	0.718175	0.21578	0.505503	0.267477	0.235103	0.381647	0.411771	0.462777
Gm7281	ENSMUSG00000089937.1	0	0	0	0	0.198646	0.147405	0	0	0.182872	0	0	0	0	0	0	0	0	0	0.177145	0	0	0	0	0	0	0	0.174992	0.189379	0	0
AC147806.1	ENSMUSG00000118591.1	0	0	0	0	0	0	0	0	0	0	0	0	0	0	0	0	0	0	0	0	0	0	0	0	0	0	0	0	0	0
Gm2427	ENSMUSG00000101751.1	0	0	0	0	0	0	0	0	0	0	0	0	0	0	0	0	0.0918476	0	0	0.0898205	0	0	0	0	0	0	0.431422	0	0	0
Gm16092	ENSMUSG00000089714.1	0.195983	0.152661	0.201538	0.248115	0.0897004	0.232967	0.239041	0.234511	0.289021	0.162859	0	0.152635	0.0850346	0.0582888	0.190734	0.0616604	0.0672913	0.245673	0.199979	0.230321	0.1192	0.433064	0.325866	0.217574	0.222997	0.215761	0.237058	0.171031	0.188725	0.103694
AC147806.2	ENSMUSG00000118607.1	0	0	0	0	0	0	0.0342444	0.028796	0	0	0	0	0	0	0	0	0	0	0	0	0	0	0	0	0	0	0	0	0	0
AC147806.3	ENSMUSG00000118632.1	0	0	0	0	0	0	0	0	0	0	0	0	0	0	0	0	0	0	0	0	0	0	0	0	0	0	0	0	0	0
G530012D18Rik	ENSMUSG00000094127.1	0	0	0	0	0	0	0	0	0	0	0	0	0	0	0	0	0	0	0	0	0	0	0	0	0	0	0	0	0	0
Sp110	ENSMUSG00000070034.13	0.0397193	0.036096	0.0119132	0.0439991	0.0477207	0.236074	0.353251	0.0950553	0.248944	0.0288803	0.0298359	0.0433079	0.030159	0.0206732	0.0901962	0.207755	0.167062	0.0871324	0.212778	0.0933572	0.0422762	0.0127995	0.128416	0.0385833	0.0451941	0.0860889	0.75669	0.318461	0.281125	0.110331
Gm16094	ENSMUSG00000090103.1	0	0	0	0	0	0	0	0	0	0	0	0	0	0	0	0	0	0	0	0	0.22379	0	0	0	0	0	0.222531	0	0	0
Sp140	ENSMUSG00000070031.11	0	0	0.0485475	0.0224127	0.162056	0.240507	0.287908	0.217891	0.656426	0.559032	0.0607925	0.0220606	0	0.0421228	0.0689175	0.133678	0.1702	0.414254	0.375741	0.332886	0.0287135	0.0782391	0.052331	0.0262053	0.0690643	0.0779605	0.342623	0.40169	0.436426	0.262274
Gm10552	ENSMUSG00000073628.5	0.0637634	0	0.0764991	0	0	0	0.0907346	0	0.0940335	0.0927261	0.0957942	0	0	0	0	0	0	0	0.0910888	0.149871	0.0904909	0	0	0.0825863	0	0.0614235	0	0	0	0
Gm17017	ENSMUSG00000090246.1	0	0	0.0335896	0.0310143	0	0	0	0.0670032	0.0412887	0	0	0	0.0283449	0.0291444	0.031789	0	0	0.0818912	0	0	0.0397332	0	0	0	0.0637134	0	0	0	0.037745	0.0518472
Sp100	ENSMUSG00000026222.16	0.383188	0.0404922	0	0	0	0	0.0126807	0.0106632	0	0	0.334696	0.0388659	0	0	0	0	0	0	0	0	0.328814	0.0574333	0.0230489	0	0.0101397	0	0.0125755	0	0	0
n-R5s215	ENSMUSG00000064414.1	0	0	0	0	0	0	0	0	0	0	0	0	0	0	0	0	0	0	0	0	0	0	0	0	0	0	0	0	0	0
A630001G21Rik	ENSMUSG00000052760.16	0.298268	0.0451767	0.775327	0.110136	0.597257	0.531832	0.389063	0.327163	0.513175	0.325312	0.0746834	0.0271014	0.276804	0.0776216	0.987759	0.410557	0.23896	0.436209	0.14203	0.292107	0.282195	0.0640777	0.610741	0	0.79189	0.359154	0.491063	0.303677	0.301584	0.276174
Mir8096	ENSMUSG00000098634.1	0	0	0	0	0	0	0	0	0	0	0	0	0	0	0	0	0	0	0	0	0	0	0	0	0	0	0	0	0	0
Gm25472	ENSMUSG00000094834.1	0	0	0	0	0	0	0	0	0	0	0	0	0	0	0	0	0	0	0	1.01451	0	0	0	0	0	0	0	0	0	0
9930111H07Rik	ENSMUSG00000100217.1	0.0820148	0	0	0	0	0.292475	0	0	0	0	0	0	0.166064	0	0	0	0	0	0	0	0	0.211433	0.212129	0	0	0	0	0	0	0.303758
Gm22906	ENSMUSG00000092932.2	0.269336	0	0.323132	0	0	0	0	0	0	0	0	0	0.272678	0.560739	0.30581	0	0	0	0	0	0.382233	0	0	0	0	0	0	0	0	0
Cab39	ENSMUSG00000036707.16	62.2058	51.0407	53.7755	38.4805	38.7746	47.649	55.334	62.0821	62.6637	57.697	59.2772	49.3497	44.666	37.9729	37.0866	42.6	31.1117	58.6086	56.6374	63.8243	43.6811	50.2093	56.8098	43.661	39.9586	43.1138	59.5339	65.9105	71.9723	60.7165
Itm2c	ENSMUSG00000026223.15	31.464	30.0923	18.777	32.3091	42.046	60.0547	44.5422	60.8085	73.5078	72.8003	34.5994	36.0457	25.2591	36.6641	43.3978	47.7742	25.3375	64.9115	71.2059	91.2669	33.9499	44.1806	20.9395	35.5356	42.9366	59.9939	55.0822	71.0044	69.3124	98.1623
4933407L21Rik	ENSMUSG00000026224.11	0	0	0.0241649	0	0	0	0.0286616	0	0	0	0	0	0.0203917	0	0.0228694	0	0	0	0	0	0	0	0	0.0521754	0.0229181	0	0	0.0307606	0.0271543	0.0745992
Gm28884	ENSMUSG00000099767.1	0.0168588	0.0306419	0	0	0	0	0.0239899	0	0	0	0	0	0	0	0	0	0	0	0	0	0.0239255	0	0	0	0	0.0162402	0.0237909	0.0257468	0.0227283	0
Gpr55	ENSMUSG00000049608.8	0	0	0.0434201	0	0	0	0	0	0.0533724	0.0263152	0.0271859	0	0	0.0376739	0	0.0199265	0	0	0	0.0212663	0.0256808	0	0.023402	0	0.0617699	0.0522949	0	0	0	0.067021
Gm28100	ENSMUSG00000100108.1	0	0	0	0	0	0	0	0	0	0	0	0	0	0	0	0	0	0	0	0	0	0	0	0	0	0	0	0	0.155974	0
Gm18180	ENSMUSG00000099342.1	1.90568	2.02048	1.74195	2.0105	1.59907	1.72595	1.42045	1.30304	1.07061	1.51761	1.22699	1.0884	0.780916	1.46419	1.33946	1.19914	0.545268	0.929001	1.16672	1.86632	1.09467	2.04701	1.99507	2.23317	1.80697	1.13642	2.17702	1.59377	1.83511	1.09232
Spata3	ENSMUSG00000026226.16	0	0.0229527	0	0	0.0809187	0.300228	0.0359399	0.0302218	0	0	0	0.0275385	0	0.0262912	0	0.0556239	0	0.0738741	0.0360802	0.0593637	0.10753	0.0325556	0.0979881	0	0.0287379	0.0486595	0.0712833	0.0771437	0.0340498	0.0467714
2810459M11Rik	ENSMUSG00000026227.11	0.181929	0.0183704	0.703305	0.515028	2.1696	3.02766	1.43824	1.52386	0.953942	0.881886	0.303689	0.0440814	0.470698	0.904824	2.24928	2.80471	0.753062	1.5964	1.18396	1.47288	0.344251	0	0.496697	0.863995	2.23107	2.70669	1.91125	2.8093	0.872067	0.973284
Psmd1	ENSMUSG00000026229.17	156.236	141.52	155.45	139.682	176.726	174.757	156.866	169.771	158.524	149.351	158.916	145.784	140.167	145.356	176.046	168.93	87.6897	171.71	161.172	170.953	109.04	149.155	161.44	160.497	177.043	168.903	168.068	178.262	171.282	165.765
Gm22786	ENSMUSG00000077274.1	27.044	21.066	21.189	18.9531	15.0303	14.4336	33.7711	33.6814	30.9293	32.9071	11.6084	10.2303	13.9691	8.04338	8.14658	15.8018	5.30608	17.7576	20.4994	14.2697	32.8971	12.0941	17.1302	17.1563	20.0958	15.95	29.5966	16.0149	15.6255	10.2207
Htr2b	ENSMUSG00000026228.6	0.0315974	0	0	0	0	0	0	0	0	0	0	0.0344522	0	0	0	0	0	0	0	0	0	0	0	0	0	0	0	0	0	0
Gm37914	ENSMUSG00000103272.1	0.980228	1.30195	1.26648	1.30859	1.04684	0.896313	1.28756	1.38346	1.4085	0.840662	1.1328	1.01398	1.01783	1.04654	0.827594	0.802633	0.634294	1.47031	1.50801	1.50643	1.10575	0.907133	1.10514	1.30214	1.34413	1.01689	1.34781	1.61216	1.69423	1.21016
Gm21972	ENSMUSG00000094638.1	0	0	0	0	0	0	0	0	0	0	0	0	0	0	0	0	0	0	0	0	0	0	0	0	0	0	0	0	0	0
Armc9	ENSMUSG00000062590.13	2.17441	2.84175	3.57766	3.47541	4.51993	5.7972	3.89716	3.5435	3.99305	3.90742	2.60558	2.29748	3.24441	3.45989	4.52625	4.72039	2.28332	4.64886	4.71852	4.61187	1.41802	2.4758	3.71588	3.82211	4.67727	5.76018	5.05569	3.71608	4.25058	4.56356
Gm16341	ENSMUSG00000087538.1	0	0.324625	0.428558	0.3957	1.43057	0.424619	0	0	0.263394	0	0	0.194742	1.44657	1.11553	0.202792	0.196676	0	1.04482	0.51029	0.839595	0	0.460441	0.692934	0.462658	1.42257	0.172051	0.756133	0.545531	0	0
B3gnt7	ENSMUSG00000079445.3	5.84311	15.9894	74.4564	76.9694	76.1336	79.2282	73.9984	71.6709	52.686	54.8885	11.6637	20.1246	97.9781	73.9045	70.1877	52.4959	36.7523	63.0787	80.1	75.2872	4.96617	17.4132	84.8265	90.2467	86.5048	63.4521	83.123	60.9737	75.5924	81.3501
Gm28626	ENSMUSG00000099644.1	0	0.117677	0.621408	0.717207	0.414864	0.923547	0.737044	0.464834	0.19096	0.188305	0.778144	0.141188	1.17985	0.673965	0.588096	0	0.155611	0	0.554941	0.152177	0.551298	0.16691	0.837296	0.335427	0.294674	0.374211	0.548196	0.593265	0.174571	0
Gm5258	ENSMUSG00000091806.1	0	0	0	0	0	0	0	0	0	0	0	0	0	0.21435	0	0	0	0	0	0	0	0	0.266296	0	0	0	0	0	0	0
Gm28627	ENSMUSG00000101853.1	0	0	0	0	0	0	0	0	0	0	0	0	0	0	0.168769	0	0	0	0	0	0	0	0	0	0	0.143186	0	0	0	0
Ncl	ENSMUSG00000026234.12	537.893	583.256	686.228	693.262	739.839	704.332	533.062	581.516	355.959	347.646	504.314	890.171	513.987	659.286	666.828	749.654	366.044	788.16	614.253	568.587	461.987	611.693	869.976	843.794	824.833	565.681	639.59	725.621	630.207	572.817
Snora75	ENSMUSG00000064837.1	0	0	0	0	0	0	0	0	0	0	0	0	0	0	0	0	0	0	0	0	0	0	0	0	0	0	0	0	0	0
Mir3535	ENSMUSG00000104627.1	6.87083	4.57898	7.14408	6.08894	5.87019	3.26697	7.16988	4.93294	5.40405	4.6628	2.75262	5.49384	1.39121	5.245	3.12051	6.05279	3.85323	2.67957	0	5.92143	5.20046	3.54258	5.92372	7.71255	8.33908	3.52997	2.5856	3.49771	6.79281	8.48249
Gm24148	ENSMUSG00000064696.1	0	0	0	0	0	0	0	0	0	0	0	0	0	0	0	0	0	0	0	0	0	0	0	0	0	0	0	0	0	0
Snord82	ENSMUSG00000064823.1	42.3243	43.7084	49.6239	40.4914	83.2099	78.8973	35.5887	65.608	19.8599	48.9594	41.9086	105.931	30.1893	69.091	74.2682	57.1989	42.7708	19.6948	57.7138	53.1314	113.305	78.1139	44.7834	75.9983	51.4417	97.2948	65.157	80.797	67.4341	57.0023
C130036L24Rik	ENSMUSG00000073627.7	1.75736	2.00582	3.2504	2.44499	2.74814	3.32001	2.79841	3.24188	1.92829	2.09924	1.47723	1.17477	2.57343	2.6678	2.66046	3.59387	0.955375	1.49922	1.88285	2.13903	0.994626	1.13261	2.02918	1.76129	1.88057	2.01532	2.56853	2.74774	2.05894	2.61512
Gm45908	ENSMUSG00000110510.1	0	0	0	0.25349	0.0916437	0.068004	0	0	0	0	0	0	0	0.0595517	0.129911	0.0629963	0.0687491	0	0	0.0672318	0	0	0	0	0.130187	0	0	0	0	0
Nmur1	ENSMUSG00000026237.6	0.119175	0.144405	0.333618	0.528067	0.381822	0.28333	0.113057	0	0	0	0.0596806	0.0866285	0.482615	0.206762	0.631466	0.0874887	0	0	0	0.0466855	0.112753	0.204822	0.308243	0.154356	0.858815	0.229604	0.112119	0.121336	0.0535556	0
Tex44	ENSMUSG00000036574.5	0.195285	0	0.0937159	0.173061	0.375399	0.278564	0.0555776	0	0	0	0	0	0.0395414	0.162627	0.177384	0	0	0	0.0557945	0	0.0554283	0.100688	0.353568	0.0505865	0.266643	0.150495	0.110233	0	0	0.0723275
Rpl30-ps6	ENSMUSG00000101328.1	1.35442	0.351677	3.71417	2.14338	1.54978	0.690007	0.550665	0	0.285343	0	0.581372	0.21097	0.587667	1.61132	0.659074	1.70452	0.465044	0.565943	0	0.454781	0.274593	0.997623	3.00272	1.50364	0.880636	0.559165	0.273048	0.295496	0.521705	0
Ptma	ENSMUSG00000026238.14	1561.76	1631.04	1582.29	1941.67	1966.8	2051.61	1455.32	1885.6	1335.11	1233.5	1544.36	2089.54	1525.37	1903.38	1891.44	2149.04	881.682	1716.49	1102.63	1324.13	1795.22	1556.4	1545.92	1979.19	1696.49	2589.11	1483.93	1850.7	1315.27	1335.63
Pde6d	ENSMUSG00000026239.14	12.0571	10.002	11.1271	12.0891	11.4402	11.3556	9.28242	10.0622	13.404	16.8143	11.3792	9.70812	11.1738	12.8084	13.1633	11.0641	6.16728	13.1118	15.2367	17.7665	8.5555	12.7918	10.555	13.2538	12.6637	9.76819	12.1284	12.6062	13.2539	16.4883
Gm37152	ENSMUSG00000102927.1	0	0	0	0	0	0	0	0	0	0	0	0	0	0	0	0	0	0	0	0	0	0	0	0	0	0	0	0	0	0
Cops7b	ENSMUSG00000026240.12	13.5523	11.9943	19.3499	19.0024	18.4436	20.2605	13.9858	15.5591	15.9527	15.5534	20.1217	13.552	22.9786	19.6869	16.3025	14.4529	7.33615	16.2844	21.5925	23.388	14.6067	14.5416	20.921	22.9611	20.1853	18.7944	17.5741	15.4575	18.287	24.1924
Gm22955	ENSMUSG00000084468.1	0	0	0	0	0	0	0	0	0	0	0	0	0	0	0	0	0	0	0	0	0	0	0	0	0	0	0	0	0	0
Gm37022	ENSMUSG00000103609.1	0	0	0	0.0330921	0	0	0	0	0	0.0434422	0	0	0	0	0.0339186	0	0	0	0	0	0	0	0	0	0	0	0	0	0	0
Nppc	ENSMUSG00000026241.5	0.3231	0.234901	0.232581	0.071583	0.103517	0.84496	0.367815	0.386618	0.762375	0.845748	0.194163	0.0704584	0.261687	0.336336	0.146742	0.35579	0.232969	0.56703	0.553876	1.06319	0.183413	0.333179	0.250707	0.0836959	0.367636	0.933731	0.547144	0.690814	0.696942	0.478666
Dis3l2	ENSMUSG00000053333.15	8.32882	9.23961	5.71771	4.919	5.00484	4.44221	4.94095	4.2001	6.57087	8.14065	7.85312	6.09545	5.73631	4.92166	4.90444	4.66488	3.34544	6.52733	7.3377	8.28569	6.33406	10.3848	5.77199	6.03551	4.82881	4.07353	5.6579	5.1295	6.78199	7.24257
Gm29097	ENSMUSG00000100225.1	0	0	0	0	0	0	0	0	0	0	0	0	0.161539	0	0	0	0	0	0	0	0	0.411342	0	0	0	0	0	0	0	0
Gm29055	ENSMUSG00000100768.1	0.275637	0.357847	0.377933	0.392576	0.126158	0.0936149	0.168098	0.141353	0.290349	0.629887	0.354943	0.171737	0.159461	0.368907	0.178836	0.0867213	0.189281	0.230349	0.393759	0.277656	0.614703	0.40605	0.254616	0.255003	0.224021	0.22759	0.222271	0.180408	0.690115	0.802116
Gm37485	ENSMUSG00000104121.1	0.0912077	0.10361	0.0820688	0.303107	0.182636	0	0.0324469	0.109138	0.134506	0.165795	0.0342562	0.0497241	0.0230848	0.0712079	0.155339	0.0753268	0.0548037	0.0666943	0.0651471	0.107188	0.0970793	0.117566	0.176929	0.206731	0	0.0658955	0.128711	0.0696462	0.0307405	0.0844515
Gm38142	ENSMUSG00000102383.1	0.056822	0.172129	0.18179	0.0839263	0.121367	0.04503	0.10781	0.135985	0.279323	0.302984	0.0569106	0.0413039	0.0958782	0.0197165	0.0645169	0.0834281	0.068285	0.387802	0.216461	0.178074	0.21504	0.366216	0.293937	0.147192	0.172411	0	0.187101	0.144631	0.255349	0.210452
Gm38010	ENSMUSG00000104400.1	0.145117	0.153859	0.174102	0.107169	0.154978	0.172502	0.240916	0.0868225	0.178339	0.281376	0.0363357	0.0527426	0.0244861	0.100707	0.0549228	0.0532663	0.0290653	0.212229	0.0691018	0.0568476	0.102972	0.0935272	0.0625566	0.0939775	0.0825596	0.0931942	0.204786	0.036937	0.0326066	0.44789
Gm37541	ENSMUSG00000102293.1	0.087258	0.158596	0.0348955	0.0322201	0.0931876	0	0.0827782	0.069608	0.0857878	0.0845951	0	0	0	0.0605549	0.132099	0	0	0	0.0831013	0.136729	0.0825558	0.112475	0.07523	0.113017	0.0330952	0	0.0410456	0.0444201	0.0784248	0.215452
Gm38021	ENSMUSG00000102649.1	0.30214	0.235353	0.25892	0.191255	0.138288	0.307849	0.245681	0.103297	0.445574	0.188305	0.259381	0.18825	0.0436983	0.269586	0.049008	0.14259	0.259352	0.126249	0.12332	0.304353	0.367532	0.556367	0.334918	0.0559046	0.0491124	0.0831579	0.304553	0.131837	0.174571	0.0799312
Gm6136	ENSMUSG00000084106.4	114.491	109.335	103.722	91.0812	133.408	157.476	122.593	131.301	102.643	87.4785	141.236	95.6654	82.247	99.9071	107.6	108.848	50.6758	99.2478	109.36	98.7594	95.4511	158.683	81.3126	96.0203	100.004	173.551	169.139	142.073	112.274	101.601
Gm37967	ENSMUSG00000102571.1	0.151596	0.0918451	0.12125	0.111954	0.0404746	0.0901022	0	0.0302331	0.0745211	0.073485	0	0	0	0.0526021	0	0.0556448	0	0	0.0360937	0.029693	0.0358568	0.0651356	0.163375	0	0	0	0.14262	0.0771726	0.0681251	0.093578
Gm28375	ENSMUSG00000099401.1	0	0	0.187868	0	0.501696	0	0	0	0	0	0	0	0	0.163005	0.355593	0	0.188181	0	0	0	0	0	0	0	0.178175	0	0	0	0	0
Gm37017	ENSMUSG00000102956.1	0.180279	0.24575	0	0.0998521	0	0	0	0	0	0	0	0	0.0912576	0	0	0	0	0	0	0	0	0.116189	0.116571	0	0	0	0	0	0	0
Gm37447	ENSMUSG00000103984.1	0.0689899	0.18809	0.193129	0.0764237	0.110517	0	0.0654479	0.165105	0.0678274	0.200653	0.138195	0.075223	0.209537	0.119693	0	0.0253233	0.0276358	0.201791	0.164258	0.270259	0.0326361	0.177855	0.20818	0.0893556	0.104666	0	0.0649048	0.140482	0.341033	0.127759
Akp-ps1	ENSMUSG00000101940.2	0.0324502	0	0.0389316	0.0718935	0	0	0	0	0	0	0	0	0.0328527	0	0	0	0	0	0	0	0	0.041828	0	0	0	0.0312594	0	0	0.0874956	0
Gm29371	ENSMUSG00000101625.1	0	0.0691433	0.182561	0	0.121881	0.0904415	0	0	0	0.110643	0.228607	0.0829578	0.231083	0.158401	0	0	0.0914325	0.22254	0.108689	0	0.215951	0	0.49197	0.197087	0.086571	0.146583	0.214736	0	0	0
Alppl2	ENSMUSG00000026246.12	0.208927	0.108496	0	0.0330627	0	0.106437	0.0424715	0	0	0	0.13452	0.0650866	0.0906508	0.0621386	0.0677771	0	0	0	0	0	0	0.0384722	0	0.115972	0	0.0287514	0.126357	0.0455818	0.0804758	0
Alpi	ENSMUSG00000079440.2	0.0288122	0	0	0	0	0	0	0	0	0	0	0	0	0	0	0	0	0	0	0	0	0	0	0	0	0	0	0.0440019	0	0
Gm29372	ENSMUSG00000100940.1	0.184984	0	0	0	0	0	0	0	0	0	0	0	0	0	0	0	0	0	0	0	0	0	0	0	0	0	0	0	0	0
Akp3	ENSMUSG00000036500.4	0	0	0	0	0	0	0	0	0	0	0.0963875	0	0	0	0	0	0	0	0.0458265	0.0376998	0.0455257	0.0826996	0	0.0415489	0	0	0.0452695	0	0	0
Gm29374	ENSMUSG00000099839.1	0	0	0	0	0	0.119464	0	0.0601278	0.074104	0.0730737	0	0	0	0	0	0.0553333	0	0.293953	0	0.0590536	0	0	0	0.0650829	0.0571756	0.193621	0	0.0767407	0.0677438	0
Ecel1	ENSMUSG00000026247.13	0.423243	0.2098	0.415456	0.511471	0.493096	1.37213	1.04029	2.3711	0.482311	0.587513	0.34683	0.146835	0.64274	0.680897	0.589777	0.826206	0.878535	3.77015	1.29169	1.56003	0.136512	0.223183	0.67175	1.02162	0.612923	1.18607	1.65607	3.2025	1.55617	1.46069
Prss56	ENSMUSG00000036480.9	0.494195	0.0561393	0.0370565	0.205292	0.247396	0.257012	0.0879043	0.258715	0.318851	0.179668	0.60324	0.134711	0.0312704	0.0643049	0.14028	0.238086	0.0371182	0.451716	0.264742	0.471887	0.263005	0.0796268	0.159778	0.0800102	0.175723	0.178522	0.305112	0.283025	0.291485	0.457588
Chrnd	ENSMUSG00000026251.13	0.614362	0.57693	0.0245691	0.0680561	0.393667	0.121716	0.233128	0.0735139	0.0906016	0.089342	0.61532	0.22329	0.0414656	0.0213176	0.325528	0.180406	0.2461	0.479193	0.0877643	0.144401	0.435941	0.8711	0.0264838	0.0265241	0.16311	0.236727	0.37569	0.312751	0.193259	0.0379235
Chrng	ENSMUSG00000026253.14	0.0161744	0.014699	0.019405	0	0.103641	0.0769068	0.0690481	0.0580624	0.0715585	0.0470424	0	0	0	0.016837	0.0734591	0.0534326	0.0388747	0.189237	0.0462117	0.0760335	0.0229542	0	0	0.0418982	0.0184039	0.109066	0.159775	0.123508	0.109028	0.0599052
Eif4e2	ENSMUSG00000026254.17	109.583	63.7139	72.3136	60.4815	46.1558	43.3354	43.9267	43.1283	45.5105	38.0208	147.548	63.8793	84.6002	61.1169	54.2418	40.9256	19.0934	39.3266	50.2568	43.6772	94.4877	72.7734	72.8502	68.2031	43.7086	43.5622	48.1251	39.7915	44.3773	36.8406
Gm26187	ENSMUSG00000088318.1	0	0	0	0	0	0	0	0	0	0	0	0	0	0	0	0	0	0	0	0	0.946122	0	0	0	0	0	0	0	0	1.23458
Efhd1	ENSMUSG00000026255.15	2.28144	1.78536	2.433	1.68485	2.18267	0.753325	0.586167	0.417075	0.373833	0.0921589	2.04698	1.69292	2.56638	2.40788	1.33117	0.907206	0.456947	0.463408	0.633721	0.409624	2.33837	1.6746	2.41772	2.46243	1.69455	0.79362	0.491872	0.435526	0.982524	0.410752
Efhd1os	ENSMUSG00000089821.1	0	0	0	0	0	0	0	0	0	0	0	0	0	0	0	0	0	0	0	0	0	0	0	0	0	0	0	0	0	0
Gigyf2	ENSMUSG00000048000.15	29.6931	28.8268	22.0937	22.9393	27.8539	27.7125	23.1991	23.26	29.3023	26.615	29.9007	28.3424	21.3869	23.9229	27.2768	26.1933	15.3229	27.1815	34.0345	34.9013	22.3167	32.0712	24.1402	26.729	27.7068	25.1952	30.4727	26.8221	30.874	32.2169
Gm22549	ENSMUSG00000095281.1	0	0	0	0	0	0	0	0	0	0	0	0	0	0	0	0	0	0	0	0	0	0	0	0	0	0	0	0	0	0
Kcnj13	ENSMUSG00000079436.3	0	0	0	0	0	0	0	0	0	0	0	0	0	0	0	0	0	0	0	0	0	0	0	0	0	0	0	0	0.142955	0.196366
Gm23504	ENSMUSG00000089613.1	0	0	0	0	0	0	0	0	0	0	0	0	0	0	0	0	0	0	0	0	0	0	0	0	0	0	0	0	0	0
Snorc	ENSMUSG00000026258.5	0	0.0847532	0	0.10331	0.149397	0.443439	0.398126	0.223189	0.137534	0.135622	0.140109	0	0.0944174	0	0.21178	0.102696	0.112074	0.272782	0.133227	0	0.132352	0.120212	0	0	0.106115	0.449191	0.263215	0.142427	0	0
Ngef	ENSMUSG00000026259.14	0.913882	0.235052	1.96527	0.477526	0.773422	0.655904	0.539807	0.86658	0.686577	1.02808	0.569908	0.150407	1.51875	0.448735	0.646078	0.683555	0.580204	1.76522	0.763606	0.709248	0.807535	0.400071	1.18186	0.55833	0.510115	0.56475	0.656993	1.00068	0.906604	0.510904
Neu2	ENSMUSG00000079434.8	0.0259977	0	0	0	0.0416466	0	0	0	0	0	0	0	0	0	0	0	0	0	0	0	0	0	0	0	0	0	0	0	0	0
Gm17181	ENSMUSG00000091123.1	0	0	0	0	0	0	0	0	0	0	0	0	0	0	0	0	0	0	0	0	0	0	0	0.709033	0	0	0	0	0.738022	0
Gm6153	ENSMUSG00000090994.1	0	0	0	0.0705005	0.101951	0	0	0	0	0	0	0	0	0.19875	0	0	0.152964	0	0	0	0	0	0.0823051	0	0	0	0	0	0.0858003	0.117857
Inpp5d	ENSMUSG00000026288.14	68.149	51.0495	42.3256	49.8048	57.3093	31.3972	15.7298	1.73819	6.88381	2.12531	73.5203	32.2566	50.0824	47.8531	60.7034	19.5364	11.549	2.22804	12.4761	2.88339	57.8605	63.2054	51.34	52.9898	67.4138	32.0135	24.6864	2.70541	11.0933	2.4932
Atg16l1	ENSMUSG00000026289.15	24.9111	24.8822	33.3939	32.5612	25.9579	29.1964	25.8746	25.189	24.7526	21.3168	29.1982	22.9907	33.3979	32.1487	25.2274	23.2113	12.4553	20.5581	26.655	25.865	18.937	28.0356	35.2548	38.2794	25.7109	30.6328	28.5417	22.4506	25.1644	23.7911
Gm25395	ENSMUSG00000087968.1	1129.08	1013.94	862.775	892.332	333.508	273.375	995.497	868.807	956.486	1273.66	239.88	848.352	261.65	393.239	318.74	375.64	323.968	397.517	307.312	257.469	1980.73	929.836	298.693	239.189	361.388	256.114	397.2	367.853	453.55	398.833
Scarna6	ENSMUSG00000089281.1	1006.71	927.575	805.087	771.227	191.307	175.184	819.676	779.261	904.186	1089.3	173.688	284.251	200.392	241.223	228.204	183.828	111.453	167.963	239.93	200.368	309.032	410.712	141.626	166.195	162.193	300.818	256.735	182.77	177.785	146.337
Sag	ENSMUSG00000056055.13	0.317614	0.0755963	0.326616	0.117279	0.0484567	0.089893	0.0968488	0.0633422	0.189588	0.0439887	0.272665	0.0329819	0.244993	0.15744	0.0944494	0.0333094	0.0090878	0.0221191	0.0864238	0.0710978	0.300498	0.0779813	0.224934	0.176303	0.120464	0.145694	0.12806	0.0577451	0.10195	0.0980288
Dgkd	ENSMUSG00000070738.10	45.9248	25.5666	42.302	35.9663	51.035	55.6663	49.2227	50.1424	48.49	46.0433	55.8071	25.5836	46.6637	38.9243	46.943	46.5013	28.6579	64.461	54.8632	55.5194	35.3357	29.6997	43.9716	40.7919	50.8234	55.4983	57.3037	59.1475	52.1469	55.9752
Gm19582	ENSMUSG00000101942.1	0	0	0.096056	0	0	0.190347	0	0	0	0	0	0	0.162115	0	0	0	0.192432	0	0.114375	0.188185	0.113625	0	0	0	0	0.0771262	0.225971	0.244548	0	0
4833421G17Rik	ENSMUSG00000103996.1	0.15956	0.435013	0.478573	0.176752	0.127802	0.56901	0.454103	0.381854	0.470613	0.696105	0.239712	0.434939	0.0807694	0.166096	0	0.0878515	0.0958741	0.466702	0.455875	0.468791	0.113221	0.411342	0.206348	0.206661	0.635435	0.537965	0.337751	0.609198	1.18311	0.59096
Gm38365	ENSMUSG00000103591.1	0.112486	0.24534	0.215925	0.348898	0.252273	0.187199	0.0640265	0.403799	0.364949	0.229012	0.135194	0.147179	0.0455526	0.163931	0.153263	0.14864	0.0540713	0.263212	0.385659	0.290829	0.383127	0.0579975	0.465506	0.17483	0.486365	0.151701	0.349224	0.240504	0.394286	0.416614
Usp40	ENSMUSG00000005501.14	7.35678	5.06194	10.5343	6.62264	7.2146	5.94693	6.09392	4.42528	8.82494	7.60518	9.33956	4.16225	9.18802	5.6388	8.12763	4.93437	3.10829	5.44175	9.06716	9.95897	4.94254	4.16748	10.1522	6.6413	9.0614	5.35472	7.91639	5.56133	8.65632	8.82333
Gm25198	ENSMUSG00000095942.1	0	0	0	0	0	0	0	0	0	0	0	0	0	0	0	0	0	0	0	0	0	0	0	0	0	0	0	0	0	0
Gm5832	ENSMUSG00000084021.1	0	0	0	0	0	0	0	0.05093	0	0	0.0639435	0	0.0430906	0	0	0	0	0.124493	0	0	0	0	0	0.110254	0	0.0410007	0.0600636	0	0	0
Gm15375	ENSMUSG00000083478.1	0	0	0	0	0.127049	0	0	0	0	0	0	0	0.0802937	0	0.0900501	0	0	0	0	0	0	0	0.205133	0	0	0	0	0	0	0
AC087801.1	ENSMUSG00000118514.1	0	0	0	0	0	0	0	0	0	0	0	0	0	0	0	0	0	0	0	0	0	0	0	0	0	0	0	0	0	0
Ugt1a10	ENSMUSG00000090165.8	0	0	0	0	0	0	0	0	0	0	0	0	0	0	0	0	0	0	0	0	0	0	0	0	0	0	0	0	0	0
Gm20528	ENSMUSG00000092220.1	0	0	0	0	0	0	0	0	0	0	0	0	0	0	0	0	0	0	0	0	0	0	0	0	0	0	0.0894733	0	0	0
AC087801.2	ENSMUSG00000118583.1	0	0	0	0	0	0	0	0	0	0	0	0	0.132625	0	0	0	0	0	0	0	0	0	0	0	0	0	0	0	0	0
Ugt1a9	ENSMUSG00000090175.1	0	0	0	0	0	0	0	0	0	0	0	0	0	0	0	0	0	0	0	0	0	0	0	0	0	0	0	0	0	0
Ugt1a8	ENSMUSG00000089675.1	0	0	0	0	0	0	0	0	0	0	0	0	0	0	0	0	0	0	0	0	0	0	0	0	0	0	0	0	0	0
Ugt1a7c	ENSMUSG00000090124.7	0.0319195	0	0	0	0	0	0	0	0.0235362	0	0	0	0	0.0166135	0.036242	0	0	0	0	0	0.0226495	0	0	0	0.0181596	0.0461222	0	0	0	0
Gm15373	ENSMUSG00000082837.1	0	0	0	0	0	0	0	0	0	0	0	0	0	0	0	0	0	0	0	0	0	0	0	0	0	0	0	0	0	0
Ugt1a6b	ENSMUSG00000090145.7	0.0282679	0	0.067828	0.0313138	0	0.0336023	0.0402249	0	0	0.0822156	0	0.0308218	0.0572371	0.0294258	0.16048	0.0933837	0	0	0	0.0332208	0	0.109311	0.073114	0.0732251	0.160821	0.0272305	0	0	0	0
Gm15372	ENSMUSG00000084195.2	0	0	0.0968622	0	0	0	0	0	0	0	0	0	0	0	0	0	0	0	0	0	0	0	0.104411	0	0	0	0	0	0	0
Gm15370	ENSMUSG00000081261.1	0	0	0	0	0	0	0	0	0	0	0	0	0	0	0	0	0	0	0	0	0	0	0.344185	0	0	0	0	0	0	0
Ugt1a6a	ENSMUSG00000054545.17	0	0.014191	0.0187345	0	0.05003	0	0	0	0	0	0.0234598	0.0170264	0	0.0162552	0	0	0	0	0	0	0.022161	0	0.040389	0.0202252	0.0533038	0.0150425	0	0	0	0
Gm15369	ENSMUSG00000081602.1	0	0	0.205033	0	0	0	0.243187	0	0	0	0	0	0	0.177899	0	0	0	0	0	0	0	0	0.221012	0	0	0	0	0	0	0
Gm15374	ENSMUSG00000082513.1	0.0797798	0	0	0	0	0	0	0	0	0	0	0	0	0	0	0	0.0958741	0	0	0	0	0	0.206348	0.103331	0	0.153704	0	0.12184	0	0
Gm15371	ENSMUSG00000082677.1	0	0	0	0	0	0	0	0	0	0	0	0	0	0	0	0	0	0	0	0	0	0	0	0	0	0	0	0	0	0
Ugt1a5	ENSMUSG00000089943.1	0	0	0.0366696	0	0	0	0	0.0365734	0	0	0	0	0	0	0	0	0	0	0	0.03592	0	0	0.0395274	0	0	0	0	0	0	0
AC087801.3	ENSMUSG00000118621.1	0	0	0	0	0	0	0	0	0	0	0	0	0	0	0	0	0	4.37663	0	0	0	0	0	0	0	0	0	0	0	0
Gm15368	ENSMUSG00000081488.1	0	0	0	0.0869342	0	0	0	0	0	0	0	0	0	0	0	0	0	0	0	0	0	0	0.10149	0	0	0	0	0	0	0
Gm15376	ENSMUSG00000083277.1	0	0	0	0.0952612	0	0	0	0	0	0	0	0	0	0.179035	0	0	0	0	0	0	0.122041	0	0	0	0	0	0	0	0	0
Ugt1a2	ENSMUSG00000090171.1	0	0	0	0	0	0	0	0	0	0	0	0	0	0	0	0	0	0	0	0	0	0	0.0787687	0	0	0	0	0.0465095	0	0
Dnajb3	ENSMUSG00000081984.3	2.37047	0.46578	3.22825	5.18081	2.05261	3.3509	3.28198	2.68315	6.23574	5.21737	1.82875	0.768405	2.65932	3.66801	2.40051	2.4692	1.38584	3.56043	2.92871	5.27044	1.00014	0.825815	3.39698	2.57235	3.79067	3.1475	3.88762	2.83743	3.02301	3.44061
Ugt1a1	ENSMUSG00000089960.1	0.0302761	0	0	0.0335384	0	0	0	0	0	0	0	0	0	0.0630327	0	0	0	0	0	0	0	0	0	0	0	0	0	0	0	0
Mroh2a	ENSMUSG00000079429.9	0.0158582	0.00720582	0.0380514	0.0087835	0.0127019	0	0	0	0.0233866	0	0.0238245	0	0.0481649	0	0.0180058	0	0	0	0.0226542	0.0559104	0.0337583	0	0.0512711	0.0205396	0.0270662	0.0152763	0.0111894	0.0121093	0.0106897	0.0293671
Hjurp	ENSMUSG00000044783.16	34.9319	48.2131	48.561	52.2332	54.6898	68.8864	60.7258	68.2985	71.5871	73.5184	40.8715	34.3955	46.6	49.9169	53.7673	57.8061	28.7792	63.4981	75.9611	90.967	21.392	47.3399	46.9521	57.8895	51.8218	63.6642	64.807	62.9018	71.4685	91.3904
Trpm8	ENSMUSG00000036251.16	0.0142295	0.0129315	0	0.0157628	0	0	0	0	0.0209846	0.0206929	0	0	0	0	0	0	0.0342002	0.0416205	0	0.0167227	0	0	0.0184021	0	0	0.0137073	0	0	0	0
4930453O03Rik	ENSMUSG00000085420.1	0	0	0	0	0	0	0	0	0.0803393	0	0	0	0	0	0	0	0	0	0	0	0	0	0.0704521	0	0	0	0	0	0	0
Spp2	ENSMUSG00000026295.12	0.0678771	0	0.325738	0	0.217469	0	0.0965884	0	0.1001	0	0	0	0.0687191	0	0	0	0	0	0.193931	0	0	0	0.087781	0	0.0772332	0	0	0	0	0
Gm29538	ENSMUSG00000099553.1	0	0.129919	0	0.158364	0	0	0	0	0	0	0.214774	0	0.144733	0.148816	0	0	0	0	0	0	0.202884	0.368549	0.184881	0	0	0.137714	0	0	0	0
Gm28888	ENSMUSG00000100908.1	38.9941	23.8183	32.7223	12.5103	13.6538	3.03952	2.1225	0.254972	0.942715	0.30987	37.1342	21.3748	30.6331	11.9778	15.726	2.8157	3.07283	0	0.608796	0	29.6352	23.8956	29.7611	9.38347	11.6378	2.05263	3.90908	0	1.43634	0
Glrp1	ENSMUSG00000062310.7	0.653729	2.12624	0.123837	0.0381142	0.220469	0	0	0	0	0	0	0.337639	0.104501	0	0.117199	0	0	0.100638	0	0.0404353	0.292974	1.10875	0.266976	0.0445637	0.0391494	0	0.0485543	0	0	0
Gm19589	ENSMUSG00000100798.1	0	0.0233289	0.030798	0.0284367	0.0822453	0	0.0730581	0.122869	0.0378572	0.149323	0	0	0	0	0.058294	0.0565358	0.0616986	0.30034	0.0733433	0.241348	0	0	0	0	0	0	0.470937	0.196021	0.138432	0
Gm38130	ENSMUSG00000104057.1	0	0	0	0	0	0	0	0.0915063	0	0	0	0	0	0	0	0	0.0459499	0	0.0546222	0.0898715	0	0	0	0	0	0.0736663	0	0	0	0
Gm29336	ENSMUSG00000100367.1	0	0	0	0	0	0	0	0	0	0.170888	0	0	0	0	0.133425	0	0	0	0	0	0	0	0	0	0	0	0	0.358927	0	0
Arl4c	ENSMUSG00000049866.12	5.71335	6.25065	15.0475	24.1479	62.4759	54.4196	98.3978	122.617	145.333	177.42	6.00468	4.9863	17.303	23.9554	58.7454	49.3051	57.8742	150.58	138.662	198.204	4.81968	6.11598	14.3969	22.3427	46.9708	50.9032	102.599	124.047	128.314	182.407
Gm29335	ENSMUSG00000101736.1	0	0	0	0	0.234999	0	0	0	0	0	0	0	0.445552	0	0	0	0	0	0	0	0	0	0	0	0	0.423942	0	0	0	0
Platr5	ENSMUSG00000097398.2	21.3068	6.95361	125.553	37.9468	102.207	18.4709	32.9995	5.77521	6.59681	1.19831	19.2767	7.44445	117.747	50.9762	123.5	16.2034	17.966	4.82041	12.6123	2.07514	22.3861	10.1663	99.7143	43.9105	95.5013	19.9579	37.7093	6.47198	10.6329	0.435988
Gm29337	ENSMUSG00000099848.1	0	0	0	0	0	0	0	0	0	0	0	0	0	0	0	0	0	0	0	0	0.336473	0	0	0	0	0	0	0	0	0
Gm4753	ENSMUSG00000101333.1	0	0	0	0	0	0	0	0	0	0	0	0	0	0	0	0	0	0	0	0	0	0	0	0	0	0	0	0	0	0
1700067G17Rik	ENSMUSG00000099378.1	0.111665	0.304437	1.33969	0.494789	0.53664	0.132738	0.158898	0	0	0	0	0	1.1305	0.232479	0.507148	0.122963	0.268384	0	0.159519	0	0.475415	0.287871	0.577637	0.723144	0.508228	0	0.15758	0	0	0
Gm18699	ENSMUSG00000099544.1	0	0	0	0	0	0	0	0	0	0	0	0	0	0	0	0	0	0	0	0	0	0	0	0	0	0	0	0	0	0
Sh3bp4	ENSMUSG00000036206.12	26.5543	23.8327	40.0123	54.8186	51.9278	57.1966	34.0941	43.0911	38.461	49.3042	38.726	27.2875	53.1807	50.3206	36.8504	45.3989	28.9829	71.1202	54.3231	57.6926	33.5352	29.78	48.5474	54.524	54.2542	44.3079	40.9117	56.9884	50.1829	71.8349
Gm38312	ENSMUSG00000102700.1	0.154259	0.630843	1.24922	0.683524	1.05023	0.77932	1.09755	1.47668	1.13745	1.17772	0.637311	0.630736	0.312345	1.00361	0.656809	1.274	0.509791	1.5792	0.936555	0.906436	0.16419	0.596517	0.797973	1.49847	1.05313	1.07734	1.19728	1.23682	1.1958	1.85682
Gm5259	ENSMUSG00000102083.1	0.0841676	0.0764897	0	0	0.269662	0.300153	0.239539	0.302142	0	0	0.252897	0.183544	0.255635	0.262846	0.477828	0.27805	0	0.246185	0.240474	0.0989148	0	0.216983	0.108848	0	0.0957692	0.081079	0.356328	0.257081	0.226942	0
Gm28342	ENSMUSG00000101288.1	0	0	0	0	0	0	0	0	0	0	0	0	0	0	0	0	0	0	0	0	0	0	0	0	0	0	0	0	0	0
C030007H22Rik	ENSMUSG00000099938.1	0	0	0.136689	0.126209	0	0	0	0	0	0	0	0	0	0.1186	0	0	0	0	0	0	0	0	0	0.147565	0.259274	0	0	0	0	0
Agap1	ENSMUSG00000055013.16	5.21616	6.71111	7.1053	8.15497	10.0345	12.2641	8.43843	9.73212	11.0094	12.4024	6.50442	5.87157	7.82221	7.22379	7.8662	8.93074	5.58578	14.1006	13.3897	14.0509	4.8806	8.09404	7.52502	8.88367	9.77399	11.24	9.91209	11.5476	12.0101	16.2485
Gm37297	ENSMUSG00000104114.1	0.0847325	0.33368	0.813253	0.750901	0.361962	0.57076	0.442103	0.675934	0.458177	0.73932	0.509188	0.30796	0.343135	0.470418	0.288621	0.435425	0.203652	0.826125	0.564873	0.829822	0.480998	0.436879	1.68021	1.13404	0.610609	0.516946	0.637723	0.560748	0.761549	1.20299
Gm25180	ENSMUSG00000088371.1	0	0	0.702462	0	0	0	0	0	0	2.5544	0	0	0	0	0	0.644754	0	0	0.836432	0	0	0	0.757207	0	1.99866	0	0	0	0	0
Gm28499	ENSMUSG00000101662.1	0	0.275639	0.849072	0.559981	0.161959	0	0.143867	0.362934	0.298196	0.882151	0.15189	0.551183	0.511782	0.526219	0.229587	0.890651	0.485992	0	0.433287	0.118817	0.286962	0.26064	0.784493	0.52379	0.345114	0.486961	0.570695	0.617613	0.272603	0.187226
4933400F21Rik	ENSMUSG00000102009.6	0	0	0	0	0	0	0	0	0	0	0	0	0	0	0	0	0	0	0	0	0	0	0	0	0	0	0	0	0	0
Gm26037	ENSMUSG00000088775.1	0.216508	0.590275	0.779258	1.19919	1.0405	0	2.15662	0	0.638581	1.57426	0	0.23607	0.438388	0.450755	0	0.715241	0.260186	0.633274	0.618583	0.254443	0.307262	0.279078	1.11998	1.40211	0.985406	0.62569	0.611065	0	0.875659	0.400941
Gm37521	ENSMUSG00000103252.1	0	0.0598453	0.0395027	0.255319	0.210982	0.156559	0.140561	0	0.145671	0.191528	0.0989327	0.143604	0.0333347	0	0.0747702	0.14503	0.0791372	0.0963072	0.14111	0.154781	0.0934556	0.127325	0	0.085292	0.112394	0.126872	0.232324	0.251424	0	0.243898
Gbx2	ENSMUSG00000034486.8	4.20645	9.16331	36.3654	58.726	3.81515	21.3614	1.62847	4.62628	0.501742	0.404809	5.85484	18.1774	52.1995	63.3632	3.75766	15.8375	1.11508	3.16637	0.751137	0.545236	3.46767	11.8807	42.5594	68.2226	5.0678	18.2642	1.57131	6.04619	1.12585	0.801882
D130058E05Rik	ENSMUSG00000092627.2	1.60791	1.66141	4.59806	3.65994	0.952681	3.24666	0.814919	1.63409	0.454757	0.160155	2.34945	1.58507	6.33304	3.89784	0.900324	2.13442	0.529393	0.837529	0.377585	0.362396	1.7505	1.41958	5.09882	3.99397	1.1278	2.6098	0.745992	1.41281	0.415726	0.326314
Asb18	ENSMUSG00000067081.13	0.033088	0.090209	0.0198484	0	0.0530048	0	0.0235419	0.0197964	0.0243979	0	0.0248547	0.0360775	0	0.0344434	0	0.0364357	0.079526	0	0.0236338	0.0194427	0	0.0426502	0	0	0	0.0318738	0	0.025266	0.0892154	0.091911
Iqca	ENSMUSG00000026301.16	23.1845	1.68785	10.3103	0.697424	1.94146	0.486456	0.380754	0.0376677	0.116058	0.0915557	14.8498	1.37293	8.17459	0.655375	1.12588	0.519963	0.0567446	0.276225	0.0449695	0	17.7804	1.70421	8.93585	0.774666	1.09246	0.303241	0.333172	0.0961501	0.0848777	0.11659
4930434B07Rik	ENSMUSG00000100850.1	0.0660138	0	0	0	0	0.156943	0.093937	0.0789915	0.292057	0.191998	0	0	0.133665	0	0.299814	0.0726928	0.158662	0	0.377215	0.543062	0	0	0.256114	0	0	0.381548	0.0931575	0	0.26699	0.122248
Ackr3	ENSMUSG00000044337.5	9.4123	4.44134	4.41556	1.80458	3.67281	1.55396	2.4326	0.096262	4.65651	0.438704	13.234	7.36808	5.00886	1.98888	1.78115	0.996595	1.37763	0.823559	5.7461	1.11087	12.9009	7.77717	4.83771	2.63092	2.37993	1.33679	2.98004	0.737151	4.66356	0.707634
Gm38277	ENSMUSG00000104087.1	0	0	0	0	0	0	0	0	0	0	0	0	0	0	0	0	0	0	0	0	0	0	0	0	0	0	0	0	0	0.0912163
Gm28721	ENSMUSG00000101951.1	0	0	0	0	0	0	0	0	0	0	0.110195	0	0	0	0	0	0	0	0	0	0	0	0	0	0	0	0	0	0	0
Gm28723	ENSMUSG00000101028.1	0.739935	0.91696	0.726322	0.223545	0.215514	0	0	0	0.1984	0	0.303173	0.733443	0.476709	0.0700223	0.0763762	0.148145	0	0	0	0	0.477315	0.606945	0.608942	0.087124	0.0765388	0	0.0949258	0	0	0
Gm27648	ENSMUSG00000098368.1	0	0	0	0	0	0	0	0	0	0	0	0	0	0	0	0	0	0	0	0	0	0	0	0	0	0	0	0	0	0
Gm28722	ENSMUSG00000101997.1	0	0	0.077976	0	0	0	0	0	0	0.189032	0	0	0.0658006	0	0	0.0715702	0	0	0	0	0	0	0	0	0	0	0.0917188	0	0	0
Gm35048	ENSMUSG00000103292.1	2.78756	1.07009	1.00907	0.1331	0.61593	0.0285656	0.068391	0	0.0354387	0	3.0687	0.786056	0.997482	0.275166	0.190995	0	0.115514	0	0.0686579	0.0282412	2.04622	0.836337	0.839089	0.0622492	0.273431	0.0231489	0.101735	0	0.0323971	0
Cops8	ENSMUSG00000034432.11	61.6573	48.8791	71.6478	68.519	63.0989	76.7477	57.903	61.4972	60.5217	60.5829	83.4423	50.9533	85.6102	72.1409	65.4006	59.8274	27.3789	61.6349	70.3906	73.8659	51.2595	60.1191	77.4468	82.0545	63.7313	71.3378	63.4682	64.6865	66.1233	73.0551
Gm9991	ENSMUSG00000056128.3	0	0	0	0	0	0	0	0	0	0	0	0	0	0	0	0	0	0	0	0	0	0	0	0	0	0	0	0	0	0
Col6a3	ENSMUSG00000048126.16	0.15197	0.0767263	0.19583	0.0623502	0.117215	0.234174	0.0881027	0.0808205	0.0830054	0.057296	0.194487	0.0797818	0.341901	0.0585909	0.0894705	0.12396	0.047348	0.21402	0.0482436	0.138909	0.159757	0.0870616	0.320276	0.0510305	0.128087	0.178925	0.0953146	0.214897	0.0303525	0.104232
Gm36970	ENSMUSG00000103061.1	0	0	0	0	0	0	0	0	0	0	0	0	0	0	0	0	0	0	0	0	0	0	0	0	0	0	0	0	0	0
4930474B08Rik	ENSMUSG00000103978.1	0	0	0	0	0	0	0	0	0	0	0	0	0	0	0	0	0	0	0	0	0	0	0	0	0	0	0	0	0	0
Mlph	ENSMUSG00000026303.6	0.125694	0.0685366	0.361918	0.0696187	0.281894	0.134472	0.125203	0.180484	0.240973	0.383852	0.0188835	0	0.458111	0.052337	0.313973	0.138411	0.0906303	0.330882	0.233427	0.310205	0.0891902	0.0162018	0.341358	0.0813992	0.200227	0.230054	0.283803	0.268743	0	0.256042
Prlh	ENSMUSG00000090550.2	0	0	0	0	0	0	0	0	0	0	0	0	0	0	0	0	0	0	0	0	0	0	0	0	0	0	0	0	0	0
Rab17	ENSMUSG00000026304.13	0.709848	5.99016	0.729968	1.75989	3.24894	4.2592	1.87591	1.25387	2.89125	2.99852	0.660172	1.06883	0.958204	1.19636	2.91686	2.08444	0.568699	2.37287	2.46269	3.33689	0.479711	4.66208	0.611999	1.44476	3.26923	3.32131	2.81437	2.42627	2.68867	4.38177
Gm28199	ENSMUSG00000100791.1	0	0	0	0	0	0	0	0	0	0	0	0	0	0	0.12351	0	0	0	0.155395	0	0	0	0	0	0	0	0	0	0	0
Lrrfip1	ENSMUSG00000026305.15	6.63036	8.74979	7.36776	13.6634	27.3955	33.1348	40.7169	36.4806	65.7595	48.2858	6.58337	6.88893	7.4608	12.6554	27.1348	32.3339	21.7398	36.6252	67.2391	68.2939	4.7565	9.3515	7.74003	14.0341	22.9763	31.3136	43.4049	36.6725	61.8836	52.3135
Rbm44	ENSMUSG00000070732.2	6.4049	2.16866	2.23089	0.78961	1.02602	1.32624	0.588007	0.321395	0.350397	0.0600913	2.90222	0.799732	1.32825	0.76351	0.903167	1.05794	0.186218	0.211512	0.250878	0.0849836	3.4306	1.63786	2.191	0.909843	1.01088	0.756306	0.56855	0.536408	0.181052	0.0573915
Gm7776	ENSMUSG00000100018.1	0	0	0	0.103597	0	0.111168	0.133077	0.111905	0	0.271997	0	0.101969	0	0	0	0	0.337157	0	0	0.219811	0	0	0	0	0	0.180175	0.263946	0	0.252157	0
Ramp1	ENSMUSG00000034353.14	0.0222813	0.0202488	0	0	0.0356931	0.052972	0.15853	0.133308	0.197153	0.259216	0	0	0	0	0.0505973	0	0.0535524	0.325857	0.222809	0.235667	0	0	0.0576299	0	0.050705	0.0214637	0.0943289	0.136112	0.21027	0.0412616
Ube2f	ENSMUSG00000034343.14	9.23731	8.24241	12.6812	11.6667	12.8457	16.1675	13.8381	15.2449	16.7895	15.4265	9.87332	8.46935	12.5206	11.9621	13.4713	14.6247	7.248	14.8791	18.6353	18.8388	8.33245	9.04055	12.0248	13.71	14.0199	16.8137	14.4326	16.3634	18.6748	19.0945
Gm7785	ENSMUSG00000083064.1	0.90584	0.617406	0.90564	0.585344	1.33017	1.07678	1.61125	0.993592	0.779255	1.20752	1.13407	1.06999	0.917077	0.785788	0.514255	0.581869	0.997864	1.32476	1.94105	0.798416	1.39267	1.65413	0.585732	0.977703	0.858916	1.01803	1.91746	0.806982	1.62828	0.97853
Scly	ENSMUSG00000026307.12	8.24469	11.9989	7.06785	5.87009	11.3579	10.0469	6.36104	7.43898	15.0619	23.3765	7.73867	5.90698	7.64264	5.51617	9.20993	8.31277	4.57152	11.6896	14.8228	20.2309	7.01616	10.3221	7.73353	6.15405	10.1559	8.07047	8.20908	8.34144	11.4943	19.5989
Gm17090	ENSMUSG00000090322.1	0	0	0	0	0	0	0	0	0	0	0	0	0	0	0	0	0	0	0	0	0	0	0	0.177982	0	0	0.387839	0	0	0
Espnl	ENSMUSG00000049515.12	0.0741974	0.0112382	0.237379	0.205481	0.633915	0.411596	0.475119	0.310743	0.638288	0.413615	0.260096	0.0134835	0.200314	0.193092	0.856493	0.245113	0.178331	0.361705	0.49464	0.334258	0.0526492	0.0796999	0.0959546	0.272284	0.605043	0.357373	0.663138	0.491028	0.466804	0.114502
Klhl30	ENSMUSG00000026308.8	0.021798	0.0792383	0.104607	0.0965872	0.593622	0.777346	0.18611	0.130416	0.57863	0.0950976	0	0	0.154479	0.226909	0.569248	0.648093	0.104782	0.191274	0.435952	0.128087	0	0.168585	0.0845698	0.254095	0.843289	0.860923	0.522937	0.0332899	0.352645	0.322933
Erfe	ENSMUSG00000047443.14	4.28164	4.93447	2.12361	1.80181	10.3458	11.6578	9.66667	9.13046	14.11	10.1223	2.51549	1.61701	3.17236	2.01687	9.09826	9.35065	7.01383	14.0627	14.1807	9.16412	2.51201	3.88488	2.66031	2.16866	7.83844	9.28592	13.8734	11.8358	12.383	8.28331
Ilkap	ENSMUSG00000026309.14	35.1335	25.805	30.8244	24.2053	30.4801	26.4209	34.9738	37.1823	40.1952	41.152	35.8862	22.0808	28.4162	25.7863	29.9838	25.7298	17.1419	36.8658	34.6948	42.7848	27.8454	29.1498	28.462	25.6485	27.2208	28.4856	34.3586	33.167	32.3175	37.1205
1700020N18Rik	ENSMUSG00000100253.1	0	0	0	0	0	0.292654	0.175166	0.44189	0.181534	0	0	0	0	0.512558	0	0.271103	0.14793	0	0	0	0	0	0	0.159435	0	0.355739	0.521137	0.375987	0	0
Hes6	ENSMUSG00000067071.8	12.0293	7.68282	17.8277	15.6357	142.527	80.4835	101.857	57.4873	45.7502	38.8317	15.0507	6.25349	21.039	20.4694	123.136	61.3515	53.975	58.3873	50.6486	55.1472	10.2006	8.73693	17.2424	18.0886	97.4642	73.0069	126.659	58.924	51.8652	50.2081
Per2	ENSMUSG00000055866.9	0.0344949	0.125393	0.593182	0.789711	1.52882	2.32359	1.68528	1.15574	1.1022	1.40457	0.0345487	0.150446	0.966199	0.670282	1.33165	1.27883	0.594171	1.88338	1.19909	1.29724	0.0652721	0.207497	0.78811	0.878664	2.01482	1.76114	2.02828	1.22921	0.992095	1.70345
Gm28381	ENSMUSG00000101911.1	0.348881	0	0	0	0	0.414719	0	0	0	0	0	0	0	0	0	0	0	1.02046	0	0	0	0	0	0	0	0	0	0	0	0
Gm28382	ENSMUSG00000100151.1	0.040344	0	0	0	0	0	0	0	0	0	0	0	0	0	0	0	0	0.118004	0	0	0	0	0	0	0	0	0	0	0	0
Gm19085	ENSMUSG00000101958.1	0	0	0	0.0345002	0	0	0	0	0	0	0	0	0	0	0	0.0342954	0	0	0.0444911	0	0	0	0.0402769	0	0	0	0.0439504	0	0	0.0576747
Traf3ip1	ENSMUSG00000034292.13	14.04	15.5287	14.9292	16.4973	16.1565	20.118	20.3918	23.5506	19.2339	18.2806	14.607	16.4952	15.3895	16.7867	17.1565	19.3556	10.6161	27.0592	18.7871	23.2578	10.7091	14.5669	15.5766	18.6075	18.7617	20.5493	20.197	23.3257	17.5097	21.4315
Asb1	ENSMUSG00000026311.16	8.69942	8.26736	16.4907	17.5921	14.8582	13.365	16.2374	16.7606	10.8068	12.5748	10.5688	6.67744	19.0137	17.2397	15.7493	9.97153	7.66152	12.5542	13.2351	17.6177	6.38839	8.35277	19.5494	21.4096	20.5475	15.5805	18.038	11.3033	12.4197	12.7368
Gm28380	ENSMUSG00000101705.1	0.174894	0.317879	0.209826	0.193739	0	0	0	0	0	0	0.5255	0	0.53119	0	0	0	0	0	0.499687	0	0	0.225437	0.452357	0	0	0	0	0	0	0
Gm29100	ENSMUSG00000100980.1	0.0152685	0	0	0	0	0.0181498	0	0	0.0450337	0.0444076	0	0.016648	0	0	0	0.0336266	0	0.133978	0.109059	0.179437	0	0.059043	0	0.0197758	0	0.0294164	0.0215466	0.0466361	0.0205843	0.0848249
Twist2	ENSMUSG00000007805.4	0	0.0963954	0.0254515	0	0	0.201741	0.0905631	0.253848	0.312852	0.401054	0	0.0231309	0	0.0220833	0	0.233606	0.101976	0.620505	0.727333	0.648213	0	0.0546901	0.027435	0	0.0482768	0.163486	0.149686	0.518375	0.429001	0.432142
Gm29101	ENSMUSG00000101414.1	0	0.0415988	0	0	0	0	0	0	0.0675047	0	0	0	0	0	0	0	0	0	0.130781	0	0	0	0	0	0	0.0440946	0.129192	0.0699066	0.0617109	0.169534
Gm37600	ENSMUSG00000102745.1	0.0818154	0.0743521	0	0	0.0327657	0.0243137	0.0291056	0	0.0301638	0	0.0614573	0.0446037	0	0	0.0464475	0.0450466	0	0	0.0292192	0	0	0.0527298	0.0793549	0	0.0698196	0.0197033	0	0.124948	0.0275749	0.0378775
Hdac4	ENSMUSG00000026313.16	4.69674	6.20702	5.58376	5.38678	7.29193	7.47614	6.13201	5.51307	6.75057	7.28214	5.46319	4.73572	7.06137	5.11963	5.77757	5.00313	3.87369	8.3821	8.58913	7.78658	4.41745	7.96963	7.01013	6.42515	6.95754	6.23897	8.23837	6.50954	7.99671	9.02095
Gm37048	ENSMUSG00000103101.1	0	0	0	0.0133721	0	0.0430481	0	0	0	0.0175545	0	0	0.0122211	0.0125659	0.0137061	0	0	0	0.0172445	0	0	0	0.0156111	0.0156348	0	0.0116284	0.0340698	0	0	0
Gm37036	ENSMUSG00000102565.1	0.268692	0.366272	0.322359	0.386937	0.559553	0.415215	0.344111	0.48227	1.03024	1.21129	0.363299	0.263671	0.43524	0.475487	0.183047	0.295877	0.161448	0.392953	0.422221	0.663116	0.381318	0.623415	0.764458	0.313208	0.458591	0.181182	0.872097	0.615518	0.796922	0.547334
Gm29099	ENSMUSG00000101265.1	0.265793	0.402578	0	0	0	0	0	0	0	0	0.133104	0.193204	0	0	0	0	0	0	0	0	0	0.228403	0.114577	0	0	0	0	0	0.119443	0
Gm7837	ENSMUSG00000101522.1	0.326865	0.148524	0.784302	1.44834	1.83265	0	0.232562	0	0	0.237667	0	0.712793	0.330919	0.850635	1.29895	0	0	0	0	0	0.927751	0.631989	0	1.69342	1.30172	0.944609	0.461265	0.249594	0	0
Ndufa10	ENSMUSG00000026260.12	91.1871	109.359	107.509	114.784	138.207	145.544	121.445	108.557	107.706	104.033	121.901	99.6461	129.462	122.109	156.394	125.633	70.0591	115.709	118.656	117.949	71.0592	132.418	111.521	135.385	141.914	141.877	147.366	121.849	115.167	112.751
Mir6900	ENSMUSG00000098288.1	1.12224	3.05959	0	1.24316	0	0	0	1.34285	0	1.63198	1.68598	1.22363	2.27231	1.16821	0	0	0	0	0	0	0	1.44655	0	0	0	0	0	0	1.51294	2.07821
Olfr1416	ENSMUSG00000067064.4	0.0139178	0	0	0	0	0	0	0	0	0	0	0	0	0	0	0	0	0	0	0	0	0	0	0	0	0	0	0	0	0
Olfr1415	ENSMUSG00000057464.4	0	0	0	0	0	0	0.0340376	0.0286221	0	0	0	0	0	0	0	0.0526797	0	0	0	0	0	0	0	0	0	0	0.0337551	0	0	0
Olfr1414	ENSMUSG00000042849.11	0	0	0	0	0	0	0	0	0	0	0	0	0	0	0	0	0	0	0.0158129	0	0	0	0	0	0	0	0	0	0	0
Olfr1413	ENSMUSG00000058904.3	0	0	0	0	0	0	0	0	0	0	0	0	0	0	0	0	0	0	0	0	0	0	0	0	0	0	0	0	0	0
1700054K02Rik	ENSMUSG00000097001.1	0	0	0	0	0	0	0	0	0	0	0	0	0	0	0	0	0	0	0	0	0	0	0	0	0	0	0	0	0	0
Gm28478	ENSMUSG00000099363.1	0	0	0	0	0	0	0	0	0	0	0	0	0	0	0	0	0	0	0	0	0	0	0	0	0	0	0	0	0	0
Olfr1412	ENSMUSG00000046300.4	0	0	0	0	0	0	0	0	0	0	0	0	0	0	0	0	0	0	0	0.021603	0	0	0	0	0	0	0	0	0	0
Gm44098	ENSMUSG00000107778.1	0	0	0	0	0	0	0	0	0	0	0	0	0	0	0	0	0	0	0	0	0	0	0	0	0	0	0	0	0	0
Olfr1411	ENSMUSG00000062497.3	0	0	0	0	0	0	0	0	0	0	0	0	0	0	0	0	0	0	0	0.0416264	0	0	0	0	0	0	0	0	0	0
Gm44099	ENSMUSG00000108131.1	0	0	0	0	0	0	0	0	0	0	0	0	0	0	0	0	0	0	0	0	0	0	0	0	0	0	0	0	0	0
Olfr1410	ENSMUSG00000063583.6	0.0169885	0	0	0.00940955	0.0272145	0	0	0	0	0.0247051	0	0	0	0	0.0192891	0.00935369	0	0	0	0.0199651	0.0120548	0	0.0109851	0.0110018	0.0193302	0.0327302	0	0	0.0229032	0.0314602
Olfr12	ENSMUSG00000061616.5	0.0161939	0.147166	0.0194284	0.0179388	0.0259415	0.0384996	0	0	0.0238815	0	0.0243287	0.0353139	0	0	0.0183869	0.0178323	0.0583822	0	0.0231337	0.0761249	0.0689454	0.208738	0.0209425	0	0.018426	0.0467988	0	0.0247313	0	0.0599772
Cops9	ENSMUSG00000073616.10	41.6852	38.7398	43.0592	48.3662	55.9831	63.221	50.8801	55.6313	55.976	62.9058	57.7664	44.031	56.5274	58.309	61.4578	61.7312	27.8543	66.6129	63.8484	82.2992	54.3134	47.9418	49.9004	56.4341	52.7465	72.2192	62.5019	72.3738	71.1558	69.1258
Otos	ENSMUSG00000044055.5	0.0218475	0	0	0	0	0.0259704	0	0	0	0	0	0	0	0.045485	0.0496123	0.024058	0	0.0639027	0	0.051351	0	0	0	0	0	0	0	0	0	0.0404583
Gm29483	ENSMUSG00000100546.1	0	0	0	0	0	0	0	0	0	0	0	0	0	0	0	0	0	0	0	0	0	0	0	0	0	0	0	0	0	0
Gm29482	ENSMUSG00000099665.1	0	0	0	0	0	0	0	0	0	0	0	0	0	0	0	0	0	0	0	0	0	0	0	0	0	0	0	0	0	0
Gm29481	ENSMUSG00000100781.1	0	0	0	0	0	0	0.0913401	0	0	0.0933449	0	0	0	0	0	0	0	0	0	0	0	0	0	0	0	0	0	0	0	0
Gpc1	ENSMUSG00000034220.7	7.54393	4.78005	7.97026	7.54714	17.0819	27.5543	29.9761	35.3895	48.7354	38.8904	11.1178	4.31199	11.0863	8.3013	14.1672	21.2997	16.8768	50.1628	59.2353	44.6814	8.72417	6.76311	9.55351	9.34827	14.1825	26.4532	32.9506	40.3437	55.5499	52.6663
Gm29480	ENSMUSG00000101995.1	0.0406853	0.0369739	0.195246	0	0	0	0	0	0	0	0	0.0887222	0.04119	0.0423519	0	0	0	0	0	0.0478138	0.173218	0.052443	0.105231	0	0	0.0391922	0	0	0	0
Mir149	ENSMUSG00000065470.1	0	0	0	0	0	0	0	0	0	0	0	0	0	0	0	0	0	0	0	0	0	0	0	0	1.16084	0	1.43971	0	1.3754	0
Ankmy1	ENSMUSG00000034212.14	1.44506	0.340937	0.950193	0.338623	0.578721	0.346854	0.0988606	0.116384	0.102455	0.121237	1.96222	0.151502	1.16757	0.506238	0.66261	0.107104	0.217072	0.162566	0.119096	0.195952	1.08455	0.214923	0.916429	0.395923	0.679831	0.200773	0.156865	0.0212201	0.112394	0.205848
Dusp28	ENSMUSG00000047067.7	3.48457	2.79415	6.02492	3.80327	5.17159	4.50762	4.30223	3.80169	4.98764	3.94954	4.31118	2.62605	5.29169	3.14722	5.58557	3.83712	1.41637	2.69792	4.17261	4.45644	5.0179	2.84026	4.37382	2.92031	5.94731	6.36785	5.85744	3.28689	4.90498	3.32134
5033417F24Rik	ENSMUSG00000097251.2	0.828959	0.856069	0.768502	0.500881	0.422525	0.358325	0.697037	0.586137	1.38919	1.53426	1.4152	0.328674	0.495916	0.627575	0.556174	0.207461	0.271688	0.220423	0.376792	1.32846	0.588216	0.339985	0.584748	0.244015	0.471611	0.326675	0.691253	0.690538	1.26996	1.67466
Rnpepl1	ENSMUSG00000026269.14	4.90763	2.2429	2.5514	2.06427	4.18151	3.55098	4.45325	4.47666	7.86675	9.22611	6.24027	1.95429	3.42035	1.60664	2.6246	2.37313	2.26505	7.13566	10.9124	10.7744	6.16733	3.25463	2.98939	2.34909	3.747	4.04239	4.80774	5.89818	9.38738	11.1693
9430060I03Rik	ENSMUSG00000100632.1	0.916924	0.326066	0.669605	1.23653	0.255452	0.80562	0.340376	0.954071	0.999461	0.985565	0.179678	0.391213	0.807216	0.373494	0.497915	1.00969	0.335361	0.466426	0.79731	1.35869	0	0.102775	0.670233	0.671252	0.589698	0.537646	0.900137	0.547953	0.698696	1.47653
Capn10	ENSMUSG00000026270.11	16.0666	10.0109	14.8517	19.6857	15.3135	22.7635	13.8895	17.8347	19.9238	25.978	16.9451	9.42638	16.9718	18.1118	15.2694	17.2827	6.66557	21.5256	21.4911	32.829	13.1266	11.5431	15.6686	20.4884	16.677	25.2826	15.8732	21.0113	20.2608	32.3925
Gpr35	ENSMUSG00000026271.15	0.0417446	0.0252911	0.0834709	0.123314	0.133744	0.231571	0.118804	0.083252	0.246248	0.161883	0.104524	0.0303441	0.140875	0.0434546	0.157992	0.0919364	0.066888	0.122101	0.218658	0.261647	0.0592426	0.0538086	0.0539856	0.0540676	0.11083	0.174255	0.196364	0.0637524	0.356428	0.283451
Gm18697	ENSMUSG00000100021.1	0.348389	0.0287826	0	0	0	0	0	0	0	0	0.380653	0	0	0	0	0	0	0	0	0	0.314632	0	0	0	0	0	0	0	0	0
Aqp12	ENSMUSG00000045091.4	0.556992	0	0	0	0	0	0	0	0	0	0.464884	0	0	0	0	0	0	0	0	0	1.66876	0	0	0	0	0	0	0	0	0
Kif1a	ENSMUSG00000014602.15	1.68155	0.682095	0.831209	0.375746	19.5498	21.6702	36.2724	62.609	69.8395	109.568	3.00332	0.590174	1.70971	0.46578	14.1105	19.6691	21.2658	97.0387	84.416	145.296	1.24953	0.679089	1.28798	0.523454	14.6908	17.9225	36.8676	65.1163	58.6011	135.745
Gm28086	ENSMUSG00000101378.1	0	0	0	0.235298	0	0	0	0	0	0.617784	0	0	0	0	0.964701	0	0	0	0	0	0	0	0	0	0	0	0	0	0	0.786704
Agxt	ENSMUSG00000026272.6	0	0	0	0.0439537	0	0	0.0564618	0.0474787	0	0	0	0	0	0	0.0450516	0	0	0	0.0566822	0	0	0	0	0	0	0.0764445	0	0	0	0
Mab21l4	ENSMUSG00000034159.12	0	0	0	0	0	0	0.606941	0.34025	2.7257	2.02619	0	0	0	0	0.0645714	0	0.102514	0.249512	3.77772	2.97413	0	0	0.110319	0	0.0323544	0.109566	0.321016	0.173704	5.36686	2.15895
Crocc2	ENSMUSG00000084989.3	0.0283234	0.0343196	0.283171	0.177793	0.105868	0.101005	0.0268692	0.0677829	0.153154	0.164754	0	0.0720588	0.286747	0.235869	0.0964768	0.103963	0	0.0552295	0.107896	0.155335	0.0669927	0.0365086	0.29303	0.110053	0.150395	0.0636627	0.093262	0.0432554	0.0254562	0.209803
Sned1	ENSMUSG00000047793.13	0.234119	0.0773682	1.78742	0.45582	0.727356	0.624067	0.35334	0.390505	0.554511	0.577753	0.223826	0.0232065	1.98238	0.398797	0.491371	0.546862	0.17904	0.705536	0.749978	0.61698	0.191298	0.0548687	2.41299	0.349175	0.7023	0.70392	0.560653	0.910118	0.879934	0.683175
Mir6901	ENSMUSG00000098997.1	1.08603	0	0	0	0	0	0	0	0	0	0	0	0	0	0	0	0	0	0	0	0	0	0	0	0	0	0	0	0	0
Mterf4	ENSMUSG00000026273.13	16.1725	14.4069	16.2302	15.1839	16.5143	21.0921	19.5958	19.7339	19.1779	20.1559	18.7118	15.1682	16.7093	16.4094	20.074	20.6784	9.82496	16.8514	22.7563	22.1587	14.2132	17.273	17.1316	17.1245	17.2388	19.2953	24.1563	21.7332	20.6318	20.581
Gm28535	ENSMUSG00000101172.1	0.532586	0.41486	0.821523	0.252846	0.365643	1.44706	0.757864	0.91041	1.90745	2.21285	0.800125	0.580704	0.30811	0.237601	1.20942	0.670252	0.36573	0.890162	0.869512	2.32478	0.215951	0.588428	0.49197	0.591262	0.432855	0.366459	1.39578	1.27814	1.33344	1.83164
Gm7867	ENSMUSG00000100351.1	1.1099	0.672437	1.33159	1.36611	0.987772	1.17276	1.05292	0.885399	1.45494	0.717354	2.59381	0.268929	0.374557	1.41212	0.560092	0.950598	0.741005	1.80356	1.05703	0.724651	0.700061	1.43066	1.11639	0.479182	1.26289	0.712782	2.2624	2.07172	1.99509	1.37025
Pask	ENSMUSG00000026274.11	17.7774	17.4525	16.7719	19.4789	16.263	17.1125	15.1973	15.9809	14.4675	15.0985	17.686	13.8975	16.3351	18.2348	15.3074	13.5281	8.73483	20.3687	14.0356	15.6168	12.6884	18.2017	17.4542	22.2167	15.6782	15.3352	17.4624	18.1262	12.2338	14.2997
Ppp1r7	ENSMUSG00000026275.13	20.3831	20.2612	28.6262	30.0561	28.7468	31.3147	23.0524	22.6628	20.3613	21.2258	27.0174	23.4699	27.4626	29.9203	26.7566	29.2489	13.0764	25.0713	24.123	26.2014	18.2831	21.6342	32.5249	32.9898	29.281	27.4224	25.3962	25.6322	23.6564	27.4454
Mir6902	ENSMUSG00000106302.1	0	1.91224	1.26224	1.16546	1.68539	1.25064	0	0	0	0	1.5806	0	1.06515	2.19039	0	0	0	0	1.50296	0	0	4.06843	1.36061	1.36267	0	0	1.4847	0	0	0
Mir6345	ENSMUSG00000098689.1	3.15629	0.478061	3.78671	4.66184	0.842693	5.62787	2.24568	1.25893	0.775776	4.58994	0.790302	1.14715	1.06515	1.09519	0.597285	1.73781	0.63217	0	2.25445	3.09109	4.4793	0	3.40151	0.681337	4.1899	2.02697	0.742349	0.803379	1.41839	0.974161
Gm26446	ENSMUSG00000064389.1	0.653729	0.594095	4.70581	2.17251	3.14169	0	2.79075	1.56449	2.89221	1.90134	3.92849	0.712793	0.661839	1.36102	3.71129	2.15961	0	1.91212	2.80164	4.60962	0.927751	3.37061	4.22712	3.38684	1.48768	0	1.84506	1.99675	0	3.63182
Ano7	ENSMUSG00000034107.10	0.15211	0.0767969	0.121661	0.280834	0.460266	0.482173	0.120251	0.283132	0.224321	0.24578	0	0.0737125	0.256662	0.299089	0.211089	0.297778	0.223417	0.642652	0.193152	0.238349	0.119928	0.152498	0.174857	0.284574	0.480769	0.71636	0.500862	0.258114	0.113927	0.156492
Hdlbp	ENSMUSG00000034088.15	95.6299	92.2958	129.617	124.621	137.985	152.41	124.425	132.715	143.01	127.026	121.801	102.843	134.093	129.262	146.584	136.294	67.6006	135.132	169.105	158.942	69.1279	98.0564	139.403	136.448	151.931	139.754	137.612	131.375	157.68	157.948
Gm17415	ENSMUSG00000090489.3	0	0	0.204773	0.189074	0.683553	0.304337	0	0	0.251709	0.24821	0.256422	0.372206	0.259199	0.266511	0.290694	0.0939755	0.102557	0.499235	0	0	0.242227	0.110004	0.441464	0.331601	0	0.328837	0.120432	0.260666	0.115053	0.316078
Septin2	ENSMUSG00000026276.20	2.34602	1.6642	2.11601	2.094	2.01427	1.88591	2.47375	2.34272	2.51391	2.62622	1.52137	1.70225	1.01669	1.4846	1.03483	1.87713	1.5212	2.39428	2.27846	2.92567	1.68865	1.53376	2.09539	2.19695	1.94923	1.69901	2.91767	2.61624	2.82148	2.5473
Septin2	ENSMUSG00000116048.1	0	0	0	0	0	0	0	0	0	0	0	0	0	0	0	0	0	0	0	0	0	0	0	0	0	0	0	0	0	0
Farp2	ENSMUSG00000034066.13	1.63351	0.724717	1.99064	0.911887	1.27748	0.382239	0.512481	0.400163	1.06223	0.710776	2.49274	0.603048	2.30487	1.00419	0.876247	0.325764	0.231856	0.26335	1.21271	0.755796	1.51506	1.01134	2.06261	1.18281	0.922018	0.470831	0.598984	0.235719	1.42191	0.905123
Gm37250	ENSMUSG00000103854.1	0.112787	0.102499	0.101486	0.0312351	0	0.0670358	0.0802477	0.0674801	0.0415826	0	0.0847225	0.0614888	0.0856399	0	0	0	0.101655	0.0824741	0.120841	0.0331373	0.0400161	0.0726911	0.109395	0	0.0641669	0	0	0.0430622	0.0380137	0
Stk25	ENSMUSG00000026277.14	27.886	18.9724	25.0328	23.3445	27.5786	23.9764	29.2129	26.9357	42.491	43.3997	28.5618	18.1018	26.4725	23.0104	31.7412	21.8791	15.6211	31.2095	41.0279	46.1421	17.5925	19.294	24.2868	24.2186	30.016	26.0703	30.5237	29.4237	37.2197	38.4033
Gm28536	ENSMUSG00000100927.1	0	0.046463	0	0	0.163804	0.303875	0.218259	0.0611779	0.0753981	0.0743499	0.0768099	0.0557461	0	0	0	0.112599	0.061441	0	0.219111	0.12017	0.0725576	0	0.066119	0.198659	0.232697	0.295504	0.144299	0.0780809	0.206781	0.0946793
Bok	ENSMUSG00000026278.14	11.9298	3.29238	8.95639	9.121	11.4313	26.4048	23.277	42.3437	28.9803	34.9102	13.5245	6.02503	9.66968	9.0282	9.84742	20.1486	11.0382	40.7811	24.9361	31.0507	13.1393	5.51892	8.80253	8.9581	7.74481	23.8302	23.0838	43.7597	27.9237	31.2409
Thap4	ENSMUSG00000026279.14	19.9658	16.9993	13.3709	15.8355	15.6693	18.6136	12.8607	15.4988	18.3245	23.3119	22.4849	14.2691	14.347	15.4506	14.8237	16.0714	7.94406	19.3655	21.2329	26.4501	19.1146	22.0212	13.1039	18.0202	16.3714	19.9495	15.64	18.9449	16.1808	24.8085
Gm10550	ENSMUSG00000101952.1	0	0	0.0822638	0	0.109842	0.0815079	0	0	0.10112	0.0997136	0.103013	0	0.138838	0	0.155708	0.0755058	0	0	0.0979529	0	0.19462	0.0883841	0	0	0.156039	0.132104	0.0967624	0	0	0.126978
Atg4b	ENSMUSG00000026280.17	22.0678	19.7221	13.3012	9.83053	15.7797	11.98	19.5845	16.0987	23.7872	20.7832	22.4851	15.0684	14.823	11.3801	16.2547	9.73634	10.4691	19.7472	23.449	21.2886	16.2304	20.7075	14.0222	11.9154	16.1597	11.6515	21.6259	15.6274	23.3466	19.9436
Dtymk	ENSMUSG00000026281.15	150.101	154.177	172.896	201.315	171.698	193.515	120.726	116.707	101.753	99.1097	184.516	156.741	184.765	193.014	174.466	150.52	60.8036	118.648	103.429	106.772	134.603	159.17	174.025	214.332	170.528	193.184	140.31	125.58	108.58	100.474
Ing5	ENSMUSG00000026283.13	46.4746	56.4817	74.1551	79.8103	62.7709	69.2761	70.7322	74.3185	50.2061	42.2817	56.6009	56.9612	68.5442	73.0863	60.9001	59.2672	26.9498	51.0175	51.9697	52.2247	29.7041	52.1236	74.5206	84.1867	65.1125	69.4306	53.9703	51.949	53.249	50.1776
Gm22089	ENSMUSG00000088961.1	0	0	0	0	0	0	0	0	0	0	0	0	0	0	0.749535	0	0	0	0	0	0	0	0	0	0	0	0	0	0	0
D2hgdh	ENSMUSG00000073609.9	3.22436	4.50255	5.67991	6.4118	6.02188	5.25379	3.58106	4.30993	5.24215	7.79965	4.11156	4.03017	6.46503	4.96098	4.98254	5.31722	2.47611	5.75065	6.38119	8.37345	2.96876	4.90632	5.9395	7.00785	5.7985	5.93935	5.23823	5.40465	5.34355	8.53421
Gal3st2	ENSMUSG00000094651.2	0	0	0	0	0	0	0.0312817	0	0.032419	0.0959048	0	0	0.0222558	0	0	0	0.0264178	0	0	0.0516695	0	0	0	0	0	0.0211764	0.0620442	0	0.0592731	0.0407093
Gm18666	ENSMUSG00000101660.1	0	0	0.252974	0	0	0	0	0	0.103653	0	0	0	0.569264	0.219496	0.159609	0	0	0	0	0	0	0	0.0908964	0	0	0.135414	0	0	0.0947565	0
Gal3st2b	ENSMUSG00000093805.7	0.0490059	0.0222678	0.0587941	0	0.0785041	0.0291269	0.0348674	0.0879599	0.216811	0.0712655	0.0736235	0.0267168	0	0.127533	0.0834635	0	0.029446	0	0	0.115185	0	0.0315841	0.190128	0	0.0836412	0.0236038	0.103734	0.112263	0.165169	0.0453758
Gm7889	ENSMUSG00000099624.1	0.281145	0.447122	0.927572	0.389298	0.337781	0.668399	0.500082	0	0.207306	0.511058	0.844749	0.229909	2.06358	0.585322	0.319217	0.309589	0.0844653	0.616748	0.502034	0.908612	0.199496	0.54359	1.99972	1.00138	0.479845	0.880189	0.0991865	0.536704	0.947565	0.390478
Gal3st2c	ENSMUSG00000073608.4	0	0.0253199	0.242341	0.0308636	0.0223161	0	0.0198233	0.00833467	0.020544	0.0202584	0.0209287	0.0151893	0.169242	0.0290027	0.0237258	0.00767008	0	0	0.0199006	0.0163715	0	0.0179566	0.135118	0.0270646	0.00792545	0.0469683	0.0491469	0	0.0187807	0.0257976
Neu4	ENSMUSG00000034000.15	0.0145211	0.0131964	0.0174214	0	0	0	0	0	0.0214146	0	0	0	0	0	0	0	0	0	0	0	0	0	0	0	0	0	0.0204918	0	0	0
Pdcd1	ENSMUSG00000026285.7	0	0	0	0.0386474	0.0558884	0.414719	0	0.0834936	0.205802	0.152205	0.0524138	0	0.0706419	0.0363173	0.0792254	0.115254	0	0	0	0.328008	0	0	0.0902371	0.0451871	0	0.134431	0	0.106562	0	0.323038
Gm7891	ENSMUSG00000100990.1	0	0	0	0	0	0	0	0	0	0	0	0	0	0	0	0	0	0	0	0	0	0	0	0	0	0	0	0	0	0.295831
Gm7895	ENSMUSG00000100347.1	5.56812	5.47753	3.85665	5.78657	4.13803	3.6165	4.1659	3.43441	3.80944	4.59125	2.4147	5.32012	5.05604	3.58529	4.82309	4.48799	2.48341	3.52593	3.69014	2.96829	4.23618	4.06959	4.08298	4.90702	5.29057	5.41909	4.69838	4.55865	3.25032	2.33865
Gm23389	ENSMUSG00000077413.1	0	0	0	0	0	0	0	0	0	0	0	0	0	0	0	0	0	0	0	0	0	0	0	0	0	0	0	0	0	0
4930440C22Rik	ENSMUSG00000100518.1	0	0	0	0	0	0	0	0	0	0	0	0	0	0	0	0	0	0	0	0	0	0	0.0541872	0	0.047676	0	0	0	0	0
Gm23181	ENSMUSG00000089310.1	0	0	0	0	0	0	0	0	0	0	0	0	0	0	0	0	0	0	0	0	0	0	0	0	0	0	0	0	0	0
Gm5264	ENSMUSG00000099592.1	0	0	0	0	0	0	0	0	0	0	0	0	0	0	0	0	0	0	0	0	0	0	0	0	0	0	0	0.121265	0	0
Fam174a	ENSMUSG00000051185.9	1.8463	1.56348	1.25857	1.39449	1.29957	1.66267	1.77142	3.02937	4.41422	5.6343	1.80716	1.46408	1.20366	1.48513	1.09581	1.86368	1.17662	2.8229	2.99719	5.73681	2.10411	1.18994	1.39283	1.2319	1.27321	2.16929	2.13175	4.07998	4.46906	6.32011
BC055308	ENSMUSG00000103973.1	0.238773	0.168772	0.159147	0.293891	0.212499	0.157685	0.30202	0.285714	0.39125	0.424392	0.199288	0.144637	0	0.0276172	0.0301231	0.262931	0.0318825	0.0775998	0.189499	0.342967	0.037651	0.102592	0.10293	0.103086	0.241498	0.153341	0.112318	0.324137	0.35767	0.245651
Gm15427	ENSMUSG00000081051.4	310.041	293.859	208.728	201.574	422.724	429.145	313.431	327.141	301.077	292.466	376.821	324.78	360.232	263.077	330.718	348.252	173.569	399.089	453.776	359.595	448.099	406.179	267.304	280.192	293.043	698.226	455.419	423.724	385.673	367.503
St8sia4	ENSMUSG00000040710.10	0.0167573	0.0213201	0.0844381	0.111377	0.0859009	0.16334	0.119227	0.204526	0.266894	0.438639	0.0251751	0.0255798	0.0678606	0.0802411	0.0570797	0.20298	0.0483307	0.186253	0.201083	0.744409	0.0142688	0.0216	0.117024	0.0607713	0.0724549	0.196937	0.0993198	0.286627	0.325316	0.837863
Gm37642	ENSMUSG00000103197.1	0	0	0.0931217	0.0429911	0	0	0	0	0	0	0	0	0	0	0	0	0.0466385	0	0	0.0456091	0	0	0	0	0.0441587	0	0	0	0	0
4930598F16Rik	ENSMUSG00000100777.1	0	0	0.106154	0.0980151	0	0	0	0.105876	0	0	0	0	0	0	0	0	0	0	0	0	0	0	0	0	0.100677	0	0	0	0.119286	0
Gm37761	ENSMUSG00000102718.1	0	0	0	0.0355527	0	0	0	0	0.0473305	0	0	0	0	0	0	0	0	0	0	0	0	0	0	0	0	0	0	0	0	0
Gm22360	ENSMUSG00000095955.1	3.77574	4.0032	6.79484	2.09129	1.00808	2.24413	4.47737	3.01201	0	2.74539	0.945408	2.74458	1.91129	1.96521	0.71451	0	4.53744	0	4.49485	1.4791	4.46534	1.6223	0.81382	2.44517	2.14809	7.88057	0.888044	1.9221	0.84838	0
1700063A18Rik	ENSMUSG00000100062.1	0	0	0	0	0	0	0	0	0	0	0	0	0	0	0	0	0	0	0	0	0	0	0	0	0	0	0	0	0	0
Gm24586	ENSMUSG00000080345.3	0	0	0	0	0	0	0	0	0	0	0	0	0	0	0	0	0	0	0	0	0	0	0	0	0	0	0	0	0	0
Gm22917	ENSMUSG00000096585.1	0	0	0	0	0	0	0	0	0	0	0	0	0	0	0	0	0	0	0	0	0	0	0	0	0	0	0	0	0	0
Gm37076	ENSMUSG00000102658.1	0	0	0	0	0	0	0	0	0	0	0	0	0	0	0	0	0	0	0	0	0	0	0	0	0	0	0	0	0	0
Gm29601	ENSMUSG00000100336.1	0	0	0	0	0	0	0	0	0	0	0	0	0	0	0	0	0	0	0	0	0	0	0	0	0	0	0	0	0	0
4930533P14Rik	ENSMUSG00000100589.1	0	0	0	0	0	0	0	0	0	0	0	0	0	0	0	0	0	0	0	0	0	0	0	0	0	0	0	0	0	0
Gm26245	ENSMUSG00000095610.1	0	0	0	0	0	0	0	0	0	0.915129	0	0	0	0	0	0	0	0	0	0	0	0	0	0	0	0	0	0	0	0
Gm1833	ENSMUSG00000100362.1	0	0	0.236901	0.328106	0.316319	0.117362	0	0	0.2912	0.287152	0.148326	0	0.19991	0.205549	0	0.108719	0.118648	0	0	0.232058	0	0.381788	0.127681	0	0.449357	0.0951073	0.278653	0.150781	0.399311	0
Gm26078	ENSMUSG00000077255.1	0	0	0	0	0	0	0	0	0	0	0	0	0	0	0	0	0	0	0	0	0	0	0	0	0	0	0	0	0	0
Slco4c1	ENSMUSG00000040693.7	5.32307	5.48582	1.56365	0.455926	1.05491	1.04373	1.56179	0.902897	1.1937	0.837936	4.26647	3.32085	0.805588	0.214219	0.405005	0.861117	0.972727	0.922944	0.803541	1.06412	4.2055	3.8728	1.41938	0.533075	0.437088	0.555064	1.08418	0.900937	1.7016	1.09246
Panct2	ENSMUSG00000097814.5	2.48417	3.10415	0.666657	0.181042	0.209446	0.194274	0.325587	0.332454	0.578443	0.475334	1.71872	0.748432	0.562563	0.136102	0.111339	0.269952	0.176762	0.382424	0.583676	0.480169	1.4844	2.04343	0.655204	0.232845	0.18596	0.31487	0.438202	0.499187	0.638962	0.726365
Slco6b1	ENSMUSG00000045463.15	0	0	0	0	0	0	0	0	0	0	0	0	0	0	0	0	0	0	0	0	0.0766921	0	0	0	0	0	0	0	0	0
Gm9499	ENSMUSG00000097480.1	0	0	0	0	0	0	0	0	0	0	0	0	0	0	0	0	0	0	0	0	0	0	0	0	0	0.0672854	0	0	0	0
Gm28901	ENSMUSG00000100454.1	0	0	0	0	0	0	0	0	0	0	0	0	0	0	0	0	0	0	0	0	0	0	0	0	0	0	0	0	0	0
Gm6430	ENSMUSG00000044757.7	2.10419	2.3045	2.84812	3.1079	1.29645	1.79579	2.45681	2.96978	2.387	2.82458	3.24226	1.8825	3.11351	3.14517	3.18552	2.97062	0.972569	3.78747	1.46443	2.7265	0.9954	1.73865	1.67459	2.02654	2.45562	1.71513	1.75118	1.97755	2.18213	1.49871
Slco6c1	ENSMUSG00000026331.13	0	0	0	0	0	0	0	0	0.03494	0	0	0	0	0	0	0	0	0	0	0.0278437	0	0	0	0	0	0	0	0	0	0
Gm7133	ENSMUSG00000100484.1	0	0.0300107	0	0	0.0529008	0	0	0.0790302	0	0	0	0	0.0334328	0	0	0	0	0	0	0	0.0468653	0	0	0	0	0	0	0	0	0
Gm7135	ENSMUSG00000101348.6	0	0	0	0	0	0	0.0424903	0.0357301	0	0	0	0	0	0	0	0	0	0	0	0	0.0423762	0	0.0386159	0.0386745	0.0339758	0.0575283	0	0.091204	0	0
Gm37171	ENSMUSG00000103179.1	0	0	0	0	0	0	0	0	0	0	0	0	0	0	0	0	0	0	0	0	0	0	0	0	0.0646543	0	0	0	0.0766048	0
D1Ertd622e	ENSMUSG00000044768.16	0.534449	0.294675	0.475034	0.348364	0.524654	0.788321	0.653858	0.972923	0.600737	0.772469	0.563026	0.341114	0.458598	0.330752	0.429218	0.730271	0.377919	1.02468	0.614512	0.685539	0.608166	0.291943	0.579485	0.341888	0.48946	0.538381	0.682924	1.11731	0.777634	0.775482
AC099860.1	ENSMUSG00000118489.1	0	0	0	0	0	0	0	0	0	0	0	0	0.0472087	0	0	0	0.0560372	0	0	0.109601	0	0	0	0	0	0.0449191	0	0	0	0
Ppip5k2	ENSMUSG00000040648.14	24.8295	22.556	33.7097	32.6708	35.5674	44.3088	36.8845	42.4623	33.4819	29.646	23.2128	24.1884	26.005	31.1348	28.9521	41.5925	19.7723	39.4006	29.4368	38.6443	14.7713	21.1717	32.0316	34.6334	29.4773	36.5743	38.0783	42.0526	33.556	38.1335
Gin1	ENSMUSG00000026333.14	4.49785	4.78567	4.66159	4.62485	3.85231	3.81146	2.80413	3.06405	3.28371	3.62662	5.08469	4.87994	3.87736	4.83275	3.93134	4.14378	1.61889	3.32155	3.30811	4.39621	3.4602	5.13756	4.60734	4.97484	4.16773	4.08612	2.87513	3.46856	3.96247	4.12343
Pam	ENSMUSG00000026335.16	0.92859	2.34126	1.69827	2.72843	1.60545	3.12302	3.48875	3.69929	8.30835	11.3629	0.961229	2.18549	1.66812	2.64644	2.05082	2.71223	1.99368	4.30597	8.0967	13.5347	0.474095	2.51067	1.75739	3.20478	1.59132	3.05989	4.29079	4.68678	7.29755	10.4749
Gm37140	ENSMUSG00000104140.1	0.0399846	0	0.0959419	0.0442931	0	0	0	0	0.235865	0.523319	0.0600705	0	0	0	0	0.17612	0.0961018	0.116953	0.285599	0.563885	0.340469	0.0515399	0	0	0.045496	0.192587	0.282128	0.427451	0.323432	0.444273
Gm25413	ENSMUSG00000089169.1	0	0	0	0	0	0	0	0	0	0	0	0	0	0	0	0	0	0	0	0	0	0	0	0	0	0	0	0	0	0
Gm3531	ENSMUSG00000089782.1	162.896	153.668	161.401	174.5	142.496	148.951	155.97	155.046	144.38	133.963	164.874	123.414	144.564	150.075	179.171	139.347	68.0106	184.06	124.516	137.55	111.973	134.538	153.145	163.543	164.668	168.193	147.486	154.354	149.809	119.083
B230216N24Rik	ENSMUSG00000089706.7	0.0115042	0.0627286	0.027604	0	0.0368579	0.0683758	0.0327407	0.0825949	0.15269	0.250945	0.0345664	0.0376308	0.0116469	0.0958036	0.0261242	0.0633407	0.02765	0	0.11504	0.162239	0.0163264	0.0593154	0.0446329	0.0745012	0.0392698	0.0221641	0.146111	0.122984	0.108566	0.149128
Gm24465	ENSMUSG00000096085.1	0	0	0	0	0	0	0	0	0	0	0	0	0	0	0	0	0	0	0	0	0	0	0	0	0	0	0	0	0	0
1810006J02Rik	ENSMUSG00000100182.6	0	0	0	0	0	0	0	0	0	0	0	0	0	0	0	0	0	0	0	0	0	0	0	0	0.0407095	0	0	0	0	0
Gm29461	ENSMUSG00000100711.1	0	0	0	0	0	0	0	0	0	0	0	0	0	0	0	0	0	0	0	0	0	0	0	0	0	0	0	0	0	0.0597187
Gm7952	ENSMUSG00000097608.1	0	0	0	0	0	0	0	0	0	0	0	0	0	0	0	0	0	0	0	0	0	0	0	0	0	0	0	0	0	0
Gm29462	ENSMUSG00000099634.1	0.233799	0	0.841491	0	1.12359	1.66752	0	0	0.344789	0	1.05374	0	1.65689	0.730128	1.59276	1.02982	0	2.05154	1.00198	0.549527	0.6636	0.602731	1.20943	0.302816	0.532051	0.450439	0.659866	1.07117	0.315197	0.43296
Slco6d1	ENSMUSG00000026336.13	0	0	0	0	0	0	0	0	0	0	0	0	0	0	0	0	0	0	0	0	0	0	0	0	0	0	0	0	0	0
Gm3555	ENSMUSG00000089791.1	1.39978	0.657976	2.08473	1.3902	1.31448	1.60655	1.64844	1.73272	1.13892	0.912505	2.10294	1.52624	2.15015	2.26104	1.69895	1.75401	0.464044	0.988271	2.13755	1.24796	0.959009	0.684391	1.99751	1.68796	1.86733	0.976435	1.43042	0.958296	2.08233	1.51955
Gm26134	ENSMUSG00000096193.1	0	0	0	0	0	0	0	0	0	0	0	0	0	0	0	0	0	0	0	0	0	0	0	0	0	0	0	0	0	0
Gm7967	ENSMUSG00000100009.6	0.0452666	0	0.13577	0	0.0906426	0.12107	0.0483104	0.135414	0.0333779	0.0493708	0	0	0.0572852	0	0.0899442	0.124616	0.0271992	0.132402	0.0323327	0.0797968	0	0	0.0585403	0	0.103012	0.0109014	0.0638794	0.155545	0.0457698	0.12574
Gm29460	ENSMUSG00000099686.1	0	0	0	0	0	0	0	0	0	0	0	0	0	0	0	0	0	0	0	0	0	0	0	0	0	0	0	0	0	0
Gm23434	ENSMUSG00000087804.1	0	0	0	0	0	0	0	0	0	0	0	0	0	0	0	0	0	0	0	0	0	0	0	0	0	0	0	0	0	0
Gm18248	ENSMUSG00000099453.1	0	0	0	0	0	0	0	0	0.0537916	0	0	0	0	0	0	0	0	0	0	0	0	0	0.0943432	0	0	0	0	0	0	0
Cntnap5b	ENSMUSG00000067028.11	0	0	0.108642	0.0143304	0.0207233	0.0153777	0	0.0464388	0.0190777	0.0188124	0	0	0.0130969	0.0269327	0.0440649	0.0284906	0.0310923	0	0	0.0608122	0	0	0.117109	0.0167553	0.0735978	0	0	0	0	0
Prdx2-ps1	ENSMUSG00000082431.3	16.1286	13.5298	13.1256	14.9929	12.6475	16.2227	11.8767	16.0603	14.3044	15.7457	22.5362	11.9288	15.1868	16.6719	12.1658	13.7861	5.55716	18.1443	11.7619	18.1592	11.3646	19.3358	15.4612	19.7211	12.4484	11.4081	10.9823	14.9856	11.2521	17.5447
Gm37877	ENSMUSG00000104104.1	0	0	0	0	0	0	0	0	0	0	0	0	0	0	0	0	0	0	0	0	0	0	0	0	0	0	0	0	0	0
Gm19029	ENSMUSG00000100662.1	0	0	0	0	0	0	0	0	0	0	0.179359	0	0	0	0	0	0	0	0	0	0	0	0	0	0	0.115006	0	0	0	0
Gm23602	ENSMUSG00000087883.1	0	0	0	0	0	0	0	0	0	0	0	0	0	0	0	0	0	0	0	0	0	0	0	0	0	0	0	0	0	0
Gm29668	ENSMUSG00000099835.1	1.49631	1.74834	1.79518	2.8415	5.47884	1.52459	0.912531	2.04625	0.945708	2.79768	5.13822	3.02993	5.62668	6.45294	7.28119	4.00157	3.85323	5.00186	3.66437	2.76333	2.73024	3.03087	3.59373	1.66116	3.40513	4.73604	3.31818	1.63226	2.01726	1.18755
Gm29667	ENSMUSG00000100794.1	0.137417	0.249762	0.49459	0.304447	0.440264	0.326697	0	0.328862	0.607955	0.999171	0.412893	0.149832	0.417364	0.715228	0.312051	0.453959	0.330276	0.80387	0.392611	0.645974	0.390034	0.708516	0.533135	0.177982	0.625431	0.661869	0	0.209862	0.555776	1.0179
Gm18700	ENSMUSG00000099427.1	0	0	0	0	0	0	0	0	0	0	0	0	0	0	0	0	0	0	0	0	0	0	0	0	0	0	0	0	0	0
Gm18185	ENSMUSG00000099892.1	0	0	0	0	0	0	0	0	0	0	0	0	0	0	0	0	0	0	0	0	0	0	0	0	0	0	0	0	0	0
Gm29334	ENSMUSG00000100977.1	0	0	0	0	0	0	0	0	0	0	0	0	0	0	0	0	0	0	0	0	0	0	0	0	0	0	0	0	0	0
Gm25537	ENSMUSG00000077039.1	0	0	0	0	0	0	0	0	0	0	0	0	0	0	0	0	0	0	0	0	0	0	0	0	0	0	0	0	0	0
Gm20268	ENSMUSG00000100684.1	0	0	0	0	0	0	0	0	0	0	0	0	0	0	0	0	0	0	0	0	0	0	0	0	0	0	0	0	0	0
Gm28801	ENSMUSG00000100088.1	0	0	0	0	0	0	0	0	0	0	0	0	0	0	0	0	0	0	0	0	0	0	0	0	0	0	0	0	0	0
Psmb6-ps2	ENSMUSG00000100222.1	0.0955094	0.0867969	0.114586	0.317402	0.153	0.113533	0	0.228571	0.14085	0	0.143487	0.208277	0.193388	0.198843	0.108443	0.210345	0	0.279359	0	0.112244	0.135544	0	0	0	0	0.0920045	0	0.145862	0.128761	0
Gm18969	ENSMUSG00000100065.1	0	0	0	0	0.29552	0	0	0	0	0	0	0	0.0933827	0	0	0	0	0	0	0	0	0	0	0.119467	0	0	0	0	0	0
Gm28188	ENSMUSG00000100349.1	0	0	0	0	0	0	0	0	0	0	0	0	0	0	0	0	0	0	0	0	0	0	0	0	0	0	0	0	0	0
Gm28187	ENSMUSG00000099375.1	0	0	0	0	0	0	0	0	0	0	0	0	0	0	0	0	0	0	0	0.0370815	0	0	0	0	0	0	0	0	0	0
Gm24122	ENSMUSG00000077295.1	0	0	0	0	0	0	0	0	0	0	0	0	0	0	0	0	0	0	0	0	0	0	0	0	0	0	0	0	0	0
Gm28623	ENSMUSG00000099770.1	0	0	0	0	0	0	0	0	0	0	0	0	0	0	0	0	0	0	0	0	0	0	0	0	0	0	0	0	0	0
Gm23036	ENSMUSG00000088510.1	0	0	0	0	0	0	0	0	0	0	0	0	0	0	0	0	0	0	0	0	0	0	0	0	0	0	0	0	0	0
Gm3116	ENSMUSG00000101890.1	0	0	0	0	0	0	0	0	0	0	0.090644	0	0	0	0	0	0	0	0	0	0	0	0.0780276	0	0	0	0	0	0	0
Gm20281	ENSMUSG00000099989.1	0	0	0	0	0	0	0	0	0	0	0	0.274972	0	0	0	0	0	0	0	0	0	0	0	0	0	0	0	0	0	0
Gm22034	ENSMUSG00000087908.1	0	0	0	0	0	0	0	0	0	0	0	0	0	0	0	0	0	0	0	0	0	0	0	0	0	0	0	0	0	0
Gm18728	ENSMUSG00000100955.1	0	0	0	0	0	0	0	0.107	0	0	0	0	0	0	0	0	0	0	0	0	0	0	0	0	0	0	0	0	0	0
Gm23965	ENSMUSG00000088594.1	0	0	0	0	0	0	0	0	0	0	0	0	0	0	0	0	0	0	0	0	0	0	0	0	0	0	0	0	0	0
Gm29141	ENSMUSG00000099469.1	0	0	0.0915908	0	0	0	0	0.0913507	0	0	0	0	0	0	0.346723	0	0	0	0.109059	0.0897187	0	0	0	0	0.0868654	0	0	0	0.205843	0
Gm37789	ENSMUSG00000102325.1	0	0	0	0	0	0	0	0	0	0	0	0	0	0	0	0	0	0	0	0	0	0	0	0	0	0	0	0	0	0
Gm18447	ENSMUSG00000101297.1	0	0	0	0	0	0	0	0	0	0	0	0	0	0	0	0	0	0	0	0	0	0	0	0	0	0	0	0	0	0
Gm29140	ENSMUSG00000100059.1	0	0	0	0	0	0	0	0	0	0	0	0	0	0	0	0	0	0	0	0	0	0	0	0	0	0	0	0	0	0
Gm23537	ENSMUSG00000088161.1	0	0	0	0	0	0	0	0	0	0	0	0	0	0	0	0	0	0	0	0	0	0	0	0	0	0	0	0	0	0
Gm5260	ENSMUSG00000099464.1	0	0	0	0	0	0	0	0	0	0	0	0	0	0	0	0	0	0	0	0	0	0	0	0	0	0	0	0	0	0
Gm29592	ENSMUSG00000100935.1	0	0	0	0	0	0	0	0	0	0	0	0	0	0	0	0	0	0	0	0	0	0	0	0	0	0	0	0	0	0
Gm29011	ENSMUSG00000099801.1	0	0	0	0	0	0	0	0	0	0	0	0	0	0	0	0	0	0	0	0	0	0	0	0	0	0	0	0	0	0
Cdh20	ENSMUSG00000050840.8	0.117482	0.0915132	0.422843	0.185916	0.24197	0.279305	0.214941	0.361486	0.198005	0.341691	0.12607	0.109797	0.37381	0.244589	0.209616	0.2957	0.0605068	0.539988	0.21578	0.828399	0.262	0.1298	0.303864	0.195638	0.343738	0.274844	0.331578	0.589519	0.135758	0.870238
Gm38031	ENSMUSG00000103991.1	0	0	0.0267937	0	0.071552	0.0265475	0.0317797	0.0267235	0.0329351	0.0324772	0	0	0	0	0	0	0	0.130646	0	0.0524921	0	0	0	0.0867772	0.0254114	0	0.031516	0.068214	0.120433	0.0413574
n-R5s216	ENSMUSG00000084704.1	0	0	0	0	0	0	0	0	0	0	0	0	0	0	0	0	0	0	0	0	0	0	0	0	0	0	0	0	0	0
Gm36969	ENSMUSG00000103060.1	0	0	0	0	0	0	0	0	0	0.034859	0	0	0	0.0249528	0	0	0	0	0	0	0	0	0	0	0	0	0	0	0	0
Gm15699	ENSMUSG00000089866.1	0	0	0	0	0	0	0	0	0	0	0	0	0	0	0	0	0	0	0	0	0	0	0	0	0	0	0	0	0	0
Gm29012	ENSMUSG00000099669.1	0	0	0	0	0	0	0	0	0	0	0	0	0	0	0	0	0	0	0	0	0	0	0	0	0	0	0	0	0	0
Gm29013	ENSMUSG00000099702.1	0	0	0	0	0	0	0	0	0	0	0	0	0	0	0	0	0	0	0	0	0	0	0	0	0	0	0	0	0	0
Rnf152	ENSMUSG00000047496.6	0.189407	0.121925	0.852142	0.463343	1.12517	0.919362	0.71873	0.283303	0.593562	0.527926	0.106707	0.172099	0.455421	0.435407	1.0036	0.512735	0.312973	0.369336	0.439686	0.760527	0.1568	0.213626	0.785872	0.582634	1.23921	0.623392	0.623671	0.482103	0.425582	0.803809
Gm29014	ENSMUSG00000099582.1	0	0	0	0	0	0	0	0	0	0	0	0	0	0	0	0	0	0	0	0	0	0	0	0	0	0	0	0	0	0
Gm17634	ENSMUSG00000097482.2	0.0406853	0	0.0488115	0.0450692	0.2607	0.193452	0.347368	0.146051	0.299998	0.177496	0	0	0	0.0847037	0.230974	0.224008	0.0488929	0.119002	0	0.143441	0.115478	0	0.105231	0	0.509226	0.0391922	0.0574143	0.124269	0.1097	0.376715
Gm28403	ENSMUSG00000101214.1	0.0248465	0.06774	0.0894278	0.0275238	0.238815	0.0295353	0.0353564	0.0297311	0.0366418	0	0.0373279	0.0541828	0.0251548	0	0.169268	0.191523	0	0	0	0.0583999	0	0.096081	0.0963971	0.0321812	0.367527	0.0718042	0.140252	0	0	0
Capza1-ps1	ENSMUSG00000067017.5	24.2667	21.8603	21.3405	23.5147	20.1539	21.1164	20.5511	20.9181	20.1865	19.4947	21.4847	18.7012	15.7186	23.0044	20.5443	20.9883	11.5799	20.191	20.6313	26.7465	16.6843	23.3534	23.4302	25.4493	21.4459	19.1548	22.8409	22.1281	23.6947	23.6471
Pign	ENSMUSG00000056536.14	6.80027	6.8461	6.56604	6.29855	7.03759	7.15333	7.23111	5.91469	9.02057	10.4869	4.68031	4.7685	4.7686	4.9392	6.8214	5.93392	4.05333	6.46112	7.43622	11.4551	5.10301	6.64595	6.87278	6.22249	8.12647	6.82745	9.05824	6.82273	9.08101	9.52965
Gm28404	ENSMUSG00000100672.1	0	0.135081	0.356658	0	0.476224	0.17669	0.423027	0.177862	0.219204	0	0.669925	0.16207	0	0	0	0	0.178626	0	0	0.174684	0.210946	0	0.57668	0.385038	0	0	0	0	0.40078	0.27526
Gm20302	ENSMUSG00000101219.1	4.40732	5.11786	4.40635	3.25481	10.1981	16.0082	5.92315	3.51584	3.2498	3.91675	8.46054	5.07249	4.95777	8.1562	7.22824	2.42662	1.47123	5.01323	6.64584	4.31628	4.86479	9.78396	1.58325	3.80558	5.01482	8.25531	9.67483	5.60905	2.97087	7.25484
Gm22426	ENSMUSG00000076999.1	0	0	0	0	0	0	0	0	0	0	0	0	0	0	0	0	0	0	0	0	0	0	0	0	0	0	0	0	0	0
Gm8004	ENSMUSG00000101656.1	0	0	0	0	0	0	0.155293	0	0	0	0	0	0	0	0	0	0	0	0	0	0	0	0	0	0	0	0	0	0	0
Relch	ENSMUSG00000026319.13	14.2181	14.9437	20.5614	17.187	25.4334	20.6505	20.2322	16.3602	16.5778	12.4718	16.5581	13.277	16.4037	15.0366	21.7206	17.2801	10.8345	15.4449	16.7573	17.4923	13.3379	15.2025	22.5488	18.4704	23.3798	18.5918	23.5551	18.0661	20.6589	18.8745
Gm37566	ENSMUSG00000104044.1	0.371072	0.365324	0.853277	0.479565	0.792576	0.349202	0.418025	0.518024	0.752441	0.629558	0.25551	0.320307	0.266103	0.337988	0.351102	0.374564	0.390189	0.452235	0.287134	0.599621	0.526613	0.577957	0.939771	0.941199	0.598145	0.253197	0.676381	0.543088	0.729549	0.97349
Gm10193	ENSMUSG00000101330.1	0.874469	0	0	0.645797	0	2.07898	0.829573	0.348793	0	0.423891	1.75167	0	0.590211	0.60686	0	0.962944	0.700586	0	0.416406	0	0	1.50291	0	1.13261	0.331668	0	0	0.890325	0.392973	0
Tnfrsf11a	ENSMUSG00000026321.7	0.450019	0.19426	1.36326	0.623137	0.558698	0.909402	0.512298	1.05005	1.24435	2.11053	0.321139	0.134936	1.44654	0.655835	0.766441	0.668993	0.432643	1.77698	1.94469	2.07581	0.335293	0.188523	1.73139	0.612008	0.870483	1.11628	1.11135	1.52917	1.3499	2.12509
Gm37779	ENSMUSG00000102690.1	0	0	0	0	0	0	0	0	0	0	0	0	0	0	0	0	0	0	0	0	0	0	0	0	0	0	0	0	0	0
Gm26214	ENSMUSG00000089206.1	0	0	0	0	0	0	0	0	0	0	0	0	0	0	0	0	0	0	0	0	0	0	0	0	0	0	0	0	0	0
Gm18801	ENSMUSG00000099448.1	0	0	0	0	0	0	0	0	0	0	0	0	0	0	0	0	0	0	0	0	0	0	0	0	0	0	0	0	0	0
Gm7160	ENSMUSG00000099843.1	1.33053	0.906865	1.1402	0.894863	1.14183	1.97701	0.743806	1.19407	1.26139	0.829235	0.928061	0.932616	0.81784	1.2861	0.539538	0.941877	0.513945	2.22383	1.69707	1.39612	1.07899	1.04127	1.22906	1.16938	1.0273	1.0986	1.67644	1.88684	1.60156	0.879976
Zcchc2	ENSMUSG00000038866.15	16.4508	9.93667	11.365	11.2644	11.847	12.9975	12.2634	12.5841	12.2548	10.0752	18.8459	14.0896	12.1666	11.5165	10.6654	12.1389	6.90441	12.9671	13.788	12.8031	15.9405	12.518	13.4462	13.6211	13.5722	13.2235	12.7648	12.0229	14.5532	14.3763
Gm37372	ENSMUSG00000102501.1	0	0	0	0	0	0	0	0	0	0	0	0.0443477	0.0205888	0.0211695	0	0	0	0	0	0.0238997	0	0	0	0	0	0	0	0	0	0
Gm26509	ENSMUSG00000097612.1	0	0.0645483	0	0.0786809	0	0	0	0	0	0	0	0	0	0	0	0	0	0	0	0.0834724	0	0	0	0	0	0	0	0	0	0
Gm20753	ENSMUSG00000101583.1	0	0	0.148226	0.136861	0.395834	0	0.175809	0	0.364401	0.179668	0.185612	0	0	0.12861	0	0	0.445419	0.361373	0.176495	0.435588	0.876682	0	0.159778	0.16002	0	0	0.17435	0.188684	0.166563	0.228794
Phlpp1	ENSMUSG00000044340.7	12.675	8.50087	5.01305	5.54561	6.00668	7.32601	8.59957	12.9831	11.3388	12.2834	14.5326	8.91624	6.09809	5.86525	4.57447	7.65406	4.97347	16.0721	13.5765	14.4739	11.7891	11.389	5.75194	7.01357	5.06079	7.14724	9.54147	14.7274	12.2747	14.9033
Gm38235	ENSMUSG00000103291.1	0.244752	0.197712	0.195759	0.1205	0.10891	0.226286	0.270885	0.309139	0.380995	0.573434	0.265562	0.148259	0.0825962	0.141543	0.0771936	0.149731	0.0817021	0.357943	0.271942	0.351555	0.328048	0.140215	0.228599	0.211335	0.123773	0.144082	0.287825	0.373786	0.329964	0.453245
A530053M12Rik	ENSMUSG00000100247.1	0	0	0	0	0	0	0	0	0	0	0	0	0	0	0	0	0	0	0.065569	0	0	0	0	0	0	0	0	0	0	0
Gm6651	ENSMUSG00000099604.1	0	0	0	0	0	0	0	0.297311	0	0	0	0	0	0	0	0	0	0	0	0	0	0	0	0	0	0	0	0	0	0
Bcl2	ENSMUSG00000057329.7	0.0588263	0.0400951	0.22055	0.448009	0.270928	0.952762	2.68916	3.07961	4.54367	6.8865	0.0441886	0.0881942	0.23078	0.336798	0.425803	0.793532	1.63479	3.97897	4.47492	6.68002	0.0626133	0.0663484	0.266267	0.590487	0.58568	0.920849	3.28946	3.85187	6.29499	6.82221
D630008O14Rik	ENSMUSG00000054006.14	0	0	0	0	0	0	0	0.0391884	0	0	0	0	0	0	0	0	0.0393569	0	0	0	0	0	0	0	0	0	0	0	0	0
Mir3473f	ENSMUSG00000098344.1	0	0	0	0	0	0	0	0	0	0	0	0	0	0	0	0	0	0	0	0	0	0	0	0	0	0	0	0	0	0
Gm37053	ENSMUSG00000103348.1	0	0	0	0	0	0	0.0918215	0.0386063	0.19032	0.140755	0	0	0	0	0	0	0.0387723	0	0.0460899	0.151666	0	0	0.0834487	0.0835756	0.0367107	0.0621592	0.0910596	0.0492729	0.173985	0.0597473
Kdsr	ENSMUSG00000009905.5	11.0006	9.74923	8.81505	9.04559	16.616	14.5797	17.5825	18.4542	17.8683	19.3626	10.3928	8.18255	8.35069	9.40357	13.4099	12.8781	9.24689	19.3636	17.6275	22.7381	9.31304	10.0462	9.60891	11.2292	14.4729	12.643	18.4863	17.9108	17.0366	22.3152
Vps4b	ENSMUSG00000009907.17	39.9846	37.2854	45.6939	36.7545	36.4354	42.3259	44.9435	44.5246	42.7194	37.1223	34.67	38.1063	31.5011	34.8533	33.5	40.7578	24.5525	39.9647	39.6317	41.4987	27.2027	36.6374	45.852	41.8868	37.4258	33.6808	46.0325	44.0315	48.5637	40.3833
Serpinb5	ENSMUSG00000067006.12	0.0244851	0.0667547	0	0.0542469	0.156894	0.174634	0.243895	0.175792	0.433306	0.106821	0.036785	0	0	0.0509762	0.111204	0.296587	0.441369	0.0716175	0.559649	0.230202	0	0.0631223	0	0.0317131	0.11144	0.377386	0.449189	0.560905	0.528155	0.0906855
Pou2f3-rs1	ENSMUSG00000083613.1	0	0	0	0.0713093	0	0	0	0	0	0	0	0	0	0	0	0	0	0	0	0	0	0	0	0	0.073246	0	0	0.0983103	0	0
Serpinb12	ENSMUSG00000059956.14	0	0	0	0	0	0	0	0	0	0	0	0	0	0	0	0	0	0	0	0	0	0	0	0	0	0	0	0	0.0363397	0
Serpinb13	ENSMUSG00000048775.10	0	0	0	0	0	0	0	0	0	0	0	0	0.0407712	0	0	0	0	0	0	0	0	0	0.104161	0	0	0	0	0	0	0
Gm8080	ENSMUSG00000084228.1	0	0	0	0	0	0	0	0	0	0	0	0	0	0	0	0	0	0	0	0	0	0	0	0	0	0	0	0	0	0
Serpinb3a	ENSMUSG00000044594.14	0	0	0	0	0	0	0	0	0	0.060036	0	0	0	0	0	0	0	0	0	0	0	0	0	0	0	0	0	0	0	0
Serpinb3d	ENSMUSG00000058017.6	0	0	0	0	0	0	0	0	0	0	0	0	0	0	0	0	0	0	0	0	0	0	0.0716108	0	0	0	0	0	0	0
Gm15388	ENSMUSG00000083884.1	0	0	0	0	0	0	0	0	0	0	0	0	0	0	0	0	0	0	0	0	0	0	0	0	0	0	0	0	0	0
Serpinb3b	ENSMUSG00000073602.10	0	0	0	0	0	0	0	0	0	0	0	0	0	0	0	0	0	0	0	0	0	0	0	0	0	0	0	0	0	0
Gm8084	ENSMUSG00000080729.1	0.08954	0	0.214849	0.198376	0.573748	0.74506	0.254829	0.428571	0	0	0.13452	0	0.181302	0.466039	0.813325	0.492997	0	0	0.127912	0	0	0	0.578981	0	0.611292	0.258763	0.126357	0.273491	0.120714	0
Gm15390	ENSMUSG00000081114.1	0	0	0	0	0	0	0	0	0	0	0	0	0	0	0	0	0	0	0	0	0	0	0	0	0	0	0	0	0	0
Serpinb3c	ENSMUSG00000073601.2	0	0	0	0	0	0	0	0	0	0	0	0	0	0	0	0	0	0	0	0	0	0	0	0	0	0	0	0	0	0
Gm8089	ENSMUSG00000084189.1	0	0	0	0	0	0	0	0	0	0	0	0	0	0	0	0	0	0	0	0	0	0	0	0	0	0	0	0	0	0
Serpinb11	ENSMUSG00000026327.8	0	0	0	0	0	0	0	0	0	0.0447936	0	0	0	0	0	0	0	0	0	0.108598	0.0437138	0	0	0	0	0	0	0	0.0415264	0.0570415
Gm15391	ENSMUSG00000087210.1	0	0	0	0	0	0	0	0	0	0	0	0	0	0	0	0	0	0	0	0	0	0	0	0	0	0	0	0	0	0
Serpinb7	ENSMUSG00000067001.11	0	0	0	0	0	0	0.097921	0.123512	0.456665	0.400281	0	0	0	0	0	0	0	0	0.688123	1.53654	0	0	0	0	0	0	0	0	0.74217	1.84777
Gm24553	ENSMUSG00000089278.1	0	0	0	0	0	0	0	0	0	0	0	0	0	0	0	0	0	0	0	0	0	0	0	0	0	0	0	0	0	0
Serpinb2	ENSMUSG00000062345.10	0	0	0	0	0	0	0.04079	0.0686005	0.295911	0.416853	0	0	0	0	0	0	0	0.0838434	0.327594	0.2695	0	0	0	0	0	0	0.0809031	0.131331	0.463738	0.212333
Serpinb10	ENSMUSG00000092572.7	0	0	0	0.0213724	0	0	0.0274544	0.0230863	0.0853576	0	0.0289853	0	0	0	0.0219062	0.0212455	0	0	0.0275615	0.0906955	0	0	0	0	0.0219528	0.0185854	0.0544531	0	0.0260105	0.0714571
Serpinb8	ENSMUSG00000026315.13	0.126383	0.918834	0	0	0.179962	0	0.219807	0.184835	2.13302	2.65473	0.105483	0.229669	0.0142168	0	0.271052	0.0154633	0.0506263	0.164295	2.90876	3.41612	0.139501	0.760232	0.0181603	0.0181879	0.0479345	0.054109	0.257616	0.128675	2.23392	2.49645
Gm15389	ENSMUSG00000086161.1	0	0	0.849072	1.56795	0.485877	0.360544	0	0.60489	0.596393	0.147025	0	0	1.84242	1.36817	1.03314	0.556657	0.121498	0	0.433287	0.475266	0.143481	0	1.56899	0.916633	0.805266	0.876529	0.570695	0.308806	0.272603	0.561678
Gm24267	ENSMUSG00000096241.1	0	0	0	0	0	0	0.895474	0	0	0	0	0	0	0	0	0	0	0	0	0	0	0	0	0	0	0	0	0	0	0
Gm22438	ENSMUSG00000077237.1	0	0	0	0	0	0	0	0	0	0	0	0	0	0	0	0	0	0	0	0	0	0	0	0	0	0	0	0	0	0
D830032E09Rik	ENSMUSG00000100457.6	0	0	0	0	0	0	0	0	0	0	0	0	0	0	0	0	0	0	0	0	0	0	0	0	0	0	0	0	0	0
Gm18448	ENSMUSG00000101477.1	0	0	0	0	0	0	0	0	0	0	0	0	0	0	0	0	0	0	0	0	0	0	0	0	0	0	0	0	0	0
Gm28282	ENSMUSG00000099484.1	0	0	0	0	0	0	0	0	0	0	0	0	0	0	0	0	0	0	0	0	0	0	0	0	0	0	0	0	0	0
Gm5702	ENSMUSG00000100041.1	0	0	0	0	0	0.0324183	0	0	0	0	0	0	0	0	0.030965	0	0	0	0	0.0320502	0	0	0	0	0	0	0.0384855	0	0.0367666	0
Gm38212	ENSMUSG00000104478.1	0.0244318	0	0.0586234	0	0	0	0	0	0.0360302	0	0	0	0.0247349	0	0.0277404	0	0	0	0	0	0.0346728	0	0.0631921	0	0.0277995	0	0	0	0.0329378	0
Gm28283	ENSMUSG00000101231.1	0	0	0	0	0	0	0	0	0	0	0	0	0	0	0	0	0	0	0	0	0	0	0	0	0	0	0	0	0	0
Gm6679	ENSMUSG00000101097.1	0	0	0	0	0	0	0	0	0	0	0	0	0	0	0	0	0	0	0	0	0	0	0	0	0	0	0	0	0	0
Gm17847	ENSMUSG00000100831.1	0	0	0	0	0	0	0	0	0	0	0	0	0	0	0	0	0	0	0	0	0	0	0	0	0	0	0	0	0	0
Gm28281	ENSMUSG00000100884.1	0	0	0	0	0	0	0	0	0	0	0	0	0	0	0	0	0	0	0	0	0	0	0	0	0	0	0	0	0	0
Gm22159	ENSMUSG00000089037.1	0	0	0	0	0	0	0	0	0	0	0	0	0	0	0	0	0	0	0	0	0	0	0	0	0	0	0	0	0	0
Gm25293	ENSMUSG00000084741.1	0	0	0	0	0	0	0	0	0	0	0	0	0	0	0	0	0	0	0	0	0	0	0	0	0	0	0	0	0	0
Gm8141	ENSMUSG00000100025.1	0.0390796	0	0.0937703	0.0432905	0.0626028	0.185817	0.0556098	0	0.115263	0.0568304	0.0587108	0.0852207	0.197822	0.0406804	0	0	0.14089	0.228611	0.111654	0.0459268	0	0.0503733	0.101078	0	0.177865	0.225873	0.0551484	0.179047	0.0526852	0
Cdh7	ENSMUSG00000026312.17	0.00670859	0.0121932	0.0563397	0.00743145	0.0644802	0.350881	0.105009	0.28096	0.0197867	0.00975578	0.0100786	0.0146294	0.0203754	0.0488838	0.0685536	0.295493	0.0644956	0.431689	0.0670846	0.0946082	0.00952061	0.00864732	0.0260273	0.0347558	0.0610663	0.232647	0.142006	0.327851	0.090442	0.11181
Gm18552	ENSMUSG00000100290.1	0	0	0	0	0	0	0	0	0	0	0	0	0	0	0	0	0	0	0	0	0	0	0	0	0	0	0	0	0	0
Gm3332	ENSMUSG00000100758.1	0	0	0	0	0	0	0	0	0	0	0	0	0	0	0	0	0	0	0	0	0	0	0	0	0	0	0	0.110811	0	0
Gm6693	ENSMUSG00000099926.1	0	0	0	0	0	0	0	0	0	0	0	0	0	0	0	0	0	0	0	0.0973332	0	0	0	0	0	0	0	0	0	0
Cdh19	ENSMUSG00000047216.8	0.0314645	0.0285943	0.320867	0.0348549	0.12601	0	0.0671606	0.0188251	0.0696024	0.0457564	0	0	0.0955646	0.0163767	0.0893137	0.051972	0	0	0.0898969	0.0554663	0	0	0.18311	0.0203764	0.107405	0.0454648	0.0222011	0	0.042419	0.0874014
Gm38255	ENSMUSG00000102788.1	0	0	0	0	0	0	0	0	0	0	0	0	0	0	0	0	0	0	0	0	0	0	0	0	0	0	0	0	0	0
Gm36944	ENSMUSG00000102160.1	0.0244053	0	0	0	0	0	0	0	0	0	0	0	0	0	0	0	0	0	0	0	0	0	0	0	0	0	0	0	0	0
Gm29088	ENSMUSG00000101253.1	0	0	0	0	0	0	0	0	0	0	0	0	0	0	0	0.127619	0	0	0	0	0	0	0.149877	0	0	0	0	0.176992	0	0
Gm19927	ENSMUSG00000101846.1	0	0	0	0	0	0	0	0	0	0	0	0	0	0	0	0	0	0	0	0	0	0	0	0	0	0	0	0	0	0
Gm8173	ENSMUSG00000100555.1	0.340587	0.371422	0.653783	0.603658	0.709277	0.647776	0.242326	0.611315	0.652955	0.693406	0.665181	0.297087	0.999956	0.63817	0.309368	0.750093	0.491155	1.29506	1.11905	0.400262	0.58002	0.702423	1.01306	0.749918	0.426287	0.656178	0.62482	0.884245	0.596913	0.693788
Gm37934	ENSMUSG00000102728.1	0	0	0	0	0	0	0	0	0	0	0	0	0	0	0	0	0	0	0	0	0	0	0	0	0	0	0	0	0	0
Dsel	ENSMUSG00000038702.6	6.37939	3.12171	5.25658	3.35219	6.10166	6.98603	10.6074	12.9602	14.9905	16.4132	4.28296	2.89186	2.29479	2.28654	4.19209	7.19209	5.64444	8.95375	11.0661	19.2646	4.31115	2.69582	5.37915	3.88916	6.60729	5.63881	11.1459	12.2229	17.059	21.0742
Gm6028	ENSMUSG00000101875.1	0.117307	0.106606	0	0	0	0.418332	0	0.140368	0	0	0	0.255811	0.118762	0.122112	0	0.129175	0.140972	1.02935	0.167578	0.13786	0	0.151208	0	0.303871	0.133476	0.226004	0.165541	0.716603	0.158148	0
Gm17752	ENSMUSG00000099732.2	0	0.00848237	0	0	0	0	0	0	0	0	0	0	0	0	0	0	0	0	0	0	0	0	0.0120708	0.0120891	0	0	0	0	0	0.0172848
Gm6717	ENSMUSG00000101220.1	0	0	0	0	0	0	0	0	0	0	0	0	0	0	0	0	0	0	0	0	0	0	0	0	0	0	0	0	0	0
Gm19086	ENSMUSG00000100020.1	0	0	0	0	0	0	0	0	0	0	0	0	0	0	0	0	0	0	0	0	0	0	0	0	0	0	0	0	0	0
Gm18406	ENSMUSG00000101054.1	0.100649	0.0914676	0.483008	0	0	0.957139	0.429667	0.843048	0.14843	0.292732	0	0.109742	0.101897	0.209544	0.342836	0.775825	0.120953	1.76635	0.575125	1.30112	0.285675	0	0.130163	0.391081	0.114522	0.969554	0.284068	0.922265	0.54276	1.11832
Gm22331	ENSMUSG00000088691.1	0	0	0	0	0	0	0	0	0	0	0	0	0	0	0	0	0	0	0	0	0	0	0	0	0	0	0	0	0	0
Gm8204	ENSMUSG00000099884.1	0	0	0	0	0	0	0	0	0	0	0	0	0	0	0	0	0	0	0	0	0	0	0	0	0	0	0	0	0	0
Gm28190	ENSMUSG00000100304.1	0	0	0	0	0	0	0	0	0	0	0	0	0	0	0	0	0	0	0	0	0	0	0	0	0	0	0	0	0	0
Gm28189	ENSMUSG00000101453.1	0	0	0	0	0	0	0	0	0	0	0	0	0	0	0	0	0	0	0	0	0	0	0	0	0	0	0	0	0	0
Gm17946	ENSMUSG00000102105.1	0	0	0	0	0	0	0	0	0	0	0	0	0	0	0	0	0	0	0	0	0	0	0	0	0	0	0	0	0	0
Gm18181	ENSMUSG00000099943.1	0	0	0	0	0	0	0	0	0	0	0	0	0	0	0	0	0	0	0	0	0	0	0	0	0	0	0	0	0	0
Gm24937	ENSMUSG00000084546.1	0	0	0	0	0	0	0	0	0	0	0	0	0	0	0	0	0	0	0	0	0	0	0	0	0	0	0	0	0	0
9330185C12Rik	ENSMUSG00000097648.1	2.33567	1.39486	6.88538	4.2876	6.52106	3.72836	3.13372	1.83661	1.37779	0.388182	3.10795	2.40117	4.25636	4.4459	6.21319	2.86593	1.68412	1.56153	0.857986	0.470556	1.70471	2.58057	4.66031	4.40809	6.07455	3.08566	4.14362	2.34405	1.0796	0.865063
Gm4854	ENSMUSG00000101687.1	0	0	0	0	0	0	0	0	0	0	0	0	0	0	0	0	0	0	0	0	0	0	0	0	0	0	0	0	0	0
Gm17916	ENSMUSG00000100515.6	0	0	0	0	0.0515359	0	0	0	0	0	0	0	0	0	0	0	0	0	0	0.0378079	0	0	0	0	0	0.0929716	0	0.0491317	0	0
Cntnap5a	ENSMUSG00000070695.4	0.0123041	0	0	0	0	0.014626	0.00875429	0.00736147	0	0	0	0	0	0	0.00698516	0.0338724	0	0	0	0.0144599	0	0	0	0.0159362	0.0140001	0.0237051	0.00868165	0.0187908	0	0.0113927
Gm23393	ENSMUSG00000092948.1	0	0	0	0	0	0	0	0	0	0	0	0	0	0	0	0	0	0	0	0	0	0	0	0	0	0	0	0	0	0
Gm28263	ENSMUSG00000102033.1	0	0	0	0	0	0	0	0	0	0	0	0	0	0	0	0	0	0	0	0	0	0	0	0	0	0	0	0	0	0
Gm19965	ENSMUSG00000094429.2	0	0	0	0	0	0	0	0	0	0	0	0	0	0	0	0	0	0	0	0	0	0	0	0	0	0	0	0	0	0
Gm17777	ENSMUSG00000101154.1	0	0	0	0	0	0	0	0	0	0	0	0	0	0	0	0	0	0.154348	0	0	0.074889	0	0	0	0	0	0	0	0	0
Gm24030	ENSMUSG00000065865.1	0	0	0	0	0	0	0	0	0	0	0	0	0	0	0	0	0	0	0.586523	0	0	0	0	0	0	0	0	0	0.553516	0
Gm27785	ENSMUSG00000098815.1	0	0	0	0	0	0	0	0	0	0	0	0	0	0	0	0	0	0	0	0	0	0	0	0	0	0	0	0	0	0
Gm28361	ENSMUSG00000101573.1	0	0	0	0	0	0	0	0	0	0	0	0	0	0	0	0	0	0	0	0	0	0	0	0	0	0	0	0	0	0
Zfp813-ps	ENSMUSG00000107979.1	0.108955	0	0	0	0	0	0	0	0	0	0	0	0	0	0	0	0	0	0	0	0	0	0	0	0	0	0	0	0	0
Zfp813-ps	ENSMUSG00000101373.2	0	0	0	0	0	0	0	0	0	0	0	0	0	0	0	0	0	0	0	0	0	0	0	0	0	0	0	0.0820691	0	0.0995153
Gm28362	ENSMUSG00000099615.1	0	0	0	0	0.0445722	0	0	0	0	0	0	0	0	0.0289638	0	0	0	0	0	0	0	0	0	0	0.0316592	0	0	0	0	0.0515259
Gm28363	ENSMUSG00000100265.1	0	0	0	0	0	0	0	0	0	0	0	0	0	0	0	0	0	0	0	0	0	0	0	0	0	0	0	0	0	0
Gm28359	ENSMUSG00000100527.1	0	0	0	0	0	0	0	0	0	0	0	0	0	0	0	0	0	0	0	0	0	0	0	0	0	0	0	0	0	0
Gm18182	ENSMUSG00000099571.1	0.0538242	0.0489143	0.0645748	0.0596239	0.258668	0.127963	0	0.0644055	0	0	0.0808622	0	0.217968	0.056029	0.0611131	0.11854	0	0	0.230671	0.0632549	0	0	0.139215	0	0.122487	0.0518491	0	0	0	0
B020011L13Rik	ENSMUSG00000101303.1	0	0	0	0	0	0	0	0	0	0	0	0	0	0	0	0	0	0	0	0	0.0331915	0	0	0	0	0	0	0	0	0
Gm28360	ENSMUSG00000100305.1	0	0	0	0	0	0	0.0642627	0	0	0	0	0	0	0	0	0	0	0	0	0	0	0	0	0	0	0	0	0	0	0
Gm28169	ENSMUSG00000099534.1	0	0	0	0	0	0	0	0	0	0	0	0	0	0	0	0	0	0	0	0	0	0	0	0	0	0	0	0	0	0
Gm7195	ENSMUSG00000100886.1	0	0	0	0	0	0	0	0	0	0	0	0	0	0	0	0	0	0	0	0	0	0	0	0	0	0	0	0	0	0
Gm28168	ENSMUSG00000101415.1	0	0	0	0	0	0	0	0.0306355	0	0	0	0	0	0	0	0.0563853	0	0	0	0	0.036334	0	0	0	0	0.0246628	0.0361295	0	0	0
Gm7145	ENSMUSG00000100617.1	0	0	0.0450296	0.0415772	0.12025	0.0446158	0	0	0.0553508	0	0	0	0	0	0	0	0	0	0	0	0	0	0	0	0	0	0	0	0	0
Gm28358	ENSMUSG00000100703.6	0	0	0	0	0	0	0	0	0	0	0	0	0	0	0	0	0	0	0	0	0	0	0	0	0	0	0	0	0	0
Gm29489	ENSMUSG00000100177.1	0	0	0	0	0	0	0	0	0	0	0	0	0	0	0	0	0	0	0	0	0	0	0	0	0	0	0	0	0	0
Gm29490	ENSMUSG00000101363.1	0	0	0	0	0	0	0	0.235589	0	0	0	0	0	0	0	0	0	0	0	0	0	0	0	0	0	0	0	0	0	0
Gm29104	ENSMUSG00000101590.1	0	0	0	0	0	0	0	0	0	0	0	0	0	0	0	0	0	0	0	0	0	0	0	0	0	0	0	0	0	0
Gm29106	ENSMUSG00000102030.1	0	0	0	0.0185916	0	0	0	0	0	0	0	0	0	0	0	0	0	0	0	0	0	0.0432668	0.0217046	0	0	0	0	0	0	0
Gm7200	ENSMUSG00000099870.1	0	0	0	0	0	0	0	0	0	0	0	0	0	0	0	0	0	0	0.0827083	0	0	0	0	0	0	0	0	0	0	0
Tsn	ENSMUSG00000026374.14	69.9766	63.9855	80.6849	79.4214	63.8174	78.8551	78.6778	86.7526	76.1815	65.5859	68.9861	68.6048	61.5755	73.7108	65.474	80.1712	37.2118	80.0551	62.769	72.4923	36.5818	57.4144	71.388	81.388	62.4035	65.6734	72.5418	77.096	69.4824	62.3601
Nifk	ENSMUSG00000026377.12	300.999	214.561	534.361	498.326	337.153	363.055	409.155	411.713	332.211	280.451	350.786	293.222	437.429	471.634	408.408	368.583	197.785	320.329	330.716	338.475	184.26	213.737	491.319	494.729	349.896	296.522	355.034	344.607	330.538	289.109
Gm28867	ENSMUSG00000099936.1	0.435216	0.169506	0.037296	0.0344365	0	0.0739065	0.132709	0	0	0.0452072	0.46703	0.067791	0.220307	0.0647205	0	0	0.0747163	0.0909272	0.0444089	0.0365336	0.264705	0.0801415	0.0402026	0	0.0353718	0	0.0438692	0	0.167639	0.0575682
Clasp1	ENSMUSG00000064302.13	17.5918	16.1383	15.6581	21.3381	22.3393	28.7566	22.831	27.3132	30.5208	30.9257	19.9687	14.3884	15.5225	20.5554	19.3896	24.4734	14.6322	38.6792	34.858	37.0591	13.5918	18.611	15.9814	23.4157	22.5174	24.5152	26.9741	32.7648	31.8159	36.1337
Gm26080	ENSMUSG00000077257.1	0	0	0	0	0	0	0	0	0	0	0	0	0	0	0	0	0	0	0	0	0	0	0.664723	0	0	0	0	0	0	0
2900060B14Rik	ENSMUSG00000107722.1	13.2263	9.53638	14.1633	7.26521	11.2067	10.3949	10.266	9.54822	7.41521	8.90171	4.10547	5.12493	10.0705	7.39611	12.5352	10.2313	5.51712	18.2241	4.68456	7.70765	7.75636	9.15837	7.91625	6.08779	5.47252	3.15892	12.9574	8.84761	8.98925	7.48965
Gm22710	ENSMUSG00000080542.1	0	0	0	0	0	0	0	0	0	0	0	0	0	0	0	0	0	0	0	0	0	0	0	0	0	0	0	0	0	0
Gm28466	ENSMUSG00000100770.1	0	0	0	0	0	0	0	0	0	0	0	0	0	0	0	0	0	0	0	0	0	0	0	0	0	0	0	0	0	0
Tfcp2l1	ENSMUSG00000026380.10	589.041	677.583	85.02	49.1652	16.5946	6.20787	16.883	3.90136	22.9258	9.23371	698.271	533.456	100.795	49.9068	12.7826	5.38934	9.7482	5.11256	32.1652	8.96291	520.61	694.18	115.293	64.4889	18.6871	5.73858	18.1021	4.71779	28.8835	9.15575
Gm22094	ENSMUSG00000089601.1	0	0	0	0	0	0	0	0	0	0	0	0	0	0	0	0	0	0	0	0	0	0	0	0	0	0	0	0	0	0
Gm28882	ENSMUSG00000101624.1	0	0.194878	1.8009	1.18773	0	0	0	0	0	0	0	0	1.9539	0.223224	0.243479	0	0	0	0	0	0.608652	0.276411	1.66393	0.555485	0	0	0	0	0	0
Gm23497	ENSMUSG00000088363.1	0	0	0	0	0	0	0	0	0	0	0	0	0	0	0	0	0	0	0	0	0	0	0	0	0	0	0	0	0	0
Gm28467	ENSMUSG00000100040.1	0	0	0	0	0	0	0	0	0	0	0	0	0	0	0	0	0	0	0	0	0	0	0	0	0	0	0	0	0	0
Gli2	ENSMUSG00000048402.14	12.2827	19.1174	14.1362	12.8677	12.7038	7.01478	5.09139	3.96464	5.95594	5.0891	19.7781	18.1593	15.5909	13.3368	5.19775	6.17439	4.55891	10.3219	9.20027	7.32681	17.9876	26.6356	17.3422	16.1243	9.32456	5.39189	6.4048	6.84153	8.66931	10.0567
Mir6346	ENSMUSG00000098273.1	0	0	0	0	0	0	0	0	0	0	0	0	0	0	0	0	0	0	0	0	0	0	0	0	0	0	0	0	0	0
Gm26831	ENSMUSG00000097408.1	0.146379	0.399077	0.585385	0.270252	0.234488	0.116001	0.347158	0.291925	0.143912	0.283823	0.0733034	0.319207	0.444583	0.609499	0.221602	0.268647	0.058636	0	0.348513	0.114684	0	0.251574	0.631005	0.379179	0.33311	0	0.275422	0	0.460461	0.180714
Gm8321	ENSMUSG00000096939.1	0	0.0624406	0.0824317	0.0761117	0.110066	0.0816742	0	0	0	0	0.206446	0.299664	0.208682	0	0	0	0	0	0	0	0	0.177129	0	0	0	0.0661869	0	0	0	0
Gm3508	ENSMUSG00000100767.1	0.0850178	0	0	0.0941787	0	0	0	0	0	0.123635	0	0	0.0860725	0.177001	0	0	0	0	0.121452	0	0	0	0	0.22023	0.0967365	0	0	0	0	0
Gm29456	ENSMUSG00000099860.1	0	0	0	0	0	0	0	0	0	0	0	0	0.0887622	0	0	0	0	0	0	0.103036	0	0	0	0	0.0997595	0	0	0	0	0
Gm29455	ENSMUSG00000101179.1	0	0	0.124665	0.0383691	0.166458	0	0.0492879	0.0207231	0	0	0	0	0.0525998	0.0360557	0.0393274	0.0381413	0.0416244	0	0.0494803	0	0.0245778	0	0.0223968	0.0224308	0.0394112	0.0166829	0.0977579	0	0	0
Inhbb	ENSMUSG00000037035.5	2.57943	0.50334	3.92999	2.03346	0.481652	0.319787	0.855699	0.454456	0.700113	0.0460253	4.25556	3.19207	5.43112	2.50389	0.485128	0.226535	0.285256	0.138859	0.587763	0.0371948	2.9869	0.938305	4.64556	3.07442	0.540179	0.396344	0.468962	0.19334	0.810697	0.11722
Ralb	ENSMUSG00000004451.14	85.5266	58.8211	15.9436	13.4503	22.2731	18.411	35.8969	38.7821	92.5116	91.2849	89.4834	49.6351	22.5249	14.1322	20.4235	18.0629	18.0218	51.614	84.5806	97.4782	76.2722	63.1495	18.6875	14.8241	16.9393	15.2488	32.1683	40.4655	81.5885	92.6975
Gm29454	ENSMUSG00000101437.1	0.171334	0	0	0	0	0	0	0	0	0	0	0	0	0	0.583607	0	0	0	0	0	0.243151	0.441696	0	0	0	0	0	0	0	0
Gm27184	ENSMUSG00000098447.2	0.776505	1.41134	0.665429	0.491529	0.888506	1.31863	0.789256	0.663684	0.16359	0.161316	0.999921	0.362855	0.112305	1.15473	0.629757	0.732916	0.133308	0.648923	0	0.391096	0.787136	0.857923	1.0042	0	0.883538	1.06859	1.25233	0	0.897298	1.23255
Tmem185b	ENSMUSG00000098923.1	36.719	30.9209	35.0995	38.9852	28.5704	28.4564	19.611	16.3197	23.4535	20.5962	36.3584	25.0358	36.4021	37.7019	25.8812	21.7924	10.917	13.46	23.9793	21.9406	26.8335	33.9305	34.8747	43.3585	28.5951	26.5976	24.7982	18.2797	27.4194	21.8124
3830432H09Rik	ENSMUSG00000101731.1	0.944771	0.487307	0.582055	0.424286	0.736278	0.880236	0.799373	0.7333	1.28031	1.15111	0.421974	0.278413	0.413618	0.425285	0.434884	0.506121	0.214799	0.522805	1.05783	1.98055	0.543563	0.460791	0.660438	0.529153	0.552025	0.442752	0.648605	0.506948	0.963878	1.74957
Gm25322	ENSMUSG00000084505.1	1.29489	0	0	1.43441	1.03716	0.769623	0.921305	0	0	0.941527	0	0	0.655475	0.673965	0	0	0	0	1.8498	1.52177	0.91883	0	0	0	0	0	0	0.988774	0.872853	0
Epb41l5	ENSMUSG00000026383.14	9.09772	7.95684	6.87516	8.84986	10.0059	14.5026	20.2889	20.9317	31.8124	31.0981	9.18503	7.33778	6.37904	7.7226	8.87923	13.088	9.22785	20.645	31.2659	31.3889	6.87647	8.22177	7.25165	9.95145	10.5282	14.1567	18.6655	18.5695	31.4378	32.2504
Gm37219	ENSMUSG00000102687.1	0.654435	0.7269	1.1341	0.724952	1.28133	1.38299	1.1382	1.21814	2.4664	2.53785	0.218485	0.317139	0.0736171	0.378468	0.247686	0.560504	0.611689	1.06344	1.66203	2.56367	0.928753	0.843562	0.564225	0.470902	1.24107	0.490326	2.36012	2.66521	3.33305	3.36643
Ptpn4	ENSMUSG00000026384.13	20.4245	15.2912	23.6976	19.9437	18.2935	20.9134	19.043	19.5788	18.9459	18.8209	14.127	13.2036	11.754	16.2337	11.9598	17.9718	10.4998	15.4483	13.7899	21.5846	18.1562	14.2138	24.1753	21.8394	18.5228	16.7014	21.831	21.8999	22.2912	24.2424
Gm3851	ENSMUSG00000091876.1	1.05871	3.07883	2.54035	2.34558	1.01759	2.2653	0.903922	1.01348	0.312262	0.307921	3.4992	3.4631	2.14369	1.76333	2.885	1.39899	0	0.619334	0.90745	1.49305	3.60598	1.36467	1.91683	4.93648	1.44557	2.44767	0.896421	0.323373	0.570923	1.17635
Gm37745	ENSMUSG00000103146.1	0.453678	0.479759	0.979729	0.794963	0.739976	0.558903	0.692531	0.819235	0.656887	0.623763	0.272631	0.368752	0.450955	0.429329	0.290338	0.599495	0.406423	0.458412	0.636316	0.591332	1.26428	0.723011	1.12009	0.940166	0.54437	0.468814	0.756627	0.692857	0.934122	1.26785
Gm29657	ENSMUSG00000100436.1	0	0	0	0	0	0	0	0.235589	0	0	0	0	0	0	0	0	0	1.15174	0	0	0	0	0	0	0	0	0	0.30068	0	0
Gm8338	ENSMUSG00000090277.1	0	0	0	0	0	0	0	0	0	0	0	0	0	0	0	0	0	0	0	0	0	0	0	0	0	0	0	0	0	0
Gm29658	ENSMUSG00000100042.1	0	0	0	0	0	0	0	0	0	0	0	0	0	0	0	0	0	0	0	0	0	0	0	0	0	0	0	0	0	0
Gm3551	ENSMUSG00000100636.1	0	0	0	0	0	0	0	0	0	0	0	0	0	0	0	0	0	0	0	0	0	0	0	0	0	0	0	0	0	0
Gm28209	ENSMUSG00000101224.1	0.0868827	0	0	0	0	0	0	0	0	0	0.261055	0	0	0	0	0	0	0	0	0	0.123301	0.111991	0	0	0	0	0	0	0	0
Tmem177	ENSMUSG00000036975.5	23.4994	17.5462	16.8288	13.239	16.9174	19.5969	12.4466	13.7943	18.9028	23.8862	21.0129	13.954	21.3221	13.8884	17.9861	15.3797	8.50109	19.571	20.5566	28.3274	15.3305	19.8474	18.9744	14.5917	18.0474	19.3949	21.6719	18.4058	16.9001	25.267
Cfap221	ENSMUSG00000036962.12	0.0461984	0.0629761	0.0831387	0.0767645	0.11101	0.192208	0.328699	0	0.374715	0.268731	0.138811	0.100745	0.0467715	0.0480908	0.0524546	0.279799	0.0277591	0.270255	0.230987	0.271464	0	0	0.0896179	0	0.183982	0.244767	0.358569	0.423324	0.311412	0.299433
Gm17973	ENSMUSG00000092245.1	0	0	0	0	0	0	0	0	0	0	0	0	0	0	0	0	0	0	0	0	0	0	0.167459	0	0	0	0	0	0	0
Sctr	ENSMUSG00000026387.15	0.200798	0.0304134	0.240904	0.0370723	0.214443	0	0	0	0.197414	0.0486674	0	0	0.135526	0.0348371	0.113995	0	0	0.0978868	0.095616	0.15732	0.142483	0	0.129839	0	0.0380792	0	0.188908	0	0.0451176	0
Tmem37	ENSMUSG00000050777.7	7.90958	6.62794	10.845	6.77052	32.9107	11.2338	18.3446	5.22392	42.1132	9.56034	10.2625	9.46421	16.5874	7.64546	21.6936	7.57868	9.50521	9.16388	42.9956	14.0035	9.98589	11.3209	10.7603	7.71662	19.9866	9.40046	22.1787	11.0598	45.6999	10.4624
Dbi	ENSMUSG00000026385.16	273.077	258.624	239.452	261.483	187.739	218.958	208.544	256.502	337.283	377.834	350.712	272.657	295.928	303.043	221.454	236.154	123.823	270.215	331.726	427.49	306.432	294.56	256.276	311.863	178.5	253.705	231.605	287.526	298.44	365.484
3110009E18Rik	ENSMUSG00000026388.15	2.30178	3.12512	3.65986	4.66952	4.48696	10.0545	6.07727	8.69427	6.7481	6.41231	2.29149	3.84021	3.5657	4.47459	5.22699	8.73392	4.16586	13.3029	6.49716	8.27821	2.2827	4.21812	2.83329	5.20824	4.38613	7.26638	8.21843	9.57173	6.09415	8.57647
Steap3	ENSMUSG00000026389.16	5.70249	3.56551	16.7503	6.91731	9.94658	8.82339	9.40553	10.7428	10.1471	16.0714	5.48717	3.25016	19.2282	8.86732	8.16029	6.37026	7.78736	21.1594	13.5995	15.4941	5.96926	5.17874	16.8977	8.9729	10.4031	7.67235	15.7952	15.3304	11.4682	18.633
C1ql2	ENSMUSG00000036907.9	0.404005	0	0.242349	0.149179	0.107865	0.0800408	0.239539	0.241714	0.397197	0.146878	0.354055	0	0.306762	0.0700923	0.191131	0	0.0404589	0	0.336664	0.237396	0.430013	0.0433966	0.261236	0.130817	0.0766153	0.0324316	0.142531	0.102833	0.136165	0
1700012E03Rik	ENSMUSG00000101275.1	0.0488991	0	0	0	0	0	0	0	0	0.0711102	0	0	0.0990115	0	0	0	0	0	0	0.0574669	0	0	0.063238	0	0	0	0	0	0	0
Marco	ENSMUSG00000026390.7	0	0	0.0839305	0.116243	0.0560336	0	0.0497744	0	0.0515841	0	0	0	0.141651	0	0	0	0.0420352	0	0	0	0	0.0450874	0.135707	0.0906089	0	0	0	0	0	0
En1	ENSMUSG00000058665.8	0.0513217	0.0932802	0.584939	0.284259	0.0822139	0.152517	0.292121	0.214939	0.189214	0.0746332	0.115654	0.167876	0.493605	0.40068	0.233087	0.0565142	0.0308376	0	0.256604	0.030157	0.109251	0	0.431412	0.265888	0.0583958	0.148315	0.181061	0.117568	0.415137	0.14256
2610027F03Rik	ENSMUSG00000099957.4	0	0	0	0	0	0	0	0	0.086048	0.0848516	0	0	0	0	0	0	0	0	0	0	0	0	0	0	0	0	0	0	0	0
Gm29346	ENSMUSG00000101386.1	0	0	0.633593	0	0	0	0	0	0	0	0	0	0	0	0	0	0	0	0	0.310321	0	0	0	0	0	0	0	0	0	0
Gm29345	ENSMUSG00000101922.1	0	0	0	0	0	0	0	0	0	0	0	0	0	0	0	0	0	0	0	0	0	0	0	0	0	0	0	0	0	0
Gm29344	ENSMUSG00000100761.1	0	0	0	0	0	0	0	0	0	0	0	0	0	0	0	0	0	0	0	0	0	0	0	0	0	0	0	0	0	0
Gm29348	ENSMUSG00000099336.1	0	0	0	0	0	0	0	0	0	0	0	0	0	0.0899773	0	0	0	0	0	0	0	0	0	0	0	0	0	0	0	0
Gm29347	ENSMUSG00000100979.1	0	0	0	0	0	0	0	0	0	0	0	0	0	0	0	0	0	0	0	0	0	0	0	0	0	0	0	0	0	0
Gm37043	ENSMUSG00000102360.1	0	0	0	0	0	0	0	0	0	0	0	0	0	0	0	0	0	0	0	0	0	0	0	0	0	0	0	0	0	0
Celrr	ENSMUSG00000097881.7	0.0173721	0.0631494	0.125051	0.230927	0.166973	0.227154	0.271923	0.228659	0.0512381	0	0.0260987	0.0378832	0.0351751	0.217004	0.157797	0.229556	0.0208766	0.101624	0.0248168	0.183743	0	0.111962	0.0898646	0.157502	0.158133	0.117142	0.0245151	0.106122	0.0468404	0.0321704
Gm29359	ENSMUSG00000101700.1	0	0	0	0	0	0	0	0	0	0	0	0	0	0	0	0	0	0	0	0	0	0	0	0	0	0	0	0	0	0
Gm38283	ENSMUSG00000104332.1	0.193767	0	0.348704	0.214646	0.155201	0	0.689322	0.11593	0	0.14089	0.145552	0	0	0.100852	0.110004	0	0.116428	0.283379	0.138402	0.227718	0	0	0	0.125484	0	0.0933283	0.273441	0.443881	0.391842	0
Insig2	ENSMUSG00000003721.14	19.7563	19.2226	21.1204	20.7253	18.0758	19.2439	19.8363	19.9978	27.7341	32.4234	16.952	19.8923	18.5488	18.3859	19.9001	19.8336	12.1388	27.0499	25.7854	39.0077	17.4993	18.0184	22.4153	21.8467	24.7296	22.3557	20.9029	25.2566	26.0856	34.1083
Gm37174	ENSMUSG00000104253.1	0.946817	1.12058	1.21518	1.12201	1.05819	0.942272	0.939984	0.843127	1.20146	0.736472	0.39696	0.432151	0.802517	0.48134	0.800026	0.848638	0.449837	0.322021	0.975108	1.21622	0.406232	0.454117	1.19598	0.798532	0.450973	0.784806	0.932185	1.27784	0.979604	0.978621
2210011K15Rik	ENSMUSG00000101791.1	0	0	0	0	0	0	0	0	0	0.0562428	0	0	0	0	0	0	0	0	0.0552497	0.045452	0	0	0	0	0	0	0	0	0.104281	0
Ccdc93	ENSMUSG00000026339.18	49.6254	31.0691	16.8907	9.67154	9.24554	10.9588	15.0944	21.7602	21.3609	22.2617	56.0902	21.3549	19.0124	10.2949	9.33863	11.3633	6.52574	23.2139	21.566	30.664	34.942	27.3461	19.295	11.6434	9.2581	10.0936	12.4785	18.9852	17.1004	26.2241
Gm15392	ENSMUSG00000085857.1	0.173095	0	0.207669	0.191747	0	0	0	0	0	0	0	0	0.0876213	0.090093	0	0	0	0	0	0	0	0	0.111926	0.112097	0	0	0	0	0	0
Gm15393	ENSMUSG00000083582.1	0	0	0	0	0	0	0	0.367905	0	0	0	0	0	0	0	0.338569	0	0	0	0	0.43634	0	0	0	0	0	0	0	0	0
Htr5b	ENSMUSG00000050534.8	2.40106	0.126495	0.375735	0.462571	0.445952	2.85417	0.69324	1.04097	0.359222	0.303624	2.24797	0.265594	0.281837	0.144894	0.513635	1.34115	0.41818	2.34099	0.695946	0.449845	2.02475	0.134563	0.450019	0.450703	0.514728	1.30732	1.32587	1.70059	0.516043	0.386644
Gm8217	ENSMUSG00000081130.1	0	0	0	0	0	0	0	0	0	0	0	0	0.146601	0	0	0	0	0	0	0	0.205502	0	0	0	0	0	0	0	0	0
Ddx18	ENSMUSG00000001674.11	215.507	171.401	225.822	195.471	245.747	342.696	209.305	232.369	158.927	156.875	302.009	212.772	262.931	229.953	208.543	288.046	133.744	258.737	238.402	200.491	243.841	220.042	259.588	227.353	228.797	257.99	246.22	269.734	229.08	238.94
Gm28591	ENSMUSG00000102006.1	0	0	0	0	0	0	0	0	0	0	0	0	0	0	0	0	0	0	0	0	0	0	0	0	0	0	0	0	0	0
Gm37920	ENSMUSG00000102488.1	0.0898987	0	0	0	0	0	0	0	0	0	0	0	0.0910139	0	0	0	0	0	0	0	0	0	0	0	0	0	0	0	0	0
Gm15394	ENSMUSG00000083584.1	0	0	0	0	0	0	0	0	0	0	0	0	0	0	0	0	0	0	0	0	0	0	0	0	0	0	0	0	0	0
Gm8392	ENSMUSG00000100913.1	0	0	0.0967462	0	0	0	0	0	0	0	0	0	0	0	0	0	0	0	0	0	0	0	0	0	0	0	0	0	0	0
Gm26472	ENSMUSG00000080410.2	0	0	0	0	0	0	0	0	0	0	0	0	0	0	0	0	0	0	0	0	0	0	0	0	0	0	0	0	0	0
Gm28590	ENSMUSG00000099960.1	0	0	0	0	0	0	0	0	0	0	0	0	0	0	0	0	0	0	0	0	0	0	0	0	0	0	0	0	0	0
Gm24547	ENSMUSG00000089274.1	0	0	0	0	0	0	0	0	0	0	0	0	0	0	0	0	0	0	0	0	0	0	0	0	0	0	0	0	0	0
Gm36982	ENSMUSG00000103263.1	0	0	0	0	0	0	0	0	0	0	0	0	0	0	0	0	0	0	0	0	0	0	0	0	0	0	0	0	0	0
Gm25771	ENSMUSG00000089190.1	0	0	0	0	0	0	0	0	0	0	0	0	0	0	0	0	0	0	0	0	0	0	0	0	0	0	0	0	0	0
Gm29192	ENSMUSG00000099451.1	0	0	0	0	0	0	0	0	0	0	0	0	0	0	0	0	0	0	0	0	0	0	0	0	0	0	0	0	0	0
Gm37970	ENSMUSG00000104180.1	0.0388765	0	0	0	0	0	0	0	0	0	0	0	0	0	0	0	0	0	0	0	0.0551723	0	0	0	0	0	0	0	0	0
Gm8403	ENSMUSG00000100762.1	0	0	0	0	0	0	0	0	0	0	0	0	0	0	0	0	0	0	0	0	0	0	0	0	0	0	0	0	0	0
Gm28911	ENSMUSG00000100405.1	0	0	0	0	0.92192	0	0	0	0	0	0	0	0.582644	0	0	0	0	0	0	0	0	0	0.744263	0.745394	0	0	0	0	0	1.06575
Gm20058	ENSMUSG00000100525.1	0	0	0	0	0	0	0	0	0	0	0	0	0	0	0	0	0	0	0	0	0	0	0	0	0	0	0	0	0	0
Gm28912	ENSMUSG00000101495.1	0	0	0	0	0	0	0	0	0	0	0	0	0	0.29954	0	0	0	0	0	0	0	0	0	0	0	0	0	0	0	0
[truncated: 53,403 more rows]
