# Supplementary material for: GATA transcription factors drive initial Xist upregulation after fertilization through direct activation of long-range enhancers
Source: Nat Cell Biol. 2023 Nov 6;25(11):1704–15. doi: 10.1038/s41556-023-01266-x (PMC10635832; doi:10.1038/s41556-023-01266-x)
Supplement: Supplementary file 6 — Plasmid sequences. [file 41556_2023_1266_MOESM6_ESM.zip]

Archive with 4 entries (4 files):
- SP299_pLenti-ERT2-linker-Gata6-HA-T2A-Hygro.gb
- SP376_RE79.gb
- SP379_RE57.gb
- SP418_RE97.gb
