# Supplementary material for: GATA transcription factors drive initial Xist upregulation after fertilization through direct activation of long-range enhancers
Source: Nat Cell Biol. 2023 Nov 6;25(11):1704–15. doi: 10.1038/s41556-023-01266-x (PMC10635832; doi:10.1038/s41556-023-01266-x)
Supplement: Supplementary file 7 — Statistical Source Data. [file 41556_2023_1266_MOESM7_ESM.xlsx]

## Sheet: Index
Sheet Number	Description
1	Raw Data underlying Figure 1
2	Raw Data underlying Figure 2
3	Raw Data underlying Figure 3
4	Raw Data underlying Figure 4
5	Raw Data underlying Figure 5
6	Raw Data underlying Extended Data Figure 1
7	Raw Data underlying Extended Data Figure 2
8	Raw Data underlying Extended Data Figure 3
9	Raw Data underlying Extended Data Figure 4
10	Raw Data underlying Extended Data Figure 5
11	Raw Data underlying Extended Data Figure 6
12	Raw Data underlying Extended Data Figure 7
13	Raw Data underlying Extended Data Figure 8
14	Raw Data underlying Extended Data Figure 9
		Extend

## Sheet: Fig.1
Figure 1c				Figure 1d					Figure 1e
Gene	Wald-FDR	Beta score		sgRNA	Gene	Transcript	LFC		sgRNA	Gene	Transcript	LFC
ENSMUST00000136396_Adgrg4	-0.0459	0.38153		sg_chrX_7967936_7967954	Gata1	ENSMUST00000033502	0.681088		sg_chrX_38066440_38066458	Rhox10	ENSMUST00000115150	-1.23212
ENSMUST00000141552_Dach2	-0.049039	0.45276		sg_chrX_7967938_7967956	Gata1	ENSMUST00000033502	0.337931		sg_chrX_38066424_38066442	Rhox10	ENSMUST00000115150	-1.61422
ENSMUST00000129662_Prickle3	-0.042073	0.51697		sg_chrX_7967942_7967960	Gata1	ENSMUST00000033502	0.200325		sg_chrX_38066403_38066421	Rhox10	ENSMUST00000115150	-1.21744
ENSMUST00000033414_Slc6a14	0.021644	0.73808		sg_chrX_7967979_7967997	Gata1	ENSMUST00000033502	1.56054		sg_chrX_38066304_38066322	Rhox10	ENSMUST00000115150	-1.16167
ENSMUST00000076354_Tspan7	-0.029523	0.63834		sg_chrX_7967992_7968010	Gata1	ENSMUST00000033502	0.713114		sg_chrX_38066293_38066311	Rhox10	ENSMUST00000115150	-1.33156
ENSMUST00000115264_Dock11	-0.089781	0.19821		sg_chrX_7968024_7968042	Gata1	ENSMUST00000033502	1.57197		sg_chrX_38066279_38066297	Rhox10	ENSMUST00000115150	-1.48754
ENSMUST00000088652_Htatsf1	-0.094228	0.19327		sg_chrX_103483274_103483256	Xist	ENSMUST00000127786	0.599241		sg_chr1_13127381_13127399	Prdm14	ENSMUST00000047577	-0.759305
ENSMUST00000133447_Klhl4	-0.10791	0.18954		sg_chrX_103483479_103483497	Xist	ENSMUST00000127786	-0.0224519		sg_chr1_13127331_13127349	Prdm14	ENSMUST00000047577	-1.68667
ENSMUST00000049896_Gpkow	0.022198	0.74886		sg_chrX_103483551_103483569	Xist	ENSMUST00000127786	0.0578726		sg_chr1_13127350_13127368	Prdm14	ENSMUST00000047577	-1.68504
ENSMUST00000101588_Ccdc160	-0.0045096	0.94144		sg_chrX_103483579_103483597	Xist	ENSMUST00000127786	0.279815		sg_chr1_13127268_13127286	Prdm14	ENSMUST00000047577	-1.11697
ENSMUST00000140102_Ppp1r2-ps7	-0.08489	0.048357		sg_chrX_103483599_103483617	Xist	ENSMUST00000127786	0.31927		sg_chr1_13127399_13127417	Prdm14	ENSMUST00000047577	-0.0362814
ENSMUST00000125623_Mid1ip1	0.019932	0.65037		sg_chrX_103483583_103483565	Xist	ENSMUST00000127786	0.0849029		sg_chr1_13127323_13127341	Prdm14	ENSMUST00000047577	-1.37893
ENSMUST00000059509_Ube2dnl1	-0.016951	0.83081		sg_chrX_103483626_103483644	Xist	ENSMUST00000127786	1.36682		sg_chrX_73639328_73639346	Dusp9	ENSMUST00000019701	-0.243898
ENSMUST00000062695_Ube2dnl2	0.011515	0.84886		sg_chrX_103483264_103483282	Xist	ENSMUST00000127786	1.19524		sg_chrX_73639275_73639293	Dusp9	ENSMUST00000019701	-1.05491
ENSMUST00000009875_Kcnd1	-0.037409	0.68549		sg_chrX_137120238_137120256	Esx1	ENSMUST00000113066	0.188633		sg_chrX_73639265_73639283	Dusp9	ENSMUST00000019701	-0.917029
ENSMUST00000178974_Cldn34b4	-0.0307	0.67208		sg_chrX_137120097_137120115	Esx1	ENSMUST00000113066	0.606972		sg_chrX_73639259_73639277	Dusp9	ENSMUST00000019701	-0.814965
ENSMUST00000078944_Phf6	0.039509	0.60261		sg_chrX_137120250_137120268	Esx1	ENSMUST00000113066	0.376888		sg_chrX_73639237_73639255	Dusp9	ENSMUST00000019701	-0.586971
ENSMUST00000026036_Nr0b1	0.28641	0.00092652		sg_chrX_137120257_137120275	Esx1	ENSMUST00000113066	0.913659		sg_chrX_73639185_73639203	Dusp9	ENSMUST00000019701	-1.62692
ENSMUST00000119715_Gm5937	-0.012944	0.84088		sg_chrX_137120275_137120293	Esx1	ENSMUST00000113066	0.454836		sg_chr17_35505861_35505879	Pou5f1	ENSMUST00000025271	-0.889913
ENSMUST00000040961_Pabpc5	0.068853	0.4037		sg_chrX_137120336_137120354	Esx1	ENSMUST00000113066	0.615017		sg_chr17_35505890_35505908	Pou5f1	ENSMUST00000025271	-1.09526
ENSMUST00000192977_Pcdh11x	0.055441	0.26296		sg_chrX_103493519_103493501	Jpx	ENSMUST00000181020	0.54265		sg_chr17_35505878_35505896	Pou5f1	ENSMUST00000025271	-1.32227
ENSMUST00000088217_Tbl1x	-0.0209	0.79081		sg_chrX_103493490_103493472	Jpx	ENSMUST00000181020	0.541604		sg_chr17_35505905_35505923	Pou5f1	ENSMUST00000025271	-0.680802
ENSMUST00000026723_Hprt	-0.0034482	0.96565		sg_chrX_103493469_103493451	Jpx	ENSMUST00000181020	0.570441		sg_chr17_35505847_35505865	Pou5f1	ENSMUST00000025271	-0.512091
ENSMUST00000114746_Vgll1	-0.10552	0.062396		sg_chrX_103493369_103493387	Jpx	ENSMUST00000181020	0.449735		sg_chr17_35505873_35505891	Pou5f1	ENSMUST00000025271	-0.970953
ENSMUST00000115666_Otud5	0.05595	0.38717		sg_chrX_103493343_103493361	Jpx	ENSMUST00000181020	0.710833		sg_chrX_159303250_159303232	Rps6ka3	ENSMUST00000112491	0.258418
ENSMUST00000113343_Cldn34c1	0.070499	0.47115		sg_chrX_103493162_103493144	Jpx	ENSMUST00000181020	0.26038		sg_chrX_159303176_159303158	Rps6ka3	ENSMUST00000112491	-0.180032
ENSMUST00000113320_Diaph2	0.047735	0.53661		sg_chrX_103321336_103321354	Cdx4	ENSMUST00000033689	0.141376		sg_chrX_159303058_159303076	Rps6ka3	ENSMUST00000112491	0.110718
ENSMUST00000035766_Wdr44	0.13321	0.29145		sg_chrX_103321233_103321251	Cdx4	ENSMUST00000033689	0.55044		sg_chrX_159302954_159302936	Rps6ka3	ENSMUST00000112491	0.0427301
ENSMUST00000126715_Pim2	-0.069922	0.36664		sg_chrX_103321223_103321241	Cdx4	ENSMUST00000033689	0.729252		sg_chrX_159302872_159302854	Rps6ka3	ENSMUST00000112491	-0.0844484
ENSMUST00000117902_Mageb17-ps	0.060405	0.49103		sg_chrX_103321219_103321237	Cdx4	ENSMUST00000033689	0.54644		sg_chrX_159303163_159303145	Rps6ka3	ENSMUST00000112491	-0.102549
ENSMUST00000118752_Gm6982	0.08225	0.33323		sg_chrX_103321209_103321227	Cdx4	ENSMUST00000033689	0.281558		sg_chr6_122707387_122707405	Nanog	ENSMUST00000112581	-1.33666
ENSMUST00000113947_Arx	-0.08005	0.18969		sg_chrX_103321178_103321196	Cdx4	ENSMUST00000033689	0.449838		sg_chr6_122707494_122707512	Nanog	ENSMUST00000112581	-1.26741
ENSMUST00000115020_Ocrl	-0.080168	0.080456		sg_chrX_140062711_140062729	Nup62cl	ENSMUST00000133780	0.61875		sg_chr6_122707579_122707597	Nanog	ENSMUST00000112581	0.35849
ENSMUST00000207461_Gm45208	-0.052375	0.40408		sg_chrX_140062716_140062734	Nup62cl	ENSMUST00000133780	0.320962		sg_chr6_122707450_122707468	Nanog	ENSMUST00000112581	-1.47699
ENSMUST00000115687_Wdr45	0.099699	0.19327		sg_chrX_140062721_140062739	Nup62cl	ENSMUST00000133780	0.542581		sg_chr6_122707499_122707517	Nanog	ENSMUST00000112581	-1.32051
ENSMUST00000063384_Cxx1c	0.031341	0.73552		sg_chrX_140062739_140062757	Nup62cl	ENSMUST00000133780	0.525051		sg_chr6_122707485_122707503	Nanog	ENSMUST00000112581	-0.639921
ENSMUST00000146263_Pcyt1b	-0.067601	0.30509		sg_chrX_140062749_140062767	Nup62cl	ENSMUST00000133780	0.42364		sg_chr12_86421511_86421529	Esrrb	ENSMUST00000110204	-0.264242
ENSMUST00000115663_Slc35a2	0.018701	0.79385		sg_chrX_140062767_140062785	Nup62cl	ENSMUST00000133780	0.525196		sg_chr12_86421542_86421560	Esrrb	ENSMUST00000110204	-1.07669
ENSMUST00000026760_Tmem47	-0.028701	0.69644		sg_chrX_62527049_62527067	Tslrn1	ENSMUST00000129479	0.399548		sg_chr12_86421505_86421523	Esrrb	ENSMUST00000110204	-0.103374
ENSMUST00000156778_Cstf2	0.038574	0.56194		sg_chrX_62527070_62527088	Tslrn1	ENSMUST00000129479	0.253928		sg_chr15_61985356_61985374	Myc	ENSMUST00000161976	-0.527708
ENSMUST00000069209_4930502E18Rik	0.075885	0.22611		sg_chrX_62527189_62527171	Tslrn1	ENSMUST00000129479	0.573411		sg_chr15_61984941_61984959	Myc	ENSMUST00000161976	-0.391234
ENSMUST00000114998_Xpnpep2	0.067466	0.44408		sg_chrX_62527219_62527201	Tslrn1	ENSMUST00000129479	0.174424		sg_chr15_61985373_61985391	Myc	ENSMUST00000161976	-0.575643
ENSMUST00000033489_Praf2	8.8807e-05	0.99882		sg_chrX_62527279_62527261	Tslrn1	ENSMUST00000129479	0.682608		sg_chr15_61985219_61985237	Myc	ENSMUST00000161976	-1.04264
ENSMUST00000121565_AU015836	0.05504	0.40932		sg_chrX_62527476_62527458	Tslrn1	ENSMUST00000129479	0.589599		sg_chr15_61985347_61985365	Myc	ENSMUST00000161976	0.0224209
ENSMUST00000123308_Dmd	-0.024264	0.74886		sg_chrX_139782421_139782439	Ripply1	ENSMUST00000101217	0.373469		sg_chr15_61985390_61985408	Myc	ENSMUST00000161976	-0.367136
ENSMUST00000114725_Gm364	-0.0039707	0.95264		sg_chrX_139782448_139782466	Ripply1	ENSMUST00000101217	0.434224		sg_chrX_138914352_138914370	Nrk	ENSMUST00000113052	-0.206954
ENSMUST00000137277_Atp6ap2	-0.03061	0.65595		sg_chrX_139782451_139782469	Ripply1	ENSMUST00000101217	0.49806		sg_chrX_138914347_138914365	Nrk	ENSMUST00000113052	-0.574848
ENSMUST00000037687_Tmem35a	0.042724	0.47879		sg_chrX_139782513_139782531	Ripply1	ENSMUST00000101217	0.39953		sg_chrX_138914344_138914362	Nrk	ENSMUST00000113052	0.00689354
ENSMUST00000125604_Cenpi	-0.036376	0.61417		sg_chrX_139782559_139782577	Ripply1	ENSMUST00000101217	0.268986		sg_chrX_138914265_138914283	Nrk	ENSMUST00000113052	-0.547657
ENSMUST00000033427_Sash3	-0.039322	0.57049		sg_chrX_139782643_139782661	Ripply1	ENSMUST00000101217	0.28924		sg_chrX_138914228_138914246	Nrk	ENSMUST00000113052	-0.441348
ENSMUST00000088629_Zic3	0.050968	0.44221		sg_chrX_103981240_103981258	Rlim	ENSMUST00000121153	0.873915		sg_chrX_138914210_138914228	Nrk	ENSMUST00000113052	-0.562554
ENSMUST00000113915_Klhl15	-0.028725	0.75503		sg_chrX_103981363_103981381	Rlim	ENSMUST00000121153	0.13283		sg_chrX_12761862_12761880	Med14	ENSMUST00000115481	-0.482182
ENSMUST00000115987_Gm4984	-0.013668	0.82414		sg_chrX_103981369_103981387	Rlim	ENSMUST00000121153	0.428025		sg_chrX_12761925_12761943	Med14	ENSMUST00000115481	-0.145111
ENSMUST00000153424_Drp2	-0.088404	0.21491		sg_chrX_103981402_103981420	Rlim	ENSMUST00000121153	0.251439		sg_chrX_12762016_12762034	Med14	ENSMUST00000115481	-0.291034
ENSMUST00000062542_4930550L24Rik	-0.026867	0.75503		sg_chrX_103981470_103981488	Rlim	ENSMUST00000121153	0.195781		sg_chrX_12762022_12762040	Med14	ENSMUST00000115481	-0.338712
ENSMUST00000146063_Tab3	0.048509	0.33736		sg_chrX_103981396_103981414	Rlim	ENSMUST00000121153	0.4531		sg_chrX_12762031_12762049	Med14	ENSMUST00000115481	-0.595048
ENSMUST00000146406_Timm17b	-0.05501	0.31503		sg_chrX_86191700_86191718	Nr0b1	ENSMUST00000026036	0.337077		sg_chrX_12716300_12716282	Med14	ENSMUST00000115481	-0.270392
ENSMUST00000080713_Utp14a	0.031569	0.6186		sg_chrX_86191604_86191622	Nr0b1	ENSMUST00000026036	0.420621		sg_chrX_94366109_94366127	Fam90a1b	ENSMUST00000113902	-0.434703
ENSMUST00000113896_Apoo	-0.23567	3.3609e-06		sg_chrX_86191553_86191571	Nr0b1	ENSMUST00000026036	0.44417		sg_chrX_94366157_94366175	Fam90a1b	ENSMUST00000113902	0.000791972
ENSMUST00000033458_3830403N18Rik	0.020337	0.72768		sg_chrX_86191538_86191556	Nr0b1	ENSMUST00000026036	0.155387		sg_chrX_94366265_94366247	Fam90a1b	ENSMUST00000113902	-0.53702
ENSMUST00000146644_Gm14827	-0.00662	0.913		sg_chrX_86191529_86191547	Nr0b1	ENSMUST00000026036	0.438259		sg_chrX_94366324_94366306	Fam90a1b	ENSMUST00000113902	-0.839412
ENSMUST00000041096_Pcsk1n	0.081797	0.14911		sg_chrX_86191486_86191504	Nr0b1	ENSMUST00000026036	0.443768		sg_chrX_94366361_94366379	Fam90a1b	ENSMUST00000113902	-0.401154
ENSMUST00000055104_Tceal1	-0.016058	0.83787		sg_chrX_103623734_103623716	Ftx	ENSMUST00000156211	0.414142		sg_chrX_94366516_94366534	Fam90a1b	ENSMUST00000113902	-0.275029
ENSMUST00000169457_Rpl36a	-0.059937	0.32152		sg_chrX_103623812_103623794	Ftx	ENSMUST00000156211	0.333541		sg_chr4_55532809_55532827	Klf4	ENSMUST00000132746	-0.587307
ENSMUST00000136348_Bcorl1	0.21959	0.00048036		sg_chrX_103623843_103623825	Ftx	ENSMUST00000156211	0.323712		sg_chr4_55532610_55532628	Klf4	ENSMUST00000132746	0.0442687
ENSMUST00000134672_BC065397	-0.050213	0.31431		sg_chrX_103623892_103623874	Ftx	ENSMUST00000156211	0.553375		sg_chr4_55532599_55532617	Klf4	ENSMUST00000132746	-0.176379
ENSMUST00000096368_Gspt2	-0.064769	0.14976		sg_chrX_103623923_103623905	Ftx	ENSMUST00000156211	0.0925448		sg_chr4_55533011_55533029	Klf4	ENSMUST00000132746	-0.202401
ENSMUST00000101388_Zxdb	0.056149	0.44474		sg_chrX_103624003_103623985	Ftx	ENSMUST00000156211	0.332575		sg_chr4_55532594_55532612	Klf4	ENSMUST00000132746	-0.750412
ENSMUST00000101560_Zfp449	-0.02717	0.75503		sg_chrX_140664833_140664851	Mid2	ENSMUST00000112990	0.692183		sg_chr4_55532933_55532951	Klf4	ENSMUST00000132746	-0.252522
ENSMUST00000068106_Smim10l2a	0.055356	0.30921		sg_chrX_140664785_140664803	Mid2	ENSMUST00000112990	0.638929		sg_chrX_94366975_94366993	Apoo	ENSMUST00000113896	-0.17411
ENSMUST00000033418_Il13ra1	-0.010688	0.8585		sg_chrX_140664747_140664765	Mid2	ENSMUST00000112990	-0.114564		sg_chrX_94366895_94366913	Apoo	ENSMUST00000113896	-0.210001
ENSMUST00000074950_Hnrnph2	-0.0052805	0.93889		sg_chrX_140664732_140664750	Mid2	ENSMUST00000112990	0.363096		sg_chrX_94366856_94366874	Apoo	ENSMUST00000113896	-0.515248
ENSMUST00000124226_Armcx4	0.0036756	0.95795		sg_chrX_140664673_140664691	Mid2	ENSMUST00000112990	-0.068734		sg_chrX_94366826_94366844	Apoo	ENSMUST00000113896	-0.258615
ENSMUST00000143142_Ints6l	-0.068843	0.26296		sg_chrX_140664471_140664489	Mid2	ENSMUST00000112990	0.0913859		sg_chrX_94366818_94366836	Apoo	ENSMUST00000113896	-0.167634
ENSMUST00000137173_Armcx1	-0.00047365	0.99716		sg_chrX_48341347_48341365	Bcorl1	ENSMUST00000136348	0.414425		sg_chrX_94366760_94366778	Apoo	ENSMUST00000113896	-0.578705
ENSMUST00000139163_Gm14634	-0.076598	0.22103		sg_chrX_48341258_48341276	Bcorl1	ENSMUST00000136348	0.42344		sg_chrX_42068349_42068367	Xiap	ENSMUST00000146874	-0.570442
ENSMUST00000121924_AA414768	0.060024	0.35857		sg_chrX_48341247_48341265	Bcorl1	ENSMUST00000136348	0.373234		sg_chrX_42068019_42068037	Xiap	ENSMUST00000146874	-0.0157805
ENSMUST00000081834_Armcx3	-0.028327	0.75503		sg_chrX_48341229_48341247	Bcorl1	ENSMUST00000136348	0.0973345		sg_chrX_42068411_42068393	Xiap	ENSMUST00000146874	0.0606357
ENSMUST00000115258_Zcchc12	0.15538	0.077171		sg_chrX_48341219_48341237	Bcorl1	ENSMUST00000136348	0.0929227		sg_chrX_42068392_42068374	Xiap	ENSMUST00000146874	-0.0815604
ENSMUST00000119809_Gm14660	-0.062813	0.51437		sg_chrX_48341184_48341202	Bcorl1	ENSMUST00000136348	0.330196		sg_chrX_42068367_42068349	Xiap	ENSMUST00000146874	-0.570442
ENSMUST00000033430_Rab33a	-0.068986	0.2544		sg_chrX_104201279_104201297	Nexmif	ENSMUST00000118314	0.498738		sg_chrX_42068287_42068305	Xiap	ENSMUST00000146874	-0.506578
ENSMUST00000125644_Plp1	-0.012074	0.86474		sg_chrX_104201304_104201322	Nexmif	ENSMUST00000118314	-0.0376413		sg_chrX_89883685_89883667	Nanog-ps1	ENSMUST00000188967	-0.501549
ENSMUST00000059808_H2bfm	0.038831	0.65037		sg_chrX_104201340_104201358	Nexmif	ENSMUST00000118314	0.130739		sg_chrX_89883699_89883717	Nanog-ps1	ENSMUST00000188967	-0.209067
ENSMUST00000127521_5730405O15Rik	-0.038332	0.79894		sg_chrX_104201351_104201369	Nexmif	ENSMUST00000118314	0.103345		sg_chrX_89883759_89883777	Nanog-ps1	ENSMUST00000188967	-0.924516
ENSMUST00000126147_Lonrf3	0.045979	0.52648		sg_chrX_104201354_104201372	Nexmif	ENSMUST00000118314	0.792748		sg_chrX_89883811_89883829	Nanog-ps1	ENSMUST00000188967	0.0425004
ENSMUST00000113067_Zcchc18	-0.113	0.013725		sg_chrX_104201391_104201409	Nexmif	ENSMUST00000118314	0.202158		sg_chrX_89883889_89883871	Nanog-ps1	ENSMUST00000188967	0.0455769
ENSMUST00000047852_Fam199x	-0.12444	0.053102		sg_chrX_159988194_159988212	Map3k15	ENSMUST00000033665	0.520619		sg_chrX_89883924_89883942	Nanog-ps1	ENSMUST00000188967	-0.0347437
ENSMUST00000124097_Usp9x	0.012439	0.8585		sg_chrX_159988173_159988191	Map3k15	ENSMUST00000033665	0.127853		sg_chrX_146962474_146962492	Htr2c	ENSMUST00000112831	-0.339171
ENSMUST00000113052_Nrk	-0.30985	3.0035e-05		sg_chrX_159988170_159988188	Map3k15	ENSMUST00000033665	0.316694		sg_chrX_146962927_146962945	Htr2c	ENSMUST00000112831	0.0257538
ENSMUST00000145552_Gm14662	0.049056	0.31013		sg_chrX_159988130_159988148	Map3k15	ENSMUST00000033665	-0.0272113		sg_chrX_146962868_146962850	Htr2c	ENSMUST00000112831	-0.399659
ENSMUST00000073339_Pgrmc1	0.010162	0.90266		sg_chrX_159988087_159988105	Map3k15	ENSMUST00000033665	0.270878		sg_chrX_146962653_146962635	Htr2c	ENSMUST00000112831	-0.100101
ENSMUST00000120557_Rpl3-ps1	0.028709	0.64716		sg_chrX_159988082_159988100	Map3k15	ENSMUST00000033665	0.331763		sg_chrX_146962583_146962601	Htr2c	ENSMUST00000112831	-0.171626
ENSMUST00000113046_4933428M09Rik	0.0082437	0.90266		sg_chrX_12128388_12128406	Bcor	ENSMUST00000145872	-0.0019485		sg_chrX_146962567_146962549	Htr2c	ENSMUST00000112831	-0.338855
ENSMUST00000149639_Ddx3x	-0.10895	0.020939		sg_chrX_12128493_12128511	Bcor	ENSMUST00000145872	0.303447		sg_chrX_151921293_151921275	Huwe1	ENSMUST00000133051	-0.284886
ENSMUST00000047655_Slc25a43	-0.011206	0.87318		sg_chrX_12128538_12128520	Bcor	ENSMUST00000145872	0.241897		sg_chrX_151921262_151921244	Huwe1	ENSMUST00000133051	-0.261895
ENSMUST00000016463_Slc25a5	0.065442	0.42776		sg_chrX_12128568_12128550	Bcor	ENSMUST00000145872	0.391076		sg_chrX_151921177_151921195	Huwe1	ENSMUST00000133051	-0.218271
ENSMUST00000016452_Ube2a	0.030441	0.75503		sg_chrX_12128625_12128607	Bcor	ENSMUST00000145872	0.343628		sg_chrX_151921106_151921124	Huwe1	ENSMUST00000133051	-0.458499
ENSMUST00000113043_Mum1l1	-0.078193	0.37222		sg_chrX_12128648_12128630	Bcor	ENSMUST00000145872	0.237599		sg_chrX_151921064_151921082	Huwe1	ENSMUST00000133051	-0.189151
ENSMUST00000054534_Trap1a	-0.046426	0.43989		sg_chrX_103526389_103526407	Gm9785	ENSMUST00000062642	0.526309		sg_chrX_151921040_151921058	Huwe1	ENSMUST00000133051	-0.0277022
ENSMUST00000130251_Gm7598	-0.010216	0.86474		sg_chrX_103526477_103526495	Gm9785	ENSMUST00000062642	-0.00419206		sg_chrX_166479872_166479890	Rab9	ENSMUST00000112091	-0.166805
ENSMUST00000046763_D330045A20Rik	0.038536	0.5083		sg_chrX_103526554_103526572	Gm9785	ENSMUST00000062642	0.331342		sg_chrX_166479857_166479875	Rab9	ENSMUST00000112091	-0.199948
ENSMUST00000075983_Ldoc1	0.054569	0.24778		sg_chrX_103526578_103526596	Gm9785	ENSMUST00000062642	0.179012		sg_chrX_166479905_166479923	Rab9	ENSMUST00000112091	-0.012382
ENSMUST00000120148_Gm15019	-0.0010159	0.99235		sg_chrX_103526819_103526801	Gm9785	ENSMUST00000062642	0.138208		sg_chrX_166479944_166479962	Rab9	ENSMUST00000112091	-0.416476
ENSMUST00000113026_Rnf128	0.094298	0.2716		sg_chrX_103526856_103526874	Gm9785	ENSMUST00000062642	0.132107		sg_chrX_75874629_75874647	Pls3	ENSMUST00000033547	-0.0586348
ENSMUST00000120925_Gm7327	-0.038392	0.74132		sg_chrX_7928721_7928739	Eras	ENSMUST00000033500	0.217751		sg_chrX_75874682_75874700	Pls3	ENSMUST00000033547	-0.0951158
ENSMUST00000096313_Tbc1d8b	-0.055288	0.38153		sg_chrX_7928725_7928743	Eras	ENSMUST00000033500	0.0654554		sg_chrX_75874728_75874746	Pls3	ENSMUST00000033547	-0.156249
ENSMUST00000151989_Bhlhb9	-0.033163	0.72317		sg_chrX_7928727_7928745	Eras	ENSMUST00000033500	0.257198		sg_chrX_75874864_75874846	Pls3	ENSMUST00000033547	-0.247035
ENSMUST00000148658_Gprasp2	0.037953	0.52648		sg_chrX_7928735_7928753	Eras	ENSMUST00000033500	0.269033		sg_chrX_75874930_75874912	Pls3	ENSMUST00000033547	-0.204118
ENSMUST00000054889_Cldn2	-0.04751	0.31373		sg_chrX_7928794_7928812	Eras	ENSMUST00000033500	0.182544		sg_chrX_99042509_99042527	Stard8	ENSMUST00000036606	-0.113797
ENSMUST00000120342_Gm14656	0.03041	0.68518		sg_chrX_7928919_7928937	Eras	ENSMUST00000033500	0.199821		sg_chrX_99042505_99042523	Stard8	ENSMUST00000036606	-0.196605
ENSMUST00000122164_Gm16411	-0.032034	0.6186		sg_chrX_42150814_42150832	Stag2	ENSMUST00000123245	0.106365		sg_chrX_99042500_99042518	Stard8	ENSMUST00000036606	0.0630512
ENSMUST00000051414_4933402E13Rik	0.070415	0.37222		sg_chrX_42150747_42150765	Stag2	ENSMUST00000123245	0.273674		sg_chrX_99042460_99042478	Stard8	ENSMUST00000036606	-0.00520083
ENSMUST00000096321_Armcx5	-0.018923	0.75503		sg_chrX_42150526_42150544	Stag2	ENSMUST00000123245	0.0347984		sg_chrX_99042444_99042462	Stard8	ENSMUST00000036606	-0.0771369
ENSMUST00000033522_3830417A13Rik	0.028371	0.67208		sg_chrX_42150466_42150484	Stag2	ENSMUST00000123245	-0.00403423		sg_chrX_99042422_99042440	Stard8	ENSMUST00000036606	-0.610969
ENSMUST00000058119_Arxes2	0.015503	0.85668		sg_chrX_42150931_42150913	Stag2	ENSMUST00000123245	0.234286		sg_chrX_106485417_106485435	Fndc3c1	ENSMUST00000149331	0.0845734
ENSMUST00000116527_Bex4	-0.017245	0.84862		sg_chrX_42150900_42150918	Stag2	ENSMUST00000123245	0.116103		sg_chrX_106485455_106485473	Fndc3c1	ENSMUST00000149331	-0.252636
ENSMUST00000207892_Slc9a6	-0.062205	0.33736							sg_chrX_106485464_106485482	Fndc3c1	ENSMUST00000149331	-0.463777
ENSMUST00000113116_Tceal7	-0.082178	0.26296							sg_chrX_106485527_106485545	Fndc3c1	ENSMUST00000149331	-0.154494
ENSMUST00000113115_Tceal9	0.01079	0.95264							sg_chrX_106485546_106485564	Fndc3c1	ENSMUST00000149331	-0.26409
ENSMUST00000177710_Slc25a14	-0.033555	0.55147							sg_chrX_106485548_106485566	Fndc3c1	ENSMUST00000149331	-0.0249521
ENSMUST00000144506_Atp6ap1	0.081557	0.42753							sg_chrX_74177176_74177194	Tktl1	ENSMUST00000010127	-0.0258663
ENSMUST00000117804_Gm9429	0.0014302	0.99417							sg_chrX_74177168_74177186	Tktl1	ENSMUST00000010127	0.127908
ENSMUST00000178632_Bex3	-0.041952	0.47787							sg_chrX_74177143_74177161	Tktl1	ENSMUST00000010127	-0.329628
ENSMUST00000044702_Frmpd3	0.089378	0.42635							sg_chrX_74177101_74177119	Tktl1	ENSMUST00000010127	-0.316443
ENSMUST00000155235_Prps1	-0.0059776	0.92123							sg_chrX_74177085_74177103	Tktl1	ENSMUST00000010127	-0.136223
ENSMUST00000145941_Gm14820	0.067907	0.4037							sg_chrX_74177005_74177023	Tktl1	ENSMUST00000010127	-0.276789
ENSMUST00000101695_Tfe3	0.072084	0.26296							sg_chrX_75131016_75131034	Mpp1	ENSMUST00000114092	-0.100054
ENSMUST00000133128_Mcts1	0.047434	0.53652							sg_chrX_75131028_75131046	Mpp1	ENSMUST00000114092	-0.364301
ENSMUST00000112990_Mid2	0.23845	0.036464							sg_chrX_75131034_75131052	Mpp1	ENSMUST00000114092	-0.360247
ENSMUST00000139150_Rbmx2	0.077753	0.19327							sg_chrX_75131038_75131056	Mpp1	ENSMUST00000114092	-0.0593498
ENSMUST00000145580_Gdi1	0.079763	0.37034							sg_chrX_75131104_75131122	Mpp1	ENSMUST00000114092	0.013333
ENSMUST00000117257_Gm6088	-0.0093854	0.88751							sg_chrX_75131128_75131146	Mpp1	ENSMUST00000114092	-0.0171054
ENSMUST00000060057_Sowahd	0.059381	0.19327							sg_chr7_127912301_127912319	Kat8	ENSMUST00000206071	-0.0365464
ENSMUST00000117155_Gm14567	-0.041245	0.63627							sg_chr7_127912450_127912468	Kat8	ENSMUST00000206071	-0.31164
ENSMUST00000114160_Fam50a	-0.038492	0.64002							sg_chr7_127912481_127912499	Kat8	ENSMUST00000206071	-0.155593
ENSMUST00000112971_Atg4a	-0.026087	0.6723							sg_chr7_127912068_127912086	Kat8	ENSMUST00000206071	-0.154244
ENSMUST00000088546_Fmr1	-0.056441	0.28444							sg_chr7_127912457_127912475	Kat8	ENSMUST00000206071	-0.274591
ENSMUST00000123120_Gm6787	0.066999	0.13406							sg_chr7_127912231_127912249	Kat8	ENSMUST00000206071	-0.217804
ENSMUST00000114772_Fhl1	0.10427	0.29145							sg_chrX_50942839_50942857	Frmd7	ENSMUST00000164311	-0.011015
ENSMUST00000120692_Gm8545	0.00083998	0.99296							sg_chrX_50942852_50942870	Frmd7	ENSMUST00000164311	-0.239081
ENSMUST00000136114_Plxna3	-0.06501	0.4354							sg_chrX_50942882_50942900	Frmd7	ENSMUST00000164311	-0.293183
ENSMUST00000087157_Klhl34	-0.0039411	0.94717							sg_chrX_50942899_50942917	Frmd7	ENSMUST00000164311	-0.170941
ENSMUST00000126843_Gria3	-0.040746	0.51697							sg_chrX_50942921_50942939	Frmd7	ENSMUST00000164311	-0.0748714
ENSMUST00000016553_Nkap	-0.034992	0.55756							sg_chrX_50942944_50942962	Frmd7	ENSMUST00000164311	-0.24432
ENSMUST00000046433_Rnf113a1	0.031556	0.64002							sg_chr1_178337940_178337958	Hnrnpu	ENSMUST00000159117	-0.103877
ENSMUST00000130732_Col4a5	-0.1055	0.04263							sg_chr1_178337961_178337979	Hnrnpu	ENSMUST00000159117	-0.0564048
ENSMUST00000112491_Rps6ka3	-0.018205	0.79718							sg_chr1_178337835_178337853	Hnrnpu	ENSMUST00000159117	-0.00442888
ENSMUST00000143784_Ikbkg	0.05658	0.38717							sg_chr1_178337902_178337920	Hnrnpu	ENSMUST00000159117	-0.261127
ENSMUST00000033744_Atp2b3	-0.046317	0.50217							sg_chr1_178337905_178337923	Hnrnpu	ENSMUST00000159117	-0.311245
ENSMUST00000087143_Eif1ax	0.024491	0.75503							sg_chr1_178337964_178337982	Hnrnpu	ENSMUST00000159117	-0.432152
ENSMUST00000118873_Gm6382	-0.016937	0.67737							sg_chrX_74023164_74023182	Irak1	ENSMUST00000124580	-0.0839456
ENSMUST00000112471_Map7d2	0.11581	0.080456							sg_chrX_74023217_74023199	Irak1	ENSMUST00000124580	-0.433025
ENSMUST00000112914_Nxt2	0.072774	0.43569							sg_chrX_74023243_74023261	Irak1	ENSMUST00000124580	-0.0395009
ENSMUST00000132784_Arhgap36	0.04502	0.53045							sg_chrX_74023299_74023281	Irak1	ENSMUST00000124580	0.0775059
ENSMUST00000119345_Gm15186	0.010948	0.88442							sg_chrX_74023321_74023339	Irak1	ENSMUST00000124580	-0.0821244
ENSMUST00000154694_A830080D01Rik	0.043711	0.47115							sg_chrX_74023329_74023347	Irak1	ENSMUST00000124580	-0.247921
ENSMUST00000019701_Dusp9	-0.64814	5.5866e-12							sg_chrX_23365113_23365131	Gm14523	ENSMUST00000117260	-0.166381
ENSMUST00000026013_Maoa	0.069587	0.5562							sg_chrX_23365142_23365160	Gm14523	ENSMUST00000117260	-0.155427
ENSMUST00000112447_Sh3kbp1	-0.049395	0.31431							sg_chrX_23365313_23365331	Gm14523	ENSMUST00000117260	-0.281216
ENSMUST00000136930_Gripap1	-0.077756	0.078801							sg_chrX_23365435_23365417	Gm14523	ENSMUST00000117260	-0.0609201
ENSMUST00000164449_Slc6a8	-0.057538	0.36165							sg_chrX_23365523_23365541	Gm14523	ENSMUST00000117260	-0.0203445
ENSMUST00000151914_Tmem164	-0.035549	0.44408							sg_chrX_23365318_23365300	Gm14523	ENSMUST00000117260	-0.17759
ENSMUST00000033665_Map3k15	0.18517	0.049213							sg_chrX_74235990_74236008	Flna	ENSMUST00000130203	-0.118643
ENSMUST00000146874_Xiap	-0.20518	0.0050786							sg_chrX_74236022_74236040	Flna	ENSMUST00000130203	0.0683971
ENSMUST00000123245_Stag2	0.10095	0.035605							sg_chrX_74236093_74236075	Flna	ENSMUST00000130203	-0.107268
ENSMUST00000002084_Abcd1	0.0050637	0.94896							sg_chrX_74236159_74236141	Flna	ENSMUST00000130203	-0.0579851
ENSMUST00000112868_Pak3	0.089385	0.19327							sg_chrX_74236207_74236225	Flna	ENSMUST00000130203	-0.241845
ENSMUST00000130978_Kdm6a	0.068882	0.33736							sg_chrX_74236274_74236256	Flna	ENSMUST00000130203	-0.528586
ENSMUST00000112400_Adgrg2	0.10781	0.11953							sg_chrX_73870270_73870288	L1cam	ENSMUST00000146790	-0.0119195
ENSMUST00000184866_Rhox5	-0.023233	0.66087							sg_chrX_73870330_73870348	L1cam	ENSMUST00000146790	-0.209609
ENSMUST00000006362_Rhox6	0.010501	0.86474							sg_chrX_73870379_73870361	L1cam	ENSMUST00000146790	-0.112857
ENSMUST00000155096_Plxnb3	-0.030751	0.60304							sg_chrX_73870420_73870402	L1cam	ENSMUST00000146790	-0.219114
ENSMUST00000033444_Stk26	-0.078371	0.11953							sg_chrX_73870424_73870442	L1cam	ENSMUST00000146790	-0.250772
ENSMUST00000137286_Dkc1	0.098821	0.22611							sg_chrX_73870450_73870468	L1cam	ENSMUST00000146790	-0.0824694
ENSMUST00000002081_Srpk3	-0.02342	0.68627							sg_chrX_153118575_153118593	Foxr2	ENSMUST00000096265	-0.125242
ENSMUST00000115150_Rhox10	-1.0281	2.4567e-20							sg_chrX_153118563_153118581	Foxr2	ENSMUST00000096265	0.0860266
ENSMUST00000120793_3110067C02Rik	0.040318	0.60174							sg_chrX_153118556_153118574	Foxr2	ENSMUST00000096265	-0.485528
ENSMUST00000132416_Alg13	-0.049369	0.46115							sg_chrX_153118541_153118559	Foxr2	ENSMUST00000096265	-0.164559
ENSMUST00000117131_Rpl3-ps2	0.00084739	0.99388							sg_chrX_153118506_153118524	Foxr2	ENSMUST00000096265	-0.103104
ENSMUST00000010127_Tktl1	-0.13694	0.033632							sg_chrX_153118465_153118483	Foxr2	ENSMUST00000096265	-0.0229741
ENSMUST00000044138_Chst7	-0.10243	0.077171							sg_chrX_57326748_57326766	Arhgef6	ENSMUST00000176986	-0.415676
ENSMUST00000152730_Rhox13	-0.02488	0.76228							sg_chrX_57326751_57326769	Arhgef6	ENSMUST00000176986	-0.231757
ENSMUST00000118349_Zfp36l1-ps	-0.10945	0.060568							sg_chrX_57326815_57326833	Arhgef6	ENSMUST00000176986	-0.0215702
ENSMUST00000116535_Fam220-ps	0.044034	0.48118							sg_chrX_57326870_57326888	Arhgef6	ENSMUST00000176986	-0.0925463
ENSMUST00000153221_Pfkfb1	0.034406	0.69349							sg_chrX_57326876_57326894	Arhgef6	ENSMUST00000176986	0.0950182
ENSMUST00000115142_Zbtb33	-0.11446	0.063112							sg_chrX_57326991_57327009	Arhgef6	ENSMUST00000176986	-0.34563
ENSMUST00000033541_Fundc2	-0.037629	0.49004							sg_chrX_136993094_136993112	Zcchc18	ENSMUST00000113067	0.00654177
ENSMUST00000197237_Tex13c2	-0.058969	0.11953							sg_chrX_136993089_136993107	Zcchc18	ENSMUST00000113067	-0.0305424
ENSMUST00000002090_Ssr4	-0.096219	0.27058							sg_chrX_136993065_136993083	Zcchc18	ENSMUST00000113067	-0.372777
ENSMUST00000005839_Sh2d1a	-0.026502	0.75503							sg_chrX_136993051_136993069	Zcchc18	ENSMUST00000113067	-0.307729
ENSMUST00000155206_Trpc5os	0.02345	0.81988							sg_chrX_136993030_136993048	Zcchc18	ENSMUST00000113067	0.075995
ENSMUST00000210331_Gm45800	-0.054724	0.33736							sg_chrX_136992889_136992907	Zcchc18	ENSMUST00000113067	-0.176978
ENSMUST00000033372_Rp2	-0.071002	0.41507							sg_chrX_13287701_13287683	Ddx3x	ENSMUST00000149639	-0.0677481
ENSMUST00000148522_Gm14817	-0.016224	0.83401							sg_chrX_13287540_13287522	Ddx3x	ENSMUST00000149639	-0.202941
ENSMUST00000112377_Phka2	-0.026618	0.65037							sg_chrX_13287385_13287367	Ddx3x	ENSMUST00000149639	-0.026672
ENSMUST00000121768_Tpt1-ps6	-0.02374	0.63627							sg_chrX_13287300_13287318	Ddx3x	ENSMUST00000149639	0.0362176
ENSMUST00000069731_Fmr1nb	0.016113	0.8035							sg_chrX_13287288_13287270	Ddx3x	ENSMUST00000149639	-0.567972
ENSMUST00000163399_8030474K03Rik	-0.046109	0.43569							sg_chrX_13287251_13287269	Ddx3x	ENSMUST00000149639	-0.151284
ENSMUST00000129185_Nhsl2	-0.077687	0.29145							sg_chrX_166585790_166585808	Egfl6	ENSMUST00000000412	-0.119741
ENSMUST00000033544_Brcc3	0.027413	0.71113							sg_chrX_166585794_166585812	Egfl6	ENSMUST00000000412	-0.139307
ENSMUST00000136093_Jade3	-0.0092565	0.90537							sg_chrX_166585815_166585833	Egfl6	ENSMUST00000000412	-0.154015
ENSMUST00000112831_Htr2c	-0.1565	0.002148							sg_chrX_166585834_166585852	Egfl6	ENSMUST00000000412	-0.082314
ENSMUST00000033532_Aff2	-0.077217	0.32443							sg_chrX_166585853_166585871	Egfl6	ENSMUST00000000412	-0.134261
ENSMUST00000122019_Gm14538	-0.037334	0.55752							sg_chrX_166585888_166585906	Egfl6	ENSMUST00000000412	-0.125142
ENSMUST00000133616_Rbm3os	0.027141	0.60495							sg_chrX_152232990_152233008	Kdm5c	ENSMUST00000112584	0.0170207
ENSMUST00000113627_Pin4	-0.030213	0.71113							sg_chrX_152232976_152232994	Kdm5c	ENSMUST00000112584	-0.0175413
ENSMUST00000033765_Avpr2	0.098786	0.24465							sg_chrX_152232874_152232892	Kdm5c	ENSMUST00000112584	-0.263878
ENSMUST00000144761_Gm14858	-0.091025	0.077171							sg_chrX_152232858_152232876	Kdm5c	ENSMUST00000112584	-0.16993
ENSMUST00000023832_Rgn	-0.023471	0.74886							sg_chrX_152232816_152232834	Kdm5c	ENSMUST00000112584	-0.176012
ENSMUST00000118725_Gm15385	-0.00092241	0.99703							sg_chrX_152232808_152232826	Kdm5c	ENSMUST00000112584	-0.225007
ENSMUST00000075654_1700020N15Rik	0.015815	0.83081							sg_chrX_103289003_103289021	Gm19200	ENSMUST00000182579	-0.228233
ENSMUST00000114070_Vbp1	-0.037855	0.53045							sg_chrX_103289064_103289046	Gm19200	ENSMUST00000182579	-0.272427
ENSMUST00000150123_Zc3h12b	-0.088836	0.19259							sg_chrX_103289098_103289116	Gm19200	ENSMUST00000182579	-0.225686
ENSMUST00000152648_Gm15063	0.075479	0.75503							sg_chrX_103289144_103289126	Gm19200	ENSMUST00000182579	-0.155298
ENSMUST00000033650_Rs1	-0.048715	0.49319							sg_chrX_103289198_103289216	Gm19200	ENSMUST00000182579	-0.0224918
ENSMUST00000115374_Rbm10	0.033483	0.55409							sg_chrX_103289447_103289429	Gm19200	ENSMUST00000182579	0.0112377
ENSMUST00000053981_1110012L19Rik	0.0407	0.54156							sg_chrX_141630116_141630098	Col4a5	ENSMUST00000130732	-0.193923
ENSMUST00000103007_Nudt11	0.046314	0.40635							sg_chrX_141630097_141630079	Col4a5	ENSMUST00000130732	-0.146654
ENSMUST00000026296_Fgd1	0.032574	0.51829							sg_chrX_141630043_141630061	Col4a5	ENSMUST00000130732	-0.46693
ENSMUST00000103005_Shroom4	0.034248	0.51697							sg_chrX_141629964_141629982	Col4a5	ENSMUST00000130732	0.00651143
ENSMUST00000077375_Scml2	0.057378	0.37526							sg_chrX_141629938_141629920	Col4a5	ENSMUST00000130732	0.0211332
ENSMUST00000207800_Gm15262	0.017898	0.76654							sg_chrX_141629889_141629871	Col4a5	ENSMUST00000130732	-0.178384
ENSMUST00000096424_Emd	0.011623	0.83401							sg_chrX_105847056_105847038	Atrx	ENSMUST00000155445	-0.0884008
ENSMUST00000151778_Gm15138	0.048308	0.4037							sg_chrX_105847077_105847059	Atrx	ENSMUST00000155445	-0.124705
ENSMUST00000146584_Rpl10	0.060014	0.24778							sg_chrX_105847174_105847156	Atrx	ENSMUST00000155445	-0.0327767
ENSMUST00000184730_Wnk3	0.008172	0.90839							sg_chrX_105847182_105847200	Atrx	ENSMUST00000155445	0.045175
ENSMUST00000118642_Gm7331	-0.032828	0.60575							sg_chrX_105847047_105847065	Atrx	ENSMUST00000155445	-0.330428
ENSMUST00000073364_Fam120c	-0.088101	0.29681							sg_chrX_105847209_105847191	Atrx	ENSMUST00000155445	-0.29858
ENSMUST00000082088_Mamld1	0.086105	0.23289							sg_chrX_23365134_23365152	Klhl13	ENSMUST00000115313	0.164642
ENSMUST00000033720_Rbbp7	0.044445	0.44408							sg_chrX_23365201_23365219	Klhl13	ENSMUST00000115313	-0.225964
ENSMUST00000131116_Taz	-0.0093565	0.88442							sg_chrX_23365267_23365285	Klhl13	ENSMUST00000115313	-0.0471592
ENSMUST00000145302_Dgkk	-0.029697	0.63584							sg_chrX_23365318_23365300	Klhl13	ENSMUST00000115313	-0.17759
ENSMUST00000114617_Mtm1	-0.017054	0.82623							sg_chrX_23365328_23365346	Klhl13	ENSMUST00000115313	-0.107679
ENSMUST00000117399_Msn	-0.0062892	0.88613							sg_chrX_23365360_23365378	Klhl13	ENSMUST00000115313	-0.271808
ENSMUST00000112666_Phf8	-0.10116	0.053102							sg_chrX_166518647_166518665	Tceanc	ENSMUST00000112187	-0.294331
ENSMUST00000079322_Heph	0.028572	0.63126							sg_chrX_166518718_166518736	Tceanc	ENSMUST00000112187	0.0165043
ENSMUST00000130694_Uba1	-0.11646	0.059101							sg_chrX_166518770_166518752	Tceanc	ENSMUST00000112187	-0.165374
ENSMUST00000114601_Mtmr1	-0.099551	0.077171							sg_chrX_166518813_166518831	Tceanc	ENSMUST00000112187	-0.0160015
ENSMUST00000128858_Gm14379	0.061901	0.67208							sg_chrX_166518882_166518864	Tceanc	ENSMUST00000112187	-0.16225
ENSMUST00000133051_Huwe1	-0.15619	0.037426							sg_chrX_166518960_166518942	Tceanc	ENSMUST00000112187	0.0281792
ENSMUST00000033689_Cdx4	0.35816	0.00019987							sg_chrX_22461644_22461662	Ppp1r2-ps7	ENSMUST00000140102	-0.107066
ENSMUST00000116547_Chic1	-0.01006	0.89882							sg_chrX_22461623_22461641	Ppp1r2-ps7	ENSMUST00000140102	0.169243
ENSMUST00000211291_Tsix	-0.014849	0.81437							sg_chrX_22461582_22461600	Ppp1r2-ps7	ENSMUST00000140102	-0.196016
ENSMUST00000033691_Tsx	-0.010222	0.86474							sg_chrX_22461579_22461561	Ppp1r2-ps7	ENSMUST00000140102	-0.0581285
ENSMUST00000052837_Ar	-0.075915	0.27911							sg_chrX_22461393_22461375	Ppp1r2-ps7	ENSMUST00000140102	-0.16782
ENSMUST00000121980_Rps12-ps1	0.085594	0.19487							sg_chrX_22461339_22461321	Ppp1r2-ps7	ENSMUST00000140102	-0.284518
ENSMUST00000181020_Jpx	0.37892	3.9406e-05							sg_chrX_153113519_153113501	Gm5396	ENSMUST00000121222	-0.075145
ENSMUST00000115740_Foxp3	0.033956	0.5083							sg_chrX_153113858_153113876	Gm5396	ENSMUST00000121222	-0.0133699
ENSMUST00000144719_Ppp1r3fos	0.0016026	0.98143							sg_chrX_153113922_153113904	Gm5396	ENSMUST00000121222	0.00498808
ENSMUST00000140479_Yipf6	-0.063198	0.13748							sg_chrX_153113946_153113964	Gm5396	ENSMUST00000121222	-0.22498
ENSMUST00000087867_Uprt	-0.060047	0.67759							sg_chrX_153113976_153113958	Gm5396	ENSMUST00000121222	-0.112177
ENSMUST00000122247_Gm14822	0.056173	0.49321							sg_chrX_153113865_153113883	Gm5396	ENSMUST00000121222	-0.168628
ENSMUST00000122012_Gm6285	0.063307	0.44408
ENSMUST00000036606_Stard8	-0.14164	0.033555
ENSMUST00000117933_Gm15191	-0.011697	0.90266
ENSMUST00000033512_Slc38a5	0.022757	0.81455
ENSMUST00000151200_Hsd17b10	-0.04061	0.53045
ENSMUST00000033577_Pbdc1	0.013858	0.86474
ENSMUST00000052839_Efnb1	-0.026135	0.65037
ENSMUST00000033578_Magee1	-0.00030267	0.99716
ENSMUST00000120712_Gm6292	-0.062348	0.31028
ENSMUST00000096363_Tmem28	0.09263	0.14246
ENSMUST00000124681_Smc1a	0.047981	0.47115
ENSMUST00000119381_Gm14828	-0.027349	0.67535
ENSMUST00000121499_Gm14829	0.016268	0.77895
ENSMUST00000113779_Eda	-0.016232	0.84385
ENSMUST00000121289_Gm14832	0.013574	0.83673
ENSMUST00000112605_Iqsec2	0.030395	0.52153
ENSMUST00000122944_Cdk16	-0.055982	0.38717
ENSMUST00000060241_Otud6a	-0.046089	0.41856
ENSMUST00000033570_Igbp1	-0.051518	0.38717
ENSMUST00000033383_Usp11	-0.0068769	0.88442
ENSMUST00000140551_Dgat2l6	0.015606	0.81762
ENSMUST00000033582_Cox7b	0.014099	0.7843
ENSMUST00000115561_Gm5751	0.0049007	0.93839
ENSMUST00000064196_B630019K06Rik	-0.048101	0.47879
ENSMUST00000055941_Atp7a	-0.063627	0.33308
ENSMUST00000081593_Pgk1	0.11282	0.13022
ENSMUST00000112584_Kdm5c	-0.10689	0.010217
ENSMUST00000048962_Kif4	-0.077535	0.37034
ENSMUST00000072699_Hmgb3	0.10593	0.13375
ENSMUST00000070449_Gpr50	0.082241	0.40635
ENSMUST00000114576_Vma21	-0.090597	0.148
ENSMUST00000154780_Gm1141	0.025957	0.89331
ENSMUST00000126362_Prrg3	-0.10101	0.15138
ENSMUST00000148651_3010001F23Rik	0.10473	0.19821
ENSMUST00000151819_Gpr143	0.060782	0.30509
ENSMUST00000009530_Timp1	-0.074408	0.10669
ENSMUST00000095755_Usp51	0.081751	0.19286
ENSMUST00000122268_Fthl17-ps2	-0.078052	0.24778
ENSMUST00000136451_Araf	-0.048416	0.51375
ENSMUST00000059967_4930402K13Rik	-0.03812	0.51697
ENSMUST00000142927_Ctps2	0.097417	0.077171
ENSMUST00000069763_Lancl3	-0.01985	0.7889
ENSMUST00000156336_Gdpd2	-0.034436	0.48325
ENSMUST00000015486_Xk	0.021964	0.6186
ENSMUST00000127673_9530051G07Rik	0.038848	0.42776
ENSMUST00000096265_Foxr2	-0.11401	0.02065
ENSMUST00000039720_Rragb	0.056202	0.19608
ENSMUST00000048675_Magea4	-0.02664	0.59437
ENSMUST00000087984_Dlg3	-0.088321	0.11953
ENSMUST00000060576_Lpar4	0.16972	0.077171
ENSMUST00000053375_P2ry10	0.012741	0.81455
ENSMUST00000143880_Klf8	-0.15905	0.059162
ENSMUST00000060714_Ubqln2	0.082609	0.40853
ENSMUST00000112573_Cypt3	0.044329	0.55939
ENSMUST00000069041_Ap1s2	0.1116	0.27406
ENSMUST00000149514_2210013O21Rik	-0.054798	0.47058
ENSMUST00000155090_Cacna1f	0.11968	0.19327
ENSMUST00000148708_Spin2c	-0.065432	0.10948
ENSMUST00000121852_Gm15157	0.020813	0.78576
ENSMUST00000123462_A230072C01Rik	-0.044972	0.47115
ENSMUST00000151166_2810403D21Rik	0.097655	0.36259
ENSMUST00000033715_Nsdhl	-0.085246	0.11953
ENSMUST00000033749_Pir	0.075859	0.29145
ENSMUST00000114546_Zfp185	0.05718	0.42186
ENSMUST00000120648_5730416F02Rik	-0.025896	0.79212
ENSMUST00000026324_Acot9	-0.055526	0.32231
ENSMUST00000155849_Piga	0.077522	0.33736
ENSMUST00000208582_Gm6858	0.0051948	0.93978
ENSMUST00000060418_Pnma3	-0.045473	0.4037
ENSMUST00000033755_Asb11	-0.048602	0.40635
ENSMUST00000133614_Sh3bgrl	0.085356	0.148
ENSMUST00000150558_Foxo4	0.0178	0.72768
ENSMUST00000078229_Pou3f4	-0.0036335	0.9509
ENSMUST00000067529_Sytl5	0.012874	0.86642
ENSMUST00000057150_Fancb	-0.006092	0.9509
ENSMUST00000142237_Xlr4b	0.010209	0.88442
ENSMUST00000137641_Xlr3b	0.012223	0.88442
ENSMUST00000105111_F8a	-0.044671	0.38799
ENSMUST00000118081_Gm6335	0.020343	0.82623
ENSMUST00000130247_Tex16	-0.01729	0.75485
ENSMUST00000207962_Gm45194	0.09451	0.31503
ENSMUST00000118111_Nlgn3	0.051272	0.60304
ENSMUST00000156131_Med12	0.050246	0.28444
ENSMUST00000154378_Apool	0.091575	0.33308
ENSMUST00000151972_Zfp711	0.039872	0.59503
ENSMUST00000120711_Gm1848	0.0049366	0.93889
ENSMUST00000127554_Gm5124	-0.067481	0.27911
ENSMUST00000052130_Gjb1	0.018094	0.86474
ENSMUST00000114499_Zfp275	0.026488	0.76398
ENSMUST00000033740_Zfp92	0.062333	0.19879
ENSMUST00000150572_Syp	-0.033187	0.55939
ENSMUST00000152248_Gemin8	-0.011253	0.84385
ENSMUST00000129731_Gpm6b	-0.097039	0.10669
ENSMUST00000116495_Trappc2	0.070001	0.40408
ENSMUST00000155231_Bgn	-0.010777	0.84617
ENSMUST00000033673_Nono	-0.019744	0.81455
ENSMUST00000135086_Gm1720	0.038293	0.48118
ENSMUST00000033674_Itgb1bp2	0.0069245	0.89715
ENSMUST00000119596_Gm14843	-0.060003	0.42776
ENSMUST00000149274_Taf1	0.10816	0.074564
ENSMUST00000143048_Arhgap6	0.032829	0.49004
ENSMUST00000119299_Ogt	0.12149	0.09037
ENSMUST00000156210_Gm15246	-0.032241	0.49867
ENSMUST00000036753_Mid1	-0.05615	0.33308
ENSMUST00000179760_Gm21887	-0.051195	0.31868
ENSMUST00000157653_Gm23121	-0.02773	0.69355
ENSMUST00000172155_Gm44	0.078088	0.2401
ENSMUST00000101968_n-R5s2	0.01094	0.87544
ENSMUST00000158389_Gm25520	-0.015922	0.84088
ENSMUST00000104274_Gm26417	-0.0037816	0.95264
ENSMUST00000158732_Mir2137	-0.027138	0.63584
ENSMUST00000104354_Gm22023	0.027661	0.71113
ENSMUST00000122667_Gm25047	0.026697	0.64781
ENSMUST00000083602_Mir98	-0.0062632	0.94809
ENSMUST00000083668_Mirlet7f-2	-0.017019	0.83036
ENSMUST00000033450_Gpc4	-0.015528	0.84385
ENSMUST00000033486_Plp2	-0.087871	0.10873
ENSMUST00000152221_Gk	-0.087357	0.13022
ENSMUST00000069360_Gpc3	-0.0081797	0.88803
ENSMUST00000130287_Magix	0.013372	0.85059
ENSMUST00000154488_Kis2	-0.081424	0.17617
ENSMUST00000119571_Gm14586	0.025911	0.64064
ENSMUST00000118102_Gm8692	0.040512	0.55556
ENSMUST00000152793_Gm14707	0.058547	0.42776
ENSMUST00000115313_Klhl13	-0.10182	0.04976
ENSMUST00000117260_Gm14523	-0.11805	0.026764
ENSMUST00000120747_Gm14915	0.034287	0.57049
ENSMUST00000113969_Mageb4	0.0084936	0.90537
ENSMUST00000116183_Gm41	0.019546	0.77666
ENSMUST00000118274_Mageb7-ps	-0.011545	0.92132
ENSMUST00000191072_Gm28730	-0.043986	0.43126
ENSMUST00000077569_Smarca1	0.10762	0.28444
ENSMUST00000122244_Gm5648	-0.030516	0.71572
ENSMUST00000079490_Nap1l3	-0.067409	0.32771
ENSMUST00000120768_Gm8876	0.028932	0.74886
ENSMUST00000182943_Gm27000	-0.012237	0.88442
ENSMUST00000155622_C430049B03Rik	-0.070125	0.23704
ENSMUST00000036333_Prkx	-0.087599	0.25173
ENSMUST00000113960_Pet2	-0.045108	0.64722
ENSMUST00000176986_Arhgef6	-0.1135	0.049554
ENSMUST00000114843_Plac1	0.075232	0.34918
ENSMUST00000188967_Nanog-ps1	-0.18733	0.026764
ENSMUST00000114838_Fam122b	-0.061947	0.49283
ENSMUST00000118503_Gm14753	-0.026209	0.83787
ENSMUST00000145872_Bcor	0.17804	0.002048
ENSMUST00000149154_Pcdh19	-0.023235	0.60879
ENSMUST00000152743_Mospd1	-0.04586	0.45276
ENSMUST00000176718_Tspan6	-0.017103	0.82609
ENSMUST00000126209_Prrg1	-0.003352	0.96565
ENSMUST00000113297_Sytl4	-0.020398	0.76422
ENSMUST00000006856_Pola1	-0.088102	0.10669
ENSMUST00000098470_Rbmx	0.0039963	0.95937
ENSMUST00000179788_Gm7173	0.058106	0.34615
ENSMUST00000052283_Mageb16	-0.054466	0.40408
ENSMUST00000121831_Gm14760	0.0052722	0.93978
ENSMUST00000039026_Apln	-0.015142	0.87359
ENSMUST00000088779_Cxx1a	-0.0087775	0.9433
ENSMUST00000159231_Nox1	-0.07607	0.19487
ENSMUST00000088778_Cxx1b	0.071472	0.49226
ENSMUST00000148722_Xkrx	0.050076	0.45562
ENSMUST00000192662_AW822252	0.061048	0.42776
ENSMUST00000045748_Pdk3	-0.026938	0.74128
ENSMUST00000067940_1700013H16Rik	-0.038853	0.5083
ENSMUST00000117999_Supt20-ps	-0.012137	0.88442
ENSMUST00000071711_Zfp36l3	0.026096	0.69349
ENSMUST00000088102_Zfx	-0.06804	0.33736
ENSMUST00000067782_Xlr	-0.054501	0.38717
ENSMUST00000128115_Trmt2b	-0.059241	0.31431
ENSMUST00000127963_Eif2s3x	-0.11301	0.074564
ENSMUST00000057645_Gpr101	0.058673	0.27278
ENSMUST00000132652_Zdhhc9	-0.058443	0.33308
ENSMUST00000113902_Fam90a1b	-0.26236	0.00012806
ENSMUST00000033497_Pqbp1	0.02731	0.65037
ENSMUST00000060108_1810030O07Rik	0.0071461	0.92532
ENSMUST00000145767_Fgf13	0.084547	0.29518
ENSMUST00000113223_Taf7l	-0.050326	0.42776
ENSMUST00000054213_Timm8a1	0.02647	0.58453
ENSMUST00000101561_Gm773	-0.069583	0.30873
ENSMUST00000153386_Maged1	-0.10456	0.070505
ENSMUST00000128333_Btk	-0.041762	0.42818
ENSMUST00000033500_Eras	0.14879	0.016852
ENSMUST00000113097_Morf4l2	-0.12961	0.07641
ENSMUST00000063507_Mcf2	0.17081	0.054714
ENSMUST00000142240_Gm371	0.021756	0.81762
ENSMUST00000096367_Spin4	-0.031408	0.52648
ENSMUST00000115481_Med14	-0.26644	4.4096e-05
ENSMUST00000114958_Elf4	-0.12031	0.068659
ENSMUST00000121152_Gm14633	-0.0045983	0.93889
ENSMUST00000033621_Gla	-0.023617	0.65037
ENSMUST00000033480_Atp11c	0.025938	0.76422
ENSMUST00000143466_Aifm1	0.0056382	0.92238
ENSMUST00000052431_Armcx6	-0.026817	0.64716
ENSMUST00000113193_Armcx2	0.057333	0.31423
ENSMUST00000081133_Gm648	-0.023384	0.75503
ENSMUST00000058814_Rab9b	-0.018469	0.79212
ENSMUST00000180194_Tmsb15b2	-0.011002	0.86474
ENSMUST00000127404_Tmsb15l	-0.011002	0.86474
ENSMUST00000113071_Tmsb15b1	-0.0027907	0.95795
ENSMUST00000143059_Nxf2	0.00084718	0.99235
ENSMUST00000123516_Slc25a53	0.019801	0.75503
ENSMUST00000059899_Mmgt1	0.020861	0.74886
ENSMUST00000137499_Hdac6	-0.070614	0.46417
ENSMUST00000113185_Zmat1	-0.052727	0.27911
ENSMUST00000113066_Esx1	0.3815	0.00073284
ENSMUST00000142907_3632454L22Rik	-0.079823	0.25834
ENSMUST00000033783_Tceal6	0.00017378	0.99862
ENSMUST00000169499_Gm14569	-0.032106	0.47115
ENSMUST00000135107_Sox3	-0.023627	0.7673
ENSMUST00000033626_Serpina7	-0.09326	0.14308
ENSMUST00000128289_Ccdc120	0.029648	0.49693
ENSMUST00000076635_Zfp280c	-0.036331	0.49103
ENSMUST00000051906_Akap17b	-0.028279	0.67535
ENSMUST00000136817_Lamp2	-0.12025	0.14785
ENSMUST00000122000_Llph-ps2	0.091421	0.20534
ENSMUST00000186931_2010308F09Rik	-0.077228	0.38717
ENSMUST00000113163_Nxf7	0.056767	0.31503
ENSMUST00000197364_Arhgef9	0.10111	0.077171
ENSMUST00000118975_Gm9434	-0.05434	0.32152
ENSMUST00000118985_Gm14541	0.048113	0.52648
ENSMUST00000127966_C330007P06Rik	-0.057975	0.57049
ENSMUST00000126339_Platr21	0.052501	0.44408
ENSMUST00000078605_Tcp11x2	-0.033182	0.57858
ENSMUST00000113154_Tmsb15a	0.03479	0.67304
ENSMUST00000183537_Gm15013	0.019675	0.84088
ENSMUST00000101217_Ripply1	0.3024	0.00036115
ENSMUST00000129479_Tslrn1	0.34452	0.00088362
ENSMUST00000147129_Cul4b	-0.069236	0.52648
ENSMUST00000172366_Morc4	0.14215	0.10993
ENSMUST00000114379_Renbp	-0.042369	0.46376
ENSMUST00000069926_Slitrk4	0.021033	0.77895
ENSMUST00000033502_Gata1	0.65674	0.0020247
ENSMUST00000049130_Bex2	-0.027251	0.67534
ENSMUST00000080929_Nxf3	0.014156	0.86642
ENSMUST00000113011_Rbm41	0.054337	0.49949
ENSMUST00000033503_Glod5	0.063231	0.20771
ENSMUST00000118047_Gm14681	0.013385	0.84385
ENSMUST00000060101_Tceal8	0.043987	0.38717
ENSMUST00000066819_Tceal5	-0.064784	0.49103
ENSMUST00000133780_Nup62cl	0.35639	4.2105e-05
ENSMUST00000058125_Bex1	0.056574	0.53024
ENSMUST00000026325_4933436I01Rik	-0.042576	0.46769
ENSMUST00000057093_Nkrf	0.084896	0.19259
ENSMUST00000128766_Sept6	-0.065392	0.29145
ENSMUST00000115636_Suv39h1	0.035487	0.55556
ENSMUST00000133023_Tsc22d3	-0.04878	0.41804
ENSMUST00000115435_Cask	0.028574	0.64722
ENSMUST00000114928_Gm595	0.0067195	0.90266
ENSMUST00000114372_Hcfc1	0.14213	0.062396
ENSMUST00000058265_C1galt1c1	-0.011349	0.88517
ENSMUST00000118460_Gm14542	0.032972	0.71113
ENSMUST00000044179_Tex13b	0.048724	0.395
ENSMUST00000138799_Rpl39	0.12186	0.144
ENSMUST00000033505_Was	-0.051541	0.44433
ENSMUST00000033805_Psmd10	-0.023396	0.75503
ENSMUST00000101205_Col4a6	-0.084066	0.063396
ENSMUST00000076265_Upf3b	-0.031655	0.60684
ENSMUST00000114914_Enox2	-0.058261	0.27238
ENSMUST00000114153_Lage3	-0.07914	0.19327
ENSMUST00000046557_Akap14	-0.03807	0.51697
ENSMUST00000155676_Ubl4a	0.05309	0.28254
ENSMUST00000114146_Slc10a3	-0.028347	0.6535
ENSMUST00000139664_Cnksr2	0.0831	0.24778
ENSMUST00000016571_Ndufa1	-0.0093462	0.87288
ENSMUST00000015427_Fam3a	0.061115	0.37373
ENSMUST00000101636_Gm9	0.085061	0.062396
ENSMUST00000115210_Rhox1	-0.012097	0.86642
ENSMUST00000124580_Irak1	-0.12233	0.026326
ENSMUST00000067841_Irs4	0.089313	0.14644
ENSMUST00000152921_Thoc2	-0.07437	0.44125
ENSMUST00000004327_G6pdx	-0.017774	0.6962
ENSMUST00000134825_Kcne1l	-0.099012	0.081696
ENSMUST00000120855_Gm15190	0.047758	0.50121
ENSMUST00000114125_Gm6880	-0.042916	0.60495
ENSMUST00000112904_Acsl4	0.0015486	0.99235
ENSMUST00000144187_Pnck	-0.034675	0.47115
ENSMUST00000033442_Igsf1	-0.050993	0.22011
ENSMUST00000133292_Wdr13	0.017433	0.6962
ENSMUST00000026014_Efhc2	-0.047074	0.50121
ENSMUST00000033662_Pdha1	0.073131	0.27761
ENSMUST00000114766_Map7d3	0.020406	0.70999
ENSMUST00000041317_Ammecr1	0.011083	0.84939
ENSMUST00000176638_Fundc1	-0.064492	0.10539
ENSMUST00000002091_Bcap31	0.046573	0.47879
ENSMUST00000143999_Firre	0.040836	0.42885
ENSMUST00000115162_Rhox2h	-0.073123	0.32771
ENSMUST00000123362_Mecp2	0.08565	0.37469
ENSMUST00000114109_Gab3	0.069816	0.31373
ENSMUST00000197804_Rhox7-ps2	0.018672	0.75503
ENSMUST00000117421_Rhox2-ps	-0.02412	0.74886
ENSMUST00000151154_Capn6	-0.067993	0.34692
ENSMUST00000089062_Rhox9	0.054229	0.26296
ENSMUST00000164311_Frmd7	-0.1235	0.023469
ENSMUST00000114092_Mpp1	-0.13323	0.012323
ENSMUST00000033642_Dcx	-0.037732	0.59437
ENSMUST00000182652_Gm5946	-0.03741	0.43569
ENSMUST00000132626_Gm15104	-0.018973	0.72768
ENSMUST00000127532_Tmem29	0.02554	0.63834
ENSMUST00000143129_Gm14636	-0.069624	0.22611
ENSMUST00000119534_Gm15067	0.027397	0.6395
ENSMUST00000181672_Gm26652	-0.026066	0.64134
ENSMUST00000053593_Rap2c	-0.076653	0.21491
ENSMUST00000142707_Idh3g	0.051847	0.31431
ENSMUST00000138958_Apex2	-0.047803	0.45276
ENSMUST00000101433_Smim9	-0.072844	0.38406
ENSMUST00000114085_F8	-0.066315	0.32152
ENSMUST00000114875_Mbnl3	0.18747	0.059101
ENSMUST00000118416_Gm8522	-0.061214	0.33736
ENSMUST00000072451_Slc9a7	-0.062634	0.4037
ENSMUST00000016294_Tenm1	-0.088621	0.10669
ENSMUST00000084535_Amer1	0.051082	0.42635
ENSMUST00000040184_Trpc5	-0.017377	0.75503
ENSMUST00000114081_Mtcp1	-0.05249	0.49103
ENSMUST00000033543_Cmc4	0.015234	0.8585
ENSMUST00000002080_Pdzd4	-0.021018	0.82356
ENSMUST00000121259_Gm14845	0.080645	0.19257
ENSMUST00000124577_Gm4779	0.049117	0.31431
ENSMUST00000114871_Hs6st2	-0.055663	0.45276
ENSMUST00000113631_Rgag4	0.062884	0.45845
ENSMUST00000112835_Amot	-0.12867	0.077171
ENSMUST00000119275_Gm8261	0.11327	0.20153
ENSMUST00000069509_Usp26	-0.055056	0.42776
ENSMUST00000136888_Ppef1	-0.050805	0.49103
ENSMUST00000044382_Zc4h2	-0.068976	0.40853
ENSMUST00000130203_Flna	-0.11639	0.026764
ENSMUST00000033449_1700080O16Rik	-0.065587	0.38717
ENSMUST00000164071_Tro	-0.031707	0.67208
ENSMUST00000120762_Gm8172	0.0010291	0.99359
ENSMUST00000155599_Rbm3	0.0703	0.19821
ENSMUST00000056904_Ercc6l	-0.015867	0.82333
ENSMUST00000142925_Arhgap4	-0.058061	0.21491
ENSMUST00000152739_Rps4x	-0.0072356	0.88442
ENSMUST00000152838_Lrch2	-0.016266	0.75503
ENSMUST00000101336_Cited1	-0.15814	0.077171
ENSMUST00000154872_Hdac8	0.01854	0.71894
ENSMUST00000117517_Gm8666	-0.020705	0.77544
ENSMUST00000188663_1700111N16Rik	-0.029882	0.71894
ENSMUST00000101509_Ids	-0.02054	0.76422
ENSMUST00000115057_Dcaf12l2	0.0048004	0.93939
ENSMUST00000115056_Dcaf12l1	0.11959	0.20153
ENSMUST00000033545_Rab39b	-0.017583	0.83081
ENSMUST00000124537_Maged2	-0.087407	0.068659
ENSMUST00000069417_Gja6	0.00082595	0.99235
ENSMUST00000112355_Cdkl5	-0.10146	0.13777
ENSMUST00000146790_L1cam	-0.1145	0.037426
ENSMUST00000122467_Gm14373	-0.033339	0.60304
ENSMUST00000147994_Las1l	-0.16702	0.12374
ENSMUST00000139105_Naa10	-0.11328	0.072494
ENSMUST00000117716_Gm8424	-0.02582	0.64274
ENSMUST00000138943_4933407K13Rik	-0.051775	0.55896
ENSMUST00000101698_AU022751	0.027618	0.7134
ENSMUST00000138026_Gnl3l	-0.016374	0.82623
ENSMUST00000116621_Ndufb11	0.06361	0.31431
ENSMUST00000154400_Tmem185a	-0.00073487	0.99235
ENSMUST00000103006_Nudt10	-0.028635	0.63838
ENSMUST00000024049_Bmp15	-0.052244	0.46376
ENSMUST00000052012_Phka1	0.051003	0.58574
ENSMUST00000112683_Tsr2	-0.02108	0.77544
ENSMUST00000033547_Pls3	-0.14256	0.012293
ENSMUST00000087085_Nhs	0.037871	0.60174
ENSMUST00000101102_Reps2	-0.024329	0.6395
ENSMUST00000121488_Gm6451	-0.061642	0.28444
ENSMUST00000176662_A230072E10Rik	0.027315	0.80799
ENSMUST00000136472_Gm15201	-0.030325	0.6395
ENSMUST00000143984_Tbc1d25	0.14715	0.068659
ENSMUST00000041370_Txlng	-0.029373	0.72768
ENSMUST00000113610_Gm9112	0.073088	0.46419
ENSMUST00000149495_Ebp	-0.074277	0.32443
ENSMUST00000128763_Dnase1l1	-0.050385	0.29145
ENSMUST00000115752_Ccnb3	-0.03339	0.7134
ENSMUST00000120192_Gm9115	0.01231	0.87824
ENSMUST00000119035_Hsf3	0.048296	0.4037
ENSMUST00000082320_Porcn	0.027896	0.73929
ENSMUST00000004428_Clcn5	-0.092005	0.07641
ENSMUST00000037353_Eda2r	-0.026309	0.57049
ENSMUST00000178293_Usp27x	0.039995	0.38714
ENSMUST00000121720_Nap1l2	0.087042	0.31013
ENSMUST00000183315_4930519F16Rik	-0.07476	0.28531
ENSMUST00000182579_Gm19200	-0.10584	0.020651
ENSMUST00000128571_2010204K13Rik	-0.002153	0.96565
ENSMUST00000127786_Xist	0.4403	0.0014102
ENSMUST00000062642_Gm9785	0.15295	0.0032503
ENSMUST00000156211_Ftx	0.25361	0.0023945
ENSMUST00000126924_Ftsj1	-0.10312	0.081353
ENSMUST00000148177_Cd99l2	-0.037466	0.60684
ENSMUST00000033560_Ophn1	0.10755	0.11953
ENSMUST00000042664_Slc16a2	0.099746	0.33736
ENSMUST00000118700_Gm9164	-0.010492	0.86474
ENSMUST00000142447_Ppp1r3f	-0.036857	0.47879
ENSMUST00000118314_Nexmif	0.21505	0.0063582
ENSMUST00000033483_Ccdc22	-0.075751	0.42753
ENSMUST00000033695_Abcb7	-0.097102	0.18969
ENSMUST00000126170_Gm36995	-0.049842	0.42704
ENSMUST00000120233_Vcp-rs	-0.0077869	0.94562
ENSMUST00000042070extra_Zdhhc15	0.015456	0.77604
ENSMUST00000033575_Magee2	0.027965	0.73986
ENSMUST00000154334_5530601H04Rik	0.051624	0.38717
ENSMUST00000156494_Gm14812	0.012855	0.82414
ENSMUST00000026288_Ribc1	-0.047586	0.51669
ENSMUST00000113792_Pja1	0.084881	0.29145
ENSMUST00000155445_Atrx	-0.10228	0.036464
ENSMUST00000116081_Gm14853	0.0058669	0.92532
ENSMUST00000033567_Awat2	-0.046303	0.40408
ENSMUST00000121232_Gm9430	0.0002745	0.99716
ENSMUST00000139421_Magt1	-0.065465	0.38717
ENSMUST00000151548_Pdzd11	-0.023813	0.74364
ENSMUST00000055497_Taf9b	-0.052036	0.42776
ENSMUST00000195280_Kantr	-0.076207	0.27406
ENSMUST00000178165_Tspyl2	0.017468	0.77688
ENSMUST00000033723_Syap1	0.09825	0.23704
ENSMUST00000070316_Gpr173	0.086332	0.11953
ENSMUST00000152746_Shroom2	-0.04082	0.41207
ENSMUST00000149331_Fndc3c1	-0.14138	0.02065
ENSMUST00000038769_S100g	0.019617	0.77604
ENSMUST00000081893_Syn1	-0.042881	0.51697
ENSMUST00000051484_Mageh1	0.016999	0.79212
ENSMUST00000121222_Gm5396	-0.083649	0.043104
ENSMUST00000064780_Gabre	-0.047633	0.5066
ENSMUST00000088481_Magea10	-0.019017	0.72417
ENSMUST00000039424_Kctd12b	0.086583	0.3721
ENSMUST00000055966_Gabra3	0.0214	0.77544
ENSMUST00000139166_Zrsr2	0.042969	0.47115
ENSMUST00000033591_Itm2a	0.0072174	0.88442
ENSMUST00000126650_Car5b	-0.02816	0.53147
ENSMUST00000134272_Siah1b	0.10787	0.12374
ENSMUST00000112562_Magea6	-0.065975	0.14859
ENSMUST00000079867_Magea3	0.030592	0.50217
ENSMUST00000118505_Gm6645	0.039617	0.47115
ENSMUST00000070141_Magea8	-0.030654	0.71112
ENSMUST00000001156_Cfp	-0.01065	0.86274
ENSMUST00000069477_Magea2	-0.010355	0.86642
ENSMUST00000069556_Magea5	0.015141	0.84753
ENSMUST00000120722_2610002M06Rik	-0.004424	0.92132
ENSMUST00000113718_Tex11	-0.062767	0.32443
ENSMUST00000129899_Uxt	-0.057268	0.37024
ENSMUST00000150046_Sat1	0.055187	0.48323
ENSMUST00000009550_Elk1	-0.0040663	0.96565
ENSMUST00000033713_Cetn2	-0.12411	0.14743
ENSMUST00000150434_Brwd3	0.0087638	0.90839
ENSMUST00000144410_Slc7a3	-0.07844	0.30509
ENSMUST00000144428_Gm650	-0.0016301	0.9822
ENSMUST00000114540_Pnma5	-0.067694	0.28444
ENSMUST00000033597_Hmgn5	-0.01116	0.86642
ENSMUST00000077876_Snx12	-0.019779	0.74886
ENSMUST00000117365_Gm4784	-0.038296	0.47115
ENSMUST00000164685_Cybb	0.015351	0.81339
ENSMUST00000123915_Prdx4	-0.053769	0.32152
ENSMUST00000038665_Ptchd1	0.036073	0.47115
ENSMUST00000120749_Gm15163	0.043442	0.47115
ENSMUST00000135713_Phex	-0.065223	0.32285
ENSMUST00000033519_Dynlt3	0.070555	0.41845
ENSMUST00000114524_Xlr3a	-0.039937	0.49321
ENSMUST00000145477_Sms	-0.022559	0.65268
ENSMUST00000135038_Il2rg	0.098886	0.27058
ENSMUST00000132319_Rps6ka6	-0.6123	8.1431e-12
ENSMUST00000065857_Mbtps2	0.077833	0.29681
ENSMUST00000112248_Mospd2	0.038026	0.60495
ENSMUST00000114530_Xlr4c	-0.071222	0.32285
ENSMUST00000114503_Xlr5c	0.09957	0.22611
ENSMUST00000113422_Hdx	-0.042204	0.48325
ENSMUST00000155734_Rpgr	0.042778	0.36726
ENSMUST00000115333_Zfp182	-0.067247	0.47115
ENSMUST00000040667_Zfp300	-0.086414	0.21491
ENSMUST00000118643_Gm14921	0.014621	0.82623
ENSMUST00000039887_Pof1b	-0.041297	0.53661
ENSMUST00000125569_4930453H23Rik	-0.019975	0.78487
ENSMUST00000120347_Gm14939	-0.03338	0.63834
ENSMUST00000153417_Chm	0.041419	0.52648
ENSMUST00000207943_Gm45015	0.047557	0.61562
ENSMUST00000180787_Gm18336	-0.0093413	0.90537
ENSMUST00000033738_Trex2	0.046879	0.35406
ENSMUST00000155040_Zmym3	-0.050703	0.37139
ENSMUST00000033737_Haus7	-0.079105	0.27911
ENSMUST00000049501_Ofd1	0.038717	0.40408
ENSMUST00000112091_Rab9	-0.1437	0.012189
ENSMUST00000112187_Tceanc	-0.089206	0.039538
ENSMUST00000000412_Egfl6	-0.10866	0.020288
ENSMUST00000112175_Tmsb4x	-0.03905	0.60304
ENSMUST00000060719_Tlr7	0.028882	0.57858
ENSMUST00000026839_Prps2	-0.068623	0.23704
ENSMUST00000112149_Frmpd4	-0.10587	0.068659
ENSMUST00000033725_Msl3	0.082053	0.20534
ENSMUST00000154638_Hccs	-0.035414	0.58453
ENSMUST00000068894_4933400A11Rik	0.013184	0.84268
ENSMUST00000083176_Snord61	-0.013516	0.88442
ENSMUST00000082464_Gm23628	-0.01591	0.83081
ENSMUST00000157826_Gm26368	-0.011865	0.82831
ENSMUST00000083065_Gm26035	0.019464	0.88899
ENSMUST00000103923_Mir18b	-0.024413	0.86474
ENSMUST00000180483_Mdrl	0.032793	0.65037
ENSMUST00000180584_9530027J09Rik	0.081169	0.30958
ENSMUST00000181533_Fmr1os	0.096233	0.2544
ENSMUST00000057625_Arxes1	0.020141	0.72768
ENSMUST00000080324_DXBay18	0.097853	0.28444
ENSMUST00000101324_Dmrtc1b	0.082146	0.40635
ENSMUST00000088459_Gm14685	0.097853	0.28444
ENSMUST00000112753_Gm15127	0.016205	0.75503
ENSMUST00000114119_Gm5640	-0.041921	0.37591
ENSMUST00000114116_Gm5936	-0.049939	0.27911
ENSMUST00000114117_Gm6890	-0.039571	0.62632
ENSMUST00000166554_Gprasp1	0.057963	0.46376
ENSMUST00000080839_Xlr3c	0.0073961	0.93858
ENSMUST00000114534_Xlr4a	-0.011936	0.90264
ENSMUST00000179600_Xlr5a	0.09957	0.22611
ENSMUST00000135742_Xlr5b	-0.078281	0.31423
ENSMUST00000112581_Nanog	-0.60227	6.1271e-06
ENSMUST00000211248_Zfp42	-0.020404	0.72504
ENSMUST00000099151_Sox2	0.035752	0.55742
ENSMUST00000161976_Myc	-0.31352	4.4096e-05
ENSMUST00000132746_Klf4	-0.24919	7.1032e-05
ENSMUST00000110204_Esrrb	-0.39543	0.0050185
ENSMUST00000025271_Pou5f1	-0.63957	1.4632e-13
ENSMUST00000047577_Prdm14	-0.77779	7.7659e-11
ENSMUST00000132679_Ctcf	-0.068858	0.38717
ENSMUST00000021692_Yy1	0.011684	0.8585
ENSMUST00000107234_Eed	0.01312	0.8585
ENSMUST00000200169_Chd8	0.044324	0.52648
ENSMUST00000206071_Kat8	-0.12468	0.033632
ENSMUST00000037915_Msl1	-0.050512	0.44408
ENSMUST00000189616_Msl2	0.15344	0.070505
ENSMUST00000185912_Kansl3	-0.10751	0.19186
ENSMUST00000018556_Kansl1	0.036727	0.63834
ENSMUST00000041190_Mcrs1	0.13299	0.063112
ENSMUST00000078886_Spen	-0.061551	0.35139
ENSMUST00000005003_Lbr	0.071472	0.21491
ENSMUST00000159117_Hnrnpu	-0.12314	0.038447
ENSMUST00000116403_Hnrnpk	-0.022458	0.78637
ENSMUST00000178110_Dnmt1	-0.021873	0.79212
ENSMUST00000121153_Rlim	0.29436	0.0065031

## Sheet: Fig.2
Figure 2b						Figure 2c						Figure 2e						Figure 2f							Figure 2g
Sample	Replicate	Target	Relative Expression	FDR (Student's t-test vs NTCs)		Sample	Replicate	Target	Relative Expression	FDR (Student's t-test vs NTCs)		Sample	Replicate	%Xist-positive Cells	P-Value (Student's t-test vs NTCs)	FDR (Student's t-test vs NTCs)		Sample	Replicate	Xist+ mean MFI	Fold Change to NTCs	P-Value (One-sample t-Test of Fold Change)	FDR (Student's t-test vs NTCs)		Sample	Replicate	Target	Relative Expression	P-Value (Student's t-test vs NTCs)
NTCs	1	Gata1	0.000855463	-		NTCs	1	Xist	0.0166246	-		NTCs	1	0.0545071	-	-		NTCs	1	7949.58	-	-	-		NTCs	1	Nanog	0.124209	-
NTCs	2	Gata1	0.00047595			NTCs	2	Xist	0.00609537			NTCs	2	0.0401147				NTCs	2	6131.19					NTCs	2	Nanog	0.0512082
NTCs	3	Gata1	0.000465024			NTCs	3	Xist	0.00603841			NTCs	3	0.0677799				NTCs	3	5625.84					NTCs	3	Nanog	0.0512655
NTCs	1	Gata2	0.0023537			sgGata1	1	Xist	0.532626	0.0037824		sgGata1	1	0.676776	0.000791681	0.00316672		sgGata1	1	19361.6	2.44	0.01269	0.07614		NTCs	1	Esrrb	0.0392308
NTCs	2	Gata2	0.00106858			sgGata1	2	Xist	0.299374			sgGata1	2	0.624461				sgGata1	2	18958.2	3.09				NTCs	2	Esrrb	0.00932381
NTCs	3	Gata2	0.00128791			sgGata1	3	Xist	0.299708			sgGata1	3	0.633521				sgGata1	3	17121.5	3.04				NTCs	3	Esrrb	0.012801
NTCs	1	Gata3	0.00558921			sgGata2	1	Xist	0.468347	0.0037824		sgGata2	1	0.619259	0.000233171	0.00139902		sgGata2	1	24311	3.06	0.0002966	0.0017796		NTCs	1	Oct4	3.12853
NTCs	2	Gata3	0.0010778			sgGata2	2	Xist	0.301483			sgGata2	2	0.576015				sgGata2	2	18192.2	2.97				NTCs	2	Oct4	3.17726
NTCs	3	Gata3	0.00132401			sgGata2	3	Xist	0.336579			sgGata2	3	0.615077				sgGata2	3	16576.7	2.95				NTCs	3	Oct4	3.64485
NTCs	1	Gata4	0.000749031			sgGata3	1	Xist	0.403428	0.0037824		sgGata3	1	0.51728	0.0163802	0.0491406		sgGata3	1	20871	2.63	0.06523	0.39138		NTCs	1	Prdm14	0.0020606
NTCs	2	Gata4	0.00059045			sgGata3	2	Xist	0.206607			sgGata3	2	0.369866				sgGata3	2	11360.4	1.85				NTCs	2	Prdm14	0.000608685
NTCs	3	Gata4	0.000496272			sgGata3	3	Xist	0.109663			sgGata3	3	0.379226				sgGata3	3	9596.19	1.71				NTCs	3	Prdm14	0.000914121
NTCs	1	Gata5	0.000164794			sgGata4	1	Xist	0.232733	0.0037824		sgGata4	1	0.500104	0.0361533	0.0723067		sgGata4	1	21575.9	2.71	0.07068	0.42408		NTCs	1	Rex1	0.0938974
NTCs	2	Gata5	3.5673e-05			sgGata4	2	Xist	0.110022			sgGata4	2	0.317428				sgGata4	2	11877.5	1.94				NTCs	2	Rex1	0.0365172
NTCs	3	Gata5	6.27622e-05			sgGata4	3	Xist	0.101733			sgGata4	3	0.309559				sgGata4	3	9431.21	1.68				NTCs	3	Rex1	0.0403873
NTCs	1	Gata6	0.0109705			sgGata5	1	Xist	0.225311	0.0037824		sgGata5	1	0.488601	0.0441244	0.0723067		sgGata5	1	19358.6	2.44	0.04266	0.25596		sgGata1	1	Nanog	0.0642999	0.7236
NTCs	2	Gata6	0.00347211			sgGata5	2	Xist	0.144288			sgGata5	2	0.297668				sgGata5	2	11756.2	1.92				sgGata1	2	Nanog	0.0633289
NTCs	3	Gata6	0.00267796			sgGata5	3	Xist	0.115838			sgGata5	3	0.287651				sgGata5	3	9579.64	1.7				sgGata1	3	Nanog	0.0572559
sgGata1	1	Gata1	0.207749	0.0026214		sgGata6	1	Xist	0.332091	0.006452		sgGata6	1	0.571733	0.000309155	0.00154577		sgGata6	1	18488.9	2.33	0.01833	0.10998		sgGata1	1	Esrrb	0.0695366	0.174
sgGata1	2	Gata1	0.187409			sgGata6	2	Xist	0.23829			sgGata6	2	0.558687				sgGata6	2	19228.8	3.14				sgGata1	2	Esrrb	0.0607881
sgGata1	3	Gata1	0.195079			sgGata6	3	Xist	0.316805			sgGata6	3	0.558851				sgGata6	3	16828.5	2.99				sgGata1	3	Esrrb	0.0679474
sgGata2	1	Gata2	0.780609	0.003456																					sgGata1	1	Oct4	2.31531	0.02148
sgGata2	2	Gata2	0.828978																						sgGata1	2	Oct4	2.42328
sgGata2	3	Gata2	0.870186																						sgGata1	3	Oct4	2.50417
sgGata3	1	Gata3	0.493664	0.006651																					sgGata1	1	Prdm14	0.00133128	0.95472
sgGata3	2	Gata3	0.389421																						sgGata1	2	Prdm14	0.000805548
sgGata3	3	Gata3	0.386677																						sgGata1	3	Prdm14	0.00134414
sgGata4	1	Gata4	0.127954	0.0006024																					sgGata1	1	Rex1	0.0687235	0.5027
sgGata4	2	Gata4	0.108032																						sgGata1	2	Rex1	0.0668075
sgGata4	3	Gata4	0.0761076																						sgGata1	3	Rex1	0.0715341
sgGata5	1	Gata5	0.323365	0.004242																					sgGata2	1	Nanog	0.0505759	0.62955
sgGata5	2	Gata5	0.327266																						sgGata2	2	Nanog	0.0488861
sgGata5	3	Gata5	0.264873																						sgGata2	3	Nanog	0.0533443
sgGata6	1	Gata6	2.0671	0.0064464																					sgGata2	1	Esrrb	0.0317872	0.30816
sgGata6	2	Gata6	2.08871																						sgGata2	2	Esrrb	0.0308034
sgGata6	3	Gata6	2.22376																						sgGata2	3	Esrrb	0.0523241
																									sgGata2	1	Oct4	1.86104	0.02148
																									sgGata2	2	Oct4	2.20225
																									sgGata2	3	Oct4	2.3985
																									sgGata2	1	Prdm14	0.00109001	1
																									sgGata2	2	Prdm14	0.0014384
																									sgGata2	3	Prdm14	0.000959513
																									sgGata2	1	Rex1	0.068223	0.5027
																									sgGata2	2	Rex1	0.061979
																									sgGata2	3	Rex1	0.0716052
																									sgGata3	1	Nanog	0.216297	0.17736
																									sgGata3	2	Nanog	0.174209
																									sgGata3	3	Nanog	0.140651
																									sgGata3	1	Esrrb	0.0932489	0.174
																									sgGata3	2	Esrrb	0.0852216
																									sgGata3	3	Esrrb	0.0921063
																									sgGata3	1	Oct4	2.34185	0.02148
																									sgGata3	2	Oct4	2.38232
																									sgGata3	3	Oct4	2.42548
																									sgGata3	1	Prdm14	0.00191358	0.4968
																									sgGata3	2	Prdm14	0.00377438
																									sgGata3	3	Prdm14	0.00222305
																									sgGata3	1	Rex1	0.0960681	0.4712
																									sgGata3	2	Rex1	0.119393
																									sgGata3	3	Rex1	0.0816404
																									sgGata4	1	Nanog	0.0747076	0.7236
																									sgGata4	2	Nanog	0.0880487
																									sgGata4	3	Nanog	0.0881713
																									sgGata4	1	Esrrb	0.0535206	0.174
																									sgGata4	2	Esrrb	0.0526313
																									sgGata4	3	Esrrb	0.0520598
																									sgGata4	1	Oct4	3.11409	0.2616
																									sgGata4	2	Oct4	3.3622
																									sgGata4	3	Oct4	3.89862
																									sgGata4	1	Prdm14	0.00228028	0.4278
																									sgGata4	2	Prdm14	0.00157498
																									sgGata4	3	Prdm14	0.00200815
																									sgGata4	1	Rex1	0.0848114	0.4712
																									sgGata4	2	Rex1	0.0855307
																									sgGata4	3	Rex1	0.0930867
																									sgGata5	1	Nanog	0.105993	0.5442
																									sgGata5	2	Nanog	0.135509
																									sgGata5	3	Nanog	0.107353
																									sgGata5	1	Esrrb	0.0579509	0.174
																									sgGata5	2	Esrrb	0.0553549
																									sgGata5	3	Esrrb	0.061197
																									sgGata5	1	Oct4	2.38668	0.4678
																									sgGata5	2	Oct4	3.09666
																									sgGata5	3	Oct4	3.8037
																									sgGata5	1	Prdm14	0.00294867	0.4278
																									sgGata5	2	Prdm14	0.00258642
																									sgGata5	3	Prdm14	0.00409714
																									sgGata5	1	Rex1	0.111189	0.4712
																									sgGata5	2	Rex1	0.090334
																									sgGata5	3	Rex1	0.107344
																									sgGata6	1	Nanog	0.013356	0.17736
																									sgGata6	2	Nanog	0.0151695
																									sgGata6	3	Nanog	0.0187485
																									sgGata6	1	Esrrb	0.0106721	0.8376
																									sgGata6	2	Esrrb	0.0142243
																									sgGata6	3	Esrrb	0.0205279
																									sgGata6	1	Oct4	1.2752	0.02148
																									sgGata6	2	Oct4	1.53815
																									sgGata6	3	Oct4	2.02221
																									sgGata6	1	Prdm14	0.000673277	0.4968
																									sgGata6	2	Prdm14	0.000634405
																									sgGata6	3	Prdm14	0.000710577
																									sgGata6	1	Rex1	0.0421252	0.5027
																									sgGata6	2	Rex1	0.03898
																									sgGata6	3	Rex1	0.0421467

## Sheet: Fig.3
Figure 3c						Figure 3e				Figure 2f					Figure 3g
Sample	Replicate	Target	Relative Expression	P-Value (Student's t-test vs 0h)		Time point	Replicate	GATA Nuc/Cyt ratio		Replicate	Time point	# xist signals	Cells (%)		Time point	Replicate	# xist signals	GATA Nuc/Cyt ratio
ERT2-Gata6_0h	1	Xist	0.000332273	-		0h	R1	0.960166		R1	0h	0	67.2897		0h	R1	0	0.960166
ERT2-Gata6_0h	2	Xist	0.00019963			0h	R1	0.986347		R1	0h	1	24.2991		0h	R1	0	0.986347
ERT2-Gata6_0h	3	Xist	0.000367388			0h	R1	0.855934		R1	0h	2	8.41121		0h	R1	0	0.855934
ERT2-Gata6_1h	1	Xist	0.000321621	0.2502		0h	R1	0.947811		R1	6h	0	33.5		0h	R1	0	0.947811
ERT2-Gata6_1h	2	Xist	0.000103519			0h	R1	1.24816		R1	6h	1	34		0h	R1	0	1,248156738170745
ERT2-Gata6_1h	3	Xist	0.000299199			0h	R1	0.963986		R1	6h	2	32.5		0h	R1	0	0.963986
ERT2-Gata6_2h	1	Xist	0.000507664	0.4808		0h	R1	0.920301		R1	24	0	37.2315		0h	R1	0	0.920301
ERT2-Gata6_2h	2	Xist	0.00016232			0h	R1	0.942228		R1	24	1	45.1074		0h	R1	0	0.942228
ERT2-Gata6_2h	3	Xist	0.000482796			0h	R1	0.988849		R1	24	2	17.6611		0h	R1	0	0.988849
ERT2-Gata6_4h	1	Xist	0.000346934	0.3676		0h	R1	1.11184		R2	0h	0	75		0h	R1	0	1.11184
ERT2-Gata6_4h	2	Xist	0.000388135			0h	R1	1.46168		R2	0h	1	19.3878		0h	R1	0	1.46168
ERT2-Gata6_4h	3	Xist	0.000375597			0h	R1	1.01085		R2	0h	2	5.61224		0h	R1	1	1,010853983184777
ERT2-Gata6_6h	1	Xist	0.000828268	0.04337		0h	R1	1.05312		R2	6h	0	34.7518		0h	R1	0	1,053124329925321
ERT2-Gata6_6h	2	Xist	0.000487229			0h	R1	1.30315		R2	6h	1	34.7518		0h	R1	0	1,303153260545428
ERT2-Gata6_6h	3	Xist	0.000560974			0h	R1	1.29385		R2	6h	2	30.4965		0h	R1	1	1,293847457487874
ERT2-Gata6_8h	1	Xist	0.0016041	0.01661		0h	R1	1.28695		R2	24	0	33.9492		0h	R1	1	1,286946701675024
ERT2-Gata6_8h	2	Xist	0.000610381			0h	R1	1.23628		R2	24	1	48.9607		0h	R1	0	1,236276340770056
ERT2-Gata6_8h	3	Xist	0.00105807			0h	R1	1.1099		R2	24	2	17.0901		0h	R1	2	1,109902890797146
ERT2-Gata6_12h	1	Xist	0.00294882	0.004236		0h	R1	1.32646		R3	0h	0	55.6818		0h	R1	1	1,326459371522252
ERT2-Gata6_12h	2	Xist	0.00173937			0h	R1	1.22398		R3	0h	1	31.1364		0h	R1	0	1,223981231943186
ERT2-Gata6_12h	3	Xist	0.00216677			0h	R1	1.44432		R3	0h	2	13.1818		0h	R1	1	1,444315512649828
v	1	Nanog	0.984288	-		0h	R1	0.993098		R3	6h	0	21.9444		0h	R1	0	0.993098
ERT2-Gata6_0h	2	Nanog	0.824835			0h	R1	1.21214		R3	6h	1	43.0556		0h	R1	0	1,212137861837592
ERT2-Gata6_0h	3	Nanog	0.795578			0h	R1	1.10149		R3	6h	2	35		0h	R1	0	1,101493517970432
ERT2-Gata6_1h	1	Nanog	0.827638	0.01614		0h	R1	1.20156		R3	24	0	35.6436		0h	R1	0	1,201557600947219
ERT2-Gata6_1h	2	Nanog	0.632457			0h	R1	1.07117		R3	24	1	46.0396		0h	R1	0	1,071167717259127
ERT2-Gata6_1h	3	Nanog	0.651298			0h	R1	0.988267		R3	24	2	18.3168		0h	R1	0	0.988267
ERT2-Gata6_2h	1	Nanog	0.802114	0.06816		0h	R1	1.04373							0h	R1	0	1,043733701823908
ERT2-Gata6_2h	2	Nanog	0.566291			0h	R1	0.93182							0h	R1	0	0.93182
ERT2-Gata6_2h	3	Nanog	0.682555			0h	R1	1.13267							0h	R1	0	1,132668737830195
ERT2-Gata6_4h	1	Nanog	0.869976	0.1834		0h	R1	0.954715							0h	R1	0	0.954715
ERT2-Gata6_4h	2	Nanog	0.819677			0h	R1	1.08309							0h	R1	0	1,083087543049265
ERT2-Gata6_4h	3	Nanog	0.661161			0h	R1	0.908591							0h	R1	1	0.908591
ERT2-Gata6_6h	1	Nanog	0.810399	0.2943		0h	R1	0.996197							0h	R1	2	0.996197
ERT2-Gata6_6h	2	Nanog	0.774453			0h	R1	1.37353							0h	R1	0	1,373527075234539
ERT2-Gata6_6h	3	Nanog	0.801535			0h	R1	1.07637							0h	R1	0	1.07637
ERT2-Gata6_8h	1	Nanog	0.754011	0.1419		0h	R1	0.832951							0h	R1	1	0.832951
ERT2-Gata6_8h	2	Nanog	0.64725			0h	R1	1.04366							0h	R1	0	1,043660877411783
ERT2-Gata6_8h	3	Nanog	0.773475			0h	R1	1.27574							0h	R1	1	1,275743820066688
ERT2-Gata6_12h	1	Nanog	0.777726	0.1311		0h	R1	1.17357							0h	R1	1	1,173571207572377
ERT2-Gata6_12h	2	Nanog	0.777329			0h	R1	1.19899							0h	R1	0	1,198985458101482
ERT2-Gata6_12h	3	Nanog	0.719122			0h	R1	1.41591							0h	R1	1	1,415908762819015
						0h	R1	1.24569							0h	R1	1	1.24569
						0h	R1	1.34052							0h	R1	0	1,340523655254014
						0h	R1	0.958321							0h	R1	1	0.958321
						0h	R1	1.42849							0h	R1	1	1,428490522712338
						0h	R1	1.15533							0h	R1	1	1,155325731166287
						0h	R1	1.12507							0h	R1	1	1,125065109860508
						0h	R1	1.25359							0h	R1	2	1,253591093621029
						0h	R1	1.67843							0h	R1	1	1,678430846969083
						0h	R1	1.05338							0h	R1	0	1,053379961697712
						0h	R1	1.16757							0h	R1	0	1.16757
						0h	R1	1.23302							0h	R1	0	1,233024115750185
						0h	R1	1.06323							0h	R1	0	1,063225588373669
						0h	R1	0.926453							0h	R1	1	0.926453
						0h	R1	1.09106							0h	R1	1	1,091061215438535
						0h	R1	1.06083							0h	R1	1	1.06083
						0h	R1	1.18262							0h	R1	0	1,182624890563569
						0h	R1	0.9183							0h	R1	0	0.9183
						0h	R1	1.1129							0h	R1	0	1,112903539902489
						0h	R1	1.0285							0h	R1	0	1,028501703567198
						0h	R1	0.967959							0h	R1	0	0.967959
						0h	R1	1.05662							0h	R1	0	1,056621824891785
						0h	R1	0.987901							0h	R1	0	0.987901
						0h	R1	1.19639							0h	R1	0	1,196392204053072
						0h	R1	1.18491							0h	R1	0	1,184912579842836
						0h	R1	1.11624							0h	R1	0	1,116242840185572
						0h	R1	1.08223							0h	R1	0	1,082225547172563
						0h	R1	1.75997							0h	R1	1	1,759968837851917
						0h	R1	1.23311							0h	R1	0	1,233112835506637
						0h	R1	1.10035							0h	R1	1	1,100348224990393
						0h	R1	1.02204							0h	R1	0	1,022040155537866
						0h	R1	1.17701							0h	R1	1	1,177010595125557
						0h	R1	1.04129							0h	R1	0	1.04129
						0h	R1	1.26019							0h	R1	0	1,260188382654394
						0h	R1	1.03704							0h	R1	2	1,037035770491296
						0h	R1	1.38263							0h	R1	2	1,382634601672867
						0h	R1	0.942701							0h	R1	1	0.942701
						0h	R1	1.19708							0h	R1	1	1,197080129942098
						0h	R1	1.27483							0h	R1	0	1,274834892570629
						0h	R1	1.26919							0h	R1	1	1,269192038549887
						0h	R1	1.29655							0h	R1	0	1,296552580863398
						0h	R1	1.24769							0h	R1	1	1,247687626163207
						0h	R1	1.20573							0h	R1	2	1,205730049182354
						0h	R1	1.38288							0h	R1	0	1.38288
						0h	R1	1.08986							0h	R1	0	1,089862594490355
						0h	R1	1.5973							0h	R1	0	1,597296830974567
						0h	R1	1.15324							0h	R1	0	1.15324
						0h	R1	0.971687							0h	R1	0	0.971687
						0h	R1	1.04127							0h	R1	0	1,041267918775342
						0h	R1	1.06153							0h	R1	0	1.06153
						0h	R1	1.27739							0h	R1	0	1,277388542011362
						0h	R1	1.05327							0h	R1	0	1,053268059733573
						0h	R1	1.04985							0h	R1	0	1,049850559391685
						0h	R1	1.08338							0h	R1	0	1,083376780499985
						0h	R1	1.06135							0h	R1	0	1,061350396847759
						0h	R1	1.30283							0h	R1	0	1,302832196728593
						0h	R1	1.56727							0h	R1	1	1,567270286624746
						0h	R1	1.3568							0h	R1	0	1,356803961855753
						0h	R1	1.08068							0h	R1	0	1,080684621448752
						0h	R1	1.85103							0h	R1	0	1,851034921695809
						0h	R1	0.980638							0h	R1	0	0.980638
						0h	R1	1.05951							0h	R1	2	1,059513090697886
						0h	R1	1.27465							0h	R1	0	1,274648927642784
						0h	R1	1.19001							0h	R1	1	1,190014851759301
						0h	R1	1.21704							0h	R1	2	1.21704
						0h	R1	1.64749							0h	R1	0	1,647486109571131
						0h	R1	1.53396							0h	R1	2	1,533963180269117
						0h	R1	0.910288							0h	R1	0	0.910288
						0h	R1	1.23616							0h	R1	0	1.23616
						0h	R1	1.25976							0h	R1	0	1,259759466074202
						0h	R1	1.3647							0h	R1	0	1,364702680012726
						0h	R1	1.51525							0h	R1	0	1,515246691855521
						0h	R1	1.4778							0h	R1	0	1,477800397318293
						0h	R1	1.17466							0h	R1	0	1,174657705790559
						0h	R1	1.48823							0h	R1	0	1,488226660341801
						0h	R1	1.43986							0h	R1	0	1,439858997208595
						0h	R1	1.41515							0h	R1	1	1.41515
						0h	R1	1.51995							0h	R1	0	1,519946674450833
						0h	R1	1.47488							0h	R1	0	1,474877097470351
						0h	R1	1.45974							0h	R1	0	1,459740284654229
						0h	R1	1.13316							0h	R1	2	1.13316
						0h	R1	1.45125							0h	R1	0	1,451249587680543
						0h	R1	1.43688							0h	R1	0	1,436881673360394
						0h	R1	1.13603							0h	R1	0	1,136025959192687
						0h	R1	1.17049							0h	R1	1	1,170490965130296
						0h	R1	1.11061							0h	R1	0	1.11061
						0h	R1	1.12376							0h	R1	1	1,123761482385748
						0h	R1	1.34124							0h	R1	1	1,341241963756614
						0h	R1	0.895991							0h	R1	0	0.895991
						0h	R1	1.32637							0h	R1	1	1,326371855081286
						0h	R1	1.16258							0h	R1	2	1,162579794909514
						0h	R1	1.18179							0h	R1	2	1,181785683603507
						0h	R1	1.06716							0h	R1	2	1.06716
						0h	R1	1.13844							0h	R1	2	1,138439795737946
						0h	R1	1.07779							0h	R1	1	1,077788011213285
						0h	R1	1.18336							0h	R1	1	1,183355461898397
						0h	R1	1.05254							0h	R1	0	1.05254
						0h	R1	1.05416							0h	R1	0	1,054164335487444
						0h	R1	1.2596							0h	R1	1	1,259602106561998
						0h	R1	1.20126							0h	R1	0	1,201256132196884
						0h	R1	1.00901							0h	R1	1	1.00901
						0h	R1	1.01434							0h	R1	0	1.01434
						0h	R1	0.950377							0h	R1	2	0.950377
						0h	R1	0.785585							0h	R1	1	0.785585
						0h	R1	1.13746							0h	R1	0	1,137458781762327
						0h	R1	1.15934							0h	R1	1	1,159340805097736
						0h	R1	1.15309							0h	R1	0	1,153090129465559
						0h	R1	0.874892							0h	R1	2	0.874892
						0h	R1	1.10262							0h	R1	2	1,102621096362292
						0h	R1	1.0487							0h	R1	1	1.0487
						0h	R1	1.25009							0h	R1	0	1,250086235185815
						0h	R1	1.89606							0h	R1	0	1,896059472524761
						0h	R1	1.33345							0h	R1	0	1,333452351356188
						0h	R1	1.13815							0h	R1	0	1,138148383170097
						0h	R1	0.935397							0h	R1	0	0.935397
						0h	R1	1.02484							0h	R1	0	1,024836060692355
						0h	R1	1.55278							0h	R1	0	1,552784746296993
						0h	R1	1.2175							0h	R1	1	1,217503958831548
						0h	R1	1.13113							0h	R1	0	1,131134742656867
						0h	R1	0.981291							0h	R1	1	0.981291
						0h	R1	1.10312							0h	R1	0	1,103116004465572
						0h	R1	1.15499							0h	R1	0	1,154990610081484
						0h	R1	0.896804							0h	R1	0	0.896804
						0h	R1	1.10771							0h	R1	0	1,107713537401492
						0h	R1	1.48007							0h	R1	1	1,480069433075718
						0h	R1	1.07884							0h	R1	0	1,078844857151136
						0h	R1	1.24462							0h	R1	0	1,244617478335546
						0h	R1	0.942757							0h	R1	0	0.942757
						0h	R1	1.01952							0h	R1	0	1,019523523719476
						0h	R1	1.098							0h	R1	1	1,098001198449005
						0h	R1	0.911511							0h	R1	0	0.911511
						0h	R1	0.965302							0h	R1	0	0.965302
						0h	R1	0.991348							0h	R1	1	0.991348
						0h	R1	0.995268							0h	R1	0	0.995268
						0h	R1	0.936904							0h	R1	0	0.936904
						0h	R1	0.925765							0h	R1	0	0.925765
						0h	R1	1.02775							0h	R1	0	1,027753721552592
						0h	R1	1.27563							0h	R1	0	1,275633849752515
						0h	R1	1.00722							0h	R1	0	1,007219092327582
						0h	R1	1.00835							0h	R1	1	1,008354966578549
						0h	R1	1.27907							0h	R1	2	1,279070446414917
						0h	R1	1.13366							0h	R1	0	1,133664666375358
						0h	R1	1.24813							0h	R1	0	1,248127832414156
						0h	R1	1.19553							0h	R1	0	1,195530277875922
						0h	R1	1.10585							0h	R1	0	1,105851180898379
						0h	R1	0.894533							0h	R1	0	0.894533
						0h	R1	1.17844							0h	R1	0	1,178439895720215
						0h	R1	1.19078							0h	R1	1	1,190784644708445
						0h	R1	1.23176							0h	R1	0	1.23176
						0h	R1	1.14218							0h	R1	1	1,142183154786462
						0h	R1	1.36981							0h	R1	0	1.36981
						0h	R1	1.04388							0h	R1	1	1,043882892374071
						0h	R1	1.19719							0h	R1	0	1,197188472930086
						0h	R1	1.44142							0h	R1	0	1,441420923793802
						0h	R1	1.07917							0h	R1	2	1,079169582353092
						0h	R1	1.16113							0h	R1	0	1,161126522725042
						0h	R1	1.1736							0h	R1	0	1,173596095511208
						0h	R1	1.15655							0h	R1	1	1,156549096248159
						0h	R1	1.21556							0h	R1	1	1,215558912877352
						0h	R1	1.10281							0h	R1	0	1,102809197897034
						0h	R1	1.11313							0h	R1	1	1,113130755471085
						0h	R1	1.55807							0h	R1	0	1,558074520672493
						0h	R1	1.12055							0h	R1	1	1,120549825340252
						0h	R1	0.940331							0h	R1	0	0.940331
						0h	R1	1.29011							0h	R1	1	1,290108861806236
						0h	R1	1.06752							0h	R1	0	1,067516327761036
						0h	R1	1.06396							0h	R1	0	1,063961386513845
						0h	R1	1.0928							0h	R1	0	1,092799341857159
						0h	R1	1.09847							0h	R1	0	1,098465766948947
						0h	R1	1.25743							0h	R1	0	1,257430261955662
						0h	R1	1.18651							0h	R1	0	1,186505523295279
						0h	R1	1.13924							0h	R1	0	1,139237240147183
						0h	R1	1.32838							0h	R1	0	1,328381895003161
						0h	R1	1.18751							0h	R1	0	1,187513276428758
						0h	R1	0.950612							0h	R1	1	0.950612
						0h	R1	1.03362							0h	R1	1	1.03362
						0h	R1	0.954498							0h	R1	0	0.954498
						0h	R1	1.18606							0h	R1	0	1,186061909923912
						0h	R1	1.12795							0h	R1	1	1,127946110734013
						0h	R1	1.05884							0h	R1	1	1.05884
						0h	R1	1.18844							0h	R1	0	1,188443969635031
						0h	R1	1.16266							0h	R1	2	1,162660225358241
						0h	R1	1.28722							0h	R1	0	1,287219304995599
						0h	R1	1.10291							0h	R1	0	1,102913268967116
						0h	R1	1.02809							0h	R1	0	1,028090952690222
						0h	R1	0.957127							0h	R1	0	0.957127
						0h	R1	1.225							0h	R1	1	1,225000549447885
						0h	R1	1.00783							0h	R1	0	1.00783
						0h	R1	0.90673							0h	R1	0	0.90673
						0h	R1	1.25737							0h	R1	0	1,257369728272573
						0h	R1	1.15445							0h	R1	0	1,154454647854133
						0h	R1	1.09333							0h	R1	0	1,093325065213648
						0h	R1	1.13765							0h	R1	0	1,137647699377374
						0h	R1	0.973715							0h	R1	0	0.973715
						0h	R1	1.0612							0h	R1	0	1,061199158327319
						0h	R1	1.03843							0h	R1	0	1,038433783558826
						0h	R1	0.902791							0h	R1	0	0.902791
						0h	R1	1.13546							0h	R1	0	1,135459339578107
						0h	R1	1.26942							0h	R1	0	1,269418433418719
						0h	R1	0.982939							0h	R1	1	0.982939
						0h	R1	1.08498							0h	R1	0	1,084983699681344
						0h	R1	1.07313							0h	R1	0	1.07313
						0h	R1	1.05237							0h	R1	0	1,052373331649299
						0h	R1	1.16441							0h	R1	0	1,164406357398118
						0h	R1	0.798036							0h	R1	1	0.798036
						0h	R1	1.43391							0h	R1	0	1.43391
						0h	R1	1.05321							0h	R1	0	1,053207365997884
						0h	R1	0.963545							0h	R1	0	0.963545
						0h	R1	1.02222							0h	R1	0	1,022218095758704
						0h	R1	0.96321							0h	R1	0	0.96321
						0h	R1	0.99422							0h	R1	0	0.99422
						0h	R1	1.04769							0h	R1	1	1,047691466606254
						0h	R1	0.935962							0h	R1	0	0.935962
						0h	R1	1.02019							0h	R1	0	1,020189765551906
						0h	R1	0.879339							0h	R1	0	0.879339
						0h	R1	0.889115							0h	R1	0	0.889115
						0h	R1	1.14921							0h	R1	0	1,149207563355177
						0h	R1	1.37172							0h	R1	0	1.37172
						0h	R1	1.17977							0h	R1	0	1,179765352449198
						0h	R1	1.19784							0h	R1	0	1.19784
						0h	R1	1.27658							0h	R1	1	1,276577640208787
						0h	R1	1.01036							0h	R1	0	1,010358656025408
						0h	R1	1.09428							0h	R1	0	1,094279243291837
						0h	R1	1.13754							0h	R1	0	1,137542378541344
						0h	R1	1.1226							0h	R1	0	1.1226
						0h	R1	1.2225							0h	R1	0	1,222504608473806
						0h	R1	1.19999							0h	R1	1	1,199991507219348
						0h	R1	1.11812							0h	R1	0	1,118123759438558
						0h	R1	1.17972							0h	R1	0	1,179721620669745
						0h	R1	1.34596							0h	R1	0	1,345959205160981
						0h	R1	0.926561							0h	R1	1	0.926561
						0h	R1	1.14944							0h	R1	2	1,149443923596746
						0h	R1	0.957661							0h	R1	0	0.957661
						0h	R1	1.00506							0h	R1	0	1.00506
						0h	R1	1.16184							0h	R1	0	1,161842557599683
						0h	R1	1.1749							0h	R1	0	1,174897171534927
						0h	R1	1.0855							0h	R1	0	1,085498763707474
						0h	R1	0.994469							0h	R1	0	0.994469
						0h	R1	1.06701							0h	R1	0	1,067009032275366
						0h	R1	1.07663							0h	R1	0	1,076625395546978
						0h	R1	1.01543							0h	R1	0	1,015430352055455
						0h	R1	1.41958							0h	R1	0	1,419579348254172
						0h	R1	1.18929							0h	R1	0	1,189286157603848
						0h	R1	1.09314							0h	R1	1	1,093137742363388
						0h	R1	1.02758							0h	R1	0	1,027584751778644
						0h	R1	1.22105							0h	R1	0	1,221046394290579
						0h	R1	0.93993							0h	R1	2	0.93993
						0h	R1	0.97048							0h	R1	1	0.97048
						0h	R1	1.13546							0h	R1	1	1,135459350133688
						0h	R1	1.47907							0h	R1	0	1,479069877001196
						0h	R1	1.03185							0h	R1	2	1,031852370808513
						0h	R1	0.982187							0h	R1	0	0.982187
						0h	R1	1.35466							0h	R1	2	1,354660732933368
						0h	R1	1.33603							0h	R1	1	1,336034499116312
						0h	R1	1.0382							0h	R1	0	1,038195946563723
						0h	R1	1.20112							0h	R1	1	1,201120530269255
						0h	R1	1.18472							0h	R1	0	1,184718211564553
						0h	R1	1.29789							0h	R1	1	1,297892177141556
						0h	R1	1.03298							0h	R1	0	1,032979724291668
						0h	R1	1.06415							0h	R1	2	1,064147296853377
						0h	R1	1.26631							0h	R1	2	1,266305813599458
						0h	R1	0.928226							0h	R1	1	0.928226
						0h	R1	1.47991							0h	R1	1	1,479911817231798
						0h	R1	1.36413							0h	R1	1	1,364134500296386
						0h	R1	1.21628							0h	R1	0	1,216283512855655
						0h	R1	1.17694							0h	R1	0	1,176938217564909
						0h	R1	0.979859							0h	R1	1	0.979859
						0h	R1	1.03772							0h	R1	0	1,037724025740199
						0h	R1	0.919108							0h	R1	0	0.919108
						0h	R1	1.0648							0h	R1	0	1,064795585213084
						0h	R1	0.83478							0h	R1	0	0.83478
						0h	R1	0.956809							0h	R1	1	0.956809
						0h	R1	1.15612							0h	R1	0	1,156124495821148
						0h	R1	1.03424							0h	R1	1	1,034241601326738
						0h	R1	1.08282							0h	R1	0	1,082819518433993
						0h	R1	1.02614							0h	R1	2	1,026135677281006
						0h	R1	0.994277							0h	R1	1	0.994277
						0h	R1	1.00791							0h	R1	0	1,007912587088459
						0h	R1	1.31222							0h	R1	0	1,312223434863533
						0h	R1	0.922285							0h	R1	0	0.922285
						24	R1	1.84846							24	R1	1	1,848455238585911
						24	R1	1.76965							24	R1	1	1.76965
						24	R1	1.26427							24	R1	1	1,264268412434312
						24	R1	1.12265							24	R1	1	1,122650199427912
						24	R1	1.59456							24	R1	1	1,594559623320859
						24	R1	1.23719							24	R1	2	1,237190403800079
						24	R1	1.04362							24	R1	0	1,043623265737193
						24	R1	1.76213							24	R1	1	1,762134031946676
						24	R1	1.16757							24	R1	0	1,167572824654038
						24	R1	1.28415							24	R1	1	1.28415
						24	R1	1.91322							24	R1	0	1,913220333821695
						24	R1	0.929529							24	R1	1	0.929529
						24	R1	1.18445							24	R1	1	1,184452123657267
						24	R1	0.991834							24	R1	0	0.991834
						24	R1	1.63981							24	R1	0	1,639806578192337
						24	R1	1.69272							24	R1	0	1,692718349985735
						24	R1	0.974861							24	R1	0	0.974861
						24	R1	2.34478							24	R1	2	2,344783452032768
						24	R1	1.25347							24	R1	0	1,253474477657292
						24	R1	0.947495							24	R1	1	0.947495
						24	R1	1.3335							24	R1	0	1,333496774427003
						24	R1	1.02473							24	R1	0	1,024728385514611
						24	R1	1.65269							24	R1	1	1,652689939833424
						24	R1	0.864808							24	R1	0	0.864808
						24	R1	0.974867							24	R1	1	0.974867
						24	R1	2.08459							24	R1	0	2,084585408311992
						24	R1	1.28317							24	R1	0	1,283171924947805
						24	R1	3.12629							24	R1	2	3,126289059248357
						24	R1	2.29891							24	R1	1	2.29891
						24	R1	2.94155							24	R1	2	2,941550591025738
						24	R1	2.7005							24	R1	1	2,700500658154207
						24	R1	1.99844							24	R1	1	1,998437987942006
						24	R1	2.44529							24	R1	1	2.44529
						24	R1	2.254							24	R1	2	2,254001714329237
						24	R1	2.21394							24	R1	1	2,213939833570227
						24	R1	2.61719							24	R1	2	2,617188230823405
						24	R1	2.93274							24	R1	2	2,932741330482708
						24	R1	1.01178							24	R1	1	1,011780173397174
						24	R1	1.3014							24	R1	0	1,301397605253448
						24	R1	0.852771							24	R1	1	0.852771
						24	R1	1.15293							24	R1	2	1,152927834682832
						24	R1	2.86446							24	R1	1	2,864458270564038
						24	R1	2.55154							24	R1	1	2,551543960256891
						24	R1	2.55779							24	R1	2	2,557788621972002
						24	R1	2.44472							24	R1	1	2,444718299242185
						24	R1	1.16904							24	R1	1	1,169044653702957
						24	R1	2.4425							24	R1	1	2,442495019104295
						24	R1	2.67111							24	R1	1	2,671105776045736
						24	R1	1.5629							24	R1	2	1,562898541287954
						24	R1	2.03404							24	R1	2	2,034042269879649
						24	R1	2.54256							24	R1	1	2.54256
						24	R1	2.11163							24	R1	0	2,111627410326241
						24	R1	1.44527							24	R1	2	1,445270818749175
						24	R1	1.06897							24	R1	1	1,068966786072334
						24	R1	1.75148							24	R1	1	1,751479108516397
						24	R1	1.03996							24	R1	1	1,039961498690433
						24	R1	1.70821							24	R1	0	1,708210941931657
						24	R1	0.877737							24	R1	0	0.877737
						24	R1	1.68939							24	R1	1	1,689387511922715
						24	R1	1.29657							24	R1	0	1,296568588170734
						24	R1	2.19749							24	R1	0	2,197487195067966
						24	R1	2.01069							24	R1	0	2,010693859899102
						24	R1	0.852604							24	R1	0	0.852604
						24	R1	2.21298							24	R1	1	2,212983033390451
						24	R1	2.29398							24	R1	1	2,293975899626278
						24	R1	2.19728							24	R1	2	2,197281285945799
						24	R1	0.886844							24	R1	0	0.886844
						24	R1	2.28663							24	R1	1	2,286631036990932
						24	R1	0.941545							24	R1	0	0.941545
						24	R1	1.82587							24	R1	1	1,825867312198836
						24	R1	1.51719							24	R1	1	1,517189495983955
						24	R1	2.12925							24	R1	1	2,129250762120488
						24	R1	1.93625							24	R1	1	1.93625
						24	R1	3.09398							24	R1	0	3,093979938271898
						24	R1	0.934907							24	R1	0	0.934907
						24	R1	1.36673							24	R1	1	1.36673
						24	R1	2.12863							24	R1	1	2.12863
						24	R1	0.979013							24	R1	1	0.979013
						24	R1	1.0856							24	R1	1	1,085600696569349
						24	R1	2.93908							24	R1	1	2,939080060090927
						24	R1	0.900587							24	R1	0	0.900587
						24	R1	2.3284							24	R1	2	2,328403060759436
						24	R1	1.40017							24	R1	2	1,400168549392179
						24	R1	1.77088							24	R1	2	1,770883322297668
						24	R1	1.26435							24	R1	0	1,264347101412777
						24	R1	0.875491							24	R1	0	0.875491
						24	R1	1.00337							24	R1	0	1,003373608568696
						24	R1	1.94353							24	R1	1	1,943531628954555
						24	R1	1.99135							24	R1	1	1,991351063138647
						24	R1	1.40408							24	R1	0	1,404078436675219
						24	R1	2.61191							24	R1	0	2,611909797689156
						24	R1	1.70592							24	R1	1	1,705922792192428
						24	R1	1.08281							24	R1	1	1,082811988272864
						24	R1	2.1399							24	R1	1	2,139903813775854
						24	R1	1.05243							24	R1	0	1,052428003772576
						24	R1	1.9442							24	R1	1	1,944201827287256
						24	R1	0.905296							24	R1	0	0.905296
						24	R1	2.16597							24	R1	1	2.16597
						24	R1	1.39908							24	R1	1	1,399075498076109
						24	R1	2.39611							24	R1	1	2,396105269036664
						24	R1	1.84991							24	R1	0	1,849909016957707
						24	R1	1.82036							24	R1	0	1,820362294441118
						24	R1	2.52806							24	R1	1	2,528063026636825
						24	R1	2.22048							24	R1	1	2,220478013086086
						24	R1	2.6722							24	R1	0	2,672198345563277
						24	R1	1.8772							24	R1	0	1,877202255541716
						24	R1	2.32652							24	R1	0	2.32652
						24	R1	2.54764							24	R1	1	2,547637880058187
						24	R1	2.54711							24	R1	1	2,547107915914382
						24	R1	2.67979							24	R1	0	2.67979
						24	R1	1.25496							24	R1	1	1,254955606674744
						24	R1	2.50263							24	R1	0	2,502630489745645
						24	R1	1.15241							24	R1	0	1,152412640840155
						24	R1	0.915029							24	R1	0	0.915029
						24	R1	2.70325							24	R1	1	2,703253223464919
						24	R1	1.86148							24	R1	1	1,861483673130763
						24	R1	2.32119							24	R1	2	2,321193984061778
						24	R1	1.17364							24	R1	2	1,173641086818262
						24	R1	1.21994							24	R1	1	1.21994
						24	R1	1.42805							24	R1	1	1,428050919587745
						24	R1	1.69118							24	R1	2	1,691181463867045
						24	R1	2.6532							24	R1	1	2,653204054195848
						24	R1	1.14478							24	R1	2	1,144784180973564
						24	R1	1.87673							24	R1	1	1,876730233945757
						24	R1	1.50536							24	R1	2	1,505358009044391
						24	R1	1.52446							24	R1	1	1,524456950255704
						24	R1	1.06708							24	R1	2	1,067077011895192
						24	R1	1.55238							24	R1	0	1,552377207730692
						24	R1	1.14							24	R1	0	1,140000994767207
						24	R1	1.78994							24	R1	1	1,789938924309003
						24	R1	1.26676							24	R1	0	1,266757574478727
						24	R1	2.15596							24	R1	2	2,155961502917777
						24	R1	1.83132							24	R1	1	1,831321504204023
						24	R1	2.2016							24	R1	0	2,201600788877598
						24	R1	1.80979							24	R1	1	1,809794850949637
						24	R1	0.91383							24	R1	0	0.91383
						24	R1	1.04953							24	R1	1	1,049533212238505
						24	R1	1.50712							24	R1	1	1,507122299188516
						24	R1	1.03917							24	R1	1	1,039165653565309
						24	R1	0.848514							24	R1	1	0.848514
						24	R1	1.98365							24	R1	1	1,983653112672163
						24	R1	1.31013							24	R1	0	1,310134672544584
						24	R1	2.78629							24	R1	1	2,786285102888931
						24	R1	2.90922							24	R1	1	2,909215155492212
						24	R1	2.42599							24	R1	1	2,425992079821996
						24	R1	2.22633							24	R1	0	2,226325977058316
						24	R1	2.53571							24	R1	1	2,535711594234969
						24	R1	1.65077							24	R1	2	1,650773106965009
						24	R1	2.71831							24	R1	0	2,718311631599071
						24	R1	0.897575							24	R1	0	0.897575
						24	R1	0.995555							24	R1	1	0.995555
						24	R1	0.970105							24	R1	1	0.970105
						24	R1	1.12113							24	R1	0	1,121127946004426
						24	R1	1.74745							24	R1	1	1.74745
						24	R1	1.53028							24	R1	1	1,530283680205365
						24	R1	0.993852							24	R1	0	0.993852
						24	R1	0.873398							24	R1	0	0.873398
						24	R1	1.71123							24	R1	1	1,711234797922736
						24	R1	1.61935							24	R1	2	1,619347923115717
						24	R1	1.44167							24	R1	2	1,441672700436987
						24	R1	1.14948							24	R1	2	1,149484657345869
						24	R1	1.79774							24	R1	1	1,797741192956894
						24	R1	0.974176							24	R1	0	0.974176
						24	R1	1.58713							24	R1	0	1,587125381669732
						24	R1	1.56366							24	R1	0	1,563655380716306
						24	R1	2.35193							24	R1	0	2,351929176710632
						24	R1	0.850967							24	R1	0	0.850967
						24	R1	1.35096							24	R1	0	1,350962059293299
						24	R1	2.01587							24	R1	1	2,015874330436407
						24	R1	1.25285							24	R1	0	1,252850855939527
						24	R1	1.94983							24	R1	1	1,949833100236485
						24	R1	2.3675							24	R1	1	2,367495394430496
						24	R1	1.08241							24	R1	1	1,082412082812905
						24	R1	1.17528							24	R1	2	1,175275316969925
						24	R1	0.968232							24	R1	0	0.968232
						24	R1	1.43273							24	R1	0	1,432729594086415
						24	R1	2.54956							24	R1	0	2,549561574816829
						24	R1	2.28452							24	R1	1	2.28452
						24	R1	2.17066							24	R1	1	2,170658968547805
						24	R1	1.83348							24	R1	1	1,833478108451614
						24	R1	1.30101							24	R1	2	1,301011939529646
						24	R1	1.11434							24	R1	1	1,114337647623441
						24	R1	2.22374							24	R1	1	2,223735658774965
						24	R1	1.3688							24	R1	1	1,368801133335366
						24	R1	1.83112							24	R1	1	1,831116157317555
						24	R1	1.10175							24	R1	0	1.10175
						24	R1	1.28319							24	R1	1	1.28319
						24	R1	1.43879							24	R1	1	1,438791869175341
						24	R1	1.95574							24	R1	2	1.95574
						24	R1	2.57699							24	R1	1	2,576989122927595
						24	R1	1.5146							24	R1	2	1,514602499876242
						24	R1	2.66602							24	R1	2	2,666019458483659
						24	R1	1.22217							24	R1	1	1,222168761772876
						24	R1	3.05519							24	R1	0	3,055193362137629
						24	R1	1.13277							24	R1	1	1.13277
						24	R1	1.89477							24	R1	2	1,894767633496383
						24	R1	1.63834							24	R1	0	1,638341068121391
						24	R1	1.42464							24	R1	0	1,424637136278794
						24	R1	1.52973							24	R1	0	1,529732865071859
						24	R1	1.51781							24	R1	0	1,517806045385451
						24	R1	1.83211							24	R1	0	1,832108279613025
						24	R1	0.887412							24	R1	0	0.887412
						24	R1	1.32297							24	R1	0	1,322971891327326
						24	R1	1.87395							24	R1	0	1.87395
						24	R1	1.12106							24	R1	0	1.12106
						24	R1	1.49752							24	R1	0	1,497524865582685
						24	R1	0.899491							24	R1	0	0.899491
						24	R1	0.873186							24	R1	0	0.873186
						24	R1	0.985536							24	R1	0	0.985536
						24	R1	0.780786							24	R1	2	0.780786
						24	R1	1.32512							24	R1	1	1.32512
						24	R1	1.46084							24	R1	0	1,460838456765786
						24	R1	0.907832							24	R1	1	0.907832
						24	R1	1.63272							24	R1	0	1,632715634228679
						24	R1	1.27233							24	R1	0	1.27233
						24	R1	2.15975							24	R1	2	2,159746751445057
						24	R1	1.4989							24	R1	2	1,498901625356529
						24	R1	1.47949							24	R1	0	1,479487016646974
						24	R1	1.383							24	R1	0	1,383001230488378
						24	R1	2.02807							24	R1	0	2.02807
						24	R1	1.37096							24	R1	1	1,370960359769117
						24	R1	0.880304							24	R1	0	0.880304
						24	R1	1.05943							24	R1	1	1,059427320982204
						24	R1	1.11332							24	R1	0	1,113316302381866
						24	R1	1.38002							24	R1	1	1,380021170611692
						24	R1	0.822684							24	R1	0	0.822684
						24	R1	2.13042							24	R1	2	2.13042
						24	R1	1.41904							24	R1	1	1,419042520705349
						24	R1	1.07841							24	R1	1	1,078410444711775
						24	R1	0.942241							24	R1	1	0.942241
						24	R1	1.00079							24	R1	0	1,000792475290715
						24	R1	1.81707							24	R1	1	1,817068173997343
						24	R1	2.3695							24	R1	1	2,369501984965697
						24	R1	0.939459							24	R1	0	0.939459
						24	R1	1.07823							24	R1	1	1,078229072742265
						24	R1	1.07165							24	R1	2	1.07165
						24	R1	1.98195							24	R1	2	1,981952059621921
						24	R1	1.46002							24	R1	1	1,460021206425767
						24	R1	1.84699							24	R1	1	1,846989503192309
						24	R1	1.88677							24	R1	0	1,886765107539355
						24	R1	1.18358							24	R1	2	1,183583274112012
						24	R1	1.03342							24	R1	1	1,033421094692728
						24	R1	2.19948							24	R1	2	2,199477984890966
						24	R1	1.21497							24	R1	1	1,214968351951099
						24	R1	1.05784							24	R1	1	1,057841444915283
						24	R1	1.07249							24	R1	1	1,072490457136404
						24	R1	1.11111							24	R1	0	1,111113875721974
						24	R1	1.26284							24	R1	1	1,262840283588606
						24	R1	2.28548							24	R1	0	2,285478614694076
						24	R1	1.00302							24	R1	2	1,003016581562427
						24	R1	1.09941							24	R1	1	1,099405857108403
						24	R1	1.08626							24	R1	1	1,086257636020565
						24	R1	2.04193							24	R1	1	2,041932373087152
						24	R1	2.14218							24	R1	1	2,142183528424332
						24	R1	1.12693							24	R1	1	1,126925984338826
						24	R1	1.11789							24	R1	1	1,117894271365239
						24	R1	1.75306							24	R1	0	1,753056168028139
						24	R1	1.30073							24	R1	1	1.30073
						24	R1	1.52657							24	R1	1	1,526571566981948
						24	R1	1.57649							24	R1	0	1,576492019228417
						24	R1	1.96147							24	R1	1	1,961468993812519
						24	R1	2.02768							24	R1	0	2,027679541170198
						24	R1	1.04355							24	R1	1	1,043553751446489
						24	R1	2.01924							24	R1	0	2,019242852379302
						24	R1	2.24385							24	R1	0	2,243854279353796
						24	R1	1.06525							24	R1	0	1,065246847260144
						24	R1	2.36216							24	R1	2	2,362160391969073
						24	R1	2.40867							24	R1	0	2,408674147534192
						24	R1	1.96146							24	R1	1	1,961455241196443
						24	R1	1.02245							24	R1	1	1,022454319431303
						24	R1	0.914851							24	R1	2	0.914851
						24	R1	2.61863							24	R1	0	2,618631332036888
						24	R1	1.03074							24	R1	0	1,030737097784142
						24	R1	1.33575							24	R1	1	1,335752380083665
						24	R1	1.82634							24	R1	2	1,826339195406504
						24	R1	2.27967							24	R1	1	2,279674328239088
						24	R1	2.0789							24	R1	2	2,078895808811938
						24	R1	1.36224							24	R1	1	1,362236737646841
						24	R1	2.6959							24	R1	0	2,695900900592535
						24	R1	1.44399							24	R1	0	1,443990071041629
						24	R1	1.95232							24	R1	0	1,952316782611302
						24	R1	1.70886							24	R1	1	1,708858450509004
						24	R1	1.18687							24	R1	0	1,186873188774567
						24	R1	2.79556							24	R1	1	2,795556526378402
						24	R1	2.49806							24	R1	1	2,498061899336351
						24	R1	2.23824							24	R1	2	2.23824
						24	R1	1.57309							24	R1	1	1,573089311172059
						24	R1	1.48447							24	R1	2	1,484474707146922
						24	R1	1.5405							24	R1	1	1,540497738230456
						24	R1	2.33133							24	R1	2	2,331328142865806
						24	R1	2.27926							24	R1	1	2,279258363856597
						24	R1	1.01093							24	R1	0	1,010928649840939
						24	R1	1.53046							24	R1	0	1.53046
						24	R1	0.941806							24	R1	0	0.941806
						24	R1	2.74957							24	R1	1	2.74957
						24	R1	1.48425							24	R1	2	1,484246900554416
						24	R1	2.97181							24	R1	1	2,971813614800991
						24	R1	1.17824							24	R1	0	1,178240475496554
						24	R1	2.44223							24	R1	1	2,442232844647726
						24	R1	1.59074							24	R1	2	1,590742575490661
						24	R1	1.7064							24	R1	2	1,706395784752114
						24	R1	1.09937							24	R1	0	1,099366315650382
						24	R1	2.96237							24	R1	1	2,962374338097276
						24	R1	1.85817							24	R1	0	1.85817
						24	R1	1.65759							24	R1	0	1,657589578652957
						24	R1	1.77892							24	R1	1	1,778924397685422
						24	R1	1.71847							24	R1	0	1,718474666507125
						24	R1	1.64477							24	R1	1	1,644766730257472
						24	R1	1.36083							24	R1	0	1,360829446209673
						24	R1	1.72865							24	R1	0	1,728653541239473
						24	R1	2.27624							24	R1	0	2,276243667018463
						24	R1	1.72533							24	R1	0	1,725330479062544
						24	R1	1.90471							24	R1	1	1,904706182380701
						24	R1	0.987518							24	R1	0	0.987518
						24	R1	1.9442							24	R1	0	1,944196335679249
						24	R1	1.60572							24	R1	0	1,605718463947232
						24	R1	2.34419							24	R1	0	2.34419
						24	R1	2.02292							24	R1	1	2,022917862735552
						24	R1	1.9158							24	R1	1	1,915800322425464
						24	R1	2.0164							24	R1	0	2,016401482600315
						24	R1	1.63101							24	R1	1	1,631013960463129
						24	R1	2.30625							24	R1	0	2,306251311936698
						24	R1	1.79904							24	R1	0	1,799044506477957
						24	R1	1.92906							24	R1	0	1,929061561143425
						24	R1	1.82826							24	R1	0	1.82826
						24	R1	1.85099							24	R1	2	1,850992428299654
						24	R1	1.94021							24	R1	1	1,940208409479637
						24	R1	2.44177							24	R1	1	2,441773939626957
						24	R1	1.56545							24	R1	2	1,565451557916974
						24	R1	2.41531							24	R1	1	2,415310869359227
						24	R1	1.81901							24	R1	1	1,819005246512088
						24	R1	2.08127							24	R1	0	2,081274191635845
						24	R1	2.20817							24	R1	0	2,208168842494317
						24	R1	2.55022							24	R1	2	2,550216468116398
						24	R1	1.86577							24	R1	2	1,865765349272366
						24	R1	2.72418							24	R1	2	2,724177704373737
						24	R1	1.55654							24	R1	1	1,556538058888995
						24	R1	1.47956							24	R1	2	1,479561415660955
						24	R1	1.11478							24	R1	0	1,114775615197502
						24	R1	1.60873							24	R1	1	1,608728945071712
						24	R1	1.83578							24	R1	1	1,835780102388471
						24	R1	1.89725							24	R1	1	1,897250703514368
						24	R1	1.66546							24	R1	1	1,665464078484113
						24	R1	0.955641							24	R1	0	0.955641
						24	R1	1.8989							24	R1	1	1,898895028669893
						24	R1	1.88699							24	R1	0	1.88699
						24	R1	0.978656							24	R1	0	0.978656
						24	R1	2.54301							24	R1	1	2,543006605619869
						24	R1	1.46648							24	R1	1	1,466475478185198
						24	R1	2.58548							24	R1	1	2,585477655995587
						24	R1	2.7185							24	R1	1	2.7185
						24	R1	2.17326							24	R1	1	2.17326
						24	R1	1.83042							24	R1	1	1,830417592073466
						24	R1	1.60212							24	R1	2	1,602116890044699
						24	R1	1.90821							24	R1	2	1,908210128798344
						24	R1	1.55794							24	R1	1	1,557943454849382
						24	R1	1.30989							24	R1	2	1.30989
						24	R1	2.22215							24	R1	2	2,222154359891398
						24	R1	1.80086							24	R1	0	1,800864733666317
						24	R1	1.55234							24	R1	2	1,552338418840321
						24	R1	1.35062							24	R1	1	1.35062
						24	R1	1.44182							24	R1	2	1,441821477721377
						24	R1	1.73004							24	R1	1	1,730043981569893
						24	R1	2.6369							24	R1	1	2,636903146539717
						24	R1	2.10739							24	R1	1	2,107390015750592
						24	R1	2.15474							24	R1	2	2,154738845468143
						24	R1	2.21684							24	R1	1	2.21684
						24	R1	1.94115							24	R1	1	1,941152698880244
						24	R1	2.12231							24	R1	1	2,122312993353796
						24	R1	2.7883							24	R1	1	2,788299416939848
						24	R1	1.95876							24	R1	1	1,958758154051906
						24	R1	2.71532							24	R1	1	2,715321320055651
						24	R1	2.24368							24	R1	0	2,243677280541618
						24	R1	1.19736							24	R1	0	1.19736
						24	R1	1.03273							24	R1	0	1,032732563663054
						24	R1	0.878076							24	R1	0	0.878076
						24	R1	1.07433							24	R1	0	1,074330874130796
						24	R1	1.42568							24	R1	0	1,425681786840662
						24	R1	1.40127							24	R1	1	1,401274621513759
						24	R1	1.41425							24	R1	0	1.41425
						24	R1	1.09012							24	R1	1	1,090116117123852
						24	R1	1.06658							24	R1	0	1,066576042078773
						24	R1	1.16765							24	R1	1	1,167654840412681
						24	R1	0.885175							24	R1	1	0.885175
						24	R1	1.16651							24	R1	2	1,166514729464853
						24	R1	1.4511							24	R1	0	1,451095047542491
						24	R1	1.22835							24	R1	0	1.22835
						24	R1	1.20013							24	R1	1	1,200133364989058
						24	R1	0.942437							24	R1	0	0.942437
						24	R1	1.74332							24	R1	1	1,743319634637353
						24	R1	1.91313							24	R1	0	1,913132486231891
						24	R1	1.45117							24	R1	2	1,451166301754296
						24	R1	1.04102							24	R1	2	1,041016858398776
						24	R1	1.64046							24	R1	1	1,640456969692047
						24	R1	1.33213							24	R1	0	1,332134490684713
						24	R1	2.18855							24	R1	1	2,188545892539345
						24	R1	0.993043							24	R1	0	0.993043
						24	R1	1.87132							24	R1	1	1,871315652674379
						24	R1	1.39883							24	R1	1	1,398834867537898
						24	R1	1.60231							24	R1	1	1,602305589122029
						24	R1	2.16414							24	R1	2	2,164140524953169
						24	R1	1.54677							24	R1	0	1,546772882756411
						24	R1	1.6186							24	R1	1	1,618596523001253
						24	R1	1.94838							24	R1	0	1,948381056504326
						24	R1	2.14459							24	R1	0	2,144594649865016
						24	R1	1.98338							24	R1	0	1,983376142836017
						24	R1	1.33208							24	R1	0	1,332080825685559
						24	R1	1.43233							24	R1	0	1,432329165603472
						24	R1	2.21747							24	R1	2	2,217472166401869
						24	R1	1.81668							24	R1	0	1,816682842806437
						24	R1	2.02287							24	R1	2	2,022870462195886
						24	R1	2.28236							24	R1	1	2,282356881805764
						24	R1	1.30189							24	R1	2	1,301887970071219
						24	R1	1.42236							24	R1	1	1,422360059130486
						24	R1	1.84634							24	R1	1	1,846340800327687
						24	R1	2.42719							24	R1	1	2,427194039358322
						24	R1	1.18769							24	R1	0	1.18769
						24	R1	2.30938							24	R1	2	2,309379397016121
						24	R1	2.74352							24	R1	2	2,743516705550165
						6h	R1	1.22143							6h	R1	0	1,221430376107391
						6h	R1	1.25652							6h	R1	1	1,256518643359105
						6h	R1	1.17855							6h	R1	0	1,178550314335996
						6h	R1	2.00855							6h	R1	0	2,008554690267035
						6h	R1	1.72095							6h	R1	2	1,720949765524287
						6h	R1	1.05837							6h	R1	1	1,058373136089077
						6h	R1	1.78823							6h	R1	1	1,788230430785086
						6h	R1	1.33825							6h	R1	1	1,338251446903875
						6h	R1	1.08767							6h	R1	1	1,087666443516817
						6h	R1	1.0715							6h	R1	1	1,071502449661802
						6h	R1	1.78173							6h	R1	1	1,781731151102197
						6h	R1	2.31815							6h	R1	1	2.31815
						6h	R1	1.84151							6h	R1	1	1,841510076004548
						6h	R1	2.12418							6h	R1	2	2,124179621104349
						6h	R1	1.58763							6h	R1	1	1,587630120553551
						6h	R1	1.25999							6h	R1	0	1,259994345277505
						6h	R1	1.7936							6h	R1	2	1,793597455452709
						6h	R1	1.13187							6h	R1	0	1,131866924798636
						6h	R1	1.6038							6h	R1	2	1,603797020008618
						6h	R1	1.0748							6h	R1	0	1,074796971389841
						6h	R1	2.07977							6h	R1	2	2,079770418444726
						6h	R1	1.73505							6h	R1	1	1,735050784683724
						6h	R1	2.60766							6h	R1	2	2,607657342701476
						6h	R1	2.59865							6h	R1	2	2,598652579222099
						6h	R1	3.70365							6h	R1	0	3,703649493165437
						6h	R1	3.57542							6h	R1	2	3,575421853423557
						6h	R1	1.37739							6h	R1	0	1,377394276242273
						6h	R1	1.86882							6h	R1	1	1,868815160487821
						6h	R1	1.56053							6h	R1	1	1,560525507673935
						6h	R1	1.22987							6h	R1	1	1,229870060367435
						6h	R1	0.996286							6h	R1	0	0.996286
						6h	R1	1.11527							6h	R1	0	1,115271093582475
						6h	R1	1.3675							6h	R1	2	1,367502848785869
						6h	R1	1.02495							6h	R1	0	1,024954306061274
						6h	R1	1.73936							6h	R1	1	1,739361224429636
						6h	R1	1.63091							6h	R1	2	1,630905892895082
						6h	R1	0.91775							6h	R1	0	0.91775
						6h	R1	1.20175							6h	R1	0	1,201745896766803
						6h	R1	2.14451							6h	R1	2	2,144514761484368
						6h	R1	3.07571							6h	R1	1	3,075713515760402
						6h	R1	0.957531							6h	R1	1	0.957531
						6h	R1	1.41712							6h	R1	2	1,417117013709227
						6h	R1	1.31146							6h	R1	1	1,311456192593335
						6h	R1	1.50531							6h	R1	2	1,505311657669873
						6h	R1	1.17018							6h	R1	1	1,170176182472646
						6h	R1	2.15561							6h	R1	0	2,155611493486825
						6h	R1	1.93156							6h	R1	2	1,931564734017555
						6h	R1	1.20293							6h	R1	1	1,202930779588838
						6h	R1	1.49275							6h	R1	2	1,492752567816414
						6h	R1	1.69159							6h	R1	1	1,691589512898486
						6h	R1	3.35141							6h	R1	2	3,351408751219756
						6h	R1	1.42624							6h	R1	1	1,426243741355851
						6h	R1	1.15876							6h	R1	2	1,158756482647035
						6h	R1	1.0904							6h	R1	2	1,090403862752465
						6h	R1	1.64134							6h	R1	1	1,641342455723765
						6h	R1	2.13491							6h	R1	2	2,134914306017802
						6h	R1	1.15925							6h	R1	0	1.15925
						6h	R1	1.70261							6h	R1	2	1,702610511450127
						6h	R1	1.46931							6h	R1	0	1,469306253195677
						6h	R1	1.36393							6h	R1	1	1,363925937521637
						6h	R1	2.18681							6h	R1	2	2,186809254754559
						6h	R1	1.6407							6h	R1	1	1,640700705554204
						6h	R1	1.18667							6h	R1	2	1,186668496850617
						6h	R1	2.25397							6h	R1	2	2.25397
						6h	R1	1.32479							6h	R1	1	1,324793050577269
						6h	R1	1.4772							6h	R1	1	1,477200520988371
						6h	R1	0.929674							6h	R1	0	0.929674
						6h	R1	0.985359							6h	R1	1	0.985359
						6h	R1	1.42536							6h	R1	2	1,425360085945053
						6h	R1	1.97712							6h	R1	0	1,977123171465705
						6h	R1	1.10086							6h	R1	2	1,100862228453812
						6h	R1	1.10542							6h	R1	2	1,105419271458755
						6h	R1	1.07093							6h	R1	0	1.07093
						6h	R1	1.22284							6h	R1	2	1,222844482099534
						6h	R1	1.12111							6h	R1	0	1,121113309941559
						6h	R1	0.972827							6h	R1	0	0.972827
						6h	R1	1.52317							6h	R1	0	1,523166796867815
						6h	R1	1.51102							6h	R1	0	1,511015224652901
						6h	R1	1.97047							6h	R1	2	1,970469625585116
						6h	R1	1.33032							6h	R1	0	1,330317145280676
						6h	R1	1.28055							6h	R1	0	1,280552361132723
						6h	R1	1.57413							6h	R1	2	1.57413
						6h	R1	0.983739							6h	R1	0	0.983739
						6h	R1	1.2881							6h	R1	0	1,288102899242048
						6h	R1	1.61254							6h	R1	0	1,612537335974249
						6h	R1	2.26557							6h	R1	0	2,265572909373739
						6h	R1	1.51678							6h	R1	2	1,516776675387848
						6h	R1	2.33368							6h	R1	0	2.33368
						6h	R1	2.14258							6h	R1	1	2,142582714366205
						6h	R1	1.70212							6h	R1	1	1,702119926530312
						6h	R1	1.12609							6h	R1	0	1,126085982276605
						6h	R1	1.32677							6h	R1	0	1,326768975161326
						6h	R1	1.97334							6h	R1	2	1,973336338477295
						6h	R1	1.85576							6h	R1	2	1,855760646154484
						6h	R1	1.47758							6h	R1	1	1,477584992785694
						6h	R1	2.19739							6h	R1	1	2,197391744263182
						6h	R1	1.79161							6h	R1	2	1,791607657435084
						6h	R1	1.78844							6h	R1	1	1,788440753765665
						6h	R1	2.63443							6h	R1	0	2,634428053565772
						6h	R1	3.03184							6h	R1	2	3,031839584880056
						6h	R1	1.31172							6h	R1	1	1,311724345943007
						6h	R1	1.02233							6h	R1	2	1,022334649857192
						6h	R1	1.03877							6h	R1	2	1,038766514992834
						6h	R1	1.24879							6h	R1	0	1,248793254333904
						6h	R1	1.71487							6h	R1	0	1,714871379959796
						6h	R1	1.09579							6h	R1	1	1,095791127643639
						6h	R1	0.905198							6h	R1	1	0.905198
						6h	R1	2.03684							6h	R1	0	2,036838056504417
						6h	R1	1.31163							6h	R1	0	1.31163
						6h	R1	1.38195							6h	R1	0	1,381946524071396
						6h	R1	0.90288							6h	R1	2	0.90288
						6h	R1	1.10392							6h	R1	2	1.10392
						6h	R1	1.01089							6h	R1	0	1,010888307172272
						6h	R1	1.66885							6h	R1	0	1,668854302748993
						6h	R1	1.67047							6h	R1	1	1,670470373567389
						6h	R1	1.45329							6h	R1	2	1,453286443297575
						6h	R1	1.19986							6h	R1	0	1,199860213989781
						6h	R1	1.30801							6h	R1	0	1,308005087887451
						6h	R1	0.963555							6h	R1	1	0.963555
						6h	R1	1.5085							6h	R1	1	1,508501007468922
						6h	R1	1.26867							6h	R1	1	1,268667343892442
						6h	R1	1.13612							6h	R1	2	1,136124126655912
						6h	R1	0.883969							6h	R1	0	0.883969
						6h	R1	1.68633							6h	R1	1	1,686329609911741
						6h	R1	0.992051							6h	R1	1	0.992051
						6h	R1	1.16783							6h	R1	2	1,167827243498001
						6h	R1	0.993871							6h	R1	0	0.993871
						6h	R1	1.30702							6h	R1	1	1,307015919307511
						6h	R1	1.40322							6h	R1	2	1.40322
						6h	R1	1.26841							6h	R1	1	1,268413337900628
						6h	R1	1.18266							6h	R1	1	1.18266
						6h	R1	1.02773							6h	R1	0	1,027734052547632
						6h	R1	1.46848							6h	R1	0	1,468477572762636
						6h	R1	1.53799							6h	R1	1	1,537993596358153
						6h	R1	1.19577							6h	R1	1	1,195769217599537
						6h	R1	2.22096							6h	R1	2	2,220961913695543
						6h	R1	1.11582							6h	R1	0	1,115820247154729
						6h	R1	1.15627							6h	R1	0	1,156271089209077
						6h	R1	1.18759							6h	R1	2	1,187586019669597
						6h	R1	1.85489							6h	R1	2	1.85489
						6h	R1	1.09452							6h	R1	2	1,094515893305508
						6h	R1	1.33351							6h	R1	0	1.33351
						6h	R1	1.98974							6h	R1	0	1,989735695461071
						6h	R1	0.906039							6h	R1	0	0.906039
						6h	R1	1.7277							6h	R1	2	1,727699624244376
						6h	R1	1.73663							6h	R1	1	1,736633226046222
						6h	R1	1.07003							6h	R1	1	1,070030433806146
						6h	R1	1.95335							6h	R1	2	1,953345625699179
						6h	R1	1.17452							6h	R1	2	1,174517507986688
						6h	R1	1.83532							6h	R1	2	1,835320545829607
						6h	R1	2.16404							6h	R1	2	2.16404
						6h	R1	1.27871							6h	R1	0	1,278708035901985
						6h	R1	1.6794							6h	R1	2	1,679401857802067
						6h	R1	1.94889							6h	R1	0	1,948891434098923
						6h	R1	1.48349							6h	R1	2	1,483489306260631
						6h	R1	1.2053							6h	R1	1	1,205295182616987
						6h	R1	1.59509							6h	R1	1	1,595094338890063
						6h	R1	1.7638							6h	R1	1	1,763795860124964
						6h	R1	1.74519							6h	R1	1	1,745194963928936
						6h	R1	1.06734							6h	R1	0	1,067342252245615
						6h	R1	0.982603							6h	R1	1	0.982603
						6h	R1	1.21235							6h	R1	2	1,212346719592226
						6h	R1	1.37363							6h	R1	2	1,373634030454322
						6h	R1	1.94681							6h	R1	1	1,946807432830697
						6h	R1	1.39209							6h	R1	0	1.39209
						6h	R1	1.51119							6h	R1	1	1,511191070272518
						6h	R1	1.546							6h	R1	0	1.546
						6h	R1	1.36848							6h	R1	0	1,368476171947144
						6h	R1	1.95553							6h	R1	1	1,955528016206616
						6h	R1	1.33327							6h	R1	0	1,333270473031831
						6h	R1	3.65904							6h	R1	1	3.65904
						6h	R1	1.34946							6h	R1	0	1.34946
						6h	R1	1.07351							6h	R1	0	1,073508577542106
						6h	R1	1.20518							6h	R1	0	1.20518
						6h	R1	1.2192							6h	R1	1	1,219199359389425
						6h	R1	1.03903							6h	R1	1	1,039027862491728
						6h	R1	1.29788							6h	R1	0	1,297880995612442
						6h	R1	0.949116							6h	R1	0	0.949116
						6h	R1	1.05578							6h	R1	2	1,055777279910194
						6h	R1	1.71512							6h	R1	2	1,715118335431639
						6h	R1	1.15634							6h	R1	2	1,156336998978104
						6h	R1	3.07077							6h	R1	2	3.07077
						6h	R1	1.75111							6h	R1	1	1,751107251807865
						6h	R1	2.89634							6h	R1	2	2,896337256235877
						6h	R1	1.36722							6h	R1	1	1.36722
						6h	R1	1.16806							6h	R1	0	1,168058756470097
						6h	R1	2.19451							6h	R1	1	2,194508807458291
						6h	R1	1.26243							6h	R1	0	1,262434239645587
						6h	R1	1.20726							6h	R1	0	1,207255863087131
						6h	R1	2.43813							6h	R1	2	2,438133508988244
						6h	R1	1.9868							6h	R1	2	1,986803498245108
						6h	R1	2.75635							6h	R1	1	2,756350985638108
						6h	R1	0.945218							6h	R1	2	0.945218
						6h	R1	2.12999							6h	R1	1	2,129986861987137
						6h	R1	2.03255							6h	R1	0	2,032548745226602
						6h	R1	2.0888							6h	R1	1	2,088800810892478
						6h	R1	1.83282							6h	R1	1	1,832819891584238
						6h	R1	1.70875							6h	R1	2	1,708745306905434
						6h	R1	2.54499							6h	R1	1	2,544992793231756
						6h	R1	0.953611							6h	R1	2	0.953611
						0h	R2	0.999322							0h	R2	0	0.999322
						0h	R2	1.06143							0h	R2	0	1,061427557456759
						0h	R2	0.97863							0h	R2	0	0.97863
						0h	R2	0.914202							0h	R2	0	0.914202
						0h	R2	0.919124							0h	R2	0	0.919124
						0h	R2	0.938064							0h	R2	0	0.938064
						0h	R2	0.98109							0h	R2	0	0.98109
						0h	R2	0.949167							0h	R2	0	0.949167
						0h	R2	1.25183							0h	R2	0	1.25183
						0h	R2	1.22439							0h	R2	0	1,224389068556741
						0h	R2	0.946091							0h	R2	0	0.946091
						0h	R2	1.19352							0h	R2	0	1.19352
						0h	R2	1.26738							0h	R2	0	1,267376795736321
						0h	R2	1.07471							0h	R2	0	1,074706394026513
						0h	R2	1.00821							0h	R2	0	1,008214680100226
						0h	R2	0.92127							0h	R2	0	0.92127
						0h	R2	1.02166							0h	R2	0	1,021663382745982
						0h	R2	1.31718							0h	R2	0	1,317175272317205
						0h	R2	1.18079							0h	R2	0	1,180793204411139
						0h	R2	1.06685							0h	R2	0	1,066849618645103
						0h	R2	1.02378							0h	R2	0	1,023775208002854
						0h	R2	1.07389							0h	R2	0	1,073889409844523
						0h	R2	0.852445							0h	R2	0	0.852445
						0h	R2	1.14669							0h	R2	0	1,146693312185098
						0h	R2	1.15891							0h	R2	0	1,158911090009134
						0h	R2	1.13179							0h	R2	0	1,131787188044943
						0h	R2	1.0682							0h	R2	0	1,068199492796449
						0h	R2	1.25545							0h	R2	1	1,255452957834916
						0h	R2	1.03503							0h	R2	0	1,035029221928655
						0h	R2	1.07344							0h	R2	0	1,073437126899313
						0h	R2	1.02161							0h	R2	1	1,021608124037917
						0h	R2	0.989801							0h	R2	1	0.989801
						0h	R2	1.05553							0h	R2	1	1,055531067837806
						0h	R2	0.966729							0h	R2	1	0.966729
						0h	R2	1.1641							0h	R2	1	1,164096080091367
						0h	R2	1.23436							0h	R2	0	1,234360737690547
						0h	R2	0.95553							0h	R2	1	0.95553
						0h	R2	0.934931							0h	R2	0	0.934931
						0h	R2	0.958058							0h	R2	1	0.958058
						0h	R2	1.13454							0h	R2	2	1,134543681048175
						0h	R2	1.63596							0h	R2	0	1,635959017398727
						0h	R2	1.43096							0h	R2	0	1.43096
						0h	R2	1.09924							0h	R2	1	1.09924
						0h	R2	1.08615							0h	R2	1	1.08615
						0h	R2	1.14305							0h	R2	0	1,143046912368148
						0h	R2	1.45527							0h	R2	1	1,455266795775406
						0h	R2	1.24279							0h	R2	0	1,242792851892433
						0h	R2	0.984497							0h	R2	0	0.984497
						0h	R2	1.31514							0h	R2	0	1,315136294359936
						0h	R2	1.04874							0h	R2	0	1.04874
						0h	R2	0.808374							0h	R2	0	0.808374
						0h	R2	0.981984							0h	R2	0	0.981984
						0h	R2	1.15683							0h	R2	1	1,156833471165038
						0h	R2	1.09628							0h	R2	1	1,096278632992649
						0h	R2	1.1926							0h	R2	1	1,192596011747571
						0h	R2	1.01993							0h	R2	0	1,019928359297765
						0h	R2	1.12092							0h	R2	0	1,120922444641369
						0h	R2	1.17063							0h	R2	2	1,170629896127177
						0h	R2	0.98802							0h	R2	0	0.98802
						0h	R2	0.984521							0h	R2	0	0.984521
						0h	R2	0.926028							0h	R2	0	0.926028
						0h	R2	0.98583							0h	R2	0	0.98583
						0h	R2	0.891807							0h	R2	2	0.891807
						0h	R2	1.00063							0h	R2	0	1,000632270323966
						0h	R2	1.0219							0h	R2	1	1,021901466386881
						0h	R2	0.991811							0h	R2	0	0.991811
						0h	R2	1.08733							0h	R2	0	1,087329156295845
						0h	R2	0.994495							0h	R2	0	0.994495
						0h	R2	1.05423							0h	R2	0	1,054227579551274
						0h	R2	1.11943							0h	R2	0	1,119432369499167
						0h	R2	1.14259							0h	R2	0	1,142592448413528
						0h	R2	0.957362							0h	R2	0	0.957362
						0h	R2	1.02455							0h	R2	0	1,024554866729595
						0h	R2	1.05574							0h	R2	0	1,055744264729857
						0h	R2	1.05821							0h	R2	0	1,058209056591058
						0h	R2	1.07796							0h	R2	1	1,077962983430756
						0h	R2	1.41101							0h	R2	0	1,411010407582685
						0h	R2	1.1994							0h	R2	0	1,199404193639583
						0h	R2	0.883395							0h	R2	0	0.883395
						0h	R2	1.19048							0h	R2	0	1,190478831463957
						0h	R2	0.981991							0h	R2	1	0.981991
						0h	R2	1.82798							0h	R2	0	1,827979770004912
						0h	R2	1.28844							0h	R2	0	1,288440435899887
						0h	R2	1.41312							0h	R2	1	1,413118288727446
						0h	R2	1.21437							0h	R2	0	1,214368074247488
						0h	R2	1.04268							0h	R2	0	1,042682929268144
						0h	R2	1.0141							0h	R2	0	1,014096295862428
						0h	R2	1.07678							0h	R2	0	1,076783011408481
						0h	R2	1.05583							0h	R2	0	1,055825563067169
						0h	R2	1.41336							0h	R2	0	1,413358004763283
						0h	R2	1.31435							0h	R2	0	1,314352201874021
						0h	R2	0.994341							0h	R2	0	0.994341
						0h	R2	1.20299							0h	R2	0	1,202991303853635
						0h	R2	1.14538							0h	R2	0	1.14538
						0h	R2	1.20036							0h	R2	0	1,200362939855309
						0h	R2	1.2303							0h	R2	0	1,230295892897594
						0h	R2	0.923796							0h	R2	0	0.923796
						0h	R2	1.23616							0h	R2	1	1,236160972481003
						0h	R2	1.08507							0h	R2	0	1.08507
						0h	R2	1.19116							0h	R2	1	1,191162890512564
						0h	R2	0.973629							0h	R2	0	0.973629
						0h	R2	1.03235							0h	R2	0	1,032352034441639
						0h	R2	1.14926							0h	R2	0	1,149260382445875
						0h	R2	1.02116							0h	R2	0	1,021156756602158
						0h	R2	1.07094							0h	R2	0	1,070936226230989
						0h	R2	1.25225							0h	R2	0	1,252252460446918
						0h	R2	1.06317							0h	R2	0	1,063172874064833
						0h	R2	0.991109							0h	R2	0	0.991109
						0h	R2	0.992254							0h	R2	0	0.992254
						0h	R2	1.09861							0h	R2	0	1,098608946796996
						0h	R2	0.98436							0h	R2	0	0.98436
						0h	R2	1.07069							0h	R2	0	1,070687403147189
						0h	R2	0.922905							0h	R2	2	0.922905
						0h	R2	1.21011							0h	R2	0	1,210114387715503
						0h	R2	1.15674							0h	R2	0	1,156736305154515
						0h	R2	1.1496							0h	R2	0	1,149597465292278
						0h	R2	1.17875							0h	R2	0	1,178750901628974
						0h	R2	1.01924							0h	R2	0	1,019239812177295
						0h	R2	1.11235							0h	R2	0	1,112346317960216
						0h	R2	1.09962							0h	R2	0	1,099618833737642
						0h	R2	0.971615							0h	R2	1	0.971615
						0h	R2	1.12389							0h	R2	0	1,123887164918394
						0h	R2	0.976141							0h	R2	0	0.976141
						0h	R2	0.999272							0h	R2	0	0.999272
						0h	R2	0.97443							0h	R2	0	0.97443
						0h	R2	1.24145							0h	R2	1	1,241451617120009
						0h	R2	1.17932							0h	R2	0	1,179321476609175
						0h	R2	0.897055							0h	R2	0	0.897055
						0h	R2	1.04585							0h	R2	1	1,045851340061491
						0h	R2	1.23472							0h	R2	0	1,234720510534525
						0h	R2	1.09427							0h	R2	0	1,094272887998886
						0h	R2	1.13491							0h	R2	0	1,134907792843929
						0h	R2	1.06374							0h	R2	0	1,063740237194963
						0h	R2	1.00294							0h	R2	0	1,002941722539569
						0h	R2	1.11781							0h	R2	1	1,117811467141948
						0h	R2	1.09601							0h	R2	2	1,096005716970283
						0h	R2	1.00029							0h	R2	1	1,000286009515814
						0h	R2	1.10657							0h	R2	0	1.10657
						0h	R2	1.17815							0h	R2	2	1,178153620513622
						0h	R2	1.0015							0h	R2	0	1,001502776214575
						0h	R2	1.22326							0h	R2	0	1.22326
						0h	R2	1.04613							0h	R2	0	1,046129633532261
						0h	R2	0.961016							0h	R2	2	0.961016
						0h	R2	1.03804							0h	R2	0	1,038037088087096
						0h	R2	1.22501							0h	R2	2	1,225012957710144
						0h	R2	0.93235							0h	R2	1	0.93235
						0h	R2	1.00751							0h	R2	1	1,007513683761164
						0h	R2	1.23893							0h	R2	0	1,238925539673493
						0h	R2	1.33162							0h	R2	1	1,331621696403363
						0h	R2	1.37991							0h	R2	0	1,379909648197341
						0h	R2	1.12966							0h	R2	1	1,129661326046391
						0h	R2	1.28677							0h	R2	0	1,286769425199003
						0h	R2	1.21986							0h	R2	0	1,219859004957813
						0h	R2	1.00774							0h	R2	0	1,007738508838876
						0h	R2	1.1629							0h	R2	2	1,162895511544804
						0h	R2	1.02745							0h	R2	0	1,027452527555656
						0h	R2	0.946027							0h	R2	0	0.946027
						0h	R2	1.17657							0h	R2	0	1,176570354968751
						0h	R2	1.2044							0h	R2	0	1,204402793929856
						0h	R2	1.10152							0h	R2	2	1,101515028417443
						0h	R2	0.913764							0h	R2	0	0.913764
						0h	R2	1.0261							0h	R2	0	1,026104096903195
						0h	R2	0.978495							0h	R2	0	0.978495
						0h	R2	0.953634							0h	R2	0	0.953634
						0h	R2	1.11992							0h	R2	0	1,119915070464428
						0h	R2	0.994157							0h	R2	0	0.994157
						0h	R2	1.11							0h	R2	1	1,110000084207504
						0h	R2	1.01003							0h	R2	0	1,010031062967356
						0h	R2	1.05424							0h	R2	1	1,054240661760049
						0h	R2	1.10333							0h	R2	0	1,103325230140936
						0h	R2	1.18075							0h	R2	0	1,180752641286953
						0h	R2	1.2226							0h	R2	0	1,222598007426713
						0h	R2	0.974498							0h	R2	1	0.974498
						0h	R2	0.888233							0h	R2	0	0.888233
						0h	R2	1.17585							0h	R2	0	1,175848260931254
						0h	R2	1.32395							0h	R2	0	1,323952920543202
						0h	R2	1.19295							0h	R2	0	1,192952266439217
						0h	R2	1.1951							0h	R2	0	1,195095846195145
						0h	R2	1.00409							0h	R2	0	1.00409
						0h	R2	1.39237							0h	R2	0	1,392368842512313
						0h	R2	1.08478							0h	R2	2	1.08478
						0h	R2	1.109							0h	R2	1	1.109
						0h	R2	1.08531							0h	R2	0	1,085307214658485
						0h	R2	1.07768							0h	R2	1	1.07768
						0h	R2	1.06139							0h	R2	1	1,061394028561089
						0h	R2	1.27128							0h	R2	0	1,271277485252084
						0h	R2	0.950985							0h	R2	0	0.950985
						0h	R2	1.07813							0h	R2	0	1,078133985157659
						0h	R2	1.30042							0h	R2	1	1,300418039506205
						0h	R2	0.965135							0h	R2	1	0.965135
						0h	R2	1.22454							0h	R2	0	1.22454
						0h	R2	1.02661							0h	R2	0	1,026612757003351
						0h	R2	0.978782							0h	R2	1	0.978782
						0h	R2	0.906338							0h	R2	0	0.906338
						0h	R2	0.922224							0h	R2	0	0.922224
						0h	R2	0.952731							0h	R2	0	0.952731
						24	R2	2.02174							24	R2	0	2.02174
						24	R2	1.51211							24	R2	1	1,512114467681613
						24	R2	1.35022							24	R2	1	1,350222660282276
						24	R2	1.71679							24	R2	1	1,716788146375391
						24	R2	1.55844							24	R2	0	1,558440534987309
						24	R2	1.90163							24	R2	0	1,901631414636324
						24	R2	1.32113							24	R2	1	1,321129503616812
						24	R2	1.84283							24	R2	1	1,842833507738673
						24	R2	1.90211							24	R2	0	1,902114283770258
						24	R2	2.44409							24	R2	0	2,444091792138292
						24	R2	1.80559							24	R2	2	1,805592962221683
						24	R2	1.82033							24	R2	0	1,820328885321177
						24	R2	1.07616							24	R2	1	1,076161836403363
						24	R2	1.60868							24	R2	1	1.60868
						24	R2	2.25841							24	R2	0	2,258412487687409
						24	R2	2.66708							24	R2	0	2,667076414337951
						24	R2	1.36587							24	R2	1	1,365873440730123
						24	R2	2.48313							24	R2	0	2,483127299906462
						24	R2	2.30929							24	R2	0	2.30929
						24	R2	1.10607							24	R2	0	1,106067568701528
						24	R2	1.01837							24	R2	0	1,018372224625147
						24	R2	2.50514							24	R2	0	2,505136360080578
						24	R2	1.24435							24	R2	2	1,244345168065051
						24	R2	2.61346							24	R2	0	2,613457730763395
						24	R2	1.6311							24	R2	1	1,631103941648687
						24	R2	2.20112							24	R2	0	2,201115847050381
						24	R2	1.11969							24	R2	0	1,119690494760197
						24	R2	1.994							24	R2	0	1,994000961165946
						24	R2	1.18865							24	R2	0	1,188653861145196
						24	R2	1.18755							24	R2	1	1,187553671940659
						24	R2	1.61622							24	R2	2	1,616218582720182
						24	R2	1.40288							24	R2	1	1,402884084955574
						24	R2	2.06467							24	R2	0	2,064673107161037
						24	R2	1.69711							24	R2	1	1,697105027748077
						24	R2	1.82665							24	R2	1	1,826647353592867
						24	R2	0.967731							24	R2	1	0.967731
						24	R2	1.39085							24	R2	1	1,390848612665839
						24	R2	1.70217							24	R2	0	1,702168118120787
						24	R2	1.11696							24	R2	1	1,116958643185962
						24	R2	1.64697							24	R2	1	1,646974159630912
						24	R2	1.07727							24	R2	0	1,077265076625897
						24	R2	1.28822							24	R2	1	1,288222871048641
						24	R2	1.279							24	R2	1	1,279000759272375
						24	R2	2.03636							24	R2	1	2,036362851900912
						24	R2	1.71646							24	R2	0	1,716464841602079
						24	R2	1.37136							24	R2	0	1,371360699612366
						24	R2	0.980889							24	R2	0	0.980889
						24	R2	1.70136							24	R2	1	1,701358871000194
						24	R2	1.21937							24	R2	1	1,219367061696687
						24	R2	1.1631							24	R2	1	1.1631
						24	R2	1.3639							24	R2	1	1,363895409863499
						24	R2	1.52683							24	R2	1	1,526826271821891
						24	R2	1.07929							24	R2	1	1,079288749072968
						24	R2	1.55632							24	R2	1	1.55632
						24	R2	1.01201							24	R2	0	1,012006809797212
						24	R2	1.66974							24	R2	2	1,669737811206006
						24	R2	1.71816							24	R2	1	1,718160544711052
						24	R2	1.28631							24	R2	0	1,286307389328463
						24	R2	1.32115							24	R2	1	1,321153229588719
						24	R2	1.18048							24	R2	1	1,180476467506141
						24	R2	1.35723							24	R2	1	1,357226946809422
						24	R2	1.65272							24	R2	1	1,652724842024931
						24	R2	1.07857							24	R2	1	1,078566639999495
						24	R2	1.08677							24	R2	0	1,086773643453771
						24	R2	1.52612							24	R2	1	1,526116489914049
						24	R2	1.044							24	R2	2	1,043999705438522
						24	R2	1.06591							24	R2	1	1,065905590462728
						24	R2	1.9923							24	R2	1	1,992302280336905
						24	R2	2.20407							24	R2	2	2,204073240063845
						24	R2	0.958382							24	R2	0	0.958382
						24	R2	1.31248							24	R2	0	1,312478687900093
						24	R2	1.41219							24	R2	1	1,412187105407462
						24	R2	1.49517							24	R2	2	1,495169156637753
						24	R2	1.30264							24	R2	1	1,302643956476014
						24	R2	1.04871							24	R2	0	1,048713172522292
						24	R2	1.27368							24	R2	2	1,273682865614407
						24	R2	0.861653							24	R2	1	0.861653
						24	R2	2.67473							24	R2	2	2,674734604202935
						24	R2	0.92373							24	R2	1	0.92373
						24	R2	1.17896							24	R2	0	1.17896
						24	R2	1.77299							24	R2	2	1,772985550039641
						24	R2	1.20623							24	R2	1	1,206227220365646
						24	R2	1.04435							24	R2	1	1,044347504666985
						24	R2	1.09384							24	R2	1	1,093842832404702
						24	R2	1.26846							24	R2	2	1.26846
						24	R2	1.26507							24	R2	1	1,265065643153519
						24	R2	0.972163							24	R2	2	0.972163
						24	R2	1.64801							24	R2	2	1,648010142388036
						24	R2	0.984264							24	R2	0	0.984264
						24	R2	0.949144							24	R2	2	0.949144
						24	R2	0.994184							24	R2	1	0.994184
						24	R2	1.0664							24	R2	0	1,066397809083591
						24	R2	1.08394							24	R2	0	1,083943921174143
						24	R2	1.22576							24	R2	2	1,225764677382096
						24	R2	1.16442							24	R2	0	1,164423562185341
						24	R2	1.11569							24	R2	2	1,115693778447116
						24	R2	0.941514							24	R2	1	0.941514
						24	R2	0.976099							24	R2	0	0.976099
						24	R2	1.14426							24	R2	1	1.14426
						24	R2	0.891846							24	R2	1	0.891846
						24	R2	1.37207							24	R2	1	1,372065626875038
						24	R2	0.946218							24	R2	1	0.946218
						24	R2	0.991633							24	R2	0	0.991633
						24	R2	1.01962							24	R2	1	1,019615506657331
						24	R2	1.40494							24	R2	2	1,404935231095161
						24	R2	1.07874							24	R2	1	1,078743945095093
						24	R2	1.23201							24	R2	1	1.23201
						24	R2	1.04822							24	R2	1	1,048215364773326
						24	R2	1.28366							24	R2	1	1,283662374951646
						24	R2	1.16986							24	R2	0	1,169862349567709
						24	R2	0.994288							24	R2	0	0.994288
						24	R2	1.47653							24	R2	2	1,476527475259573
						24	R2	1.84881							24	R2	1	1,848808549986136
						24	R2	0.990475							24	R2	1	0.990475
						24	R2	0.994726							24	R2	0	0.994726
						24	R2	0.986103							24	R2	1	0.986103
						24	R2	0.968339							24	R2	1	0.968339
						24	R2	1.0097							24	R2	1	1.0097
						24	R2	1.36068							24	R2	0	1,360682444311182
						24	R2	0.970732							24	R2	1	0.970732
						24	R2	1.29476							24	R2	1	1,294756849171468
						24	R2	1.00001							24	R2	0	1.00001
						24	R2	1.36603							24	R2	1	1,366031285012099
						24	R2	1.65253							24	R2	1	1,652531310455891
						24	R2	1.28118							24	R2	1	1,281177967808862
						24	R2	1.70583							24	R2	1	1,705833290756914
						24	R2	1.37989							24	R2	1	1,379892410133054
						24	R2	0.936376							24	R2	0	0.936376
						24	R2	1.52531							24	R2	2	1,525313950108475
						24	R2	1.09064							24	R2	1	1,090636530990214
						24	R2	1.07135							24	R2	0	1,071354865829291
						24	R2	1.06899							24	R2	1	1,068994844911942
						24	R2	0.951799							24	R2	0	0.951799
						24	R2	1.22336							24	R2	1	1,223358499473007
						24	R2	0.933212							24	R2	1	0.933212
						24	R2	0.949997							24	R2	1	0.949997
						24	R2	1.69011							24	R2	1	1.69011
						24	R2	1.16991							24	R2	1	1,169906192999791
						24	R2	1.89912							24	R2	1	1,899121546783292
						24	R2	1.01095							24	R2	0	1,010950241281525
						24	R2	2.04312							24	R2	1	2,043122436572634
						24	R2	1.87873							24	R2	2	1.87873
						24	R2	1.14282							24	R2	0	1,142817553390317
						24	R2	0.905107							24	R2	2	0.905107
						24	R2	1.05861							24	R2	1	1,058612022492823
						24	R2	1.46659							24	R2	0	1,466588002044621
						24	R2	1.30834							24	R2	1	1,308339984588536
						24	R2	1.19158							24	R2	0	1,191584273098093
						24	R2	0.901853							24	R2	1	0.901853
						24	R2	1.31327							24	R2	1	1,313265045369721
						24	R2	1.34427							24	R2	0	1.34427
						24	R2	1.21969							24	R2	0	1,219690992068495
						24	R2	1.46662							24	R2	1	1,466624188195305
						24	R2	1.86488							24	R2	1	1,864876622270139
						24	R2	1.76365							24	R2	1	1,763654435351387
						24	R2	0.939802							24	R2	1	0.939802
						24	R2	1.54678							24	R2	1	1,546784646231468
						24	R2	1.26077							24	R2	0	1,260768365165538
						24	R2	2.40979							24	R2	2	2,409793976993674
						24	R2	1.29066							24	R2	0	1,290658033648804
						24	R2	2.42426							24	R2	1	2,424255316790713
						24	R2	1.69466							24	R2	2	1,694659193867961
						24	R2	1.74348							24	R2	1	1,743475375879943
						24	R2	1.75387							24	R2	1	1,753866008019611
						24	R2	1.9439							24	R2	1	1,943901428257135
						24	R2	2.7551							24	R2	1	2,755098621577085
						24	R2	1.25014							24	R2	1	1.25014
						24	R2	1.68103							24	R2	1	1,681032579002335
						24	R2	1.35993							24	R2	0	1,359932801375226
						24	R2	1.5243							24	R2	1	1,524296607461733
						24	R2	1.25815							24	R2	1	1,258150800558644
						24	R2	1.60443							24	R2	1	1,604426115778211
						24	R2	1.71113							24	R2	1	1,711130520188016
						24	R2	0.948451							24	R2	1	0.948451
						24	R2	2.30452							24	R2	1	2,304523842442321
						24	R2	1.34862							24	R2	0	1,348621956406363
						24	R2	1.00328							24	R2	1	1,003278356893625
						24	R2	1.05274							24	R2	0	1,052744751142919
						24	R2	1.91194							24	R2	1	1,911939946855083
						24	R2	1.02549							24	R2	0	1,025492840601949
						24	R2	0.980517							24	R2	2	0.980517
						24	R2	0.932035							24	R2	0	0.932035
						24	R2	0.964815							24	R2	0	0.964815
						24	R2	1.04288							24	R2	0	1,042880562584819
						24	R2	2.19899							24	R2	1	2,198990790846638
						24	R2	0.978596							24	R2	0	0.978596
						24	R2	1.85773							24	R2	0	1,857725878965992
						24	R2	1.88033							24	R2	1	1,880334847395054
						24	R2	1.14826							24	R2	2	1.14826
						24	R2	0.966121							24	R2	2	0.966121
						24	R2	1.97217							24	R2	0	1,972172239661821
						24	R2	1.21949							24	R2	0	1,219486231486193
						24	R2	2.78806							24	R2	0	2,788057283057201
						24	R2	2.21629							24	R2	2	2,216288472995333
						24	R2	2.25152							24	R2	1	2,251516388003902
						24	R2	2.01189							24	R2	1	2,011891701261806
						24	R2	2.07043							24	R2	0	2,070430836044606
						24	R2	1.25404							24	R2	1	1,254036714667085
						24	R2	2.68104							24	R2	0	2,681038048794835
						24	R2	2.42575							24	R2	2	2,425752854591321
						24	R2	1.86783							24	R2	1	1,867828991432736
						24	R2	0.914732							24	R2	1	0.914732
						24	R2	1.15082							24	R2	0	1,150824771160825
						24	R2	1.00046							24	R2	0	1,000456081484125
						24	R2	1.4584							24	R2	1	1,458401785078048
						24	R2	1.54734							24	R2	1	1,547340265444719
						24	R2	0.995076							24	R2	1	0.995076
						24	R2	0.906707							24	R2	2	0.906707
						24	R2	2.07342							24	R2	0	2,073418458302495
						24	R2	2.07283							24	R2	1	2,072830213017391
						24	R2	1.04516							24	R2	1	1,045155535435373
						24	R2	1.00564							24	R2	2	1,005641187270832
						24	R2	1.16569							24	R2	1	1,165689084776755
						24	R2	0.912125							24	R2	1	0.912125
						24	R2	2.3333							24	R2	2	2,333295105479872
						24	R2	2.24721							24	R2	1	2,247205000862035
						24	R2	0.990009							24	R2	1	0.990009
						24	R2	2.49159							24	R2	1	2,491587927353933
						24	R2	1.00572							24	R2	1	1,005724888395984
						24	R2	2.12066							24	R2	1	2,120659006242025
						24	R2	1.66255							24	R2	1	1,662553317456865
						24	R2	1.36672							24	R2	2	1,366724442326555
						24	R2	2.32817							24	R2	1	2,328167307943114
						24	R2	1.01777							24	R2	1	1,017766192124727
						24	R2	1.02693							24	R2	2	1,026929038653753
						24	R2	0.898168							24	R2	1	0.898168
						24	R2	2.23112							24	R2	0	2,231123289528302
						24	R2	2.4618							24	R2	1	2,461803569354617
						24	R2	3.05331							24	R2	1	3,053313291935093
						24	R2	1.03681							24	R2	0	1,036812353346494
						24	R2	1.65976							24	R2	1	1,659756161710565
						24	R2	1.40978							24	R2	0	1,409781804425871
						24	R2	2.37904							24	R2	0	2,379043840098309
						24	R2	1.43302							24	R2	0	1,433018711327735
						24	R2	0.880308							24	R2	1	0.880308
						24	R2	1.5152							24	R2	1	1,515199941889529
						24	R2	1.61795							24	R2	1	1,617949106925815
						24	R2	1.45462							24	R2	0	1.45462
						24	R2	1.03533							24	R2	1	1,035327559053202
						24	R2	1.98176							24	R2	2	1,981764114586962
						24	R2	2.24075							24	R2	1	2,240747099526792
						24	R2	2.2338							24	R2	2	2,233795166982116
						24	R2	1.71725							24	R2	2	1.71725
						24	R2	2.80586							24	R2	1	2,805856578879409
						24	R2	1.08061							24	R2	1	1,080607775739117
						24	R2	2.05155							24	R2	1	2,051549832291919
						24	R2	1.2974							24	R2	1	1,297402233595632
						24	R2	2.08123							24	R2	0	2,081227903225622
						24	R2	1.10646							24	R2	2	1,106462455578761
						24	R2	2.71048							24	R2	0	2,710483230871212
						24	R2	1.04391							24	R2	1	1,043913119591044
						24	R2	1.44166							24	R2	1	1,441658182842412
						24	R2	1.51598							24	R2	2	1,515975160403468
						24	R2	1.43415							24	R2	1	1.43415
						24	R2	1.02669							24	R2	0	1,026693768880159
						24	R2	1.42288							24	R2	1	1,422880137814497
						24	R2	2.28899							24	R2	1	2,288986267651803
						24	R2	0.87059							24	R2	2	0.87059
						24	R2	0.958908							24	R2	1	0.958908
						24	R2	1.75906							24	R2	0	1,759064950804951
						24	R2	0.959349							24	R2	1	0.959349
						24	R2	2.32989							24	R2	1	2.32989
						24	R2	2.78161							24	R2	1	2,781609641538232
						24	R2	2.12254							24	R2	2	2,122535235268007
						24	R2	1.34995							24	R2	0	1,349952612107791
						24	R2	2.39088							24	R2	1	2,390875948237684
						24	R2	1.17999							24	R2	0	1,179991204925324
						24	R2	1.37269							24	R2	0	1,372686786767094
						24	R2	1.51619							24	R2	0	1,516191989402052
						24	R2	1.74379							24	R2	0	1,743785508700255
						24	R2	2.65524							24	R2	0	2,655235632909583
						24	R2	2.78113							24	R2	1	2,781132496741527
						24	R2	1.50288							24	R2	0	1.50288
						24	R2	1.42426							24	R2	0	1,424262787734275
						24	R2	1.20573							24	R2	0	1,205729697951268
						24	R2	3.15917							24	R2	1	3,159170888350617
						24	R2	1.44541							24	R2	0	1,445407866616123
						24	R2	0.977508							24	R2	0	0.977508
						24	R2	1.16862							24	R2	0	1,168622755278301
						24	R2	1.47137							24	R2	0	1,471366793899398
						24	R2	1.34617							24	R2	1	1,346173408355869
						24	R2	3.07128							24	R2	0	3.07128
						24	R2	1.42422							24	R2	0	1.42422
						24	R2	1.06078							24	R2	0	1,060778215121756
						24	R2	1.3366							24	R2	0	1,336600035504476
						24	R2	1.1047							24	R2	0	1,104701365785586
						24	R2	1.13992							24	R2	0	1,139918306198537
						24	R2	2.65066							24	R2	0	2,650655756011029
						24	R2	1.58089							24	R2	0	1,580892976407248
						24	R2	2.28866							24	R2	1	2.28866
						24	R2	1.3443							24	R2	0	1,344296260472515
						24	R2	2.27246							24	R2	1	2,272461245139586
						24	R2	0.912071							24	R2	0	0.912071
						24	R2	2.25316							24	R2	2	2,253160707772228
						24	R2	2.99066							24	R2	0	2,990660882719568
						24	R2	2.21648							24	R2	1	2,216481893087211
						24	R2	2.61345							24	R2	2	2,613447707847296
						24	R2	2.7221							24	R2	2	2,722098639415009
						24	R2	2.39747							24	R2	0	2.39747
						24	R2	2.37445							24	R2	1	2,374445792579088
						24	R2	2.8293							24	R2	2	2,829298346089374
						24	R2	3.22819							24	R2	1	3,228190259420653
						24	R2	3.16504							24	R2	0	3,165040836118733
						24	R2	1.2423							24	R2	2	1,242295507179312
						24	R2	1.01085							24	R2	2	1.01085
						24	R2	2.23889							24	R2	2	2,238894352299427
						24	R2	2.0919							24	R2	2	2,091899273884587
						24	R2	1.30476							24	R2	0	1,304759904996233
						24	R2	2.39318							24	R2	2	2,393184576353976
						24	R2	1.78889							24	R2	1	1,788889852857139
						24	R2	1.94101							24	R2	2	1,941010092534976
						24	R2	2.95655							24	R2	1	2,956545077571178
						24	R2	2.87636							24	R2	1	2,876358833668987
						24	R2	1.04525							24	R2	1	1,045247878706329
						24	R2	2.19389							24	R2	1	2,193886613605117
						24	R2	0.966833							24	R2	2	0.966833
						24	R2	2.77936							24	R2	1	2,779355930221935
						24	R2	2.41771							24	R2	0	2,417710911018348
						24	R2	2.52568							24	R2	0	2,525680531148681
						24	R2	2.30153							24	R2	1	2,301525746048648
						24	R2	1.97055							24	R2	1	1,970545434672057
						24	R2	1.68039							24	R2	0	1,680385922943621
						24	R2	1.7208							24	R2	0	1,720799122974126
						24	R2	2.34063							24	R2	0	2,340628167713685
						24	R2	2.01927							24	R2	1	2,019273816405506
						24	R2	2.49482							24	R2	1	2,494822136901104
						24	R2	1.96293							24	R2	1	1.96293
						24	R2	1.89751							24	R2	2	1,897513028452396
						24	R2	3.26899							24	R2	1	3,268987538696563
						24	R2	3.04452							24	R2	0	3,044519788475663
						24	R2	1.64384							24	R2	0	1,643835693125541
						24	R2	1.84407							24	R2	2	1.84407
						24	R2	2.78766							24	R2	2	2,787657677299104
						24	R2	2.05434							24	R2	2	2,054338813077293
						24	R2	3.37651							24	R2	0	3,376511579557102
						24	R2	2.957							24	R2	1	2,956996482747462
						24	R2	1.82916							24	R2	0	1,829155065835226
						24	R2	2.39823							24	R2	1	2,398229265527056
						24	R2	0.956728							24	R2	2	0.956728
						24	R2	2.56609							24	R2	0	2,566085760169741
						24	R2	2.90539							24	R2	0	2,905394037153304
						24	R2	2.50017							24	R2	1	2.50017
						24	R2	1.24186							24	R2	1	1,241862682491448
						24	R2	1.85307							24	R2	0	1,853069284340858
						24	R2	2.02271							24	R2	1	2,022707513503014
						24	R2	1.98998							24	R2	1	1,989982110646154
						24	R2	2.4681							24	R2	0	2,468104088466321
						24	R2	2.64081							24	R2	1	2,640805692537541
						24	R2	2.55672							24	R2	1	2,556721466134044
						24	R2	2.44434							24	R2	0	2,444339988844294
						24	R2	2.42037							24	R2	2	2,420366764158707
						24	R2	1.48768							24	R2	1	1,487676178239554
						24	R2	2.41636							24	R2	1	2,416363164864877
						24	R2	2.76147							24	R2	0	2,761474268309315
						24	R2	1.59695							24	R2	0	1,596952835941192
						24	R2	1.9001							24	R2	1	1,900104187119076
						24	R2	1.86149							24	R2	1	1,861493057338582
						24	R2	1.32591							24	R2	1	1,325906285475348
						24	R2	2.36843							24	R2	2	2,368430834476685
						24	R2	2.70374							24	R2	2	2,703738022950707
						24	R2	2.50257							24	R2	1	2,502565579831928
						24	R2	1.13291							24	R2	1	1,132907167207351
						24	R2	1.5958							24	R2	2	1,595802040193758
						24	R2	1.31209							24	R2	2	1.31209
						24	R2	1.63344							24	R2	1	1,633436259021463
						24	R2	2.07629							24	R2	2	2,076294749520176
						24	R2	1.81839							24	R2	2	1,818389786140021
						24	R2	1.95061							24	R2	1	1,950609453508099
						24	R2	1.44373							24	R2	1	1,443730925020587
						24	R2	1.06381							24	R2	1	1,063806793058169
						24	R2	1.82996							24	R2	2	1,829955512497211
						24	R2	1.88342							24	R2	1	1,883417231419889
						24	R2	1.21362							24	R2	2	1,213618533282252
						24	R2	1.53114							24	R2	1	1.53114
						24	R2	0.883094							24	R2	0	0.883094
						24	R2	2.58855							24	R2	0	2,588550732528059
						24	R2	2.80269							24	R2	2	2,802694494086428
						24	R2	2.33776							24	R2	0	2,337755052167186
						24	R2	2.84928							24	R2	1	2,849280605619964
						24	R2	2.45575							24	R2	1	2,455753079468347
						24	R2	1.48314							24	R2	1	1,483139813098356
						24	R2	1.52813							24	R2	0	1,528134878199366
						24	R2	3.24486							24	R2	1	3,244860287760639
						24	R2	0.976138							24	R2	0	0.976138
						24	R2	2.46714							24	R2	0	2,467137347425485
						24	R2	2.07571							24	R2	1	2,075713583894469
						24	R2	1.47477							24	R2	0	1,474768873762538
						24	R2	2.14695							24	R2	2	2.14695
						24	R2	1.48575							24	R2	1	1,485752592616777
						24	R2	1.20538							24	R2	2	1,205380529357061
						24	R2	1.21211							24	R2	0	1,212111732765614
						24	R2	1.4299							24	R2	0	1,429895612045364
						24	R2	2.73948							24	R2	1	2,739483755674596
						24	R2	2.45782							24	R2	1	2,457823181922969
						24	R2	1.01886							24	R2	0	1.01886
						24	R2	1.50138							24	R2	1	1,501379120360223
						24	R2	2.66217							24	R2	2	2,662173665380319
						24	R2	1.13373							24	R2	0	1,133733064032007
						24	R2	1.64163							24	R2	0	1.64163
						24	R2	1.98515							24	R2	1	1,985150753477652
						24	R2	1.72624							24	R2	0	1,726239268511488
						24	R2	2.41369							24	R2	2	2,413690063406378
						24	R2	1.74727							24	R2	1	1,747273920285327
						24	R2	2.34638							24	R2	2	2,346383121047647
						24	R2	2.57176							24	R2	1	2,571758511799753
						24	R2	2.36249							24	R2	1	2,362494606455512
						24	R2	1.99635							24	R2	0	1.99635
						24	R2	2.80483							24	R2	1	2,804829512692626
						24	R2	1.56811							24	R2	1	1,568107801542562
						24	R2	2.26137							24	R2	0	2,261367778850608
						24	R2	1.35236							24	R2	2	1,352358968008885
						24	R2	2.607							24	R2	0	2,606995584138016
						24	R2	2.48219							24	R2	1	2,482192241773636
						24	R2	1.12151							24	R2	1	1,121505721100457
						24	R2	1.94903							24	R2	1	1,949026903407225
						24	R2	2.2315							24	R2	1	2,231500048283607
						24	R2	1.65402							24	R2	1	1,654024315354441
						24	R2	3.17424							24	R2	0	3,174238427807557
						24	R2	1.02713							24	R2	1	1,027129101280066
						24	R2	0.909514							24	R2	0	0.909514
						24	R2	1.1428							24	R2	0	1,142803988448281
						24	R2	0.982104							24	R2	0	0.982104
						24	R2	2.74264							24	R2	0	2,742636406871429
						24	R2	2.47978							24	R2	1	2,479778072993903
						24	R2	1.77798							24	R2	1	1,777982064554799
						24	R2	1.80702							24	R2	1	1,807019001716591
						24	R2	1.88107							24	R2	0	1,881072190012859
						24	R2	1.36669							24	R2	2	1,366694418143818
						24	R2	1.23847							24	R2	0	1,238468772499971
						24	R2	3.02342							24	R2	2	3,023415674596919
						24	R2	1.42522							24	R2	1	1.42522
						24	R2	2.28476							24	R2	0	2,284760227968867
						24	R2	2.2161							24	R2	1	2,216098210915217
						6h	R2	1.21068							6h	R2	0	1,210682306213676
						6h	R2	0.846458							6h	R2	0	0.846458
						6h	R2	2.13139							6h	R2	1	2.13139
						6h	R2	1.29938							6h	R2	0	1,299381793861942
						6h	R2	1.35119							6h	R2	1	1,351193069324527
						6h	R2	1.03681							6h	R2	0	1,036814081551099
						6h	R2	2.0845							6h	R2	2	2,084500625471113
						6h	R2	2.11669							6h	R2	2	2,116693636992566
						6h	R2	1.28358							6h	R2	1	1,283575025617225
						6h	R2	1.76086							6h	R2	2	1,760857919379726
						6h	R2	1.36405							6h	R2	1	1,364046196111481
						6h	R2	1.10198							6h	R2	0	1,101977320160085
						6h	R2	1.62755							6h	R2	2	1,627551676230042
						6h	R2	1.45							6h	R2	2	1,450001325235761
						6h	R2	1.94704							6h	R2	2	1,947043132357814
						6h	R2	1.73352							6h	R2	2	1,733515788951392
						6h	R2	2.08094							6h	R2	2	2,080937585932315
						6h	R2	1.97405							6h	R2	2	1,974054831494739
						6h	R2	1.59475							6h	R2	2	1,594747283554405
						6h	R2	0.932017							6h	R2	0	0.932017
						6h	R2	1.5536							6h	R2	0	1,553601575945712
						6h	R2	0.851131							6h	R2	1	0.851131
						6h	R2	2.63632							6h	R2	1	2,636318013996404
						6h	R2	1.04303							6h	R2	1	1,043026409229126
						6h	R2	1.45823							6h	R2	0	1,458229340136295
						6h	R2	1.15796							6h	R2	1	1,157959478578339
						6h	R2	1.99191							6h	R2	0	1,991909518271659
						6h	R2	1.31125							6h	R2	1	1,311247777134036
						6h	R2	1.48259							6h	R2	2	1,482586635572152
						6h	R2	1.2638							6h	R2	1	1,263800193311083
						6h	R2	1.71181							6h	R2	0	1.71181
						6h	R2	1.47033							6h	R2	0	1,470333746697501
						6h	R2	1.21221							6h	R2	2	1.21221
						6h	R2	1.47309							6h	R2	0	1,473091066175767
						6h	R2	0.982958							6h	R2	1	0.982958
						6h	R2	1.12698							6h	R2	1	1,126976251140805
						6h	R2	0.958605							6h	R2	1	0.958605
						6h	R2	2.58069							6h	R2	2	2,580687040170746
						6h	R2	2.14766							6h	R2	2	2,147660597067442
						6h	R2	1.17053							6h	R2	0	1,170534414896628
						6h	R2	0.974404							6h	R2	0	0.974404
						6h	R2	0.924574							6h	R2	0	0.924574
						6h	R2	1.03906							6h	R2	2	1,039061642866651
						6h	R2	1.9171							6h	R2	0	1.9171
						6h	R2	1.732							6h	R2	0	1,731998017697968
						6h	R2	1.58222							6h	R2	0	1,582217784173005
						6h	R2	1.96161							6h	R2	0	1,961610784801556
						6h	R2	1.00006							6h	R2	0	1,000056170392583
						6h	R2	2.41392							6h	R2	2	2,413923657813164
						6h	R2	1.59424							6h	R2	2	1,594240848015562
						6h	R2	0.948948							6h	R2	0	0.948948
						6h	R2	1.20927							6h	R2	2	1,209271523183363
						6h	R2	1.74416							6h	R2	2	1,744161411982114
						6h	R2	1.08658							6h	R2	0	1,086584168298625
						6h	R2	1.13429							6h	R2	2	1,134285116534731
						6h	R2	1.62184							6h	R2	0	1,621839680345052
						6h	R2	1.50675							6h	R2	1	1,506746840512815
						6h	R2	2.16379							6h	R2	2	2,163792839840014
						6h	R2	1.34773							6h	R2	1	1,347726317339144
						6h	R2	1.04278							6h	R2	2	1,042778657837553
						6h	R2	1.77025							6h	R2	0	1,770248377927535
						6h	R2	1.6547							6h	R2	0	1,654697826667556
						6h	R2	1.65552							6h	R2	1	1,655515704987619
						6h	R2	1.84503							6h	R2	0	1,845030728432031
						6h	R2	2.30116							6h	R2	0	2,301164506258751
						6h	R2	1.11384							6h	R2	0	1,113842292440039
						6h	R2	1.85156							6h	R2	0	1,851555173787478
						6h	R2	1.91159							6h	R2	1	1,911588557940838
						6h	R2	1.04587							6h	R2	0	1,045871888444752
						6h	R2	1.34967							6h	R2	2	1,349667660031077
						6h	R2	1.88397							6h	R2	0	1,883969911840153
						6h	R2	2.29563							6h	R2	2	2,295631270037504
						6h	R2	2.36082							6h	R2	2	2,360817202435376
						6h	R2	1.46184							6h	R2	2	1,461843034389555
						6h	R2	2.22635							6h	R2	2	2,226354300047917
						6h	R2	1.55908							6h	R2	2	1,559081647794996
						6h	R2	1.43004							6h	R2	2	1,430044665182524
						6h	R2	1.12717							6h	R2	1	1,127167514182249
						6h	R2	1.79121							6h	R2	2	1,791210793265441
						6h	R2	1.84082							6h	R2	2	1,840817671108778
						6h	R2	1.61097							6h	R2	2	1,610974833706701
						6h	R2	1.41038							6h	R2	2	1,410378207883252
						6h	R2	1.40876							6h	R2	0	1,408761610394305
						6h	R2	1.04657							6h	R2	0	1,046570423641213
						6h	R2	1.65199							6h	R2	1	1,651990751477002
						6h	R2	1.4136							6h	R2	0	1,413596073908608
						6h	R2	1.9214							6h	R2	0	1,921397994340102
						6h	R2	0.95618							6h	R2	0	0.95618
						6h	R2	1.17993							6h	R2	0	1,179926861074602
						6h	R2	0.91334							6h	R2	0	0.91334
						6h	R2	0.992609							6h	R2	0	0.992609
						6h	R2	1.32241							6h	R2	1	1.32241
						6h	R2	2.7089							6h	R2	1	2,708903882630959
						6h	R2	1.0206							6h	R2	0	1,020602807396644
						6h	R2	1.62826							6h	R2	1	1,628258306616552
						6h	R2	1.6964							6h	R2	0	1,696399310239494
						6h	R2	1.66091							6h	R2	1	1,660907410302312
						6h	R2	2.02458							6h	R2	0	2,024575539815328
						6h	R2	1.32224							6h	R2	0	1,322238311064048
						6h	R2	1.20838							6h	R2	0	1,208377230788519
						6h	R2	2.05559							6h	R2	0	2,055590370173255
						6h	R2	1.09394							6h	R2	2	1,093942629212754
						6h	R2	1.22923							6h	R2	2	1,229226470373008
						6h	R2	1.55797							6h	R2	0	1,557967198367719
						6h	R2	1.91719							6h	R2	1	1.91719
						6h	R2	1.60326							6h	R2	0	1,603261506398819
						6h	R2	2.9747							6h	R2	1	2,974695684774963
						6h	R2	2.78859							6h	R2	0	2.78859
						6h	R2	1.15099							6h	R2	1	1,150991600450883
						6h	R2	1.02938							6h	R2	0	1,029380052680154
						6h	R2	1.86665							6h	R2	1	1,866650843336753
						6h	R2	1.12466							6h	R2	1	1,124663386437593
						6h	R2	0.854113							6h	R2	1	0.854113
						6h	R2	0.926252							6h	R2	2	0.926252
						6h	R2	2.45027							6h	R2	2	2,450265596283125
						6h	R2	2.01177							6h	R2	1	2,011768510438636
						6h	R2	0.827011							6h	R2	1	0.827011
						6h	R2	2.83058							6h	R2	2	2,830577502815551
						6h	R2	2.94382							6h	R2	1	2,943820042045501
						6h	R2	0.85329							6h	R2	1	0.85329
						6h	R2	1.83565							6h	R2	0	1,835652025684025
						6h	R2	1.31539							6h	R2	0	1,315387693784385
						6h	R2	1.8047							6h	R2	0	1,804699160121277
						6h	R2	1.13265							6h	R2	1	1,132652587684069
						6h	R2	1.40462							6h	R2	2	1,404615583251448
						6h	R2	1.82704							6h	R2	0	1,827037133537927
						6h	R2	2.2937							6h	R2	1	2,293700873270103
						6h	R2	1.21749							6h	R2	0	1,217487974320617
						6h	R2	2.17017							6h	R2	2	2,170167868667866
						6h	R2	1.09809							6h	R2	0	1,098089820932439
						6h	R2	0.937259							6h	R2	0	0.937259
						6h	R2	1.32002							6h	R2	1	1,320020904575579
						6h	R2	1.38686							6h	R2	0	1,386858897386693
						6h	R2	1.93487							6h	R2	1	1,934871152869276
						6h	R2	2.27241							6h	R2	1	2,272408570980373
						6h	R2	1.07037							6h	R2	1	1,070367189647456
						6h	R2	1.92863							6h	R2	1	1,928625509424834
						6h	R2	1.08471							6h	R2	0	1,084706853813179
						6h	R2	1.07346							6h	R2	0	1,073462380705607
						6h	R2	2.24558							6h	R2	1	2,245582957440503
						6h	R2	1.65663							6h	R2	2	1,656627220071665
						6h	R2	1.09199							6h	R2	2	1,091994402166763
						6h	R2	1.45798							6h	R2	1	1,457978373081769
						6h	R2	1.00418							6h	R2	0	1,004180360940927
						6h	R2	1.01749							6h	R2	0	1,017487599479329
						6h	R2	1.36375							6h	R2	0	1,363750924442559
						6h	R2	1.17871							6h	R2	0	1,178712107794761
						6h	R2	1.59393							6h	R2	2	1,593931927916081
						6h	R2	1.84796							6h	R2	1	1,847964233594096
						6h	R2	1.24976							6h	R2	1	1,249764216019783
						6h	R2	2.19157							6h	R2	0	2,191569724943235
						6h	R2	2.51665							6h	R2	2	2.51665
						6h	R2	1.10307							6h	R2	1	1,103067316484444
						6h	R2	0.965904							6h	R2	0	0.965904
						6h	R2	1.37245							6h	R2	0	1,372452474924981
						6h	R2	2.05467							6h	R2	2	2.05467
						6h	R2	1.68342							6h	R2	0	1,683415592908458
						6h	R2	1.51799							6h	R2	2	1,517985175053509
						6h	R2	1.06227							6h	R2	1	1.06227
						6h	R2	0.962151							6h	R2	2	0.962151
						6h	R2	0.95851							6h	R2	0	0.95851
						6h	R2	2.57145							6h	R2	0	2,571453339925608
						6h	R2	1.02642							6h	R2	1	1,026419877360087
						6h	R2	0.92315							6h	R2	1	0.92315
						6h	R2	1.27423							6h	R2	0	1,274230174908568
						6h	R2	1.02086							6h	R2	0	1.02086
						6h	R2	1.61483							6h	R2	2	1,614828365601005
						6h	R2	1.36165							6h	R2	1	1,361646244388165
						6h	R2	1.10933							6h	R2	0	1,109333969963509
						6h	R2	1.93487							6h	R2	1	1,934866594511866
						6h	R2	1.55968							6h	R2	2	1,559680126182002
						6h	R2	0.977921							6h	R2	2	0.977921
						6h	R2	2.04281							6h	R2	0	2,042810348443399
						6h	R2	1.40716							6h	R2	1	1,407155078102617
						6h	R2	1.91134							6h	R2	1	1,911342197021605
						6h	R2	2.1146							6h	R2	2	2,114602122237418
						6h	R2	1.51208							6h	R2	1	1,512083461208758
						6h	R2	0.993701							6h	R2	0	0.993701
						6h	R2	1.10262							6h	R2	0	1,102616211094781
						6h	R2	1.87707							6h	R2	2	1,877074423858677
						6h	R2	3.15507							6h	R2	2	3,155072041268867
						6h	R2	1.51332							6h	R2	2	1,513323686519013
						6h	R2	1.21203							6h	R2	0	1,212029652818903
						6h	R2	1.72134							6h	R2	1	1,721336205624874
						6h	R2	1.16439							6h	R2	0	1,164385955869625
						6h	R2	1.33522							6h	R2	1	1,335223124645016
						6h	R2	2.71677							6h	R2	2	2,716767796191427
						6h	R2	0.8688							6h	R2	0	0.8688
						6h	R2	0.981587							6h	R2	1	0.981587
						6h	R2	2.28775							6h	R2	2	2.28775
						6h	R2	1.16233							6h	R2	1	1,162326045573846
						6h	R2	1.46914							6h	R2	1	1,469140681685807
						6h	R2	1.23834							6h	R2	1	1,238337867889291
						6h	R2	1.57331							6h	R2	1	1,573311164138971
						6h	R2	1.85615							6h	R2	1	1,856154115038211
						6h	R2	1.07561							6h	R2	2	1,075610182002305
						6h	R2	1.69348							6h	R2	1	1,693482202677199
						6h	R2	1.85971							6h	R2	2	1,859711987880712
						6h	R2	0.961923							6h	R2	1	0.961923
						6h	R2	1.31957							6h	R2	1	1,319571977872205
						6h	R2	1.66456							6h	R2	2	1,664562903189193
						6h	R2	1.58128							6h	R2	0	1,581276320409974
						6h	R2	1.29021							6h	R2	1	1.29021
						6h	R2	1.49415							6h	R2	0	1,494152522806066
						6h	R2	1.27661							6h	R2	1	1,276613313256421
						6h	R2	1.42863							6h	R2	2	1,428627125089677
						6h	R2	1.97864							6h	R2	0	1.97864
						6h	R2	2.77908							6h	R2	0	2,779078023512467
						6h	R2	1.35075							6h	R2	1	1,350752540037211
						6h	R2	1.34861							6h	R2	2	1,348610017466539
						6h	R2	1.27801							6h	R2	0	1,278007764132401
						6h	R2	1.11273							6h	R2	1	1,112731848953989
						6h	R2	1.55735							6h	R2	0	1,557345040591274
						6h	R2	1.80682							6h	R2	2	1,806817293082894
						6h	R2	1.2255							6h	R2	0	1,225498943059075
						6h	R2	1.73626							6h	R2	0	1.73626
						6h	R2	2.14175							6h	R2	1	2,141754062720757
						6h	R2	1.00892							6h	R2	2	1,008919472336646
						6h	R2	1.29312							6h	R2	1	1.29312
						6h	R2	1.69704							6h	R2	1	1,697040082444742
						6h	R2	0.999644							6h	R2	2	0.999644
						6h	R2	1.52901							6h	R2	0	1,529008688728126
						6h	R2	1.17735							6h	R2	0	1,177349937232631
						6h	R2	1.47087							6h	R2	1	1,470870986247848
						6h	R2	1.65008							6h	R2	2	1,650083522233273
						6h	R2	1.20838							6h	R2	0	1,208377943450574
						6h	R2	1.17698							6h	R2	1	1,176978149744869
						6h	R2	0.935301							6h	R2	0	0.935301
						6h	R2	2.38012							6h	R2	2	2,380119413214434
						6h	R2	1.14841							6h	R2	0	1,148412245796785
						6h	R2	1.79661							6h	R2	0	1,796613711311241
						6h	R2	1.24982							6h	R2	2	1,249815700889855
						6h	R2	1.18871							6h	R2	2	1.18871
						6h	R2	1.99148							6h	R2	0	1,991478966483647
						6h	R2	1.36778							6h	R2	1	1,367780387357426
						6h	R2	0.961556							6h	R2	0	0.961556
						6h	R2	1.85192							6h	R2	2	1,851915936851807
						6h	R2	1.29941							6h	R2	0	1,299409919363969
						6h	R2	1.06183							6h	R2	1	1,061826734980456
						6h	R2	1.82247							6h	R2	2	1,822473599197341
						6h	R2	1.16882							6h	R2	0	1,168821706828782
						6h	R2	0.977292							6h	R2	1	0.977292
						6h	R2	1.97965							6h	R2	2	1,979654994701001
						6h	R2	1.7368							6h	R2	2	1,736801053069628
						6h	R2	1.75746							6h	R2	2	1,757463370704071
						6h	R2	1.39674							6h	R2	2	1,396742342907609
						6h	R2	1.11756							6h	R2	1	1,117555899028907
						6h	R2	1.60302							6h	R2	2	1,603019496729887
						6h	R2	1.3495							6h	R2	1	1,349497447914684
						6h	R2	0.928606							6h	R2	1	0.928606
						6h	R2	1.45135							6h	R2	1	1,451351833415885
						6h	R2	1.07904							6h	R2	0	1,079043175003246
						6h	R2	1.17849							6h	R2	0	1,178488811772683
						6h	R2	2.36907							6h	R2	1	2.36907
						6h	R2	0.877104							6h	R2	0	0.877104
						6h	R2	1.59424							6h	R2	2	1,594241255867587
						6h	R2	0.922401							6h	R2	0	0.922401
						6h	R2	1.73434							6h	R2	1	1,734337600856749
						6h	R2	0.950988							6h	R2	2	0.950988
						6h	R2	1.07651							6h	R2	1	1,076509243633081
						6h	R2	1.09908							6h	R2	0	1.09908
						6h	R2	1.05427							6h	R2	0	1,054271792656815
						6h	R2	1.04051							6h	R2	0	1,040511062383201
						6h	R2	1.45183							6h	R2	2	1,451825135665609
						6h	R2	0.928761							6h	R2	0	0.928761
						6h	R2	1.61365							6h	R2	0	1,613647686114982
						6h	R2	1.39625							6h	R2	0	1,396245329205529
						6h	R2	1.07125							6h	R2	0	1,071245642086966
						6h	R2	1.16451							6h	R2	2	1,164508632143934
						6h	R2	2.25312							6h	R2	2	2,253117851647804
						6h	R2	1.57992							6h	R2	2	1,579920778780146
						6h	R2	2.85177							6h	R2	1	2,851774765132481
						6h	R2	1.74487							6h	R2	2	1.74487
						6h	R2	0.894203							6h	R2	1	0.894203
						6h	R2	1.70721							6h	R2	2	1,707209482912147
						6h	R2	1.59282							6h	R2	2	1,592815833859758
						6h	R2	1.69042							6h	R2	1	1,690421319049669
						6h	R2	1.78977							6h	R2	2	1,789767188693647
						6h	R2	1.24994							6h	R2	0	1,249941917997874
						6h	R2	1.47664							6h	R2	0	1,476637759711068
						6h	R2	1.69029							6h	R2	0	1,690288886568464
						6h	R2	1.6912							6h	R2	1	1,691199321363386
						6h	R2	2.52833							6h	R2	1	2,528325006690737
						6h	R2	1.11632							6h	R2	0	1,116323210798069
						6h	R2	1.25085							6h	R2	1	1,250850538282024
						6h	R2	1.32432							6h	R2	1	1,324319601432186
						6h	R2	1.29177							6h	R2	1	1,291768116890933
						6h	R2	1.23643							6h	R2	0	1,236429595521742
						6h	R2	0.98055							6h	R2	1	0.98055
						6h	R2	1.58934							6h	R2	2	1,589344645243164
						6h	R2	1.78855							6h	R2	2	1,788548408678871
						6h	R2	0.867149							6h	R2	1	0.867149
						6h	R2	0.984292							6h	R2	0	0.984292
						6h	R2	1.02991							6h	R2	1	1,029905970837507
						6h	R2	1.97652							6h	R2	2	1,976516408389966
						6h	R2	1.46636							6h	R2	1	1,466359872547229
						6h	R2	1.22962							6h	R2	1	1,229620247431882
						6h	R2	1.2633							6h	R2	0	1,263300216455883
						6h	R2	1.46609							6h	R2	1	1,466086856521543
						6h	R2	1.60891							6h	R2	1	1,608911439672002
						6h	R2	1.15151							6h	R2	2	1,151508092450288
						6h	R2	0.87241							6h	R2	0	0.87241
						6h	R2	0.909396							6h	R2	1	0.909396
						6h	R2	1.70251							6h	R2	2	1,702509606224236
						6h	R2	1.16494							6h	R2	0	1,164941381378555
						6h	R2	1.76137							6h	R2	2	1,761373931788931
						6h	R2	1.6524							6h	R2	1	1,652402632962527
						6h	R2	0.969672							6h	R2	0	0.969672
						6h	R2	2.11638							6h	R2	1	2,116376179912698
						6h	R2	1.95791							6h	R2	1	1,957911161832738
						6h	R2	1.86829							6h	R2	1	1,868289981005193
						6h	R2	1.55807							6h	R2	0	1,558074933593751
						6h	R2	1.644							6h	R2	1	1,643999569426353
						6h	R2	2.13882							6h	R2	2	2,138819020985212
						6h	R2	0.940121							6h	R2	1	0.940121
						6h	R2	1.85904							6h	R2	1	1,859040651825221
						6h	R2	1.21115							6h	R2	2	1,211151334322704
						6h	R2	1.34899							6h	R2	1	1,348989127336553
						6h	R2	1.53496							6h	R2	1	1.53496
						6h	R2	1.28735							6h	R2	1	1,287345224343867
						6h	R2	1.36361							6h	R2	0	1.36361
						6h	R2	0.999341							6h	R2	0	0.999341
						6h	R2	0.891434							6h	R2	1	0.891434
						6h	R2	1.04701							6h	R2	2	1,047010941203207
						6h	R2	2.18924							6h	R2	2	2,189235847633366
						6h	R2	2.05583							6h	R2	1	2,055826667895038
						6h	R2	2.66167							6h	R2	2	2,661665378505154
						6h	R2	2.40923							6h	R2	2	2,409233459190524
						6h	R2	1.25982							6h	R2	0	1,259824423175541
						6h	R2	1.49017							6h	R2	0	1,490170816631048
						6h	R2	1.37729							6h	R2	0	1,377285343945343
						6h	R2	1.25496							6h	R2	1	1,254959335508607
						6h	R2	0.991136							6h	R2	0	0.991136
						6h	R2	1.81556							6h	R2	0	1,815556778049418
						6h	R2	1.19263							6h	R2	0	1,192632997746749
						6h	R2	1.29621							6h	R2	0	1,296213990349605
						6h	R2	1.42442							6h	R2	1	1,424418610384822
						6h	R2	1.17059							6h	R2	0	1,170585739674307
						6h	R2	1.80606							6h	R2	1	1,806061858613987
						6h	R2	1.68821							6h	R2	1	1,688206792164511
						6h	R2	1.44709							6h	R2	1	1,447090540227624
						6h	R2	1.42011							6h	R2	1	1,420110615073292
						6h	R2	1.68267							6h	R2	2	1,682674328603912
						6h	R2	1.58011							6h	R2	2	1,580114359185027
						6h	R2	1.28586							6h	R2	1	1,285855504589869
						6h	R2	1.91262							6h	R2	1	1,912619182239081
						6h	R2	1.18745							6h	R2	1	1,187454044003965
						6h	R2	1.71653							6h	R2	1	1,716528978990062
						6h	R2	1.06551							6h	R2	0	1,065507573801054
						6h	R2	1.35371							6h	R2	1	1,353712687445018
						6h	R2	1.20084							6h	R2	0	1,200838566638258
						6h	R2	0.852403							6h	R2	0	0.852403
						6h	R2	2.60237							6h	R2	2	2,602365799359141
						6h	R2	0.877235							6h	R2	0	0.877235
						6h	R2	2.3497							6h	R2	0	2.3497
						6h	R2	0.998695							6h	R2	2	0.998695
						6h	R2	1.34121							6h	R2	2	1,341213367572183
						6h	R2	0.997735							6h	R2	1	0.997735
						6h	R2	2.27764							6h	R2	2	2,277635104543053
						6h	R2	2.10802							6h	R2	2	2,108020645234605
						6h	R2	1.05286							6h	R2	1	1,052855983745099
						6h	R2	2.11769							6h	R2	2	2,117694702868627
						6h	R2	2.29657							6h	R2	2	2,296566006575948
						6h	R2	1.00525							6h	R2	1	1,005251039595657
						6h	R2	1.72304							6h	R2	2	1.72304
						6h	R2	2.54127							6h	R2	1	2,541268591469538
						6h	R2	2.09052							6h	R2	1	2,090515925369131
						6h	R2	0.873882							6h	R2	2	0.873882
						6h	R2	0.925087							6h	R2	0	0.925087
						6h	R2	2.01612							6h	R2	2	2,016123030209923
						6h	R2	1.12502							6h	R2	1	1,125024648025069
						6h	R2	1.67318							6h	R2	1	1,673184533784443
						6h	R2	2.47666							6h	R2	2	2,476656021594163
						6h	R2	2.19341							6h	R2	0	2,193406929834821
						6h	R2	1.88054							6h	R2	1	1,880537429905927
						6h	R2	2.1625							6h	R2	2	2,162502413031611
						6h	R2	1.31479							6h	R2	1	1,314794395120874
						6h	R2	1.8729							6h	R2	2	1,872898703235621
						6h	R2	2.25833							6h	R2	1	2,258334615428033
						6h	R2	2.54988							6h	R2	1	2,549875668467652
						6h	R2	2.24425							6h	R2	1	2,244251686801225
						6h	R2	2.51081							6h	R2	2	2,510811960005411
						6h	R2	2.04852							6h	R2	2	2,048518096277034
						6h	R2	2.26312							6h	R2	2	2,263123703185399
						6h	R2	1.8426							6h	R2	1	1,842596959280477
						6h	R2	1.57339							6h	R2	0	1,573387189749353
						6h	R2	2.09525							6h	R2	1	2,095249426624641
						6h	R2	1.74069							6h	R2	2	1,740690855219585
						6h	R2	1.60726							6h	R2	2	1,607263648554776
						6h	R2	1.21999							6h	R2	0	1,219987277255663
						6h	R2	1.26207							6h	R2	1	1,262071912073971
						6h	R2	1.69047							6h	R2	1	1.69047
						6h	R2	0.987226							6h	R2	1	0.987226
						6h	R2	1.07756							6h	R2	1	1,077557188350518
						6h	R2	1.399							6h	R2	0	1,398996879902235
						6h	R2	1.48565							6h	R2	2	1,485646652818204
						6h	R2	1.27447							6h	R2	0	1,274473227099427
						6h	R2	0.954713							6h	R2	0	0.954713
						6h	R2	1.27015							6h	R2	2	1,270145288708483
						6h	R2	2.19415							6h	R2	2	2,194154755409558
						6h	R2	2.03394							6h	R2	2	2,033939861421783
						6h	R2	1.16375							6h	R2	2	1.16375
						6h	R2	1.50129							6h	R2	1	1,501293366680591
						6h	R2	1.72903							6h	R2	2	1,729027488323173
						6h	R2	1.17249							6h	R2	2	1,172488200250171
						6h	R2	1.50392							6h	R2	2	1,503918772280655
						6h	R2	1.72169							6h	R2	2	1,721685889879079
						6h	R2	1.16494							6h	R2	1	1,164939912616528
						6h	R2	1.73727							6h	R2	2	1,737269806948029
						6h	R2	1.05366							6h	R2	2	1.05366
						6h	R2	0.986433							6h	R2	0	0.986433
						6h	R2	2.14847							6h	R2	1	2,148469981455756
						6h	R2	1.65639							6h	R2	0	1,656392594647672
						6h	R2	1.62898							6h	R2	0	1,628981628620421
						6h	R2	1.01079							6h	R2	0	1,010791209921373
						6h	R2	1.51175							6h	R2	2	1,511751053917199
						6h	R2	3.21782							6h	R2	1	3.21782
						6h	R2	1.17517							6h	R2	1	1.17517
						6h	R2	2.90667							6h	R2	0	2,906672784332478
						6h	R2	1.10433							6h	R2	1	1,104326911016767
						6h	R2	1.91733							6h	R2	0	1,917326477265666
						6h	R2	1.18815							6h	R2	0	1,188154238298543
						6h	R2	0.895607							6h	R2	1	0.895607
						0h	R3	1.04601							0h	R3	2	1,046014030999947
						0h	R3	0.934989							0h	R3	1	0.934989
						0h	R3	1.01861							0h	R3	0	1,018609682934183
						0h	R3	0.889923							0h	R3	1	0.889923
						0h	R3	0.920274							0h	R3	0	0.920274
						0h	R3	0.905044							0h	R3	0	0.905044
[truncated: 996 more rows]

## Sheet: Fig.4
Figure 4d						Figure 4f							Figure 4h
Sample	Replicate	RE	Relative Expression	P-Value (Student's t-test vs sgNTC1)		Sample	Replicate	RE	mean MFI	mean MFI (-background)	P-Value (Student's t-test vs sgNTC1)		Sample	Replicate	Treatment	Target	Relative Expression	P-Value (Student's t-test vs sgNTCs)
sgNTC1	1	no RE	0.0224853	-		sgNTC1	1	no RE	412.698	91.6546	-		sgNTC1	1	-4OHT	Xist	0.000814522	-
sgNTC1	2	no RE	0.0450746			sgNTC1	2	no RE	385.381	64.338			sgNTC1	2	-4OHT	Xist	0.000659506
sgNTC1	3	no RE	0.0577734			sgNTC1	3	no RE	345.437	24.3939			sgNTC1	3	-4OHT	Xist	0.00123546
sgGata6	1	no RE	2.85168	0.008609		sgNTC2	1	no RE	423.294	102.25	-		sgNTCs	1	+4OHT	Xist	0.0144956	-
sgGata6	2	no RE	1.47691			sgNTC2	2	no RE	426.025	104.982			sgNTCs	2	+4OHT	Xist	0.0162833
sgGata6	3	no RE	4.06323			sgNTC2	3	no RE	416.514	95.4702			sgNTCs	3	+4OHT	Xist	0.0190479
sgNTC1	1	RE57	0.0352767	-		sgGata6	1	no RE	583.793	262.75	0.02732		sgNTCs	1	-2i/LIF	Xist	0.00858044	-
sgNTC1	2	RE57	0.04386			sgGata6	2	no RE	512.39	191.347			sgNTCs	2	-2i/LIF	Xist	0.00965902
sgNTC1	3	RE57	0.0686326			sgGata6	3	no RE	577.611	256.568			sgNTCs	3	-2i/LIF	Xist	0.0138065
sgGata6	1	RE57	1.23251	0.0236		sgNTC1	1	RE57	2411.24	2090.2	-		sgRE57	1	+4OHT	Xist	0.00030431	0.003378
sgGata6	2	RE57	3.77466			sgNTC1	2	RE57	2418.26	2097.21			sgRE57	2	+4OHT	Xist	0.000327856
sgGata6	3	RE57	2.19236			sgNTC1	3	RE57	2420.77	2099.73			sgRE57	3	+4OHT	Xist	0.000190603
sgNTC1	1	RE79	0.0801454	-		sgNTC2	1	RE57	2086.22	1765.17	-		sgRE57	1	-2i/LIF	Xist	0.00014689	0.001345
sgNTC1	2	RE79	0.0374034			sgNTC2	2	RE57	1901.88	1580.84			sgRE57	2	-2i/LIF	Xist	0.000227761
sgNTC1	3	RE79	0.0437815			sgNTC2	3	RE57	2420.77	2099.73			sgRE57	3	-2i/LIF	Xist	0.000196371
sgGata6	1	RE79	1.5818	0.00678		sgGata6	1	RE57	1542.01	1220.97	0.02141		sgRE79	1	+4OHT	Xist	0.00161735	0.003025
sgGata6	2	RE79	2.73947			sgGata6	2	RE57	1024.31	703.267			sgRE79	2	+4OHT	Xist	0.00130535
sgGata6	3	RE79	0.585199			sgGata6	3	RE57	1460.17	1139.13			sgRE79	3	+4OHT	Xist	0.00135115
sgNTC1	1	RE97	0.0341451	-		sgNTC1	1	RE79	630.457	309.414	-		sgRE79	1	-2i/LIF	Xist	0.00911516	0.4563
sgNTC1	2	RE97	0.0822405			sgNTC1	2	RE79	622.867	301.823			sgRE79	2	-2i/LIF	Xist	0.0124709
sgNTC1	3	RE97	0.058115			sgNTC1	3	RE79	574.698	253.655			sgRE79	3	-2i/LIF	Xist	0.0129774
sgGata6	1	RE97	1.82825	0.007978		sgNTC2	1	RE79	627.776	306.733	-		sgRE97	1	+4OHT	Xist	0.0147739	0.4508
sgGata6	2	RE97	1.53895			sgNTC2	2	RE79	653.165	332.122			sgRE97	2	+4OHT	Xist	0.0161398
sgGata6	3	RE97	2.48011			sgNTC2	3	RE79	574.698	253.655			sgRE97	3	+4OHT	Xist	0.0151727
						sgGata6	1	RE79	3365.33	3044.29	0.009485		sgRE97	1	-2i/LIF	Xist	0.00954134	0.05193
						sgGata6	2	RE79	2595.73	2274.69			sgRE97	2	-2i/LIF	Xist	0.0124329
						sgGata6	3	RE79	3163.99	2842.94			sgRE97	3	-2i/LIF	Xist	0.0164593
						sgNTC1	1	RE97	402.848	81.8046	-		sgNTC1	1	-4OHT	Nanog	1.20381	-
						sgNTC1	2	RE97	402.801	81.7579			sgNTC1	2	-4OHT	Nanog	0.994583
						sgNTC1	3	RE97	437.677	116.634			sgNTC1	3	-4OHT	Nanog	1.25646
						sgNTC2	1	RE97	401.776	80.7328	-		sgNTCs	1	+4OHT	Nanog	0.821916	-
						sgNTC2	2	RE97	424.732	103.689			sgNTCs	2	+4OHT	Nanog	0.809095
						sgNTC2	3	RE97	465.027	143.983			sgNTCs	3	+4OHT	Nanog	1.12337
						sgGata6	1	RE97	879.171	558.128	0.006435		sgNTCs	1	-2i/LIF	Nanog	0.224347	-
						sgGata6	2	RE97	803.98	482.936			sgNTCs	2	-2i/LIF	Nanog	0.253456
						sgGata6	3	RE97	819.451	498.408			sgNTCs	3	-2i/LIF	Nanog	0.293921
													sgRE57	1	+4OHT	Nanog	0.888075	0.8715
													sgRE57	2	+4OHT	Nanog	0.963754
													sgRE57	3	+4OHT	Nanog	0.800423
													sgRE57	1	-2i/LIF	Nanog	0.239501	0.3463
													sgRE57	2	-2i/LIF	Nanog	0.215637
													sgRE57	3	-2i/LIF	Nanog	0.187848
													sgRE79	1	+4OHT	Nanog	0.911963	0.9532
													sgRE79	2	+4OHT	Nanog	0.824544
													sgRE79	3	+4OHT	Nanog	1.00587
													sgRE79	1	-2i/LIF	Nanog	0.221951	0.2615
													sgRE79	2	-2i/LIF	Nanog	0.241311
													sgRE79	3	-2i/LIF	Nanog	0.244654
													sgRE97	1	+4OHT	Nanog	0.861371	0.403
													sgRE97	2	+4OHT	Nanog	0.727763
													sgRE97	3	+4OHT	Nanog	1.01891
													sgRE97	1	-2i/LIF	Nanog	0.245232	0.8191
													sgRE97	2	-2i/LIF	Nanog	0.23902
													sgRE97	3	-2i/LIF	Nanog	0.294817

## Sheet: Fig.5
Figure 5a				Figure 5b					Figure 5g
Gene	Pseudobulk	TPM		Gene	Stage	Tissue	CPM		Xist intensity	Replicate	Genotype
Gata1	Zygote	2.99391		Gata1	E4.5	Epiblast	1.49415		0	R1	TKO
Gata2	Zygote	0		Gata2	E4.5	Epiblast	0.0598327		0	R1	TKO
Gata3	Zygote	78.6514		Gata3	E4.5	Epiblast	4.12933		0	R1	TKO
Gata4	Zygote	226.996		Gata4	E4.5	Epiblast	1.73246		1867408	R1	TKO
Gata5	Zygote	0.00972658		Gata5	E4.5	Epiblast	0		0	R1	TKO
Gata6	Zygote	8.36032		Gata6	E4.5	Epiblast	2.00144		145475	R1	TKO
Gata1	2-Cell	188.698		Gata1	E4.5	PE/VE	0.661462		0	R1	TKO
Gata2	2-Cell	1.66202		Gata2	E4.5	PE/VE	0.119479		0	R1	TKO
Gata3	2-Cell	17.9395		Gata3	E4.5	PE/VE	0.605936		0	R1	TKO
Gata4	2-Cell	132.631		Gata4	E4.5	PE/VE	138.698		0	R1	TKO
Gata5	2-Cell	0.00599285		Gata5	E4.5	PE/VE	0.103727		0	R1	TKO
Gata6	2-Cell	9.82231		Gata6	E4.5	PE/VE	60.7942		0	R1	TKO
Gata1	4-Cell	248.602		Gata1	E5.5	Epiblast	0.234046		2482613	R1	TKO
Gata2	4-Cell	0.103247		Gata2	E5.5	Epiblast	0		0	R1	TKO
Gata3	4-Cell	3.27738		Gata3	E5.5	Epiblast	0.131964		7295419	R1	TKO
Gata4	4-Cell	181.669		Gata4	E5.5	Epiblast	0.629982		4598282	R1	TKO
Gata5	4-Cell	0.00607399		Gata5	E5.5	Epiblast	0.336426		22158386	R1	TKO
Gata6	4-Cell	21.1095		Gata6	E5.5	Epiblast	0.361166		8396305	R1	TKO
Gata1	8-Cell	126.564		Gata1	E5.5	PE/VE	12.0476		14014755	R1	TKO
Gata2	8-Cell	0.764822		Gata2	E5.5	PE/VE	0		24528915	R1	TKO
Gata3	8-Cell	17.8847		Gata3	E5.5	PE/VE	0.972359		8289212	R1	TKO
Gata4	8-Cell	35.0446		Gata4	E5.5	PE/VE	150.52		18096898	R1	TKO
Gata5	8-Cell	0.100613		Gata5	E5.5	PE/VE	0		4524306	R1	TKO
Gata6	8-Cell	166.42		Gata6	E5.5	PE/VE	68.4996		17574343	R1	TKO
Gata1	16-Cell	109.367		Gata1	E6.5	Epiblast	0.506006		1088076	R1	TKO
Gata2	16-Cell	0.00740369		Gata2	E6.5	Epiblast	0.0643449		18714409	R1	TKO
Gata3	16-Cell	50.4753		Gata3	E6.5	Epiblast	0.41229		18436795	R1	TKO
Gata4	16-Cell	18.5406		Gata4	E6.5	Epiblast	0.467483		1486071	R1	TKO
Gata5	16-Cell	0		Gata5	E6.5	Epiblast	0		13260946	R1	TKO
Gata6	16-Cell	160.849		Gata6	E6.5	Epiblast	0.257835		10455109	R1	TKO
				Gata1	E6.5	PE/VE	4.44624		14260538	R1	TKO
				Gata2	E6.5	PE/VE	0.585833		11822689	R1	TKO
				Gata3	E6.5	PE/VE	2.0138		6222231	R1	TKO
				Gata4	E6.5	PE/VE	113.182		7224226	R1	TKO
				Gata5	E6.5	PE/VE	0.214201		3760659	R1	TKO
				Gata6	E6.5	PE/VE	18.859		7359065	R1	TKO
									0	R1	TKO
									31204732	R1	wt
									27768948	R1	wt
									28853684	R1	wt
									20105376	R1	wt
									28174811	R1	wt
									23869026	R1	wt
									26422157	R1	wt
									28147627	R1	wt
									0	R1	wt
									53855692	R1	wt
									42229008	R1	wt
									36609868	R1	wt
									39696586	R1	wt
									39601675	R1	wt
									36854619	R1	wt
									53643016	R1	wt
									59039149	R1	wt
									68710229	R1	wt
									67327358	R1	wt
									52393032	R1	wt
									60707981	R1	wt
									25607006	R1	wt
									63998057	R1	wt
									58584036	R1	wt
									53667115	R1	wt
									49264374	R1	wt
									42624262	R1	wt
									22790236	R1	wt
									26574310	R1	wt
									24291745	R1	wt
									28210283	R1	wt
									47038174	R1	wt
									51556844	R1	wt
									25712195	R1	wt
									46952979	R1	wt
									20444458	R1	wt
									9544982	R1	wt
									42052358	R1	wt
									30125755	R1	wt
									33833329	R1	wt
									39485337	R1	wt
									44076471	R1	wt
									31266391	R1	wt
									36167292	R1	wt
									25492749	R1	wt
									17136494	R1	wt
									0	R1	wt
									35749301	R1	wt
									31652155	R1	wt
									34057985	R1	wt
									8041134	R1	wt
									31870571	R1	wt
									55716974	R1	wt
									34606680	R1	wt
									45687016	R1	wt
									33446560	R1	wt
									28753444	R1	wt
									32167345	R1	wt
									20080907	R1	wt
									63703958	R1	wt
									75602692	R1	wt
									41429192	R1	wt
									17668534	R1	wt
									31594244	R1	wt
									38126043	R1	wt
									36242075	R1	wt
									38867552	R1	wt
									48744744	R1	wt
									44807054	R1	wt
									51955392	R1	wt
									36807724	R1	wt
									43777957	R1	wt
									42533685	R1	wt
									31240392	R1	wt
									39455737	R1	wt
									0	R1	wt
									32340278	R1	wt
									36736664	R1	wt
									33378688	R1	wt
									27138960	R1	wt
									50057680	R1	wt
									41390011	R1	wt
									26575084	R1	wt
									28750687	R1	wt
									260400	R1	wt
									31092790	R1	wt
									1096677	R1	wt
									39116368	R1	wt
									2008335	R1	wt
									36958562	R1	wt
									24860971	R1	wt
									49305295	R1	wt
									48149712	R1	wt
									41087756	R1	wt
									0	R1	wt
									27311391	R1	wt
									43076360	R1	wt
									50763073	R1	wt
									30446137	R1	wt
									33452959	R1	wt
									42205159	R1	wt
									28746962	R1	wt
									41864091	R1	wt
									0	R1	wt
									27246591	R1	wt
									42061241	R1	wt
									48547049	R1	wt
									29621556	R1	wt
									33874668	R1	wt
									40798400	R1	wt
									29027175	R1	wt
									62180053	R1	wt
									66077414	R1	wt
									40570884	R1	wt
									55225059	R1	wt
									45527363	R1	wt
									47454660	R1	wt
									51160681	R1	wt
									53684143	R1	wt
									18656142	R1	wt
									21367437	R1	wt
									6808995	R1	wt
									9437110	R1	wt
									8075359	R1	wt
									9129517	R1	wt
									0	R1	wt
									22230816	R1	wt
									45267943	R1	wt
									63871408	R1	wt
									68485771	R1	wt
									29924488	R1	wt
									50966322	R1	wt
									21062310	R1	wt
									41625775	R1	wt
									28926944	R1	wt
									0	R1	wt
									0	R1	wt
									67591663	R1	wt
									5909956	R1	wt
									39352023	R1	wt
									59332676	R1	wt
									56105379	R1	wt
									60163895	R1	wt
									72560646	R1	wt
									0	R2	TKO
									0	R2	TKO
									321141	R2	TKO
									7398655	R2	TKO
									0	R2	TKO
									0	R2	TKO
									5787881	R2	TKO
									6788663	R2	TKO
									4699423	R2	TKO
									18986130	R2	TKO
									4663845	R2	TKO
									13113371	R2	TKO
									6255335	R2	TKO
									5104297	R2	TKO
									4498373	R2	TKO
									14406707	R2	TKO
									1698673	R2	TKO
									4558878	R2	TKO
									16466232	R2	TKO
									686138	R2	TKO
									7043751	R2	TKO
									10656162	R2	TKO
									7858723	R2	TKO
									15823525	R2	TKO
									15922845	R2	TKO
									6367259	R2	TKO
									13607504	R2	TKO
									14940174	R2	TKO
									2442143	R2	TKO
									0	R2	TKO
									18441	R2	TKO
									1612005	R2	TKO
									3436755	R2	TKO
									4254672	R2	TKO
									0	R2	TKO
									4214607	R2	TKO
									6977170	R2	TKO
									65430142	R2	wt
									75578857	R2	wt
									42944915	R2	wt
									39201031	R2	wt
									50235850	R2	wt
									99783271	R2	wt
									55488617	R2	wt
									33445039	R2	wt
									36757658	R2	wt
									20673239	R2	wt
									43087792	R2	wt
									18183923	R2	wt
									33864616	R2	wt
									40919473	R2	wt
									22643858	R2	wt
									76816064	R2	wt
									46060528	R2	wt
									36030196	R2	wt
									32083292	R2	wt
									62899216	R2	wt
									40624076	R2	wt
									43177986	R2	wt
									30893999	R2	wt
									128434505	R2	wt
									39157158	R2	wt
									0	R2	wt
									67074622	R2	wt
									45497826	R2	wt
									55523171	R2	wt
									37025804	R2	wt
									35005931	R2	wt
									21743181	R2	wt
									31345594	R2	wt
									30211519	R2	wt
									21708897	R2	wt
									12784138	R2	wt
									35181382	R2	wt
									18115916	R2	wt
									13575307	R2	wt
									81617811	R2	wt
									73488134	R2	wt
									118676002	R2	wt
									86445783	R2	wt
									54756449	R2	wt
									46968063	R2	wt
									78868140	R2	wt
									79283024	R2	wt
									21244352	R2	wt
									36170894	R2	wt
									36144286	R2	wt
									32219724	R2	wt
									32523399	R2	wt
									22684569	R2	wt
									46186220	R2	wt
									54016179	R2	wt
									67020402	R2	wt
									74332484	R2	wt
									76964790	R2	wt
									37022506	R2	wt
									0	R2	wt
									103100158	R2	wt
									50889453	R2	wt
									53288915	R2	wt
									60931468	R2	wt
									51394679	R2	wt
									13518104	R2	wt
									58755470	R2	wt
									45442985	R2	wt
									38617591	R2	wt
									41550740	R2	wt
									48351788	R2	wt
									35790282	R2	wt
									31787433	R2	wt
									20340771	R2	wt
									88899393	R2	wt
									502564	R2	wt
									33043015	R2	wt
									31541619	R2	wt
									22759938	R2	wt
									13025956	R2	wt
									94504653	R2	wt
									66624958	R2	wt
									62426077	R2	wt
									75158600	R2	wt
									99501753	R2	wt
									58882669	R2	wt
									59476956	R2	wt
									35716019	R2	wt
									61755718	R2	wt
									67039073	R2	wt
									61669747	R2	wt
									45779563	R2	wt
									94816737	R2	wt
									48287717	R2	wt
									36217823	R2	wt
									45701009	R2	wt
									27083720	R2	wt
									62216190	R2	wt
									177597794	R2	wt
									83500724	R2	wt
									63008607	R2	wt
									65527691	R2	wt
									37559730	R2	wt
									57968503	R2	wt
									47213720	R2	wt
									91020396	R2	wt
									66518853	R2	wt
									4508004	R2	wt
									0	R2	wt
									152562122	R2	wt
									33269847	R2	wt
									91395585	R2	wt
									57213182	R2	wt
									69511971	R2	wt
									37790955	R2	wt
									50573605	R2	wt
									32975249	R2	wt
									69637989	R2	wt
									77912146	R2	wt
									117585730	R2	wt
									123291410	R2	wt
									59253204	R2	wt
									34745331	R2	wt
									55417302	R2	wt
									34219807	R2	wt
									48055217	R2	wt
									30257731	R2	wt
									62095655	R2	wt
									73228668	R2	wt
									64141833	R2	wt
									51746986	R2	wt
									0	R2	wt
									44226380	R2	wt
									70236046	R2	wt
									53412408	R2	wt
									33447994	R2	wt
									59437531	R2	wt
									58358562	R2	wt
									35450776	R2	wt
									60494824	R2	wt
									49312499	R2	wt
									59107308	R2	wt
									58721178	R2	wt
									72040600	R2	wt
									50478919	R2	wt
									63415024	R2	wt
									6270708	R2	wt
									49218733	R2	wt
									10565814	R2	wt
									9336033	R2	wt
									42128890	R2	wt
									57564216	R2	wt
									22013190	R2	wt
									39138323	R2	wt

## Sheet: Fig.6
Figure 6
Xist intensity	Replicate	Genotype
1238454	R1	ko
2088102	R1	ko
642941	R1	ko
4565764	R1	ko
1668295	R1	ko
1575665	R1	ko
697864	R1	ko
2685309	R1	ko
180992	R1	ko
0	R1	ko
579198	R1	ko
3503070	R1	ko
461326	R1	ko
416404	R1	ko
3026621	R1	ko
430718	R1	ko
995455	R1	ko
736080	R1	ko
0	R1	ko
604964	R1	ko
531084	R1	ko
460889	R1	ko
960238	R1	ko
1121430	R1	ko
865713	R1	ko
696669	R1	ko
1543592	R1	ko
122356	R1	ko
233386	R1	ko
2706978	R1	ko
584571	R1	ko
1189968	R1	ko
0	R1	ko
810713	R1	ko
0	R1	ko
1213283	R1	ko
676709	R1	ko
1107800	R1	ko
581902	R1	ko
0	R1	ko
392285	R1	ko
0	R1	ko
166203	R1	ko
0	R1	ko
458556	R1	ko
0	R1	ko
116286	R1	ko
0	R1	ko
16727	R1	ko
0	R1	ko
0	R1	ko
111411	R1	ko
1611112	R1	ko
361463	R1	ko
305470	R1	ko
106596	R1	ko
0	R1	ko
0	R1	ko
508269	R1	ko
125212	R1	ko
551030	R1	ko
0	R1	ko
794850	R1	ko
1101255	R1	ko
0	R1	ko
0	R1	ko
827317	R1	ko
0	R1	ko
75613	R1	ko
967059	R1	ko
790088	R1	ko
1307002	R1	ko
0	R1	ko
0	R1	ko
651853	R1	ko
164415	R1	ko
1353087	R1	ko
5076	R1	ko
560837	R1	ko
0	R1	ko
0	R1	ko
1357242	R1	ko
428389	R1	ko
269663	R1	ko
2016277	R1	ko
0	R1	ko
426037	R1	ko
0	R1	ko
231940	R1	ko
1391821	R1	ko
31799	R1	ko
112179	R1	ko
0	R1	ko
222007	R1	ko
288131	R1	ko
1185572	R1	ko
0	R1	ko
242784	R1	ko
2220600	R1	ko
0	R1	ko
1734924	R1	ko
1313993	R1	ko
333194	R1	ko
1567456	R1	ko
2540922	R1	ko
1108363	R1	ko
2446355	R1	ko
2357834	R1	ko
651413	R1	ko
848952	R1	ko
2931337	R1	ko
574091	R1	ko
569221	R1	ko
710004	R1	ko
1238090	R1	ko
1212089	R1	ko
160322	R1	ko
489247	R1	ko
1723345	R1	ko
343096	R1	ko
304954	R1	ko
4711174	R1	ko
3004372	R1	ko
2917699	R1	ko
103784	R1	ko
0	R1	ko
1482850	R1	ko
1569274	R1	ko
1313866	R1	ko
0	R1	ko
838648	R1	ko
2221946	R1	ko
622136	R1	ko
3334680	R1	ko
1600077	R1	ko
931375	R1	ko
1361597	R1	ko
156203	R1	ko
2012019	R1	ko
2014253	R1	ko
2110347	R1	ko
342229	R1	ko
581830	R1	ko
0	R1	ko
675485	R1	ko
0	R1	ko
657471	R1	ko
120442	R1	ko
236690	R1	ko
1424764	R1	ko
966159	R1	ko
0	R1	ko
65305	R1	ko
779726	R1	ko
207857	R1	ko
801725	R1	ko
1430165	R1	ko
1246408	R1	ko
1588785	R1	ko
2801940	R1	ko
23941	R1	ko
940268	R1	ko
380393	R1	ko
2243461	R1	ko
3163682	R1	ko
178570	R1	ko
0	R1	ko
0	R1	ko
0	R1	ko
0	R1	ko
1685026	R1	ko
340523	R1	ko
0	R1	ko
915059	R1	ko
0	R1	ko
0	R1	ko
0	R1	ko
0	R1	ko
168204	R1	ko
0	R1	ko
0	R1	ko
0	R1	ko
0	R1	ko
0	R1	ko
0	R1	ko
239946	R1	ko
1199137	R1	ko
1625161	R1	ko
1085395	R1	ko
339253	R1	ko
1458101	R1	ko
1716777	R1	ko
167459	R1	ko
5199	R1	ko
552503	R1	ko
1530062	R1	ko
39554	R1	ko
0	R1	ko
403436	R1	ko
2318596	R1	ko
425540	R1	ko
1741750	R1	ko
0	R1	ko
987397	R1	ko
318349	R1	ko
1238829	R1	ko
1270677	R1	ko
4232207	R1	ko
638073	R1	ko
636976	R1	ko
1549540	R1	ko
1812286	R1	ko
0	R1	ko
1661970	R1	ko
742556	R1	ko
0	R1	ko
0	R1	ko
0	R1	ko
742310	R1	ko
0	R1	ko
0	R1	ko
504672	R1	ko
849843	R1	ko
652474	R1	ko
1218852	R1	ko
479823	R1	ko
419162	R1	ko
1671899	R1	ko
893128	R1	ko
597464	R1	ko
2900816	R1	ko
1275528	R1	ko
532906	R1	ko
271506	R1	ko
1756682	R1	ko
959060	R1	ko
0	R1	ko
0	R1	ko
0	R1	ko
0	R1	ko
232349	R1	ko
0	R1	ko
0	R1	ko
0	R1	ko
0	R1	ko
0	R1	ko
261063	R1	ko
0	R1	ko
1014047	R1	ko
528576	R1	ko
1118871	R1	ko
0	R1	ko
496820	R1	ko
748633	R1	ko
0	R1	ko
700453	R1	ko
0	R1	ko
261744	R1	ko
479962	R1	ko
583422	R1	ko
739930	R1	ko
608458	R1	ko
145992	R1	ko
0	R1	ko
0	R1	ko
0	R1	ko
2702756	R1	ko
5978	R1	ko
1085881	R1	ko
3758538	R1	ko
3692320	R1	ko
424793	R1	ko
471021	R1	ko
1941142	R1	ko
2685815	R1	ko
1839513	R1	ko
443596	R1	ko
554045	R1	ko
1799193	R1	ko
202460	R1	ko
2066544	R1	wt
6242563	R1	wt
4772973	R1	wt
3242627	R1	wt
1950040	R1	wt
4614277	R1	wt
1532758	R1	wt
1178100	R1	wt
575814	R1	wt
2295113	R1	wt
2715424	R1	wt
1408483	R1	wt
2708096	R1	wt
3802468	R1	wt
2024583	R1	wt
2839135	R1	wt
1083868	R1	wt
1268238	R1	wt
2141567	R1	wt
2992516	R1	wt
2224332	R1	wt
0	R1	wt
3641014	R1	wt
3389660	R1	wt
994888	R1	wt
1432004	R1	wt
2070064	R1	wt
1056407	R1	wt
4285223	R1	wt
0	R1	wt
6103998	R1	wt
6154643	R1	wt
3260040	R1	wt
10270711	R1	wt
7440973	R1	wt
4140218	R1	wt
2005288	R1	wt
0	R1	wt
3631543	R1	wt
45862	R1	wt
5459979	R1	wt
2474949	R1	wt
2224639	R1	wt
4426048	R1	wt
938649	R1	wt
0	R1	wt
2367972	R1	wt
1224065	R1	wt
2643902	R1	wt
2368258	R1	wt
3305691	R1	wt
1603964	R1	wt
1557822	R1	wt
2954149	R1	wt
4464149	R1	wt
1427269	R1	wt
5828913	R1	wt
3480680	R1	wt
2116676	R1	wt
4832546	R1	wt
1702541	R1	wt
705588	R1	wt
2606463	R1	wt
7054704	R1	wt
0	R1	wt
6470671	R1	wt
1650140	R1	wt
6288891	R1	wt
3090274	R1	wt
3123441	R1	wt
0	R1	wt
6115425	R1	wt
4435138	R1	wt
881328	R1	wt
883480	R1	wt
491556	R1	wt
728992	R1	wt
3414619	R1	wt
4364769	R1	wt
1579302	R1	wt
880623	R1	wt
2332614	R1	wt
3693023	R1	wt
3443010	R1	wt
0	R1	wt
6144544	R1	wt
5636125	R1	wt
0	R1	wt
1613403	R1	wt
5607348	R1	wt
6570069	R1	wt
0	R1	wt
341873	R1	wt
2264684	R1	wt
1412584	R1	wt
2888749	R1	wt
1228720	R1	wt
1874299	R1	wt
2047907	R1	wt
1685412	R1	wt
1318858	R1	wt
939329	R1	wt
2052389	R1	wt
2391617	R1	wt
2378470	R2	ko
4417435	R2	ko
2431607	R2	ko
2619858	R2	ko
4687017	R2	ko
12781620	R2	ko
2243676	R2	ko
6764407	R2	ko
6582226	R2	ko
4738144	R2	ko
8849687	R2	ko
5772155	R2	ko
5161276	R2	ko
3818954	R2	ko
0	R2	ko
3493048	R2	ko
5208632	R2	ko
3758680	R2	ko
1660419	R2	ko
2040937	R2	ko
1834989	R2	ko
4713424	R2	ko
794261	R2	ko
2576171	R2	ko
0	R2	ko
2413699	R2	ko
6555	R2	ko
1181716	R2	ko
855868	R2	ko
2421105	R2	ko
772201	R2	ko
1735585	R2	ko
4239857	R2	ko
0	R2	ko
2955512	R2	ko
2248137	R2	ko
1186857	R2	ko
1156365	R2	ko
1895299	R2	ko
2050192	R2	ko
2295880	R2	ko
247296	R2	ko
1991245	R2	ko
89178008	R2	ko
2551137	R2	ko
838255	R2	ko
153344	R2	ko
944124	R2	ko
1425411	R2	ko
0	R2	ko
1329690	R2	ko
1186072	R2	ko
460105	R2	ko
2195433	R2	ko
3914722	R2	ko
5521006	R2	ko
1519401	R2	ko
9056839	R2	ko
4975649	R2	ko
2354334	R2	ko
4935868	R2	ko
0	R2	ko
0	R2	ko
0	R2	ko
0	R2	ko
0	R2	ko
3687242	R2	ko
2311202	R2	ko
4254241	R2	ko
1691706	R2	ko
4932372	R2	ko
2630589	R2	ko
1408735	R2	ko
3462699	R2	ko
0	R2	ko
0	R2	ko
339061	R2	ko
891705	R2	ko
0	R2	ko
1268909	R2	ko
3775566	R2	ko
1740157	R2	ko
1644474	R2	ko
275259	R2	ko
1673991	R2	ko
1650062	R2	ko
3904668	R2	ko
3182667	R2	ko
1544407	R2	ko
2197041	R2	ko
1575389	R2	ko
508184	R2	ko
0	R2	ko
199859	R2	ko
476273	R2	ko
522230	R2	ko
6109363	R2	ko
4988709	R2	ko
5319720	R2	ko
4668678	R2	ko
159878	R2	ko
638300	R2	ko
376174	R2	ko
1060497	R2	ko
5801481	R2	ko
5756065	R2	ko
7080873	R2	ko
2475575	R2	ko
3112814	R2	ko
1196264	R2	ko
2993827	R2	ko
1281258	R2	ko
982846	R2	ko
425415	R2	ko
1424246	R2	ko
0	R2	ko
0	R2	ko
0	R2	ko
0	R2	ko
0	R2	ko
0	R2	ko
1123998	R2	ko
2011039	R2	ko
1925208	R2	ko
3801946	R2	ko
2665502	R2	ko
2508224	R2	ko
1341323	R2	ko
2500536	R2	ko
1422564	R2	ko
0	R2	ko
0	R2	ko
0	R2	ko
0	R2	ko
1421668	R2	ko
382132	R2	ko
897977	R2	ko
1613777	R2	ko
0	R2	ko
0	R2	ko
544821	R2	ko
1803362	R2	ko
0	R2	ko
5916408	R2	ko
3689887	R2	ko
4938631	R2	ko
2859401	R2	ko
3441182	R2	ko
4226203	R2	ko
2573500	R2	ko
3466157	R2	ko
1271819	R2	ko
1626173	R2	ko
893790	R2	ko
1484258	R2	ko
1089147	R2	ko
1933851	R2	ko
5383477	R2	ko
2557086	R2	ko
4141239	R2	ko
797266	R2	ko
3198976	R2	ko
2879073	R2	ko
4439551	R2	ko
4155691	R2	ko
1775922	R2	ko
5761422	R2	ko
5251951	R2	ko
2538665	R2	ko
3988780	R2	ko
3069356	R2	ko
3680760	R2	ko
2034482	R2	ko
0	R2	ko
1053613	R2	ko
2296181	R2	ko
0	R2	ko
653091	R2	ko
2865056	R2	ko
1957433	R2	ko
771768	R2	ko
0	R2	ko
1379061	R2	ko
15668198	R2	wt
19887654	R2	wt
16178472	R2	wt
21171183	R2	wt
15529313	R2	wt
15371896	R2	wt
14832969	R2	wt
17400472	R2	wt
7374852	R2	wt
8521529	R2	wt
10321923	R2	wt
13734798	R2	wt
6879086	R2	wt
10495834	R2	wt
2887941	R2	wt
4728649	R2	wt
5573113	R2	wt
7643447	R2	wt
8992387	R2	wt
12680194	R2	wt
13006735	R2	wt
9004378	R2	wt
6583284	R2	wt
6892680	R2	wt
12828001	R2	wt
13576220	R2	wt
9087905	R2	wt
13230934	R2	wt
8726524	R2	wt
7469001	R2	wt
10714996	R2	wt
0	R2	wt
8311493	R2	wt
7672204	R2	wt
10574433	R2	wt
6853292	R2	wt
11815726	R2	wt
12683872	R2	wt
10068242	R2	wt
9753521	R2	wt
9614565	R2	wt
12336658	R2	wt
19978015	R2	wt
7986263	R2	wt
0	R2	wt
11955932	R2	wt
9972090	R2	wt
9629957	R2	wt
3657974	R2	wt
12139630	R2	wt
9441959	R2	wt
6813397	R2	wt
5799337	R2	wt
3351	R2	wt
9816938	R2	wt
8132767	R2	wt
18555123	R2	wt
8204940	R2	wt
11452069	R2	wt
5616394	R2	wt
8576777	R2	wt
5814013	R2	wt
4842113	R2	wt
14179073	R2	wt
10920758	R2	wt
6223858	R2	wt
9739178	R2	wt
5293525	R2	wt
7251343	R2	wt
12487763	R2	wt
6589707	R2	wt
7593155	R2	wt
4621266	R2	wt
11352888	R2	wt
7896952	R2	wt
10305055	R2	wt
13728511	R2	wt
2383788	R2	wt
677196	R2	wt
0	R2	wt
725702	R2	wt
1100306	R2	wt
743968	R2	wt
10229719	R2	wt
12490550	R2	wt
8463785	R2	wt
9387427	R2	wt
5190374	R2	wt
6624531	R2	wt
0	R2	wt
5902937	R2	wt
3737267	R2	wt
2607520	R2	wt
7850208	R2	wt
4372318	R2	wt
819948	R2	wt
750374	R2	wt
3407361	R2	wt
2071185	R2	wt
12855150	R2	wt
9087092	R2	wt
9636924	R2	wt
8308051	R2	wt
9183174	R2	wt
14989176	R2	wt
7457146	R2	wt
12362481	R2	wt
14359822	R2	wt
926329	R2	wt
12903977	R2	wt
18359135	R2	wt
8837027	R2	wt
3618190	R2	wt
3643837	R2	wt
5157898	R2	wt
5208509	R2	wt
6452610	R2	wt
7213503	R2	wt
5063715	R2	wt
9641841	R2	wt
10071382	R2	wt
3930908	R2	wt
3506050	R2	wt
8163833	R2	wt
3991982	R2	wt
14972237	R2	wt
16195254	R2	wt
10608323	R2	wt
13098300	R2	wt
15188068	R2	wt
12403660	R2	wt
7300678	R2	wt
14422385	R2	wt
3502935	R2	wt
3671446	R2	wt
3917981	R2	wt
0	R2	wt
0	R2	wt
5433076	R2	wt
4218899	R2	wt
9699550	R2	wt
4742350	R2	wt
6975263	R2	wt
7027806	R2	wt
13860236	R2	wt
4700105	R2	wt
7512599	R2	wt
4553084	R2	wt
5176493	R2	wt
7249351	R2	wt
10719406	R2	wt
5368836	R2	wt
8295023	R2	wt
7570019	R2	wt
5219782	R2	wt
6565489	R2	wt
6158243	R2	wt
9404514	R2	wt
11485758	R2	wt
10297574	R2	wt
6109526	R2	wt
4654207	R2	wt
9914024	R2	wt
3785248	R2	wt
9574991	R2	wt
6582611	R2	wt
3002944	R2	wt
4439478	R2	wt
0	R2	wt
1223642	R2	wt
1733852	R2	wt
1297347	R2	wt
0	R2	wt
4820024	R2	wt
2450911	R2	wt
6672900	R2	wt
6129483	R2	wt
8211171	R2	wt
6316679	R2	wt
5886922	R2	wt
7778780	R2	wt
1778467	R2	wt
877378	R2	wt
1230274	R2	wt
598356	R2	wt
11685555	R2	wt
53858	R2	wt
3182390	R2	wt
620644	R2	wt
559689	R2	wt
2096674	R2	wt
217706	R2	wt
1730481	R2	wt
0	R2	wt
4536339	R2	wt
4655453	R2	wt
10090048	R2	wt
3201497	R2	wt
4377567	R2	wt
1860462	R2	wt
4957850	R2	wt
6451462	R2	wt
1577001	R2	wt
1769627	R2	wt
4410603	R2	wt
1544819	R2	wt
0	R2	wt
1723087	R2	wt
1673740	R2	wt
4981878	R2	wt
7491552	R2	wt
2777579	R2	wt
8164360	R2	wt
6019251	R2	wt
6792922	R2	wt
2961531	R2	wt
3050321	R2	wt
1837356	R2	wt
7979007	R2	wt
2294521	R2	wt
10465213	R2	wt
8288210	R2	wt
2049461	R2	wt
2645584	R2	wt
2181393	R2	wt
6643815	R2	wt
0	R2	wt
796803	R2	wt
2068519	R2	wt
508401	R2	wt
1241098	R2	wt
0	R2	wt
3152016	R2	wt
0	R2	wt
2654234	R2	wt
469263	R2	wt
2144837	R2	wt

## Sheet: ED1
Extended Data Figure 1b		Extended Data Figures 1c+d (Normalized Counts)							Extended Data Figures 1d					Extended Data Figures 1e
Plasmid Libs - Raw Count		R1_Xist+	R1_Unsorted	R2_Xist+	R2_Unsorted	R3_Xist+	R3_Unsorted		Fraction	Sample A	Sample B	Pearson Correlation		Fraction	Replicate	Distribution Width (Complete)	Distribution Width (NTCs Only)
580		2225.83	2140.93	2085.35	1939.75	1891.57	1923.81		Unsorted	R1	R2	0.96		Unsorted	R1	2.33	2.2
90		345.878	332.948	402.979	518.921	421.79	346.481		Unsorted	R1	R3	0.98		Unsorted	R2	2.28	2.16
196		1014.24	1175.96	1108.43	1059.42	1225.48	1226.42		Unsorted	R2	R3	0.97		Unsorted	R3	2.41	2.13
609		1559.5	1645.38	1561.19	1701.33	1466.79	1712.91		Xist+	R1	R2	0.95		Xist+	R1	2.37	2.1
906		1602.23	1585.37	1558.37	1415.44	1354.12	1533.02		Xist+	R1	R3	0.98		Xist+	R2	2.3	2.25
135		1283.82	1589.25	1411.84	1496.35	1306.25	1413.39		Xist+	R2	R3	0.95		Xist+	R3	2.29	2.05
161		476.091	583.627	533.548	537.262	677.058	736.382							Plasmid Library	-	2.19	2.04
683		2048.82	2058.66	2038.38	2105.89	1790.86	1982.3
595		332.653	334.884	396.404	362.49	443.727	396.991
519		561.543	606.856	689.479	709.876	500.564	615.867
107		691.756	825.595	578.637	557.76	719.935	737.269
410		447.607	554.59	475.309	439.087	411.819	470.54
726		501.523	469.418	384.192	550.208	515.521	472.313
578		759.914	922.382	795.625	945.063	869.506	917.155
194		1245.16	1232.1	735.507	887.884	1061.95	1133.37
386		268.564	395.86	470.612	425.062	360.965	283.565
215		2050.85	2235.78	2324.88	2099.42	2282.45	2331.43
251		712.102	682.35	467.794	694.772	557.401	723.976
91		1537.12	1626.02	1572.46	1588.05	1672.2	1673.92
383		219.734	151.956	236.715	271.867	250.282	225.08
213		1381.48	1388.9	1367.69	1270.87	1174.63	1296.42
138		598.165	668.799	488.459	580.415	541.447	604.347
622		716.171	887.538	1059.58	940.747	897.426	793.095
223		627.667	616.534	534.487	531.867	685.035	674.353
534		1815.86	1628.93	1849.57	1891.2	1744	1846.72
795		437.434	384.245	564.546	470.374	585.321	507.758
429		877.919	997.876	605.878	837.179	843.58	867.531
269		2492.36	2296.76	1883.39	1916.02	2408.09	2339.41
336		486.264	452.964	280.864	296.681	523.498	436.867
321		1230.92	1211.78	1440.02	1389.54	1203.55	1289.33
224		1197.35	1446	1799.79	1881.49	1322.21	1631.38
557		2103.75	2257.08	1782.88	1887.97	2149.83	2271.18
187		1271.61	1256.3	1027.64	1189.96	1436.88	1341.62
161		2352.99	1915.42	2092.86	2087.55	2019.21	1994.7
381		1719.22	1633.77	1386.47	1305.39	1687.16	1600.37
245		754.828	688.157	680.086	633.278	678.055	702.709
532		3159.7	3098.16	2963.63	2997.01	2925.61	3043.89
796		577.82	562.333	711.084	612.78	731.901	609.664
156		556.456	458.771	573.94	694.772	506.547	569.788
654		1051.88	1210.81	1040.79	1178.09	1172.64	1161.73
687		1797.55	1557.31	1816.69	1865.31	1758.95	1659.74
131		2831.11	3042.02	3091.38	3094.11	2787.01	2801.97
109		642.926	521.683	620.907	536.183	548.427	522.823
429		3055.93	2793.28	2490.2	2335.69	2830.88	2673.48
528		887.075	584.594	614.332	417.511	754.835	516.62
239		1484.22	1430.51	1245.57	1240.66	1255.4	1290.22
357		1376.39	1207.9	1425.93	1206.14	1387.02	1230.85
409		661.237	781.072	701.691	972.034	580.335	708.912
149		635.805	697.835	819.109	729.295	791.729	747.016
396		2146.48	1854.44	1911.57	1810.29	1805.82	1860.89
459		1186.16	1173.06	976.919	859.834	1169.64	1092.61
635		350.964	461.675	290.258	377.594	382.902	469.654
296		264.495	267.133	342.861	223.32	271.222	303.06
108		966.423	813.98	1276.57	1041.08	980.188	1010.2
204		733.465	699.771	696.994	610.623	577.344	620.298
199		1358.08	1472.13	1400.56	1582.66	1435.88	1471.88
131		3002.02	2988.79	2851.85	2796.35	2967.49	2898.56
372		1007.12	1171.12	1094.34	1167.3	997.14	1166.16
221		1449.64	1572.79	1324.48	1565.4	1553.54	1766.08
411		1429.29	1552.47	1545.22	1588.05	1303.26	1425.8
405		1286.87	1522.46	1357.35	1390.62	1272.35	1383.26
451		2089.51	2053.82	2037.44	1822.16	2047.13	2135.6
385		422.174	395.86	294.954	341.992	463.67	491.808
169		1716.16	1848.63	2129.5	1951.62	1839.72	1816.59
173		1433.36	1382.12	1638.22	1481.25	1640.29	1510.87
363		2815.85	1479.88	2272.28	1535.19	2736.15	1649.11
347		975.579	1174.03	1124.4	1215.85	934.32	1040.33
676		952.181	1117.89	855.743	1014.11	994.148	1072.23
249		1425.22	1433.42	1661.7	1849.13	1369.07	1459.47
141		1122.07	1333.73	1084	1175.93	1137.74	1276.04
545		1963.37	1767.33	2039.32	1911.7	1946.42	1879.5
145		665.306	681.382	576.758	587.967	550.421	630.046
398		962.354	1069.5	1122.52	1168.38	1068.93	958.804
470		1162.76	1225.33	863.258	1252.53	1161.67	1009.31
357		1230.92	1299.85	1170.42	1196.43	1185.6	1154.64
239		1067.13	1120.8	1084.94	1044.32	978.194	1035.01
415		921.663	1012.39	844.471	906.225	1040.02	949.942
342		1310.27	1339.53	1165.73	1358.26	1280.33	1272.5
144		1798.56	1962.84	1843	1838.34	1813.8	1943.31
156		539.163	547.815	429.281	438.009	515.521	568.902
449		893.179	873.988	1083.06	1098.26	798.709	886.14
191		559.508	549.751	226.382	278.34	484.61	459.021
321		2307.21	2271.59	2394.39	2379.92	2133.88	2084.2
159		1052.89	979.486	959.071	945.063	980.188	1066.91
262		1852.48	2283.21	2168.95	2610.79	1887.59	2253.45
192		511.696	579.755	495.974	622.49	594.295	597.258
328		603.252	583.627	607.756	594.44	637.172	650.427
264		256.357	329.076	288.379	335.519	313.102	359.773
361		1593.07	1934.78	1379.9	1549.21	1473.77	1677.46
177		1548.31	1661.84	1966.99	1738.01	1823.77	1791.78
280		2192.26	2389.68	2439.48	2127.47	2297.41	2225.98
457		601.217	650.41	725.174	853.361	576.347	634.476
288		684.635	690.092	613.392	641.909	663.098	691.189
242		985.752	932.06	885.802	917.013	1059.96	1010.2
282		654.116	688.157	608.696	597.677	640.164	630.046
150		582.906	620.406	701.691	806.971	521.504	554.724
536		399.794	301.976	443.371	318.257	391.876	376.61
568		1232.95	1291.14	1018.25	1008.71	1099.85	949.056
708		738.551	804.301	940.284	901.909	883.466	761.194
433		342.826	486.839	343.8	447.718	389.882	447.501
420		687.687	1342.44	791.868	1188.88	915.374	1541
901		635.805	931.093	519.458	581.494	595.292	744.358
196		580.871	636.86	578.637	653.776	628.198	617.64
245		740.586	731.711	793.747	767.054	653.126	653.085
473		557.474	720.097	614.332	644.067	625.207	575.105
192		1249.23	1386.96	1123.46	1328.05	1389.02	1389.47
404		1153.6	1265.01	1206.12	1248.22	1184.6	1313.26
211		934.888	690.092	957.193	781.079	882.469	679.669
71		605.286	620.406	571.122	542.656	554.41	547.635
166		526.955	579.755	719.538	696.93	604.267	582.194
517		606.304	591.37	832.26	811.287	664.095	677.897
189		311.29	428.767	326.892	353.859	456.69	433.322
420		342.826	338.755	321.256	348.465	327.062	363.317
176		2110.87	2307.41	2319.24	2378.84	2173.76	2206.49
575		639.874	663.96	550.456	509.212	506.547	491.808
314		912.507	1045.3	1061.46	1073.44	969.22	1033.24
207		944.043	853.663	940.284	1118.76	888.451	810.818
487		397.76	470.386	474.369	433.693	450.707	501.555
653		274.668	285.522	198.202	221.162	186.465	260.525
872		688.704	686.221	683.843	674.274	676.061	655.744
142		456.762	544.912	529.791	579.336	493.584	477.629
308		1048.82	775.265	1045.49	849.046	985.174	827.655
125		620.546	701.707	389.828	507.054	666.089	753.219
76		1087.48	1075.31	1332.93	1398.18	1234.46	1131.6
131		1328.58	1283.4	1300.99	1205.06	1321.21	1306.17
279		380.466	445.221	420.827	385.145	359.967	367.748
47		1563.57	1737.33	1658.88	1540.58	1662.23	1755.44
400		723.292	761.715	779.656	827.469	664.095	597.258
292		1101.72	970.775	1051.13	1072.37	1087.88	1115.65
373		848.418	887.538	1053.95	1091.78	873.494	809.932
252		1527.97	1414.06	1492.62	1481.25	1619.35	1382.38
443		326.549	337.787	339.104	353.859	316.093	293.312
384		1986.76	2600.67	2152.04	2420.91	1680.18	2436
114		1185.14	1268.88	1284.08	1239.59	1306.25	1322.12
437		1148.52	1137.25	1382.72	1132.78	1171.64	1059.82
206		2035.59	2185.45	1944.44	2253.69	2058.1	2328.78
509		1094.6	1254.36	1373.32	1214.77	1414.94	1357.57
291		356.051	392.956	376.677	441.245	405.836	356.228
169		667.341	557.494	809.715	571.785	617.229	557.382
427		602.234	676.542	465.915	426.141	668.084	626.501
373		364.189	344.562	470.612	545.892	475.636	495.352
378		2065.09	2707.14	2178.34	2346.47	2351.26	2650.44
461		1160.73	1165.32	974.101	1109.05	1138.73	1284.02
174		1344.85	1747.98	1246.51	1553.53	1393	1683.67
538		1317.39	1194.35	1069.91	1115.52	1291.3	1259.2
410		688.704	670.735	885.802	931.038	991.157	902.977
260		1508.64	1373.41	1624.13	1650.62	1253.4	1401.87
399		722.274	728.807	765.566	771.37	732.898	661.06
506		784.329	834.305	613.392	717.428	885.46	872.848
438		802.64	741.39	682.904	751.951	721.929	649.541
749		939.974	895.281	1043.61	991.453	871.5	1090.84
183		530.007	512.972	537.305	498.423	476.633	413.827
322		927.767	793.655	613.392	681.826	842.583	786.892
388		1934.88	2191.26	1202.36	1557.84	1709.1	1799.75
206		709.05	589.434	640.633	608.465	684.038	558.268
356		1034.58	931.093	736.447	880.332	946.286	873.734
226		563.577	589.434	470.612	466.058	506.547	600.803
238		1774.15	1930.9	1566.83	1730.46	1912.51	1916.72
308		686.669	628.149	682.904	767.054	621.218	582.194
503		2152.58	2130.29	2513.69	2018.51	2100.97	2011.54
349		717.188	655.249	619.028	586.888	641.161	614.981
138		525.938	509.1	358.83	448.797	460.679	506.872
213		1797.55	1889.29	1725.58	1747.72	1831.75	1842.29
421		952.181	1071.43	585.212	855.519	930.331	1042.1
316		2593.07	2383.87	2665.86	2717.59	2390.14	2203.83
183		1448.62	1332.76	1226.78	1279.5	1487.73	1334.53
200		414.036	424.896	474.369	375.436	443.727	487.377
281		541.197	454.9	436.795	361.411	484.61	490.922
345		1008.13	1180.8	968.465	1166.22	1003.12	1224.65
727		562.56	571.044	706.387	665.644	578.341	549.407
240		332.653	252.615	377.617	368.963	275.211	238.372
314		495.419	585.562	400.161	529.71	506.547	477.629
248		904.369	862.374	728.932	747.635	768.795	693.848
175		1801.62	1269.85	1457.86	1302.16	1761.95	1185.66
209		409.967	429.735	412.372	582.573	476.633	477.629
437		1536.1	1556.34	1373.32	1433.78	1486.74	1417.82
558		1406.91	1516.65	1426.87	1456.43	1703.11	1818.36
320		690.738	686.221	851.986	866.308	872.497	965.893
322		488.298	399.731	394.525	362.49	460.679	487.377
702		1216.68	1124.67	1206.12	1311.87	1279.33	1416.05
405		384.535	378.438	310.923	339.834	291.165	326.986
81		1245.16	1238.88	1414.65	1347.47	1161.67	1145.78
103		689.721	710.418	815.352	631.121	758.823	711.57
203		1331.63	1516.65	1357.35	1484.48	1234.46	1416.05
540		589.01	619.438	642.512	744.399	645.149	681.442
105		2215.65	2343.22	2397.21	2485.64	2158.81	2271.18
402		1238.04	1325.98	1431.56	1396.02	1190.58	1316.8
184		1007.12	1014.33	898.014	846.888	1037.03	1011.09
651		1409.96	1594.08	1491.68	1730.46	1490.72	1584.42
193		2650.03	2614.22	3067.9	2944.15	2700.25	2864
262		886.058	1003.68	607.756	720.664	906.4	887.026
130		2167.84	2145.77	1844.87	1884.73	2217.64	2199.4
354		1862.65	1910.58	1756.58	1704.57	1918.5	1989.38
591		373.345	348.434	330.649	275.104	388.884	360.659
564		710.067	783.008	650.966	597.677	823.637	856.011
845		542.214	646.538	530.73	507.054	382.902	475.857
188		476.091	452.964	411.433	457.428	511.533	489.149
188		555.439	638.795	545.759	644.067	620.221	667.263
104		479.143	511.036	425.523	413.195	437.744	362.431
375		417.088	391.988	439.613	394.855	439.739	420.917
469		771.104	773.329	844.471	708.797	747.855	746.13
341		692.773	580.723	578.637	620.332	470.65	560.927
408		914.542	885.603	1091.52	1046.47	963.237	944.625
10		1276.7	1370.51	1251.21	1261.16	1512.66	1374.4
661		608.338	622.341	603.999	578.258	607.258	568.902
533		579.854	584.594	420.827	385.145	417.802	434.209
119		1098.67	1180.8	1316.02	1353.94	1256.4	1086.41
509		3301.1	2990.72	2913.85	2965.73	3429.16	3281.38
522		489.315	514.908	350.376	542.656	397.859	367.748
188		490.333	429.735	737.386	577.179	524.495	484.719
196		425.226	427.799	498.792	454.191	509.538	428.006
107		1039.67	1099.5	880.166	1007.64	865.517	1097.04
208		815.865	662.024	886.742	801.577	766.8	767.397
261		1779.24	1554.4	1633.52	1904.15	1732.03	1673.92
354		2958.27	2665.52	3317.77	3198.76	2778.03	2621.2
377		265.512	497.486	360.709	466.058	268.231	408.511
328		1047.81	1044.33	894.257	961.245	958.251	955.259
393		1970.49	1929.94	1661.7	1643.07	1977.33	1972.55
193		1316.37	1228.23	1089.64	1187.8	1386.02	1240.6
542		1684.63	1386.96	1508.59	1238.51	1585.45	1460.36
637		641.909	668.799	664.117	626.805	687.029	755.877
425		373.345	431.671	408.615	390.54	349.996	361.545
166		415.053	373.598	438.674	400.249	496.576	455.476
454		505.592	448.125	380.435	515.685	393.87	480.288
521		660.22	676.542	879.227	732.532	669.081	597.258
203		878.937	843.016	641.573	664.565	830.617	854.239
476		1402.84	1469.23	1616.61	1538.42	1242.44	1534.79
330		1792.46	1658.93	1668.28	1831.87	1853.68	1839.63
501		1072.22	1041.43	1335.75	1425.15	1222.49	1017.29
340		787.381	767.522	579.576	616.017	748.852	747.016
442		874.868	809.141	1031.4	743.32	806.686	675.239
287		636.822	814.948	816.291	730.374	732.898	792.209
349		924.715	935.932	1126.27	979.586	874.492	1052.73
703		594.096	600.08	557.971	642.988	623.212	597.258
239		1596.12	1428.58	1110.31	1230.95	1382.04	1463.02
404		1095.62	1586.34	1327.29	1594.52	1334.17	1606.57
535		579.854	902.056	670.692	839.337	682.044	878.165
631		1295.01	1369.54	1016.37	1110.13	1322.21	1331.87
348		927.767	783.008	873.591	843.652	871.5	853.353
446		1383.51	1409.22	1354.54	1459.67	1430.9	1674.8
193		1840.27	1409.22	1507.65	1242.82	1607.39	1107.68
528		1940.99	1992.85	2001.74	2264.48	1917.5	1969.89
536		246.184	256.486	256.441	272.946	340.025	256.981
320		1097.65	1314.37	1090.58	978.507	1106.83	1177.68
282		286.875	235.193	361.648	343.071	211.394	332.303
683		1666.32	1622.15	1631.64	1635.52	1581.46	1540.11
621		834.176	855.599	831.32	893.278	725.918	929.561
248		625.632	664.928	586.151	718.507	612.244	545.862
496		1251.26	1234.04	803.14	897.594	1117.79	1226.42
192		457.78	469.418	455.582	472.531	575.35	585.739
225		1277.71	1275.65	1281.27	1307.55	1384.03	1175.02
283		810.778	886.57	731.75	843.652	869.506	858.67
285		1512.71	1525.37	1804.48	1620.42	1751.97	1743.92
107		1065.1	1560.21	1243.69	1589.13	1218.5	1816.59
425		960.32	871.085	706.387	842.573	808.68	741.699
570		809.761	903.992	1100.91	1005.48	915.374	979.185
433		375.379	432.639	367.284	311.784	537.458	556.496
459		1487.27	1549.56	1687.06	1445.64	1459.81	1502.01
123		776.191	868.181	983.494	954.772	795.717	808.16
454		480.16	581.691	779.656	658.092	520.507	639.793
90		1173.95	1096.6	1306.63	1142.49	1257.39	1267.18
290		1269.58	1263.07	937.466	1150.04	1270.36	1249.46
369		478.125	540.072	423.645	497.345	462.673	530.798
267		1083.41	930.125	1206.12	1246.06	1058.96	1042.99
585		822.986	609.759	749.597	809.129	554.41	537.887
297		508.644	347.466	601.181	505.975	576.347	484.719
506		632.753	580.723	822.866	798.341	524.495	589.283
175		318.411	378.438	377.617	384.067	318.088	490.922
338		1102.74	1235	1134.73	1154.36	1225.48	1122.74
378		597.148	702.675	606.817	617.096	694.009	744.358
730		1582.9	1665.71	1431.56	1520.08	1555.54	1833.42
605		440.486	412.313	379.495	453.112	357.973	359.773
172		930.818	1150.8	892.378	1031.37	1095.86	1226.42
234		1287.89	1053.04	557.032	763.818	1114.8	1042.99
249		1896.22	1764.43	2362.45	2002.32	1638.3	1992.04
370		1509.66	1613.44	1269.99	1523.32	1328.19	1692.53
363		1192.26	1117.89	900.832	972.034	1252.41	1100.59
236		440.486	545.88	369.163	569.627	388.884	517.506
149		2793.47	2853.29	2824.61	2722.99	2785.01	2843.62
367		602.234	668.799	591.787	719.585	524.495	621.184
366		1739.56	1733.46	1641.98	1679.75	1691.15	1826.33
382		1557.47	980.454	979.737	850.125	1602.4	1193.63
133		514.748	471.354	473.43	444.482	422.787	471.426
532		614.442	527.49	540.123	468.216	538.455	468.768
441		649.03	783.976	873.591	877.096	755.832	739.927
198		1302.13	1249.52	1262.48	1300	1275.34	1281.36
729		781.277	832.37	853.865	863.071	819.649	838.288
243		838.245	736.55	869.834	734.689	707.969	810.818
620		1151.57	927.221	1059.58	933.196	1149.7	1119.19
116		745.672	834.305	894.257	798.341	752.84	774.486
259		1559.5	1620.22	1518.92	1692.7	1834.74	1726.2
237		516.782	614.599	584.273	495.187	581.332	585.739
133		1179.04	1164.35	1145.06	1066.97	1314.23	1177.68
168		1137.33	1225.33	1178.88	1142.49	1202.55	1181.22
133		365.206	350.37	321.256	337.677	337.033	396.105
419		1229.9	1209.84	957.193	963.403	1139.73	1299.08
485		1107.83	1129.51	1289.72	1240.66	1061.95	1079.32
424		792.467	764.619	724.235	846.888	753.838	820.566
97		972.527	942.707	1132.85	1165.15	953.266	932.219
237		498.471	478.129	807.837	709.876	505.55	516.62
386		1851.46	1528.27	1623.19	1604.23	1666.22	1678.35
546		1159.71	990.133	1262.48	1128.47	1326.2	1074.89
215		852.487	853.663	746.779	852.283	882.469	902.977
575		803.657	882.699	423.645	571.785	798.709	801.071
234		1768.05	1898	1719	1650.62	1805.82	1973.43
186		485.246	354.241	446.189	282.656	362.959	344.708
356		956.251	960.129	839.774	919.171	800.703	923.358
425		610.373	589.434	624.664	637.594	468.656	556.496
225		503.558	466.514	515.7	497.345	372.93	358.001
393		1657.16	1622.15	2186.8	2161.99	1738.01	1798.86
369		1929.8	1513.75	1302.87	1254.69	1541.58	1329.21
138		3010.15	3302.38	4251.48	4313.2	3042.27	3422.27
325		1243.13	1527.3	1666.4	1666.81	1613.37	1488.72
130		278.737	265.197	244.23	279.419	258.259	284.451
198		1204.47	1073.37	1389.29	1252.53	1259.39	1261.86
555		775.173	909.799	981.616	961.245	884.463	946.398
1274		2392.66	2648.1	2550.32	2383.15	2492.85	2417.39
93		420.14	377.47	323.135	362.49	403.842	386.357
315		736.516	927.221	948.739	932.117	796.715	853.353
177		2239.05	2193.2	2400.97	2424.15	2400.12	2329.66
565		1860.62	1900.9	1901.23	2028.22	1743	1772.28
311		2425.21	2144.8	2663.98	2474.86	2397.12	2502.46
365		749.741	624.277	719.538	632.199	673.069	667.263
428		1232.95	1057.88	1213.63	1177.01	1075.91	1111.22
404		679.548	696.868	689.479	714.191	763.809	821.452
70		3614.42	3875.36	2670.56	2981.91	3137	3337.2
427		957.268	1014.33	1323.54	1381.99	870.503	1046.53
385		1931.83	2001.56	2021.47	2247.22	1998.27	2076.23
403		755.845	482.968	794.686	540.498	805.689	465.224
282		2804.66	2879.42	3025.63	3002.41	2904.67	3153.77
162		482.194	479.096	604.938	625.726	604.267	624.729
357		1189.21	1217.58	1124.4	1237.43	1208.53	1357.57
638		2061.03	2076.08	2362.45	2274.19	1995.28	2218.01
286		380.466	417.153	353.194	307.469	382.902	385.471
50		484.229	619.438	801.261	662.407	524.495	611.437
732		1156.66	1151.77	1618.49	1471.54	1040.02	1063.37
248		2146.48	1924.13	2426.33	1969.96	2114.93	1813.04
410		806.709	677.51	1076.49	1005.48	919.363	799.298
98		2860.61	2987.82	2263.82	2594.61	2861.79	3089.97
259		509.661	381.341	302.469	304.233	362.959	417.372
823		1532.04	1526.33	966.586	1360.42	1445.85	1445.29
486		1192.26	1148.86	1192.97	1076.68	1084.89	1180.34
378		1587.99	1913.48	1748.12	1713.2	1860.66	1784.69
181		1167.85	1129.51	1178.88	1261.16	1241.44	1211.35
498		1025.43	1038.53	967.525	942.905	1061.95	997.794
143		786.364	756.876	783.414	835.021	636.175	755.877
145		1249.23	1155.64	1199.54	1274.11	1263.38	1289.33
189		340.791	340.691	371.981	353.859	407.83	372.179
193		1756.86	1959.94	2268.52	2208.38	1995.28	2287.13
729		549.335	428.767	524.155	468.216	520.507	490.922
261		691.756	640.731	897.075	974.191	831.614	795.754
365		1092.57	1074.34	1018.25	1150.04	1142.72	1127.17
107		635.805	700.739	558.91	671.038	687.029	775.373
475		1244.14	1115.96	1476.65	1575.1	1276.34	1173.25
1077		1628.68	1529.24	1657.94	1473.69	1581.46	1594.17
330		2798.56	2887.16	2378.42	2487.8	2727.18	2761.21
252		1225.83	1194.35	1300.99	1293.53	1220.5	1142.23
213		2268.55	2086.73	1955.72	2118.84	2207.67	2214.46
119		1087.48	1229.2	1179.82	1404.65	1368.08	1163.5
634		1126.14	1660.87	1044.55	1511.45	1259.39	1604.8
173		940.991	1211.78	727.053	932.117	1031.04	1238.82
235		994.908	1239.84	1104.67	1107.97	1163.66	1203.38
740		662.254	618.47	606.817	589.046	555.407	623.843
345		1222.78	1030.78	986.312	1000.08	982.183	1051.85
442		760.931	834.305	692.297	882.49	840.589	807.274
410		1559.5	1533.11	1547.1	1803.82	1636.31	1890.14
595		1335.7	1541.82	1888.08	1784.4	1639.3	1790
544		2545.25	2642.29	2758.86	2760.75	2449.97	2451.95
231		1488.29	1301.79	1223.97	1124.15	1146.71	1020.83
179		1051.88	1210.81	1177.94	1191.04	1038.02	1183
113		1751.77	1659.9	1691.76	1705.64	1793.85	1942.42
268		1918.6	1703.45	2102.25	1980.75	1856.67	1609.23
344		114.954	523.619	254.563	370.042	179.485	485.605
262		1172.93	1165.32	1233.36	1101.49	1172.64	1081.98
202		990.838	917.542	1144.12	1015.19	1073.92	1105.9
157		1855.53	2102.22	2047.77	1944.07	1967.36	1994.7
166		1496.43	1416	1219.27	1480.17	1535.6	1754.56
196		542.214	528.458	550.456	500.581	436.747	473.199
325		578.837	543.944	740.204	699.088	646.147	654.857
414		594.096	599.113	526.033	562.075	540.45	541.432
335		2325.52	2020.92	2223.43	2040.08	2084.02	2115.22
753		2193.27	2022.85	2163.31	2045.48	2076.04	2015.97
200		2440.47	2774.89	2456.39	2552.53	2711.22	2631.84
169		279.754	339.723	283.682	240.581	298.145	327.872
605		677.514	730.743	762.748	760.581	552.415	706.254
285		152.593	316.494	258.32	333.361	297.148	387.243
533		602.234	615.566	603.06	522.158	610.249	679.669
434		870.798	937.868	1038.92	1048.63	902.411	866.645
325		617.494	523.619	520.397	555.602	611.247	677.011
92		531.024	605.888	614.332	597.677	607.258	729.293
786		1400.81	1506.98	1335.75	1240.66	1466.79	1471.88
216		1964.38	1995.75	1904.05	1652.78	2132.88	1995.59
149		1132.24	928.189	1307.57	1078.84	1177.62	973.868
316		491.35	729.775	394.525	640.83	452.701	777.145
581		864.695	747.197	727.053	838.258	837.597	857.784
372		691.756	914.639	619.968	773.527	720.932	879.937
285		750.758	693.964	581.455	683.984	705.975	786.006
347		1068.15	873.988	1183.57	993.61	891.443	900.318
734		276.702	239.064	433.038	367.884	410.822	327.872
938		2193.27	2208.68	2423.51	2364.81	2075.05	2000.02
417		347.912	295.201	231.079	262.158	188.459	230.396
369		1266.52	1287.27	1479.47	1504.98	1259.39	1274.27
257		921.663	1527.3	1260.6	1643.07	1047.99	1673.92
735		459.814	407.474	502.55	575.021	534.467	458.134
411		991.856	893.346	1046.43	1020.58	1058.96	1037.67
414		1178.02	1239.84	985.373	1052.95	1281.32	1268.07
330		708.032	1076.27	741.143	851.204	725.918	895.888
175		839.263	900.121	755.233	724.98	975.203	1019.95
192		1307.21	1241.78	1225.85	1198.59	1003.12	1105.9
223		656.151	851.727	475.309	820.996	641.161	769.17
185		3299.06	3391.42	3349.7	3601.16	3261.64	3580.89
307		566.629	570.076	828.502	718.507	657.115	623.843
189		1940.99	1917.35	2306.09	2129.63	1975.33	2071.8
511		958.285	837.209	968.465	953.693	824.635	804.615
335		842.314	1149.83	1169.48	1246.06	895.431	981.843
127		1977.61	2061.57	1919.08	1693.78	1926.47	1936.22
116		609.355	537.169	367.284	416.432	630.192	580.422
107		698.877	612.663	558.91	623.569	735.889	655.744
455		1868.76	1780.88	2171.77	1743.4	1705.11	1797.09
136		995.925	988.197	1009.8	1013.03	1064.95	1081.98
588		1132.24	1044.33	1034.22	978.507	932.326	1072.23
449		1467.95	1508.91	1271.87	1343.15	1343.15	1404.53
356		1007.12	871.085	1223.97	1374.44	1185.6	1113.88
257		2046.78	2045.11	1999.87	2145.81	1944.42	2011.54
196		1039.67	1019.17	911.165	1035.69	897.426	1089.95
355		744.655	695.9	724.235	664.565	795.717	747.902
178		831.124	828.498	858.561	828.548	736.886	767.397
305		2485.23	2514.53	2139.83	2372.37	2187.72	2364.22
556		292.979	379.406	353.194	360.332	390.879	385.471
227		1209.56	1489.55	1271.87	1521.16	1104.83	1655.31
347		369.276	484.904	570.182	461.743	435.75	501.555
359		1304.16	1520.53	1409.02	1582.66	1285.31	1200.72
674		1492.36	1489.55	1644.79	1405.73	1519.64	1519.73
249		2193.27	2205.78	1867.42	1928.96	2184.73	1984.07
462		798.571	723.968	847.289	802.656	590.307	593.714
547		625.632	756.876	598.363	595.519	428.77	678.783
273		2137.32	2272.56	2362.45	2492.12	2193.71	2049.64
228		2661.23	2688.75	3394.79	3107.06	2796.98	2770.07
164		2099.68	2023.82	2295.76	2111.29	1962.37	2083.32
625		1959.3	2024.79	2010.2	2293.61	2268.49	2286.24
178		733.465	766.554	860.44	961.245	723.923	682.328
311		2462.85	2087.7	2432.9	2450.04	2379.18	2147.12
823		316.377	482.968	393.586	622.49	323.073	509.531
574		420.14	417.153	367.284	428.299	386.89	355.342
279		956.251	1024.01	1009.8	969.876	902.411	928.675
221		1477.1	1531.17	1626.95	1558.92	1620.35	1622.52
312		2131.22	2149.64	1806.36	1846.97	2102.97	2348.27
282		1446.58	1608.6	1439.08	1531.95	1572.49	1851.15
451		816.882	765.586	862.319	829.627	845.574	760.308
164		415.053	405.538	416.13	475.768	503.556	503.328
257		927.767	886.57	949.678	892.2	1082.89	962.348
185		2142.41	2136.09	2389.69	2145.81	1943.43	2157.75
303		2254.31	1664.74	2438.54	1646.31	2493.85	1734.18
238		1511.69	1487.62	1354.54	1527.64	1428.9	1460.36
407		463.883	361.016	542.941	513.527	496.576	445.728
490		815.865	825.595	929.952	754.108	776.772	845.378
316		2340.78	2336.44	1897.48	1898.76	2201.68	2058.5
483		964.389	920.446	1015.43	1103.65	1038.02	1054.51
304		520.851	471.354	555.153	528.631	553.413	501.555
256		881.989	981.422	1014.49	1001.16	848.566	892.343
300		465.918	447.157	495.035	356.017	418.799	461.679
302		1175.98	1029.82	1167.61	1103.65	1185.6	1090.84
314		1022.37	1071.43	985.373	1081	1162.66	1089.07
334		1136.31	1041.43	960.95	989.295	1133.75	1244.14
255		2287.88	2595.83	2607.62	2465.15	2084.02	2427.14
352		397.76	416.185	254.563	317.179	463.67	435.095
442		291.962	417.153	462.158	409.959	408.827	433.322
222		1940.99	2017.04	2143.59	2278.51	2082.03	2192.31
351		859.608	912.703	1025.76	1004.4	1008.11	1050.96
119		391.656	274.876	439.613	377.594	319.085	365.976
240		1990.83	1632.8	1611.92	1562.16	1634.31	1670.37
464		905.386	744.293	791.868	741.162	1004.12	879.937
350		560.526	740.422	642.512	626.805	511.533	633.59
349		466.935	394.892	758.051	666.722	496.576	442.184
203		832.141	1119.83	944.042	1211.54	901.414	1089.95
384		1192.26	1160.48	1068.04	1002.24	935.317	911.838
316		755.845	665.896	571.122	525.394	528.484	544.976
338		967.441	1416	1022.95	945.063	850.56	1267.18
193		575.785	609.759	624.664	486.556	537.458	575.991
326		960.32	1140.15	1297.24	1227.72	960.246	1073.12
449		596.131	752.036	797.504	814.523	732.898	716.001
266		564.595	771.394	732.689	622.49	537.458	598.145
536		456.762	508.133	620.907	502.739	445.721	510.417
543		730.413	702.675	851.986	686.141	843.58	619.412
367		244.149	293.265	347.558	312.863	406.833	412.055
422		2395.71	2361.61	2088.16	2263.4	2499.83	2490.05
255		569.681	530.394	519.458	461.743	514.524	662.833
198		497.454	594.273	501.61	466.058	666.089	566.243
236		528.99	465.546	503.489	466.058	479.624	482.06
184		744.655	684.285	816.291	812.366	760.818	667.263
461		1654.11	1663.77	1571.52	1564.32	1454.83	1470.99
542		576.802	517.811	593.666	562.075	623.212	505.986
554		1474.05	1666.68	1733.09	1822.16	1699.13	1614.55
328		718.205	486.839	727.992	554.523	505.55	496.238
735		983.717	1096.6	972.222	1034.61	1034.03	1008.43
124		937.939	849.791	902.711	946.142	1097.85	1032.35
279		1481.17	1175.96	1201.42	983.901	1338.16	1030.58
194		545.266	600.08	414.251	422.905	520.507	557.382
274		2398.76	2473.88	2289.18	2137.18	2361.23	2342.95
247		851.47	901.089	784.353	917.013	940.303	921.586
330		2301.11	2271.59	2156.74	2160.91	2433.02	2474.99
696		1475.07	1249.52	849.168	1097.18	1441.86	1467.45
165		894.196	977.55	1033.28	933.196	1009.11	937.536
171		521.869	574.916	665.996	520	652.129	565.357
464		2219.72	2151.58	1899.36	1839.42	1923.48	1953.05
389		458.797	572.98	403.918	416.432	609.252	502.441
546		992.873	1143.06	1223.03	1238.51	1103.83	1105.9
236		594.096	568.141	651.905	685.063	524.495	545.862
121		1769.06	1660.87	1588.43	1755.27	1527.62	1509.1
527		1407.93	1406.32	1448.47	1426.22	1608.39	1668.6
214		1660.21	1768.3	1630.7	1511.45	1594.43	1660.63
359		1413.01	1353.08	1347.96	1578.34	1561.52	1534.79
433		799.588	775.265	877.348	931.038	788.737	997.794
911		1365.2	1177.9	1058.64	854.44	1172.64	1021.72
229		468.97	473.289	530.73	598.755	510.536	482.06
928		1413.01	1402.45	1345.14	1311.87	1201.55	1268.95
182		654.116	566.205	763.688	782.158	659.109	637.135
341		554.422	628.149	550.456	556.681	688.026	677.897
296		1142.41	1161.45	1517.98	1315.1	1088.88	1325.67
191		1579.85	1425.67	1809.18	1372.28	1583.46	1425.8
165		1379.44	1042.4	1194.85	921.328	1507.68	965.893
388		504.575	530.394	495.974	384.067	544.438	537.001
531		1737.53	1879.61	1676.73	1678.67	1413.94	1612.77
114		571.716	555.558	553.274	612.78	556.404	562.699
205		249.236	213.9	244.23	260	194.442	208.243
634		1522.88	1437.29	1697.4	1405.73	1393	1346.05
208		316.377	354.241	302.469	349.544	349.996	318.124
675		1390.63	1451.81	1482.29	1524.4	1613.37	1618.09
268		577.82	903.992	659.42	1091.78	680.049	1005.77
120		721.257	757.844	805.019	780	757.826	859.556
696		1104.77	865.277	1037.04	1035.69	850.56	788.665
523		1312.3	1167.25	1238.06	1020.58	1163.66	1033.24
315		1579.85	1297.92	1779.12	1419.75	1683.17	1417.82
264		653.099	658.153	610.574	546.971	578.341	503.328
329		1232.95	1151.77	1199.54	1062.66	1260.38	1216.67
442		550.353	512.004	437.735	499.502	649.138	591.942
359		448.624	494.582	486.581	517.843	538.455	537.887
358		386.569	294.233	381.374	425.062	357.973	334.961
585		1194.3	1174.03	1480.41	1298.92	1214.52	1351.36
772		2464.89	2531.95	2511.81	2485.64	2630.45	2475.88
210		825.02	746.229	867.955	887.884	845.574	921.586
158		1646.99	1668.61	1661.7	1496.35	1631.32	1581.76
424		528.99	666.864	717.66	687.22	682.044	554.724
112		667.341	699.771	466.855	502.739	599.281	474.085
406		869.781	929.157	832.26	747.635	926.343	892.343
321		466.935	329.076	486.581	480.083	335.039	394.332
431		797.554	673.639	686.661	648.382	623.212	690.303
382		2078.32	1733.46	1613.79	1550.29	2133.88	1869.76
399		1355.03	1504.07	1034.22	1099.34	1457.82	1342.5
311		687.687	704.611	621.846	659.17	966.228	778.917
470		984.735	832.37	1098.09	842.573	1167.65	994.249
339		198.371	231.321	356.951	308.548	238.316	230.396
193		1602.23	1712.16	1893.72	1727.22	1663.23	1688.1
441		698.877	786.88	714.842	587.967	710.961	716.001
398		1162.76	1465.36	1262.48	1466.14	1220.5	1532.14
584		446.589	387.149	396.404	394.855	547.43	512.189
170		438.451	423.928	585.212	493.029	484.61	483.832
224		627.667	612.663	562.668	599.834	589.31	557.382
443		1147.5	930.125	1342.32	1066.97	1451.84	990.705
139		569.681	585.562	584.273	594.44	645.149	519.278
641		1038.65	965.936	1216.45	988.216	1552.55	1067.8
262		1258.39	1198.23	1072.73	1288.13	1052.98	1302.63
169		535.093	550.719	653.784	542.656	543.441	533.456
322		869.781	951.418	1044.55	997.926	864.52	814.363
381		683.617	778.169	740.204	814.523	861.529	895.888
964		935.905	822.691	642.512	666.722	877.483	843.605
697		699.894	723.968	730.81	761.66	649.138	720.432
465		937.939	876.892	572.061	508.133	805.689	637.135
496		979.648	1060.79	881.106	792.946	978.194	1085.52
505		820.951	669.767	611.514	730.374	709.963	735.496
526		2638.84	2506.79	2632.98	2861.08	2447.98	2604.37
208		1231.94	1232.1	1086.82	1083.15	967.225	1090.84
389		2042.71	2027.69	2412.24	2349.71	2056.1	2219.78
182		923.697	860.438	1062.4	835.021	881.471	839.175
765		1649.02	1400.51	1728.39	1400.33	1819.78	1318.58
195		1477.1	1564.08	1600.64	1520.08	1495.71	1573.78
484		1371.3	934.964	1192.97	969.876	1329.19	990.705
540		801.623	1035.62	1181.7	1254.69	927.34	974.754
382		392.673	390.052	495.035	531.867	487.601	418.258
89		655.133	756.876	818.17	740.083	781.758	863.987
157		554.422	454.9	374.799	341.992	560.393	428.006
404		2125.11	1898	2116.34	2129.63	1839.72	1907.86
422		741.603	788.815	806.897	794.025	740.875	686.759
353		609.355	618.47	781.535	798.341	507.544	661.947
409		1140.38	1081.11	1003.22	1075.6	1022.07	1176.79
273		421.157	326.173	294.954	227.635	316.093	346.481
161		3075.26	1024.01	2622.65	1007.64	3505.94	1081.09
112		519.834	1072.4	1035.16	1453.2	548.427	1034.13
523		812.813	908.831	711.084	816.681	953.266	904.749
372		1841.29	1490.52	2089.1	1640.91	1899.55	1760.76
103		555.439	770.426	636.876	895.436	502.558	761.194
126		1714.13	1837.99	2008.32	1845.89	1810.81	1895.45
622		880.971	1114.99	1069.91	968.797	1001.13	933.992
421		752.793	711.386	620.907	565.311	747.855	719.546
339		320.446	334.884	288.379	366.805	353.985	409.397
128		1033.56	1023.04	906.468	1205.06	1186.6	1200.72
356		358.085	361.016	347.558	357.096	446.719	449.273
675		1890.12	2129.32	2063.74	2077.84	1889.58	2092.18
193		1624.61	1655.06	1820.45	1787.64	1733.03	1643.79
458		433.365	741.39	785.292	822.075	614.238	797.526
500		536.111	539.105	650.966	534.025	650.135	508.644
159		370.293	383.277	343.8	333.361	402.844	373.951
386		758.897	875.924	1008.86	871.702	938.308	923.358
219		865.712	1013.36	832.26	809.129	828.623	989.818
221		387.587	286.49	404.858	415.353	349.996	425.347
411		1618.51	1519.56	1657	1700.25	1527.62	1586.19
296		1684.63	1871.86	1564.95	1639.83	1790.86	1937.99
367		650.047	623.309	400.161	470.374	526.49	592.828
390		488.298	523.619	443.371	476.847	556.404	543.204
337		631.736	692.996	620.907	599.834	695.006	556.496
886		1097.65	1096.6	1036.1	1070.21	1297.28	1150.21
307		435.399	331.98	408.615	292.365	550.421	435.981
158		1811.79	2020.92	1975.44	1960.25	1777.9	2020.4
928		441.503	504.261	495.974	452.033	410.822	434.209
553		1313.32	1617.31	1353.6	1501.74	1329.19	1558.72
247		672.427	739.454	801.261	839.337	836.6	758.536
680		435.399	376.502	481.884	471.453	477.63	435.095
712		1379.44	1018.2	1354.54	1283.82	1479.76	1277.81
251		477.108	457.803	587.091	417.511	449.71	504.214
402		751.776	755.908	674.45	811.287	722.926	823.224
458		939.974	1021.1	803.14	778.922	979.191	965.893
229		310.273	318.43	454.643	351.701	351.99	324.327
392		1510.67	1442.13	1593.13	1418.67	1456.82	1385.92
989		1155.64	1290.17	1284.08	1279.5	1268.36	1170.59
654		1186.16	1167.25	1399.62	1427.3	1155.68	1080.2
442		751.776	614.599	500.671	587.967	688.026	587.511
565		1303.15	1117.89	1251.21	1040	1321.21	1037.67
574		995.925	1054.98	1047.37	1107.97	943.294	962.348
1054		1213.62	1209.84	862.319	961.245	1149.7	1137.8
250		316.377	267.133	280.864	288.05	277.205	320.783
308		1182.09	1195.32	1430.62	1302.16	1158.68	1286.68
674		306.204	655.249	541.063	654.855	423.784	548.521
794		1341.8	1283.4	1263.42	1244.98	1399.98	1338.07
389		56.9681	99.6908	77.0263	116.515	63.8169	59.3714
142		462.866	499.422	558.91	613.859	487.601	552.065
307		796.536	830.434	997.584	871.702	843.58	1071.34
489		1013.22	784.944	716.72	648.382	870.503	888.798
373		999.994	964	925.255	920.249	949.277	949.056
610		486.264	662.024	788.111	591.204	721.929	655.744
115		416.071	485.872	504.428	545.892	496.576	490.922
208		966.423	884.635	1251.21	1257.93	938.308	998.68
99		535.093	514.908	616.21	613.859	423.784	414.714
333		2016.26	2179.65	1485.1	1773.61	2024.19	1693.41
641		570.699	653.313	557.032	544.814	548.427	540.545
246		1028.48	1256.3	1263.42	1207.22	962.24	1360.22
178		2269.57	2295.79	2143.59	2429.54	1920.49	2248.14
274		1216.68	953.354	1271.87	1063.73	935.317	854.239
472		951.164	1112.08	785.292	1105.81	720.932	1035.01
431		1187.17	1196.29	867.016	899.752	1069.93	994.249
333		502.54	447.157	604.938	516.764	610.249	519.278
600		1237.02	1158.54	1261.54	1263.32	1263.38	1162.62
116		1185.14	1071.43	609.635	797.262	1093.86	988.046
408		1817.89	1951.23	2080.65	2056.27	1704.11	1781.14
529		1075.27	1115.96	1026.7	1238.51	1307.25	1214.9
240		464.901	408.442	508.186	512.448	473.641	456.362
121		683.617	636.86	626.543	599.834	568.37	542.318
201		1474.05	1314.37	1474.77	1381.99	1479.76	1461.24
115		1474.05	1943.49	928.073	1265.48	1571.49	1628.73
208		1188.19	1253.39	1296.3	1271.95	1185.6	1159.07
455		3065.09	2684.88	2551.26	2569.79	2893.7	2588.42
108		383.518	317.462	392.646	363.569	404.839	346.481
392		777.208	565.237	635.937	677.511	767.798	630.932
726		715.153	673.639	704.509	701.245	657.115	682.328
160		373.345	401.667	309.045	304.233	360.965	396.991
635		96.6423	308.751	162.507	292.365	84.7569	297.743
120		838.245	872.052	716.72	857.677	807.683	975.64
133		744.655	694.932	801.261	672.117	574.352	570.674
431		693.79	591.37	575.819	463.901	681.046	513.961
100		1219.73	1132.41	1342.32	1475.85	1185.6	1160.84
198		371.31	287.458	340.043	271.867	372.93	291.54
356		573.75	652.346	312.802	503.818	609.252	708.026
221		1242.11	1448.9	1142.24	1411.12	1184.6	1461.24
738		397.76	433.607	453.704	356.017	377.916	325.213
163		597.148	902.056	659.42	850.125	726.915	826.769
233		906.404	988.197	1106.55	938.59	1105.83	1126.28
207		218.717	303.912	272.41	262.158	276.208	249.005
235		730.413	905.928	787.171	856.598	817.655	1027.04
325		528.99	470.386	693.237	646.224	541.447	540.545
217		2199.38	1913.48	2026.17	2227.8	1889.58	1910.52
365		877.919	910.767	908.347	1101.49	850.56	831.199
334		1794.5	1824.44	1843.93	1904.15	1646.28	1809.5
108		1317.39	1048.21	1435.32	1308.63	1220.5	1218.44
147		519.834	633.956	695.115	532.946	647.144	782.462
337		733.465	729.775	713.902	750.872	736.886	803.729
143		867.747	985.293	878.288	898.673	922.354	1112.99
243		349.947	652.346	433.038	645.146	287.176	537.887
175		521.869	563.301	857.622	826.39	625.207	648.655
374		717.188	637.827	552.335	546.971	517.515	530.798
726		671.41	676.542	694.176	552.365	760.818	727.521
576		63.0718	219.707	172.839	367.884	66.8084	208.243
275		948.112	820.755	711.084	675.353	681.046	698.278
162		735.499	726.872	1045.49	1118.76	811.672	832.085
146		1722.27	1571.82	1653.25	1534.11	1672.2	1589.74
647		1762.96	2054.79	2216.85	2141.49	1767.93	1732.4
139		1563.57	1619.25	1641.98	1855.6	1390.01	1694.3
322		909.455	1272.75	900.832	1078.84	974.205	1031.47
413		592.062	445.221	719.538	665.644	588.312	607.006
248		632.753	609.759	510.064	510.291	634.181	557.382
510		1738.54	2029.63	2074.07	2258.01	2221.63	2054.96
169		1999.99	2097.38	2038.38	2144.73	2120.92	1994.7
187		351.982	378.438	435.856	434.772	411.819	444.842
140		620.546	666.864	606.817	493.029	478.627	498.897
677		391.656	454.9	432.099	534.025	428.77	430.664
193		911.49	1269.85	1098.09	1348.55	1009.11	1253.89
738		800.606	811.076	600.242	609.544	839.592	882.595
721		1070.19	1097.57	501.61	742.241	905.403	1032.35
292		389.621	487.807	506.307	535.104	397.859	498.897
267		685.652	700.739	511.004	554.523	709.963	737.269
562		1787.37	1544.72	1715.24	1686.22	1450.84	1375.29
485		2103.75	2240.62	2083.47	2537.43	1811.8	2242.82
211		791.45	914.639	702.63	718.507	750.846	759.422
608		1167.85	1115.96	831.32	855.519	1135.74	1134.26
108		1001.01	928.189	1085.88	905.146	1125.77	1009.31
246		500.506	466.514	285.561	382.988	452.701	478.516
353		615.459	567.173	607.756	610.623	711.958	596.372
748		1415.05	1456.65	735.507	956.93	1368.08	1228.19
361		1090.53	1026.91	1055.82	1075.6	1092.87	1096.16
372		981.683	907.864	1032.34	1030.29	971.214	1098.81
532		2155.63	2193.2	2442.3	2304.4	2272.48	2133.83
623		864.695	895.281	1058.64	1066.97	807.683	876.392
710		1082.39	1101.44	1036.1	1079.92	1113.81	1076.66
501		1423.19	1532.14	1193.91	1311.87	1626.33	1670.37
908		946.078	771.394	532.609	500.581	699.992	747.902
562		1784.32	1721.84	1786.63	1799.5	1708.1	1674.8
333		553.405	645.57	638.755	601.992	612.244	630.046
485		1618.51	1722.81	1877.75	1994.77	1662.23	1629.61
390		551.37	710.418	737.386	696.93	475.636	628.273
232		197.354	320.366	263.956	241.66	326.065	302.174
378		1862.65	2139	2352.12	2130.71	2314.36	2081.54
187		925.732	1019.17	896.135	880.332	913.38	931.333
528		484.229	468.45	514.761	557.76	411.819	493.58
141		888.092	707.514	616.21	595.519	964.234	657.516
863		1752.79	1664.74	1518.92	1454.27	1735.02	1650.88
242		1224.81	1049.17	1146	975.27	1489.73	1151.98
369		687.687	399.731	415.191	358.174	739.878	507.758
432		1978.62	1985.1	2435.72	2401.5	2022.2	2114.33
140		326.549	293.265	335.346	350.623	320.082	386.357
277		694.808	630.084	566.425	707.718	673.069	683.214
417		587.992	552.655	642.512	666.722	679.052	691.189
172		2509.65	2288.05	2954.24	2936.6	2642.42	2519.3
111		2232.95	2387.74	1764.09	1948.38	1933.45	2134.71
460		884.023	833.338	926.194	899.752	856.543	936.65
330		808.744	687.189	599.302	604.15	705.975	658.402
384		602.234	558.462	404.858	433.693	565.378	567.13
262		421.157	388.117	314.681	358.174	423.784	384.585
175		522.886	592.337	372.92	367.884	570.364	515.733
309		552.387	493.615	474.369	529.71	365.95	368.634
378		622.58	737.518	587.091	585.809	647.144	621.184
639		1318.41	1346.31	1091.52	1271.95	1224.49	1276.04
201		2664.28	2480.66	2555.02	2442.49	2637.43	2638.04
189		1076.29	1073.37	923.376	984.98	980.188	920.699
188		766.018	671.703	768.384	817.76	805.689	829.427
208		967.441	919.478	941.224	873.859	1145.71	817.021
402		1255.33	1601.83	1508.59	1482.32	1474.77	1732.4
267		2109.86	1802.18	2254.43	2183.57	2064.08	2062.93
296		1066.12	986.261	644.391	813.444	1189.59	1051.85
116		1155.64	1175	1181.7	1232.03	1281.32	1041.21
346		1046.79	1103.37	866.076	956.93	1198.56	1128.06
298		1362.15	1378.25	1595.95	1493.11	1290.3	1432.89
192		984.735	1061.76	1139.43	1124.15	991.157	1074.89
382		821.969	694.932	672.571	671.038	751.843	756.764
367		1890.12	1836.05	1858.96	1804.9	1982.31	1928.24
366		2630.71	2717.78	2832.13	3064.98	2753.1	3061.61
791		2013.21	1772.17	1965.11	1990.46	2180.74	2198.51
82		230.924	436.51	307.166	361.411	321.079	354.456
365		615.459	574.916	672.571	608.465	488.598	461.679
604		553.405	752.036	633.119	844.731	825.632	834.744
164		466.935	507.165	532.609	509.212	491.59	443.07
339		765	719.129	680.086	722.822	726.915	685.872
399		869.781	972.711	851.047	967.718	749.849	852.467
496		352.999	315.526	310.923	332.282	337.033	349.139
249		458.797	457.803	287.44	315.021	427.773	511.303
629		2525.93	2551.31	2457.33	2384.23	2843.84	2751.46
392		950.147	931.093	794.686	864.15	790.732	1033.24
542		1266.52	1244.68	1072.73	1232.03	1094.86	1334.53
107		330.619	219.707	317.499	252.448	398.856	330.53
246		192.267	177.121	222.625	249.212	192.448	199.382
390		877.919	878.827	1053.95	1155.44	934.32	1116.54
818		320.446	398.763	504.428	463.901	352.987	344.708
370		546.284	679.446	633.119	515.685	566.375	637.135
376		1364.18	1491.49	1603.46	1525.48	1333.18	1442.64
332		1364.18	1547.63	1095.28	1310.79	1286.31	1374.4
153		455.745	396.827	430.22	417.511	382.902	459.907
773		827.055	887.538	928.073	915.934	983.18	930.447
216		976.596	929.157	1028.58	1042.16	830.617	790.437
352		1673.44	1583.44	2169.89	2000.17	1752.97	2026.6
595		612.407	660.088	480.945	461.743	550.421	547.635
406		2327.55	2398.39	2504.29	2440.33	2516.78	2457.27
408		349.947	363.92	310.923	293.444	279.199	295.085
238		901.317	1007.55	982.555	1101.49	885.46	909.18
522		890.127	923.35	830.381	893.278	984.177	949.056
221		1196.33	1173.06	1267.18	1160.83	1071.93	1206.04
359		1943.02	1682.16	2144.52	1863.15	1991.29	1630.5
158		989.821	1264.04	1219.27	987.137	1083.89	1100.59
177		116.988	174.217	221.685	180.166	201.422	271.159
509		917.594	1084.98	667.874	668.88	837.597	965.006
609		513.73	556.526	643.451	689.378	646.147	561.813
374		1636.82	1701.52	1843	1949.46	1693.14	1675.69
230		1328.58	1436.32	1014.49	1083.15	1464.8	1481.63
224		421.157	465.546	489.399	580.415	375.922	405.852
280		339.774	342.627	428.341	406.722	470.65	393.446
513		681.583	625.245	780.596	619.253	715.946	596.372
383		360.12	520.715	366.345	415.353	353.985	450.159
521		613.425	523.619	661.299	672.117	437.744	458.134
175		1592.06	2569.7	2148.28	2731.62	1627.33	2446.63
565		1045.77	938.836	1321.66	1131.7	1074.92	985.388
654		1447.6	1385.02	1677.67	1592.37	1386.02	1474.54
240		830.107	821.723	890.499	870.623	916.371	952.601
326		545.266	555.558	694.176	729.295	608.255	569.788
199		720.24	1006.59	730.81	877.096	582.33	689.417
364		405.898	451.996	418.948	447.718	322.076	323.441
381		1190.23	1747.01	1284.08	1822.16	1200.56	1747.47
559		694.808	743.325	836.017	917.013	809.677	818.793
195		454.728	508.133	430.22	521.079	477.63	446.615
265		302.135	375.534	293.076	344.15	291.165	319.01
393		2024.4	2016.08	1544.28	1398.18	1875.62	1774.94
268		378.431	474.257	544.82	578.258	442.73	419.144
96		1621.56	1421.8	1367.69	1140.33	1415.94	1380.61
226		660.22	752.036	657.542	645.146	769.792	733.724
133		570.699	623.309	553.274	453.112	599.281	728.407
721		739.568	754.94	589.909	638.673	754.835	726.635
682		507.627	462.643	380.435	438.009	495.578	522.823
627		1471	892.378	1339.51	855.519	1438.87	817.907
270		1982.69	1998.65	1881.51	1776.85	1975.33	1833.42
615		1877.91	1761.53	1759.39	1625.81	1564.51	1726.2
369		1469.98	1467.29	939.345	1164.07	1272.35	1372.63
387		1541.19	1386.96	1655.13	1360.42	1770.92	1552.52
520		433.365	595.241	609.635	537.262	386.89	479.402
278		929.801	970.775	873.591	872.781	941.3	992.477
838		2073.23	2000.59	1725.58	1715.35	2024.19	1887.48
270		1643.94	1626.02	1952.9	1818.92	1681.18	1773.17
692		705.998	652.346	507.246	546.971	582.33	599.917
285		1527.97	1501.17	1243.69	1307.55	1542.58	1467.45
430		1073.24	1183.71	1331.99	1320.5	1335.17	1317.69
208		1364.18	1549.56	1121.58	1208.3	1240.44	1289.33
173		2295	2213.52	2278.85	2263.4	2175.76	2249.02
152		1464.89	1663.77	1385.53	1438.09	1638.3	1564.04
283		3173.94	2841.67	3041.6	2706.81	3021.33	2894.13
319		884.023	799.462	1058.64	867.386	857.54	923.358
245		2116.98	1566.02	1759.39	1631.2	2048.12	1547.2
572		1056.96	1073.37	878.288	1030.29	1219.5	1151.98
253		566.629	533.297	507.246	551.287	428.77	480.288
214		525.938	541.04	559.85	571.785	640.164	603.461
385		406.915	774.297	267.713	609.544	360.965	821.452
252		1629.7	1569.89	1679.55	1621.49	1352.12	1522.39
354		720.24	802.366	586.151	715.27	773.78	863.1
70		861.643	883.667	912.104	804.814	793.723	735.496
226		1128.17	1052.08	1133.79	1179.17	1101.84	1114.76
376		1292.97	1287.27	820.048	818.839	1063.95	1247.69
456		615.459	590.402	474.369	411.038	619.224	588.397
558		864.695	795.591	916.801	830.706	850.56	910.066
286		180.06	138.406	148.417	160.747	147.577	138.238
172		968.458	974.647	904.589	918.092	1033.04	976.526
182		877.919	666.864	740.204	663.486	729.906	720.432
544		916.576	913.671	1044.55	1114.44	852.554	1000.45
145		1065.1	1077.24	1289.72	1097.18	1046	1033.24
1036		419.123	483.936	311.863	400.249	430.764	362.431
217		1131.22	1173.06	1299.11	1230.95	1318.22	1278.7
474		696.842	811.076	639.694	706.639	702.983	616.753
363		912.507	543.944	807.837	620.332	850.56	463.451
289		646.995	512.004	693.237	696.93	673.069	685.872
396		2332.64	2553.25	2414.12	2468.38	2307.38	2434.23
212		1602.23	1688.94	1673.91	1607.47	1605.39	1531.25
188		1227.87	933.996	1275.63	1031.37	1004.12	824.11
188		533.059	389.084	480.005	475.768	414.81	317.238
211		2009.14	1958.97	1508.59	1715.35	2046.13	1911.4
143		925.732	944.643	946.86	907.303	951.271	910.066
566		793.485	780.105	755.233	819.917	658.112	692.075
963		946.078	1068.53	898.953	877.096	933.323	957.917
842		1694.8	1695.71	1973.56	1949.46	1704.11	1832.54
250		1142.41	1250.49	1303.81	1169.46	1231.47	1414.28
205		963.372	942.707	1090.58	1042.16	947.283	849.808
397		971.51	964	971.283	978.507	913.38	874.62
260		792.467	824.627	680.086	767.054	762.812	784.234
656		738.551	799.462	655.663	655.934	646.147	658.402
251		917.594	824.627	712.963	748.714	920.36	859.556
126		865.712	969.807	1049.25	1062.66	905.403	902.977
380		828.072	698.803	689.479	866.308	932.326	814.363
92		439.468	444.253	333.468	432.614	455.693	488.263
344		703.963	448.125	651.905	595.519	771.786	645.11
250		655.133	673.639	714.842	571.785	715.946	649.541
238		671.41	645.57	507.246	585.809	651.132	622.07
499		295.013	281.651	229.2	237.345	267.233	256.094
449		508.644	501.358	501.61	467.137	613.241	534.342
572		464.901	472.321	474.369	378.672	437.744	435.981
291		1685.65	1677.32	1657.94	1844.81	1650.27	1657.97
675		1074.26	1770.24	1181.7	1677.59	1035.03	1719.11
499		967.441	918.51	812.533	977.428	1043.01	1066.91
600		741.603	598.145	743.022	682.905	734.892	723.976
369		918.611	783.976	1094.34	1079.92	937.311	885.254
146		1057.98	1080.14	1018.25	1029.21	1164.66	1144.89
815		619.528	583.627	450.886	435.851	517.515	487.377
836		624.615	855.599	611.514	663.486	681.046	856.011
131		1721.25	1843.8	1851.45	1924.65	2064.08	2042.55
392		561.543	574.916	689.479	595.519	648.141	726.635
179		459.814	620.406	519.458	679.668	411.819	553.838
154		531.024	564.269	546.699	590.125	569.367	544.976
658		1001.01	1080.14	985.373	921.328	917.369	901.204
180		585.958	557.494	500.671	518.921	475.636	488.263
337		715.153	769.458	898.953	1015.19	832.612	848.922
243		2082.39	2100.28	1926.6	1749.88	1831.75	2044.33
650		1748.72	1563.11	1224.91	1224.48	1534.6	1731.52
570		926.749	1140.15	836.017	1015.19	1071.93	1237.94
311		689.721	610.727	651.905	679.668	674.066	622.07
428		1081.38	1176.93	1397.75	1319.42	1144.72	1394.78
256		1790.43	2018.98	1859.9	1859.92	1982.31	1936.22
393		1045.77	1059.82	1276.57	1011.95	1163.66	1066.03
286		1165.81	1062.72	1278.45	1051.87	1270.36	1041.21
534		555.439	562.333	572.061	653.776	584.324	667.263
161		986.769	825.595	1007.92	908.382	922.354	759.422
285		1140.38	1215.65	970.343	926.722	1120.79	1122.74
181		451.676	873.02	881.106	1029.21	458.684	731.066
607		624.615	650.41	318.438	463.901	444.724	544.976
552		516.782	463.611	619.968	505.975	496.576	489.149
328		766.018	735.582	878.288	630.042	759.82	706.254
393		1255.33	1204.03	1327.29	1271.95	1373.06	1611
328		771.104	694.932	761.809	652.697	725.918	716.001
567		847.401	1156.61	882.984	969.876	926.343	870.19
258		254.322	342.627	375.738	491.95	295.153	360.659
554		1094.6	1180.8	1062.4	1159.75	1238.45	1221.1
375		921.663	1536.98	1423.11	1457.51	1087.88	1322.12
262		754.828	679.446	789.989	638.673	724.921	719.546
508		1356.04	1510.85	1434.38	1701.33	1350.13	1391.24
840		2565.6	2717.78	2098.5	2159.84	2783.02	2731.08
157		1315.35	1224.36	995.706	1138.17	1182.61	1129.83
372		1065.1	1323.08	1460.68	1621.49	1230.47	1378.83
439		1863.67	1757.65	2008.32	1726.14	1837.73	1733.29
849		2224.81	2064.47	2331.45	2406.89	2404.1	2237.5
266		1519.83	1502.14	1758.45	1447.8	1493.72	1554.29
385		860.626	709.45	571.122	674.274	812.669	869.303
478		759.914	937.868	698.873	737.926	744.863	887.026
139		3199.37	3583.06	3079.17	3440.42	3344.41	3351.38
184		1387.58	1317.27	1217.39	1282.74	1351.12	1167.93
356		1181.07	1144.02	1053.01	1097.18	1029.05	1020.83
458		577.82	655.249	539.184	532.946	591.304	573.333
147		358.085	407.474	228.261	319.336	348.002	376.61
285		1877.91	1884.45	1925.66	1835.1	1887.59	1965.46
395		803.657	1038.53	966.586	1140.33	800.703	933.992
195		1372.32	1399.54	1183.57	1372.28	1327.19	1291.11
235		1951.16	2156.42	2266.64	2139.34	1947.41	1971.66
370		1006.1	910.767	1009.8	1062.66	950.274	993.363
460		693.79	777.201	701.691	817.76	648.141	789.551
183		1202.43	1131.44	1297.24	1220.17	1151.7	1170.59
369		960.32	927.221	1068.97	1060.5	937.311	1144.89
437		1175.98	1229.2	1306.63	1215.85	1201.55	1271.61
172		967.441	1000.78	885.802	796.183	884.463	1068.68
142		369.276	400.699	278.985	434.772	382.902	415.6
578		576.802	666.864	695.115	666.722	601.275	597.258
144		1939.97	2064.47	2262.88	2289.3	1975.33	2269.4
282		519.834	630.084	627.483	739.005	645.149	560.927
216		1691.75	1943.49	1781	1827.55	1676.19	1885.71
195		1586.97	1144.02	1089.64	994.689	1842.71	1245.91
227		1286.87	1204.03	1257.78	1235.27	1527.62	1524.16
175		1177	784.944	942.163	756.266	1339.16	825.883
182		378.431	473.289	376.677	461.743	457.687	440.412
278		710.067	880.763	1013.55	881.411	872.497	856.011
250		1302.13	1377.28	1422.17	1422.99	1524.63	1456.81
202		701.929	607.823	766.506	739.005	660.106	607.892
419		456.762	479.096	316.559	377.594	475.636	469.654
424		775.173	873.988	721.417	682.905	808.68	724.863
448		1350.96	1169.19	1386.47	1184.56	1242.44	1241.48
195		925.732	830.434	728.932	562.075	998.137	882.595
255		677.514	755.908	724.235	600.913	538.455	605.234
296		1242.11	1431.48	1340.45	1133.86	1246.42	1192.74
517		1374.36	1429.55	1377.08	1418.67	1244.43	1351.36
217		935.905	854.631	763.688	809.129	866.514	796.64
242		1857.57	1840.89	1579.04	2021.74	1728.04	2006.22
192		1060.01	992.068	1166.67	978.507	1024.06	1073.12
476		845.366	847.856	619.968	715.27	730.903	673.466
177		521.869	408.442	547.638	515.685	477.63	482.946
232		301.117	522.651	417.069	452.033	332.048	380.154
175		580.871	542.976	620.907	634.357	590.307	687.645
295		370.293	372.631	419.887	407.801	534.467	359.773
278		658.185	645.57	820.988	655.934	774.778	645.996
125		551.37	530.394	468.733	480.083	745.86	642.452
371		646.995	709.45	504.428	548.05	541.447	544.09
249		1290.94	1272.75	1361.11	1247.14	1361.1	1494.92
290		837.228	1036.59	778.717	709.876	717.941	718.66
401		2016.26	2003.49	2048.71	1905.23	1914.51	1997.36
284		1358.08	1284.37	1302.87	1288.13	1309.24	1267.18
364		780.26	810.109	501.61	567.469	707.969	787.778
19		506.609	414.249	615.271	575.021	491.59	466.996
931		1412	1245.65	1037.98	1192.12	1149.7	1105.9
409		638.857	512.004	619.968	654.855	579.338	621.184
435		1307.21	1156.61	1322.6	1265.48	1245.43	1376.18
122		1028.48	901.089	1027.64	931.038	841.586	951.714
160		1841.29	1476.97	1761.27	1351.78	1748.98	1598.6
415		407.932	414.249	340.043	378.672	410.822	345.595
454		725.326	680.414	749.597	768.133	637.172	647.768
514		1157.67	827.53	1094.34	904.067	1084.89	925.13
243		694.808	873.988	531.669	659.17	772.783	860.442
205		1403.86	1361.8	1274.69	1322.66	1391.01	1500.24
487		906.404	775.265	687.601	788.631	891.443	813.477
675		1720.23	1752.82	1635.4	1793.03	1853.68	1721.77
578		534.076	518.779	561.728	591.204	578.341	627.387
270		509.661	489.743	668.814	470.374	553.413	521.936
505		1726.34	1600.86	1790.39	1767.14	1741.01	1659.74
378		1609.35	1413.09	1547.1	1617.18	1497.7	1541
445		2079.34	2007.37	1858.02	1898.76	1882.6	1793.55
94		984.735	834.305	864.197	922.407	961.243	793.981
154		911.49	977.55	1110.31	1032.45	1022.07	1343.39
214		1066.12	1720.88	1499.19	1932.2	1161.67	1886.59
161		607.321	591.37	678.207	623.569	520.507	632.704
285		1565.61	1537.95	1781.94	1864.23	1510.67	1585.3
669		1125.12	1362.76	1269.99	1375.52	1457.82	1393.01
436		1286.87	1506.01	1061.46	1393.86	1317.22	1430.23
744		967.441	1378.25	1327.29	1687.3	1048.99	1503.78
198		630.718	622.341	725.174	659.17	502.558	555.61
199		1431.32	1233.07	1205.18	1205.06	1559.53	1447.95
388		657.168	684.285	690.419	641.909	608.255	667.263
122		556.456	660.088	513.822	518.921	436.747	568.016
151		704.981	731.711	510.064	447.718	650.135	498.897
513		885.04	1044.33	1191.09	1097.18	883.466	950.828
357		426.244	574.916	532.609	550.208	534.467	631.818
420		952.181	904.96	1034.22	905.146	1021.07	799.298
897		2263.47	2013.17	2242.22	2218.09	2120.92	2326.12
182		499.488	640.731	605.878	569.627	479.624	577.763
84		1668.35	1316.31	1199.54	1038.92	1452.83	1167.93
170		2229.9	2007.37	2165.19	2272.03	2469.91	2288.9
396		3191.23	3280.12	3256.71	3097.35	2809.94	2872.87
285		833.159	844.952	858.561	887.884	636.175	877.279
237		630.718	1084.98	801.261	1091.78	616.232	921.586
171		447.607	466.514	460.279	401.328	394.867	395.218
757		1268.56	1358.89	1111.25	1143.57	1349.13	1367.31
190		1019.32	1120.8	636.876	796.183	1076.91	1043.87
458		552.387	561.366	464.976	571.785	553.413	545.862
356		1208.54	1084.98	1387.41	1165.15	1205.54	1070.46
273		797.554	898.185	692.297	929.959	860.532	870.19
530		196.337	135.502	236.715	286.971	167.519	154.188
269		909.455	867.213	901.771	795.104	1022.07	1012.86
157		1682.59	1800.24	1875.87	1604.23	1657.25	1533.02
384		1739.56	1625.06	1853.33	1842.66	1440.87	1552.52
813		2996.93	2967.49	2721.28	2677.68	3010.36	2838.31
158		608.338	476.193	449.946	453.112	703.981	612.323
479		515.765	389.084	445.25	407.801	527.487	365.09
15		1613.42	1460.52	1503.89	1486.64	1439.87	1333.64
653		2090.53	2017.04	2136.07	2213.78	1793.85	1879.5
187		383.518	468.45	574.879	507.054	349.996	351.798
272		1046.79	1027.88	1278.45	1248.22	1093.86	1116.54
215		114.954	150.988	127.751	122.988	115.668	99.2477
408		1032.55	891.41	1294.42	1290.29	886.457	986.274
458		1377.41	1288.24	1255.9	1262.24	1230.47	1175.91
585		2104.77	2055.76	2116.34	1843.74	1945.42	1866.21
89		852.487	1002.72	837.896	981.743	919.363	943.739
208		3444.54	3440.78	3927.4	3582.82	3303.52	3308.85
102		1810.77	1822.5	1271.87	1164.07	1956.39	1541.88
133		1136.31	1169.19	1507.65	1240.66	1212.52	1209.58
222		1817.89	2001.56	1368.63	1633.36	1931.46	2027.49
165		672.427	616.534	675.389	638.673	584.324	692.962
162		1382.49	1570.86	1512.35	1555.69	1544.57	1391.24
277		657.168	797.526	721.417	828.548	727.912	900.318
202		598.165	630.084	382.313	503.818	636.175	641.565
155		752.793	798.494	686.661	763.818	780.76	830.313
173		968.458	1005.62	1069.91	913.776	923.351	887.912
176		687.687	765.586	689.479	727.137	717.941	661.06
257		639.874	744.293	862.319	899.752	744.863	629.159
54		572.733	539.105	401.1	448.797	560.393	622.956
561		1987.78	2018.01	1826.09	1957.01	1620.35	1662.4
632		1454.72	1763.46	1500.13	1566.47	1528.62	1640.25
430		327.567	348.434	236.715	325.809	337.033	236.599
129		1230.92	1112.08	1018.25	1073.44	1466.79	1405.42
405		776.191	682.35	754.294	736.847	722.926	695.62
366		1715.15	1689.9	2152.04	2026.06	1984.31	1830.77
412		797.554	698.803	903.65	770.291	638.169	827.655
482		421.157	551.687	492.217	472.531	470.65	487.377
560		3019.31	2365.48	2372.79	2197.59	3006.38	2388.15
345		600.2	716.225	838.835	885.727	712.955	654.857
415		652.082	895.281	828.502	922.407	649.138	863.987
134		1556.45	1845.73	1855.21	2015.27	1626.33	2090.4
95		361.137	464.578	591.787	475.768	412.816	421.803
344		1299.08	1411.16	1033.28	1208.3	1256.4	1291.99
277		655.133	665.896	573	546.971	608.255	615.867
731		1187.17	1097.57	960.95	1060.5	1033.04	1156.41
180		781.277	815.916	805.958	989.295	922.354	736.382
242		1609.35	1629.9	1845.81	1867.47	1337.16	1691.64
267		708.032	711.386	491.277	537.262	688.026	688.531
145		546.284	558.462	573	661.328	545.435	550.293
567		664.289	630.084	703.569	624.648	586.318	592.828
339		1142.41	1046.27	1084.94	1121.99	1236.45	1096.16
436		1371.3	1423.74	1620.37	1619.34	1347.14	1421.37
248		417.088	360.048	328.771	288.05	340.025	304.832
111		810.778	951.418	857.622	847.967	743.866	738.155
344		1570.69	1525.37	1549.92	1417.59	1660.24	1583.53
531		3397.74	2376.12	3535.69	2594.61	3318.48	2439.54
531		1691.75	1810.89	1800.72	1882.57	2020.2	2070.02
234		2033.56	1959.94	2291.06	2044.4	1973.34	1995.59
153		1038.65	876.892	1078.37	1009.79	1039.02	995.135
91		1573.74	1270.82	1037.04	1116.6	1357.11	1381.49
335		914.542	903.024	1064.28	996.847	989.163	1054.51
456		547.301	451.996	534.487	552.365	532.473	572.446
322		676.496	448.125	681.965	654.855	594.295	521.05
225		500.506	422.96	465.915	542.656	504.553	482.946
402		1504.57	1524.4	1393.99	1361.49	1517.65	1570.24
134		604.269	501.358	403.918	363.569	560.393	541.432
404		630.718	773.329	650.966	792.946	590.307	856.897
173		1522.88	1329.86	1243.69	1243.9	1557.53	1343.39
196		691.756	913.671	987.252	1134.94	1072.92	1059.82
322		1448.62	1175	1240.87	987.137	1221.5	1007.54
367		1081.38	1070.47	1386.47	1383.07	1298.28	1234.39
333		619.528	482.968	684.783	699.088	579.338	476.743
141		1182.09	1096.6	1042.67	981.743	1191.58	913.61
260		1447.6	1363.73	1022.01	920.249	1285.31	1183.88
305		807.727	917.542	916.801	881.411	936.314	1028.81
334		1919.62	2069.31	1575.28	1670.04	1881.6	1799.75
548		446.589	469.418	463.097	390.54	442.73	513.075
342		579.854	589.434	469.673	494.108	504.553	593.714
175		1708.03	1741.2	1766.91	1828.63	1840.72	2003.56
219		810.778	1054.98	778.717	843.652	1092.87	1102.36
664		934.888	805.269	841.653	722.822	779.763	904.749
218		1210.57	1480.84	1468.2	1851.29	1205.54	1621.64
300		246.184	332.948	385.131	385.145	313.102	328.758
193		634.788	580.723	981.616	977.428	712.955	764.739
157		680.566	612.663	894.257	835.021	674.066	729.293
402		2022.37	2490.33	1753.76	2115.6	2208.66	2369.54
431		784.329	844.952	721.417	663.486	862.526	790.437
870		1440.48	1580.53	1600.64	1881.49	1396.99	1813.04
569		575.785	500.39	480.945	346.307	442.73	433.322
358		1815.86	1764.43	2053.41	2149.05	1510.67	1859.12
239		445.572	490.711	429.281	398.091	425.779	369.52
204		1080.36	964	1239	1074.52	1112.81	1132.49
45		830.107	726.872	822.866	847.967	792.726	680.556
381		767.035	817.852	594.605	705.561	846.572	896.774
532		1398.77	1429.55	1378.96	1321.58	1339.16	1532.14
415		1285.85	1296.95	1290.66	1181.33	1388.02	1494.03
497		285.858	307.783	386.071	311.784	330.053	287.109
279		1267.54	1305.66	1192.97	1291.37	1347.14	1400.1
179		1449.64	962.064	1182.64	797.262	1625.34	985.388
364		825.02	910.767	837.896	917.013	758.823	749.674
125		890.127	925.285	889.56	823.154	984.177	852.467
269		1203.45	1020.14	1054.88	1096.1	1163.66	1106.79
145		330.619	451.996	308.105	398.091	353.985	428.892
358		3048.81	2736.17	2270.4	2200.83	2615.5	2635.38
448		707.015	780.105	578.637	651.619	688.026	552.951
163		501.523	525.554	500.671	434.772	564.381	521.05
430		758.897	720.097	728.932	724.98	658.112	611.437
125		1685.65	1811.86	1486.98	1673.28	1820.78	1828.99
285		415.053	371.663	340.982	326.888	421.79	430.664
221		1646.99	1570.86	1938.81	1723.98	1877.61	1836.08
387		1761.94	1855.41	1673.91	1588.05	1880.61	1813.04
628		1897.24	1930.9	2305.15	2191.12	1891.57	1991.16
902		938.957	1056.92	1118.76	1076.68	1018.08	958.804
171		519.834	528.458	581.455	609.544	518.513	484.719
258		308.238	362.952	393.586	423.984	358.97	367.748
352		2123.08	2243.53	2362.45	2479.17	2205.67	2284.47
175		1466.93	1834.12	1990.47	1643.07	1662.23	1677.46
221		1978.62	2216.43	2085.35	2014.19	2109.95	2170.16
333		1052.89	1033.69	1120.64	997.926	1109.82	985.388
287		1569.68	1541.82	1734.97	1652.78	1537.59	1391.24
307		871.816	826.562	884.863	847.967	766.8	787.778
168		718.205	727.839	815.352	820.996	713.952	730.179
308		1629.7	1356.96	1688	1638.76	1488.73	1494.92
179		645.978	606.856	708.266	595.519	652.129	766.511
730		771.104	737.518	714.842	650.54	793.723	576.877
416		1168.86	1301.79	1342.32	1407.88	1149.7	1274.27
399		759.914	843.016	1018.25	1113.36	855.546	1071.34
302		516.782	476.193	520.397	524.316	445.721	493.58
249		646.995	740.422	579.576	683.984	678.055	633.59
265		540.18	588.466	688.54	575.021	404.839	501.555
90		1234.99	1342.44	1243.69	1227.72	1269.36	1382.38
281		394.708	421.024	517.579	517.843	549.424	521.05
497		896.231	1808.95	870.773	1471.54	625.207	1539.23
223		782.294	808.173	1052.07	816.681	892.44	871.962
333		786.364	790.751	756.173	666.722	755.832	599.917
895		940.991	816.884	899.893	864.15	969.22	739.927
649		920.646	1074.34	631.24	756.266	861.529	957.031
357		3049.83	3052.67	3681.29	3631.37	3236.72	3180.36
556		1479.14	1181.77	1330.11	1516.85	1494.71	1478.08
173		367.241	297.137	301.53	366.805	274.213	289.768
568		494.402	482	433.977	482.241	445.721	491.808
176		509.661	589.434	665.056	685.063	554.41	500.669
321		889.11	1205.97	695.115	774.606	758.823	896.774
467		1142.41	1175.96	1162.91	1219.09	1237.45	1250.34
521		862.66	972.711	1080.25	1030.29	953.266	908.294
601		2115.96	1895.09	1746.24	1777.93	2107.95	2122.31
313		1564.59	1440.19	1440.02	1433.78	1528.62	1552.52
157		1072.22	850.759	1042.67	820.996	1220.5	899.432
162		527.972	546.847	534.487	476.847	552.415	601.689
506		2389.61	2407.1	2379.36	2410.13	2068.07	2428.02
131		2879.94	3081.7	3147.75	3042.33	2392.14	2639.81
221		408.95	540.072	423.645	472.531	339.027	406.738
398		1657.16	1730.55	1365.81	1502.82	1552.55	1594.17
163		331.636	350.37	312.802	336.598	350.993	347.367
671		603.252	511.036	517.579	546.971	482.616	552.065
212		309.256	523.619	441.492	698.009	371.933	621.184
337		1290.94	1458.58	1681.43	1438.09	1652.26	1652.65
153		438.451	417.153	190.687	244.896	406.833	393.446
119		590.027	696.868	664.117	742.241	627.201	767.397
197		1934.88	1840.89	2135.13	1886.89	1896.56	2013.31
86		1639.87	1527.3	1672.03	1547.05	1496.71	1448.84
112		1308.23	1279.53	1111.25	1054.03	1241.44	1197.18
319		619.528	517.811	748.658	710.955	538.455	472.313
687		755.845	827.53	895.196	856.598	845.574	914.497
488		1125.12	1181.77	1309.45	1228.8	1055.97	1081.09
265		1901.31	1893.16	2083.47	1994.77	2046.13	2099.27
456		641.909	955.289	763.688	977.428	653.126	765.625
265		1104.77	650.41	953.435	622.49	1125.77	817.907
280		2507.61	1796.37	2585.08	2151.2	2542.71	1794.43
209		745.672	861.406	881.106	1117.68	812.669	953.487
343		678.531	685.253	745.84	768.133	762.812	878.165
301		1430.31	1332.76	1449.41	1456.43	1281.32	1272.5
133		884.023	1009.49	749.597	853.361	1003.12	1034.13
535		344.861	275.843	278.985	286.971	348.999	346.481
770		2309.24	1873.8	1342.32	1472.61	2308.38	1951.28
195		2345.87	2271.59	2094.74	1983.98	2175.76	2416.5
165		1847.39	1894.12	1701.15	1694.86	1987.3	1853.8
227		1852.48	1743.14	2115.41	1955.93	1906.53	1866.21
209		743.637	752.036	760.87	802.656	835.603	721.318
202		1316.37	1275.65	1624.13	1625.81	1238.45	1434.66
231		788.398	657.185	1032.34	708.797	840.589	708.026
443		719.223	621.374	555.153	636.515	829.62	810.818
170		787.381	1057.88	646.269	767.054	1003.12	1085.52
428		513.73	489.743	287.44	225.477	320.082	392.56
384		2398.76	2377.09	2259.12	2540.67	2112.94	2314.6
360		735.499	757.844	584.273	537.262	730.903	662.833
365		288.91	391.988	407.676	392.697	277.205	345.595
109		526.955	599.113	452.764	549.129	523.498	476.743
206		531.024	455.868	565.486	640.83	670.078	535.229
162		955.233	838.177	855.743	846.888	800.703	856.011
962		1540.17	1517.62	1123.46	1259	1339.16	1498.46
370		1157.67	1042.4	1092.46	893.278	836.6	911.838
507		332.653	1059.82	574.879	1054.03	375.922	1129.83
489		1429.29	1486.65	1467.26	1513.61	1396	1323.89
209		1718.2	1657	1951.96	1858.84	1572.49	1673.92
393		511.696	512.972	632.179	589.046	602.272	684.986
195		1880.97	1893.16	1749.06	1601	1717.07	1666.83
542		1492.36	1246.62	1281.27	1460.75	1498.7	1369.09
712		1210.57	1624.09	1129.09	1088.55	1162.66	1392.13
243		648.012	695.9	826.624	777.843	805.689	775.373
249		1281.78	1783.79	1248.39	1666.81	1352.12	1714.68
148		693.79	619.438	605.878	662.407	639.167	552.065
172		636.822	704.611	688.54	680.747	615.235	622.956
261		490.333	755.908	544.82	658.092	539.453	669.036
373		933.87	1179.84	1131.91	1310.79	1113.81	1110.33
253		1150.55	1128.54	1137.55	1306.47	1112.81	1206.04
392		971.51	1019.17	1013.55	846.888	941.3	888.798
529		852.487	869.149	815.352	744.399	872.497	841.833
255		1317.39	1680.23	1478.53	1692.7	1430.9	1809.5
276		612.407	565.237	545.759	604.15	622.215	601.689
176		1190.23	1135.31	902.711	958.009	1144.72	1123.63
699		1715.15	2802.96	2140.77	2862.16	1932.46	2916.29
297		621.563	645.57	427.402	462.822	634.181	607.892
106		1012.2	1034.65	754.294	714.191	904.406	976.526
238		478.125	427.799	598.363	573.942	487.601	473.199
275		1574.76	1617.31	1515.16	1621.49	1691.15	1661.51
266		1156.66	1146.93	1069.91	951.536	1077.91	951.714
527		1264.49	1459.55	1189.21	1328.05	1337.16	1432
313		668.358	723.968	567.364	638.673	649.138	704.481
510		1695.82	1596.99	1679.55	1793.03	1816.79	1760.76
221		896.231	923.35	1001.34	900.83	742.869	665.491
146		346.895	308.751	378.556	322.573	395.864	435.981
445		690.738	669.767	684.783	610.623	715.946	759.422
681		760.931	1717	1292.54	1825.4	1091.87	1715.57
809		858.591	912.703	997.584	928.88	827.626	895.001
171		505.592	445.221	510.064	578.258	578.341	418.258
234		1062.05	1153.7	1222.09	1079.92	1218.5	1369.09
413		1296.02	1670.55	1451.29	1650.62	1519.64	1789.12
341		1317.39	1275.65	944.042	1030.29	1235.46	1162.62
360		1283.82	1248.55	1347.02	1378.76	1287.31	1244.14
479		2231.93	1450.84	1772.54	1524.4	2195.7	1660.63
65		415.053	414.249	366.345	406.722	423.784	388.129
222		563.577	572.012	658.481	677.511	625.207	552.951
132		771.104	942.707	896.135	823.154	906.4	1019.06
10		1605.28	1391.8	1382.72	1330.21	1447.85	1520.62
527		1600.19	1672.48	1541.47	1500.66	1706.11	1688.98
295		787.381	829.466	826.624	831.785	888.451	798.412
121		714.136	591.37	462.158	524.316	588.312	646.882
296		1239.06	1359.86	1252.15	1278.42	1374.06	1431.12
202		1099.69	1079.18	1005.1	1052.95	1020.07	1087.29
351		451.676	382.309	477.187	416.432	429.767	366.862
100		2259.4	2171.9	2446.05	2412.28	2298.41	2537.91
265		1344.85	1384.06	1358.29	1289.21	1613.37	1667.72
416		611.39	444.253	446.189	415.353	536.461	466.996
411		1114.95	1069.5	1123.46	1277.35	1093.86	1216.67
372		976.596	992.068	859.501	882.49	934.32	915.383
367		2242.1	2187.39	1627.89	1717.51	2339.29	2027.49
322		2036.61	2197.07	2609.5	2309.79	2136.87	2134.71
321		3300.08	2824.25	2775.76	2647.47	3605.66	3206.05
685		2344.85	2080.92	1841.12	1886.89	2260.52	2114.33
318		1436.41	1353.08	1162.91	1241.74	1273.35	1395.67
607		2291.95	2261.92	1975.44	2013.11	2176.76	2187.88
286		1188.19	1210.81	1568.71	1495.27	1385.03	1358.45
957		346.895	320.366	342.861	404.565	408.827	419.144
387		744.655	875.924	803.14	818.839	804.692	930.447
597		2424.2	2130.29	2124.8	2174.94	2322.34	2127.62
129		939.974	951.418	826.624	885.727	920.36	887.912
267		545.266	544.912	490.338	486.556	532.473	513.075
250		1443.53	1329.86	1483.23	1350.71	1322.21	1377.06
263		895.213	865.277	780.596	831.785	784.749	813.477
470		837.228	920.446	934.648	844.731	895.431	885.254
571		269.581	264.229	433.038	365.726	194.442	263.184
454		1347.91	1414.06	1455.98	1602.08	1427.9	1476.31
275		468.97	456.835	356.012	384.067	484.61	584.852
376		1438.45	1923.16	1765.03	1953.78	1467.79	1870.64
307		898.265	998.844	770.263	929.959	947.283	1005.77
655		525.938	326.173	500.671	448.797	669.081	478.516
531		407.932	337.787	415.191	327.967	381.904	373.065
442		889.11	850.759	915.861	810.208	899.42	823.224
486		907.421	1183.71	1070.85	1201.83	937.311	1042.99
453		1574.76	1542.79	1816.69	1567.55	1490.72	1403.65
277		1547.29	1561.18	1665.46	1455.35	1397.99	1397.44
160		327.567	326.173	278.046	277.262	265.239	228.624
286		2187.17	2402.26	2360.57	2379.92	2027.18	2298.65
574		619.528	512.972	467.794	441.245	526.49	515.733
188		1849.43	1595.05	1807.3	1625.81	1640.29	1709.36
149		1291.96	1265.01	1543.34	1520.08	1473.77	1550.75
334		1074.26	964	715.781	732.532	889.449	844.491
207		1394.7	1222.42	802.201	976.349	1320.21	1153.75
268		1089.52	1123.7	1183.57	1110.13	1154.69	1206.92
544		1110.88	1012.39	1380.84	1255.77	1080.9	1098.81
464		1513.72	1426.64	1786.63	1646.31	1587.45	1711.14
266		1565.61	1597.96	1869.3	1728.3	1572.49	1632.27
300		341.809	466.514	353.194	365.726	340.025	373.951
175		833.159	850.759	821.927	785.395	892.44	808.16
333		892.161	709.45	760.87	610.623	749.849	757.65
112		512.713	477.161	419.887	467.137	489.596	530.798
333		889.11	1091.76	1065.22	1157.59	1061.95	1234.39
161		691.756	588.466	492.217	613.859	586.318	574.219
466		535.093	507.165	502.55	513.527	578.341	559.154
315		868.764	852.695	776.838	841.494	889.449	904.749
175		1119.02	1090.79	936.527	850.125	815.66	920.699
280		1054.93	1319.21	1375.2	1314.03	1160.67	1151.1
224		472.022	374.566	287.44	316.1	386.89	377.496
203		1095.62	895.281	1115	1156.52	893.437	980.957
624		642.926	663.96	542.002	551.287	588.312	481.174
671		699.894	609.759	516.64	555.602	478.627	578.649
214		2093.58	2189.33	2473.3	2388.55	2148.84	2243.71
241		840.28	886.57	967.525	880.332	1017.08	916.269
381		1163.78	900.121	1083.06	895.436	1264.37	1048.3
326		509.661	503.293	496.914	584.731	697.998	623.843
592		1705.99	1566.98	1347.02	1468.3	1685.17	1838.74
667		455.745	508.133	420.827	280.498	460.679	372.179
151		227.872	239.064	268.653	257.842	201.422	224.193
380		1937.93	1842.83	1655.13	1856.68	2019.21	2015.97
193		1438.45	1536.98	1423.11	1378.76	1629.33	1552.52
172		1230.92	1144.02	1590.31	1321.58	1156.68	1119.19
227		985.752	964.968	728.932	814.523	874.492	834.744
440		401.829	474.257	361.648	393.776	339.027	449.273
172		625.632	526.522	506.307	552.365	468.656	586.625
160		1733.46	1562.14	1739.67	1821.08	1820.78	1692.53
612		958.285	1055.95	861.379	977.428	920.36	1183
495		608.338	953.354	640.633	845.81	508.541	652.199
585		1078.33	1006.59	1143.18	1154.36	1011.1	1028.81
146		1024.41	1176.93	1325.42	1338.84	1164.66	1264.52
470		1512.71	1496.33	1437.2	1687.3	1330.18	1408.96
757		1898.26	2041.24	2429.15	2469.46	2094.99	2326.12
601		2277.71	2422.58	2696.86	2453.28	2329.32	2209.15
162		814.848	902.056	720.478	735.768	831.614	857.784
374		253.305	720.097	403.918	689.378	389.882	770.056
384		1107.83	1073.37	913.983	1013.03	1207.54	1194.52
128		1772.12	1670.55	2164.25	2057.35	1745.99	1778.48
450		542.214	854.631	680.086	767.054	568.37	696.506
145		926.749	968.84	828.502	877.096	827.626	1005.77
419		2833.15	2894.9	2699.68	2525.56	2484.87	2591.96
353		658.185	596.209	650.027	749.793	627.201	735.496
489		1593.07	1567.95	1765.03	1829.71	1651.26	1676.58
526		467.952	1375.35	751.476	1364.73	614.238	1364.66
140		296.031	367.791	308.105	371.121	242.305	353.57
118		796.536	1065.63	878.288	966.64	890.446	1043.87
381		776.191	761.715	896.135	790.789	904.406	910.952
130		1290.94	1244.68	1266.24	1268.71	1389.02	1532.14
139		579.854	660.088	617.15	703.403	778.766	704.481
543		1443.53	1292.11	1212.69	1195.35	1632.32	1370.86
144		180.06	246.807	228.261	247.054	199.428	213.56
200		690.738	741.39	651.905	538.341	625.207	643.338
156		1386.56	1476	1649.49	1572.95	1580.47	1644.68
355		2834.16	2895.87	2996.51	3271.04	2885.72	3057.18
438		654.116	837.209	500.671	621.411	564.381	665.491
124		1600.19	1597.96	1579.98	1550.29	1542.58	1623.41
442		1013.22	953.354	1006.98	962.324	1161.67	1086.41
301		883.006	1024.98	905.529	964.482	971.214	1073.12
220		869.781	913.671	940.284	1104.73	830.617	911.838
172		1216.68	1277.59	1488.86	1363.65	1153.69	1115.65
682		714.136	583.627	489.399	554.523	612.244	588.397
260		1288.9	1371.47	1640.1	1476.93	1183.6	1329.21
430		530.007	522.651	694.176	534.025	565.378	517.506
452		467.952	413.281	358.83	370.042	411.819	357.114
152		2143.43	2114.8	2542.81	2139.34	2137.87	2238.39
157		614.442	533.297	551.396	635.436	595.292	644.224
276		665.306	735.582	565.486	757.345	724.921	877.279
560		1454.72	1488.59	1440.02	1654.94	1451.84	1542.77
140		2858.58	2727.46	3279.25	3219.25	2681.31	2864.89
486		629.701	702.675	647.209	669.959	608.255	698.278
546		2341.8	2163.19	2228.13	2292.53	2269.49	2364.22
483		571.716	485.872	410.494	434.772	443.727	373.951
542		685.652	773.329	954.375	880.332	648.141	684.986
266		2043.73	1809.92	2072.2	2155.52	2117.92	2179.9
316		1501.52	1553.43	1270.93	1366.89	1463.8	1533.91
274		1714.13	1566.98	1383.66	1461.83	1435.88	1517.96
233		532.042	587.498	518.518	527.552	578.341	552.951
104		291.962	313.59	218.867	206.058	316.093	335.847
173		803.657	617.502	704.509	625.726	889.449	802.843
173		1151.57	1198.23	1339.51	1416.52	1412.95	1240.6
497		1263.47	1167.25	1223.97	1297.84	1256.4	1187.43
299		1513.72	1426.64	1510.47	1280.58	1725.05	1488.72
209		1187.17	1218.55	1263.42	1200.75	1094.86	1078.43
281		670.393	577.819	795.625	774.606	813.666	704.481
262		375.379	342.627	317.499	279.419	399.853	273.817
135		747.707	637.827	926.194	717.428	847.569	852.467
137		451.676	512.004	512.882	543.735	531.475	612.323
249		185.146	933.996	309.045	776.764	327.062	973.868
284		1608.33	1759.59	1679.55	1616.1	1544.57	1663.28
218		373.345	381.341	316.559	364.647	399.853	362.431
541		1136.31	1445.03	1318.84	1527.64	1282.32	1554.29
358		696.842	766.554	642.512	688.299	689.024	815.249
599		756.862	846.888	780.596	778.922	715.946	798.412
632		1306.2	1297.92	1447.53	1510.37	1328.19	1453.27
292		513.73	511.036	491.277	487.635	529.481	419.144
668		936.922	1147.9	1136.61	1107.97	1042.01	1109.45
207		407.932	428.767	542.002	467.137	541.447	499.783
550		957.268	896.249	1243.69	1070.21	1085.89	1045.65
266		826.038	750.101	887.681	970.955	845.574	903.863
327		2056.96	1803.14	2348.36	1854.52	2226.61	1748.35
376		1360.11	888.506	893.317	578.258	1235.46	793.981
341		1755.84	1882.51	1596.89	1733.69	1630.32	1759.87
40		303.152	337.787	366.345	360.332	318.088	231.283
935		939.974	827.53	795.625	830.706	1013.09	907.407
286		394.708	407.474	300.59	363.569	421.79	428.006
184		477.108	282.619	464.036	288.05	386.89	262.297
126		455.745	456.835	486.581	503.818	499.567	507.758
705		2150.55	2122.54	2408.48	2498.59	2367.21	1990.27
447		491.35	386.181	591.787	508.133	541.447	480.288
201		928.784	821.723	1001.34	1072.37	825.632	688.531
175		795.519	745.261	916.801	962.324	889.449	876.392
194		4114.93	4341.87	4391.44	4104.98	4440.26	4117.01
375		788.398	939.803	1002.28	1016.27	941.3	934.878
434		2053.9	2068.34	1369.57	1658.18	2380.17	2225.1
315		908.438	937.868	1094.34	1047.55	856.543	824.11
257		845.366	850.759	1079.31	908.382	1055.97	1020.83
594		1125.12	1337.6	1107.49	1399.25	1238.45	1434.66
205		628.684	657.185	461.218	488.714	679.052	562.699
408		312.307	394.892	247.987	263.237	339.027	307.491
161		689.721	800.43	731.75	674.274	841.586	737.269
113		1347.91	1033.69	1422.17	1021.66	1454.83	1052.73
148		1635.8	1676.35	1433.44	1321.58	1529.61	1618.09
241		859.608	1041.43	856.683	898.673	1029.05	1003.11
219		358.085	311.655	381.374	393.776	344.013	309.263
321		999.994	1129.51	864.197	844.731	1061.95	1120.08
670		754.828	734.615	716.72	719.585	954.263	934.878
1133		2809.75	2882.32	2794.55	2795.27	2861.79	3042.12
176		1737.53	1822.5	2006.44	1743.4	2147.84	1847.6
299		1233.97	1083.05	1201.42	1131.7	1301.27	1238.82
245		857.574	916.574	1018.25	992.532	963.237	856.011
235		449.641	403.602	356.012	348.465	348.999	312.807
302		355.033	331.98	454.643	392.697	485.607	369.52
253		559.508	628.149	581.455	589.046	625.207	568.902
279		341.809	384.245	266.774	230.871	431.761	394.332
375		734.482	933.996	924.316	906.225	849.563	871.962
531		1083.41	824.627	1039.86	792.946	987.168	864.873
138		632.753	610.727	639.694	680.747	672.072	656.63
292		1798.56	1781.85	2075.01	2113.45	1792.86	1945.96
296		575.785	582.659	536.366	635.436	717.941	635.362
115		451.676	405.538	239.533	329.046	346.007	345.595
225		911.49	786.88	1139.43	1022.74	987.168	809.932
459		1991.85	2027.69	2165.19	2009.88	2128.89	2185.22
411		1404.87	1456.65	1095.28	1086.39	1389.02	1374.4
632		214.648	230.353	232.018	248.133	242.305	303.946
83		728.378	741.39	975.04	851.204	773.78	760.308
589		1342.82	1375.35	1039.86	1172.7	1184.6	1218.44
207		449.641	549.751	541.063	552.365	406.833	337.619
332		545.266	576.852	521.337	461.743	596.29	552.065
200		944.043	1114.02	1115.94	1375.52	1120.79	1145.78
265		1684.63	1601.83	1724.64	1668.96	1506.68	1479.85
458		226.855	420.056	278.046	449.876	172.505	466.996
265		206.509	255.518	294.954	281.577	255.268	297.743
629		454.728	540.072	572.061	603.071	523.498	651.313
547		1314.34	1167.25	1353.6	1307.55	1278.33	1308.83
162		2196.32	2179.65	1689.88	1673.28	1829.75	1856.46
462		2930.81	3030.41	3037.84	2783.4	2720.2	2768.3
346		1312.3	1172.09	1046.43	960.166	1048.99	1050.96
519		635.805	602.016	749.597	678.59	614.238	651.313
272		596.131	476.193	543.881	458.506	492.587	509.531
444		2247.19	2166.1	2042.14	2060.58	2307.38	2101.92
254		818.917	1195.32	908.347	1202.91	798.709	1267.18
333		2392.66	2474.85	2513.69	2592.45	2770.05	2723.99
239		975.579	1287.27	1259.66	1342.08	1123.78	1226.42
619		680.566	732.679	701.691	768.133	646.147	775.373
117		1948.11	2163.19	2065.62	1862.08	2031.17	2141.8
474		485.246	456.835	314.681	374.357	524.495	544.976
480		911.49	931.093	938.406	888.963	992.154	859.556
169		487.281	689.125	656.602	618.175	777.769	651.313
756		1038.65	1114.02	910.225	1022.74	894.434	904.749
370		726.344	928.189	867.955	902.988	740.875	878.165
356		13.2247	26.1325	18.7869	29.1286	12.9628	8.8614
214		457.78	410.378	341.922	305.311	441.733	381.926
443		609.355	984.325	1042.67	905.146	741.872	953.487
170		2404.87	2625.84	2577.56	2390.71	2492.85	2482.96
136		1481.17	1339.53	1731.21	1462.91	1565.51	1334.53
667		1247.19	1317.27	1254.97	1170.54	1235.46	1327.44
315		902.334	804.301	942.163	853.361	864.52	790.437
330		575.785	544.912	442.432	479.004	397.859	358.001
241		759.914	774.297	735.507	700.166	777.769	666.377
323		585.958	720.097	500.671	404.565	545.435	589.283
464		1589	1868.96	1344.2	1544.9	1693.14	1789.12
328		1705.99	1344.37	1331.05	1165.15	1832.74	1463.9
441		687.687	629.117	578.637	584.731	507.544	583.966
352		444.555	417.153	619.028	536.183	482.616	474.971
244		1020.34	967.872	919.619	967.718	890.446	1070.46
370		1034.58	1315.34	843.532	880.332	843.58	1002.22
347		1282.8	1146.93	1040.79	1046.47	1117.79	1175.02
275		672.427	559.43	722.356	647.303	607.258	568.902
678		3837.21	4149.27	3914.25	3698.26	3860.92	3974.34
243		351.982	384.245	372.92	335.519	408.827	463.451
436		361.137	484.904	448.068	447.718	492.587	483.832
369		595.113	677.51	601.181	595.519	572.358	629.159
97		307.221	376.502	402.979	443.403	296.15	425.347
270		1681.58	1675.39	1897.48	1694.86	1670.21	1541
79		503.558	425.864	400.161	420.747	444.724	521.936
373		723.292	650.41	713.902	640.83	782.755	657.516
154		2031.52	2493.24	1751.88	1831.87	1979.32	2163.95
148		861.643	913.671	985.373	776.764	768.795	701.823
404		1828.07	1974.46	2090.98	2191.12	1697.13	1789.12
196		850.453	910.767	1001.34	1101.49	839.592	905.635
356		1162.76	1125.63	1303.81	1113.36	1104.83	1136.03
527		589.01	712.354	527.912	599.834	728.909	755.877
177		464.901	384.245	437.735	447.718	363.956	393.446
255		1957.26	2007.37	1842.06	1812.45	1930.46	1973.43
161		1182.09	1094.66	1115	1133.86	1005.12	1192.74
445		1080.36	1261.14	1197.66	1277.35	1064.95	1298.2
159		1677.51	1102.41	1249.33	1144.65	1489.73	1170.59
552		336.722	360.048	285.561	307.469	305.125	305.718
271		812.813	921.414	733.629	545.892	818.652	791.323
221		251.27	199.382	323.135	251.369	287.176	256.094
137		617.494	685.253	574.879	636.515	812.669	828.541
485		638.857	474.257	806.897	764.897	650.135	724.863
560		1268.56	1036.59	1428.74	1271.95	1055.97	1135.15
641		1263.47	964	1160.09	708.797	1233.46	900.318
338		566.629	592.337	449.007	505.975	619.224	640.679
618		2735.49	2735.21	2964.57	2649.63	2953.53	2851.6
193		1184.12	1373.41	1295.36	1219.09	1332.18	1359.34
236		717.188	725.904	741.143	857.677	612.244	797.526
189		667.341	630.084	640.633	604.15	594.295	591.055
139		1415.05	1471.16	1267.18	1295.69	1452.83	1501.12
288		1170.9	1269.85	1471.95	1493.11	1237.45	1228.19
412		685.652	733.647	582.394	529.71	602.272	589.283
453		791.45	821.723	827.563	694.772	767.798	723.976
318		405.898	418.121	354.133	281.577	331.05	362.431
199		999.994	1108.21	1039.86	1089.63	1039.02	1098.81
462		671.41	716.225	605.878	607.386	689.024	631.818
380		1223.8	1391.8	1568.71	1668.96	1131.75	1548.09
511		499.488	627.181	513.822	497.345	424.782	424.461
521		2069.16	1916.39	1793.21	1812.45	1887.59	1734.18
131		1662.25	1765.4	1467.26	1729.38	1840.72	1830.77
532		1713.11	1784.76	1765.97	1625.81	1675.19	1675.69
480		1723.29	1699.58	1407.14	1385.23	1441.86	1597.71
125		3450.64	3469.82	3363.79	2812.53	3366.34	2805.52
318		792.467	787.848	966.586	935.353	758.823	734.61
286		904.369	775.265	739.265	736.847	687.029	813.477
139		354.016	395.86	402.979	348.465	409.824	338.505
435		768.052	920.446	809.715	768.133	874.492	888.798
401		1008.13	1128.54	991.009	962.324	1041.01	970.323
309		273.65	284.554	320.317	310.706	347.005	379.268
192		1309.25	1251.46	1378.02	1268.71	1490.72	1239.71
591		804.675	896.249	860.44	1033.53	889.449	937.536
423		938.957	997.876	1180.76	1014.11	1227.48	1151.98
492		252.287	218.739	284.622	288.05	223.359	234.827
321		883.006	801.398	603.999	667.801	686.032	708.912
273		863.677	877.86	723.296	851.204	931.328	919.813
337		409.967	421.024	390.768	362.49	465.664	412.055
411		1516.78	1549.56	1571.52	1456.43	1339.16	1481.63
179		2839.25	2562.92	3135.53	2478.09	3092.13	2479.42
44		520.851	664.928	490.338	623.569	471.647	725.749
275		349.947	343.594	290.258	349.544	476.633	479.402
520		787.381	888.506	996.645	953.693	809.677	917.155
363		1520.85	1714.1	1507.65	1752.03	1510.67	1484.28
128		971.51	1068.53	1016.37	1202.91	792.726	974.754
151		1376.39	1424.71	1325.42	1458.59	1454.83	1493.15
364		521.869	560.398	399.222	487.635	458.684	513.961
520		1641.9	1673.45	1419.35	1443.49	1317.22	1403.65
435		2314.33	2402.26	2479.87	2306.56	2225.62	2287.13
547		74.262	71.6225	99.5706	108.963	122.648	140.01
437		2055.94	2087.7	1925.66	1981.83	1954.39	2046.1
240		652.082	802.366	780.596	759.502	704.978	824.11
728		1322.47	801.398	1048.31	799.42	1086.88	917.155
133		2361.13	2426.45	1987.65	2117.76	2215.64	2132.05
301		715.153	835.273	638.755	761.66	730.903	768.283
443		1279.75	1314.37	1269.06	1459.67	1431.89	1345.16
536		520.851	597.177	776.838	789.71	649.138	648.655
137		1034.58	877.86	877.348	761.66	1127.76	856.897
287		558.491	556.526	598.363	628.963	556.404	584.852
606		1732.44	1616.35	1542.4	1521.16	1483.74	1389.47
132		1978.62	2054.79	2268.52	2144.73	1905.53	1850.26
140		1090.53	1129.51	1138.49	1110.13	983.18	943.739
151		1910.47	2211.59	2047.77	2154.44	1915.51	2384.6
353		511.696	733.647	736.447	699.088	550.421	647.768
206		457.78	493.615	449.946	448.797	546.433	505.986
204		151.576	216.803	187.869	135.934	206.408	217.104
687		1812.81	796.558	1703.97	950.457	1996.27	902.977
123		3060	3169.78	2498.66	2685.23	3080.16	2971.23
767		1981.68	1849.6	2256.31	2160.91	1911.52	1977.86
181		385.552	558.462	620.907	582.573	376.919	403.194
265		1232.95	1094.66	1550.86	1085.31	1497.7	1134.26
219		1312.3	1360.83	1356.41	1212.61	1445.85	1489.6
245		316.377	556.526	343.8	473.61	434.753	476.743
232		956.251	761.715	680.086	595.519	806.686	727.521
433		992.873	1184.67	902.711	808.05	1003.12	1018.17
264		499.488	478.129	326.892	341.992	424.782	329.644
295		711.084	609.759	604.938	541.577	643.155	620.298
272		1324.51	1493.43	1188.27	1155.44	1292.29	1468.33
516		587.992	465.546	483.763	539.419	367.945	473.199
316		1154.62	1097.57	915.861	1091.78	985.174	1018.17
202		402.846	384.245	357.89	472.531	345.01	322.555
221		1064.08	1077.24	1328.23	1400.33	1290.3	1422.25
173		942.009	856.566	1084.94	1007.64	1209.53	1167.93
270		568.664	805.269	525.094	796.183	475.636	786.006
446		682.6	771.394	1011.67	952.615	617.229	755.877
211		969.475	985.293	1223.97	1054.03	1047.99	1124.51
156		1858.58	1928.97	1968.87	1887.97	1732.03	1643.79
516		917.594	839.145	1004.16	925.644	1074.92	981.843
622		1947.09	2282.24	2439.48	2608.63	2065.08	2350.04
218		1554.42	1718.94	1780.06	1622.57	1861.66	1825.45
390		441.503	580.723	332.528	372.199	329.056	424.461
663		977.614	1040.46	857.622	888.963	981.185	977.412
375		857.574	752.036	657.542	718.507	691.018	744.358
418		1211.59	1300.82	1463.5	1139.25	1217.51	1316.8
197		1703.96	2747.79	2167.07	2783.4	1879.61	2220.67
529		536.111	474.257	665.056	717.428	539.453	509.531
652		629.701	584.594	712.963	632.199	513.527	578.649
155		640.891	569.109	557.032	398.091	442.73	489.149
144		763.983	920.446	888.62	1025.98	877.483	981.843
186		1120.03	994.972	1097.16	1150.04	1257.39	988.046
449		528.99	430.703	365.405	435.851	619.224	587.511
683		790.433	620.406	768.384	814.523	726.915	833.858
139		1389.62	1402.45	1157.27	1252.53	1421.92	1441.75
106		1120.03	1153.7	966.586	1038.92	992.154	1123.63
394		674.462	863.342	573.94	689.378	679.052	672.58
473		1606.3	1709.26	1908.75	1561.08	1802.83	1852.03
120		1180.05	1043.37	1307.57	1160.83	1074.92	1137.8
543		1067.13	1097.57	1137.55	1211.54	1121.78	1144.01
402		1808.74	1759.59	1177	1360.42	1827.76	1751.9
403		2762.95	2800.05	3230.41	2981.91	2743.13	2803.75
580		481.177	412.313	569.243	549.129	551.418	514.847
262		947.095	865.277	1005.1	904.067	866.514	699.164
261		554.422	589.434	688.54	717.428	592.301	801.071
525		1145.47	1305.66	1198.6	1294.61	998.137	1186.54
288		712.102	703.643	718.599	705.561	659.109	658.402
275		432.347	488.775	340.982	306.39	389.882	298.629
522		267.547	260.357	240.472	216.847	288.173	319.01
138		745.672	755.908	529.791	584.731	656.118	675.239
235		272.633	212.932	189.748	188.797	274.213	217.104
217		479.143	458.771	498.792	537.262	550.421	499.783
380		511.696	520.715	380.435	444.482	538.455	547.635
107		1349.94	1464.39	1599.7	1617.18	1538.59	1507.32
139		692.773	752.036	702.63	885.727	693.012	797.526
178		969.475	956.257	1128.15	1127.39	928.337	1086.41
247		1393.68	1240.81	1372.38	1267.64	1314.23	1430.23
324		2599.17	2410	3391.98	3049.88	2589.57	2682.35
225		630.718	616.534	568.304	581.494	766.8	813.477
164		1036.62	963.032	1037.04	934.274	922.354	942.853
408		710.067	941.739	700.751	897.594	662.101	955.259
329		582.906	553.623	486.581	583.652	544.438	582.194
412		745.672	879.795	637.815	575.021	733.895	768.283
661		3618.49	3876.33	3385.4	3367.06	3838.99	3777.61
364		1364.18	1642.48	1736.85	1779.01	1402.98	1517.07
345		646.995	733.647	726.114	661.328	794.72	762.967
288		1617.49	1565.05	1908.75	1809.21	1643.29	1630.5
332		812.813	725.904	747.719	757.345	803.695	826.769
383		964.389	1139.18	1063.34	1043.24	1099.85	1190.09
511		402.846	446.189	409.554	446.639	497.573	475.857
330		1397.75	1521.49	1155.39	1348.55	1167.65	1420.48
227		839.263	786.88	684.783	740.083	838.594	874.62
323		386.569	219.707	343.8	231.95	282.191	253.436
224		1348.92	1342.44	1389.29	1493.11	1391.01	1607.46
585		2419.11	2416.78	2286.37	2346.47	2548.69	2549.42
318		766.018	813.98	894.257	1021.66	758.823	858.67
234		550.353	491.679	486.581	470.374	466.661	469.654
214		954.216	802.366	981.616	886.805	1065.94	990.705
108		476.091	482	684.783	618.175	555.407	475.857
500		866.729	811.076	672.571	687.22	772.783	779.803
483		2304.16	2171.9	2449.81	2186.81	2187.72	2124.96
315		726.344	670.735	707.327	734.689	710.961	593.714
379		1210.57	1337.6	1471.95	1507.14	1149.7	1280.47
225		572.733	544.912	645.33	645.146	558.398	643.338
94		507.627	506.197	572.061	523.237	569.367	512.189
605		2293.98	2458.39	2428.21	2577.35	2293.42	2235.73
499		824.003	797.526	761.809	846.888	905.403	844.491
722		1161.74	1152.74	1061.46	1049.71	956.257	953.487
474		392.673	411.345	511.004	371.121	475.636	427.119
186		1369.27	1464.39	1575.28	1300	1483.74	1450.61
251		451.676	423.928	528.851	539.419	512.53	475.857
457		503.558	586.53	383.253	571.785	394.867	502.441
154		958.285	905.928	944.042	910.54	895.431	871.076
179		585.958	607.823	449.946	569.627	524.495	529.912
278		690.738	1202.1	718.599	1142.49	640.164	1276.04
224		490.333	528.458	596.484	564.233	451.704	429.778
536		852.487	586.53	929.012	597.677	1047	751.447
656		1281.78	1216.61	917.74	1032.45	966.228	1143.12
96		717.188	836.241	801.261	816.681	697.998	723.976
411		779.243	778.169	700.751	609.544	737.883	674.353
576		1616.47	1457.61	1641.04	1697.01	1599.41	1469.22
168		621.563	500.39	765.566	758.424	628.198	597.258
271		441.503	482	330.649	425.062	395.864	465.224
412		402.846	523.619	462.158	508.133	481.618	480.288
469		430.313	485.872	520.397	453.112	522.501	435.095
378		944.043	963.032	1032.34	994.689	1001.13	936.65
492		1699.89	1576.66	1696.46	1993.69	1712.09	1718.23
153		232.959	181.96	147.477	203.901	268.231	215.332
440		821.969	739.454	983.494	858.756	762.812	763.853
354		2060.01	1679.26	1706.79	1750.96	2014.22	1754.56
469		456.762	456.835	446.189	338.755	395.864	434.209
408		1348.92	1837.99	1647.61	1892.28	1557.53	1808.61
489		1380.46	1379.22	1405.26	1337.76	1360.1	1555.18
257		543.232	494.582	371.981	434.772	414.81	483.832
216		1147.5	1207.9	1440.96	1463.98	1304.26	1312.37
140		1022.37	838.177	881.106	817.76	861.529	795.754
258		912.507	782.04	723.296	806.971	804.692	818.793
137		1210.57	1205	1018.25	1090.71	1134.74	1211.35
552		430.313	431.671	160.628	227.635	463.67	411.169
655		491.35	609.759	516.64	591.204	480.621	481.174
316		743.637	706.546	955.314	873.859	738.881	689.417
281		1377.41	1486.65	1432.5	1446.72	1423.92	1323.89
218		329.601	384.245	191.626	235.187	299.142	300.401
346		1509.66	1487.62	1178.88	1289.21	1388.02	1494.92
367		763.983	662.024	643.451	637.594	527.487	609.664
151		1952.18	2082.86	2214.04	1938.67	2036.16	1988.5
157		2599.17	2127.38	2386.88	1994.77	2924.61	2271.18
588		378.431	380.374	259.259	262.158	470.65	488.263
462		221.769	201.317	178.476	176.93	188.459	233.055
647		2413.01	2306.44	2242.22	2308.71	2306.38	2103.7
245		1285.85	1383.09	1479.47	1379.83	1345.14	1471.88
216		946.078	1021.1	809.715	780	932.326	930.447
85		864.695	971.743	1053.01	1185.64	812.669	982.729
143		403.863	464.578	619.028	542.656	414.81	329.644
176		1563.57	1466.33	1025.76	1188.88	1356.11	1352.25
801		895.213	721.064	1144.12	861.992	1108.82	886.14
276		478.125	508.133	588.969	619.253	627.201	756.764
180		892.161	1007.55	646.269	898.673	1023.07	930.447
297		296.031	311.655	189.748	235.187	393.87	332.303
206		1073.24	1024.01	1383.66	1175.93	1075.91	1050.08
149		1537.12	1492.46	1678.61	1495.27	1575.48	1497.58
391		521.869	686.221	434.917	556.681	641.161	631.818
210		1879.95	1646.35	1396.81	1542.74	1828.75	1569.35
105		743.637	786.88	805.958	705.561	889.449	771.828
135		391.656	564.269	317.499	549.129	456.69	632.704
203		1410.98	1324.05	1244.63	1265.48	1513.66	1548.09
367		1157.67	1050.14	1326.36	941.826	1368.08	892.343
344		2026.44	1860.25	1651.37	1636.6	1932.46	1821.9
284		238.045	227.45	147.477	153.195	219.371	264.07
540		1634.78	1679.26	1451.29	1466.14	1597.42	1556.06
417		355.033	414.249	271.471	267.552	343.016	352.684
360		753.81	844.952	879.227	910.54	674.066	701.823
178		591.044	552.655	590.848	696.93	676.061	582.194
236		1145.47	1230.16	1444.71	1398.18	1255.4	1334.53
439		1528.98	1660.87	1579.98	1603.15	1817.79	1735.06
93		511.696	471.354	587.091	579.336	651.132	533.456
235		1422.17	1341.47	1545.22	1378.76	1343.15	1529.48
498		943.026	1031.75	901.771	986.059	1060.96	1123.63
284		1622.57	1548.59	1621.31	1576.18	1472.78	1508.21
411		1343.84	2192.23	1455.05	2208.38	1463.8	1975.21
150		1393.68	1514.72	1016.37	1343.15	1485.74	1649.99
338		1121.05	1039.49	943.102	803.735	1197.56	1040.33
155		572.733	498.454	513.822	513.527	511.533	442.184
140		702.946	716.225	931.83	796.183	736.886	719.546
196		621.563	466.514	569.243	546.971	545.435	466.11
207		585.958	491.679	636.876	610.623	534.467	563.585
421		1114.95	1168.22	1314.14	1259	1001.13	1060.71
503		624.615	600.08	652.845	603.071	602.272	675.239
781		756.862	840.113	647.209	618.175	1017.08	920.699
112		193.285	243.904	303.408	284.813	222.362	274.703
625		1024.41	1199.19	1227.72	1303.24	1083.89	1317.69
126		913.525	930.125	673.51	606.307	817.655	909.18
156		1388.6	1464.39	1310.39	1346.39	1579.47	1708.48
154		731.43	1025.94	480.005	573.942	730.903	759.422
111		1005.08	1136.28	886.742	972.034	923.351	944.625
777		1273.64	1395.67	1325.42	1448.88	1372.06	1402.76
497		591.044	725.904	747.719	853.361	537.458	693.848
275		2929.79	2381.93	3079.17	2700.33	2775.04	2591.07
492		1352.99	1274.69	1322.6	1221.25	1217.51	1136.03
95		464.901	569.109	503.489	559.917	545.435	518.392
354		913.525	744.293	823.806	937.511	798.709	728.407
676		1249.23	1154.67	1104.67	996.847	1018.08	1124.51
299		969.475	957.225	888.62	860.913	884.463	924.244
218		863.677	673.639	687.601	646.224	702.983	713.343
417		1428.27	1367.6	1412.77	1360.42	1307.25	1299.97
169		725.326	758.811	734.568	562.075	789.735	741.699
223		1003.05	973.679	1006.98	1058.34	897.426	989.818
274		1133.26	1865.09	1325.42	1988.3	1145.71	1759.87
478		2156.65	2438.07	2275.09	2521.25	2228.61	2396.12
443		1022.37	1210.81	1269.06	1212.61	1018.08	1148.44
138		953.199	979.486	748.658	881.411	868.509	884.368
201		571.716	667.831	688.54	655.934	574.352	684.1
398		1209.56	1227.26	1090.58	1084.23	1206.54	1252.12
342		2862.65	2736.17	3224.77	2858.92	3068.2	2955.28
130		855.539	932.06	818.17	919.171	1017.08	869.303
180		483.212	531.362	563.607	546.971	629.195	667.263
459		862.66	1117.89	977.858	1358.26	953.266	1286.68
185		786.364	987.229	871.712	934.274	883.466	1023.49
170		1224.81	1151.77	1174.18	1196.43	1440.87	1455.04
247		573.75	548.783	774.02	657.013	540.45	603.461
329		1258.39	1091.76	1210.82	974.191	1237.45	921.586
326		1830.1	1280.49	1927.54	1381.99	1850.69	1307.94
416		572.733	570.076	400.161	511.37	534.467	544.09
98		2103.75	2007.37	2051.53	2201.91	1948.41	2140.91
346		1583.92	1717.97	1729.33	1671.12	1543.57	1470.99
363		744.655	811.076	787.171	838.258	791.729	779.803
425		1286.87	1473.1	1434.38	1336.68	1323.2	1416.94
614		419.123	355.209	410.494	389.461	409.824	412.941
467		1416.06	1671.51	1800.72	1923.57	1582.46	1845.83
193		549.335	517.811	506.307	447.718	521.504	469.654
272		473.039	475.225	477.187	589.046	498.57	476.743
182		1200.4	1017.23	1489.8	1224.48	1138.73	1099.7
536		780.26	500.39	421.766	411.038	815.66	534.342
211		1270.59	1207.9	1309.45	1169.46	1202.55	1103.24
570		1365.2	1364.7	1253.09	1279.5	1343.15	1316.8
371		839.263	915.607	762.748	948.299	1035.03	1084.64
312		1220.75	1054.98	980.676	947.22	1138.73	1159.07
246		1272.63	1265.01	1447.53	1321.58	1354.12	1234.39
596		617.494	841.08	705.448	818.839	425.779	693.848
349		2551.36	2236.75	1537.71	1721.83	2139.86	2041.67
109		390.639	386.181	379.495	384.067	389.882	370.407
98		1974.56	2239.66	2121.98	2403.65	2140.86	2266.75
160		479.143	516.843	536.366	537.262	539.453	505.986
358		535.093	669.767	515.7	816.681	490.593	733.724
266		632.753	567.173	584.273	780	626.204	620.298
232		582.906	569.109	396.404	489.793	453.699	500.669
636		523.903	608.791	623.725	619.253	511.533	616.753
405		1549.33	1629.9	1820.45	1743.4	1674.2	1759.87
231		1035.6	973.679	815.352	846.888	803.695	871.076
217		1909.45	1812.82	2046.83	1848.05	1814.79	1735.95
504		859.608	758.811	852.925	800.498	780.76	739.041
973		530.007	851.727	514.761	718.507	590.307	796.64
386		516.782	487.807	654.724	647.303	543.441	653.971
160		206.509	249.711	338.164	405.643	310.11	329.644
130		385.552	335.851	354.133	391.618	433.756	382.812
132		1189.21	1112.08	1321.66	1032.45	1103.83	1092.61
307		1684.63	1658.93	1688.94	1503.9	1429.9	1457.7
245		365.206	322.301	460.279	348.465	328.059	303.06
60		1617.49	2462.27	1517.04	2154.44	1452.83	2361.56
334		1304.16	1330.82	1322.6	1346.39	1242.44	1246.8
267		1206.5	1217.58	907.407	979.586	1128.76	1084.64
296		684.635	662.992	816.291	816.681	715.946	826.769
505		635.805	537.169	603.999	548.05	515.521	544.976
191		1479.14	1524.4	1432.5	1496.35	1452.83	1557.83
228		1619.52	1462.45	1431.56	1448.88	1515.65	1661.51
517		1322.47	1458.58	1224.91	1339.92	1613.37	1652.65
447		1101.72	885.603	1162.91	969.876	1153.69	990.705
552		2760.92	3023.63	2872.52	2908.55	2845.84	2762.1
497		505.592	542.008	465.915	557.76	479.624	700.051
135		2407.92	2234.82	2672.44	2554.69	2437.01	2504.23
572		1639.87	1720.88	1549.92	1557.84	1549.56	1589.74
667		2166.82	1952.2	2553.14	2213.78	2025.19	2184.34
465		723.292	674.607	682.904	709.876	691.018	743.471
187		623.597	617.502	536.366	565.311	777.769	769.17
158		872.833	1407.29	989.13	1241.74	795.717	1096.16
457		1100.71	1018.2	1094.34	1093.94	1153.69	1001.34
533		1562.55	1685.06	1683.31	1609.63	1615.37	1665.06
593		429.295	490.711	404.858	438.009	336.036	429.778
478		407.932	408.442	348.497	300.996	336.036	330.53
144		641.909	635.892	593.666	570.706	617.229	584.852
452		828.072	761.715	668.814	744.399	880.474	669.036
153		499.488	509.1	607.756	634.357	522.501	531.684
182		136.317	139.374	230.14	228.714	166.522	176.342
331		945.06	865.277	1032.34	932.117	772.783	848.036
509		258.391	308.751	353.194	247.054	416.804	389.902
314		708.032	655.249	488.459	685.063	833.609	745.244
203		427.261	511.036	570.182	544.814	537.458	583.08
275		583.923	598.145	577.697	537.262	573.355	611.437
267		1059	1100.47	1110.31	1021.66	870.503	949.056
296		940.991	772.362	660.36	576.1	856.543	829.427
175		2438.44	2423.55	2468.6	2355.1	2462.94	2490.94
135		1307.21	1295.01	1555.56	1593.44	1394	1415.17
186		308.238	377.47	309.984	337.677	411.819	420.917
167		974.562	1045.3	805.019	1032.45	979.191	1051.85
312		1449.64	1166.29	1170.42	1253.61	1451.84	1212.24
309		970.493	920.446	885.802	809.129	1041.01	996.021
619		2503.55	2001.56	1866.48	1717.51	2334.3	1891.02
106		1448.62	1696.68	1894.66	1791.95	1742	1618.98
312		972.527	766.554	898.953	819.917	787.74	692.962
397		302.135	318.43	252.684	224.398	316.093	291.54
353		869.781	1009.49	1000.4	980.664	929.334	871.962
611		579.854	822.691	632.179	809.129	579.338	691.189
360		1210.57	1312.43	1559.31	1370.13	1402.98	1228.19
646		1306.2	1391.8	1136.61	1147.88	1245.43	1199.83
236		781.277	790.751	737.386	928.88	697.998	690.303
577		876.902	862.374	734.568	852.283	987.168	894.115
150		330.619	307.783	224.503	201.743	338.03	241.916
535		460.831	470.386	628.422	551.287	580.335	548.521
209		652.082	731.711	608.696	558.838	691.018	669.922
434		769.07	781.072	846.35	767.054	636.175	765.625
265		841.297	1265.98	1024.83	1121.99	1460.81	1277.81
441		888.092	741.39	807.837	774.606	807.683	833.858
422		999.994	980.454	1109.37	1099.34	1140.73	1082.86
224		524.921	520.715	589.909	481.162	433.756	438.639
724		1648.01	1410.19	904.589	1117.68	1388.02	1558.72
105		853.505	775.265	955.314	959.088	798.709	910.066
166		1132.24	1048.21	1126.27	1205.06	1189.59	1299.08
452		1597.14	1216.61	1788.51	1462.91	1486.74	1389.47
509		1347.91	1349.21	1285.96	1492.03	1227.48	1198.95
193		1263.47	1274.69	1482.29	1469.38	1148.7	1104.13
89		1011.18	1162.41	827.563	857.677	1005.12	1022.61
785		2987.77	2663.58	3503.76	2965.73	2870.77	2696.52
137		2578.82	2566.8	2759.8	2840.58	2781.02	2650.44
303		3508.63	3079.77	2495.84	2514.77	3690.41	3042.12
418		2003.04	1584.41	1662.64	1320.5	2139.86	1498.46
147		478.125	456.835	430.22	473.61	515.521	469.654
263		2207.51	2480.66	2105.07	2404.73	2317.35	2515.75
1032		734.482	877.86	781.535	947.22	972.211	926.016
132		1610.37	1500.2	1579.98	1678.67	1398.99	1457.7
542		2244.14	2041.24	2123.86	1999.09	2203.68	1850.26
188		471.004	426.831	233.897	313.942	398.856	396.105
175		655.133	711.386	517.579	597.677	619.224	542.318
292		1742.61	1712.16	1600.64	1556.76	1539.58	1611
358		1093.58	1345.34	1166.67	1402.49	1315.23	1264.52
88		310.273	414.249	309.045	325.809	340.025	378.382
188		458.797	484.904	603.06	572.863	567.372	669.036
427		1059	1121.76	1148.82	1063.73	1044.01	1080.2
205		1275.68	1295.98	1463.5	1549.21	1376.05	1425.8
758		1368.25	1371.47	1470.08	1233.11	1501.69	1564.92
217		859.608	746.229	726.114	646.224	831.614	786.892
413		1684.63	1703.45	1721.82	1652.78	1884.59	1649.11
839		435.399	447.157	416.13	558.838	499.567	499.783
190		888.092	944.643	1011.67	955.851	991.157	1018.17
399		515.765	478.129	624.664	606.307	678.055	651.313
777		904.369	963.032	825.684	893.278	975.203	1018.17
470		1741.6	1766.37	1672.97	1743.4	1784.88	1609.23
201		786.364	873.02	998.524	1066.97	843.58	879.051
179		2020.33	1968.65	2205.58	2146.89	2278.46	2033.69
797		2249.22	2304.5	2060.92	1989.38	2245.56	2252.57
294		608.338	622.341	525.094	559.917	480.621	493.58
384		1480.15	1314.37	1293.48	1388.47	1201.55	1281.36
384		333.67	397.795	367.284	448.797	358.97	379.268
528		437.434	397.795	495.035	515.685	395.864	370.407
350		1376.39	1440.19	1429.68	1534.11	1409.96	1401.87
417		740.586	809.141	797.504	762.739	746.858	809.046
339		473.039	347.466	375.738	374.357	344.013	385.471
174		1086.46	1186.61	943.102	962.324	1107.82	1185.66
394		2131.22	2357.74	1521.74	1773.61	2433.02	2126.74
183		624.615	602.016	682.904	536.183	584.324	529.026
557		1190.23	1404.38	1140.36	1203.98	1090.87	1125.4
285		1126.14	1001.75	1067.1	1095.02	1031.04	1058.05
228		971.51	1080.14	989.13	1087.47	1051.98	1089.95
376		674.462	639.763	797.504	662.407	689.024	580.422
312		790.433	675.574	939.345	843.652	798.709	823.224
173		2403.85	2441.94	2576.62	2149.05	2544.7	2223.33
321		522.886	545.88	723.296	637.594	596.29	584.852
168		783.312	704.611	612.453	557.76	669.081	663.719
340		1555.43	1452.78	1108.43	1186.72	1270.36	1317.69
423		332.653	431.671	454.643	412.116	527.487	487.377
293		1818.91	1817.66	1851.45	1863.15	1896.56	1976.98
221		384.535	331.98	388.889	392.697	425.779	384.585
341		663.272	790.751	823.806	780	790.732	750.561
309		1957.26	2004.46	1984.84	2023.9	1932.46	1914.06
318		613.425	617.502	448.068	430.457	438.741	425.347
248		543.232	622.341	647.209	657.013	665.092	665.491
423		964.389	833.338	839.774	716.349	826.629	751.447
106		953.199	1144.99	1211.76	1314.03	1254.4	1255.66
214		1694.8	1593.12	1762.21	1723.98	1676.19	1560.49
618		364.189	522.651	583.333	428.299	571.361	561.813
401		700.911	884.635	840.714	800.498	722.926	768.283
505		206.509	326.173	279.925	338.755	396.862	415.6
156		2392.66	2493.24	2181.16	2204.07	2485.87	2450.18
210		2200.39	1898	2214.98	2022.82	2225.62	2165.73
641		1291.96	1290.17	1150.7	1305.39	1373.06	1371.74
421		1391.65	1496.33	1310.39	1270.87	1411.95	1509.98
283		182.095	214.868	247.048	268.631	265.239	297.743
236		242.115	276.811	320.317	315.021	216.379	243.689
278		1365.2	1464.39	1349.84	1360.42	1213.52	1577.33
200		636.822	680.414	780.596	786.473	637.172	614.981
256		751.776	876.892	1078.37	1004.4	824.635	806.387
257		671.41	697.835	650.027	832.864	622.215	667.263
197		649.03	612.663	523.215	413.195	632.187	536.115
635		1236	1297.92	1260.6	1421.91	1229.47	1288.45
161		729.395	720.097	612.453	620.332	625.207	731.066
218		1192.26	1250.49	1081.19	1235.27	1248.42	1144.89
439		1574.76	1608.6	2046.83	1799.5	1507.68	1709.36
76		2149.53	2486.46	2387.82	2538.51	2359.23	2399.67
147		802.64	950.45	868.894	1018.42	971.214	901.204
116		717.188	708.482	952.496	810.208	749.849	760.308
533		172.939	177.121	201.959	217.925	226.351	196.723
261		1559.5	1596.99	1427.8	1463.98	1601.41	1573.78
121		958.285	1032.72	825.684	833.942	834.606	809.046
350		2447.59	2330.63	2238.46	2186.81	2418.06	2373.97
193		771.104	1009.49	695.115	961.245	818.652	1177.68
464		1001.01	1064.66	920.558	819.917	1007.11	933.992
223		608.338	706.546	655.663	585.809	600.278	528.139
174		439.468	491.679	480.005	527.552	397.859	501.555
130		714.136	781.072	462.158	651.619	473.641	530.798
171		1095.62	994.004	1009.8	977.428	1042.01	957.031
457		1270.59	1285.33	819.109	901.909	1164.66	1218.44
362		344.861	368.759	421.766	365.726	431.761	352.684
236		1620.54	1376.31	1545.22	1637.68	1423.92	1462.13
247		1044.75	1164.35	1383.66	1335.6	1082.89	1096.16
456		695.825	783.008	558.91	573.942	743.866	764.739
259		758.897	732.679	776.838	737.926	818.652	837.402
723		725.326	666.864	557.971	431.535	662.101	585.739
207		1457.77	1419.87	1364.87	1467.22	1373.06	1377.06
231		782.294	909.799	1030.46	1114.44	1015.09	981.843
369		924.715	822.691	850.107	769.212	846.572	879.051
615		1944.04	2128.35	1718.06	1544.9	1957.39	1745.7
252		680.566	853.663	861.379	962.324	855.546	775.373
116		2291.95	2427.42	2716.59	2636.68	2442.99	2315.48
275		1172.93	864.309	1143.18	1065.89	1160.67	914.497
321		689.721	687.189	585.212	673.195	782.755	819.68
150		858.591	740.422	896.135	967.718	895.431	754.991
278		614.442	657.185	543.881	638.673	542.444	532.57
373		1250.25	1148.86	1161.97	1145.73	1226.48	1241.48
83		1590.02	1416.96	1653.25	1411.12	1363.09	1401.87
624		384.535	382.309	383.253	411.038	361.962	371.293
120		825.02	722.032	634.058	701.245	682.044	754.105
[truncated: 6,975 more rows]

## Sheet: ED2
Extended Data Figures 2b				Extended Data Figures 2e						Extended Data Figures 2g					Extended Data Figures 2h						Extended Data Figures 2e
sgRNA	Target	Relative Expression		Gene	Replicate	Day	Sex	TPM		Sample	Replicate	Target	Relative Expression	P-Value (Student's t-test vs NTCs)	Sample	Replicate	Target	Relative Expression	P-Value (Student's t-test vs NTCs)		Gene	Stage	Replicate	TPM
sgNTC	Xist	0.023152005		Gata1	1	0	XX	0.828558		NTCs	1	Gata1	0.000929		NTCs	1	Xist	0.217157			Eras	16-cell	-	0
sgNTC	Gata1	0.001564834		Gata1	1	0	XO	0.150595		NTCs	2	Gata1	0.00098		NTCs	2	Xist	0.173914			Eras	2-cell	-	17.417
sgNTC	Esx1	0.014959		Gata1	1	1	XX	2.68393		NTCs	3	Gata1	0.001324		NTCs	3	Xist	0.237694			Eras	4-cell	-	0
sgNTC	Cdx4	0.005602		Gata1	1	1	XO	0.214162		sgGata1	1	Gata1	0.000221	0.03681	sgXist	1	Xist	0.004383	0.0006671		Eras	8-cell	-	5.41726
sgNTC	Nup62cl	0.066378		Gata1	1	2	XX	0.70789		sgGata1	2	Gata1	0.000423		sgXist	2	Xist	0.002439			Eras	Zygote	-	45.251
sgXist	Xist	0.114716		Gata1	1	2	XO	0.295475		sgGata1	3	Gata1	0.000233		sgXist	3	Xist	0.003847			Eras	E3.5-ICM	1	63.6697
sgGata1	Gata1	0.262322		Gata1	1	3	XX	0.314408							sgGata1	1	Xist	0.202271	0.4279		Eras	E3.5-ICM	2	36.219
sgEsx1	Esx1	3.367295		Gata1	1	3	XO	0							sgGata1	2	Xist	0.200216			Eras	E3.5-TE	1	0
sgCdx4	Cdx4	0.391266		Gata1	1	4	XX	0							sgGata1	3	Xist	0.27273			Eras	E3.5-TE	2	0
sgNup62cl	Nup62cl	0.606919		Gata1	1	4	XO	0.160654													Eras	E4.0-ICM	1	82.4419
				Gata1	2	0	XX	1.36925													Eras	E4.0-ICM	2	43.3505
				Gata1	2	0	XO	0.120456													Gata1	16-cell	-	109.367
				Gata1	2	1	XX	2.7402													Gata1	2-cell	-	188.698
				Gata1	2	1	XO	0.20125													Gata1	4-cell	-	248.602
				Gata1	2	2	XX	0.533098													Gata1	8-cell	-	126.564
				Gata1	2	2	XO	0.0608258													Gata1	Zygote	-	2.99391
				Gata1	2	3	XX	0.265522													Gata1	E3.5-ICM	1	1.58662
				Gata1	2	3	XO	0.484696													Gata1	E3.5-ICM	2	5.99998
				Gata1	2	4	XX	0.118363													Gata1	E3.5-TE	1	14.5502
				Gata1	2	4	XO	0													Gata1	E3.5-TE	2	7.80924
				Gata1	3	0	XX	0.901494													Gata1	E4.0-ICM	1	2.21682
				Gata1	3	0	XO	0.142401													Gata1	E4.0-ICM	2	0
				Gata1	3	1	XX	3.07169													Bcor	16-cell	-	5.74291
				Gata1	3	1	XO	0.393487													Bcor	2-cell	-	19.1408
				Gata1	3	2	XX	0.691361													Bcor	4-cell	-	20.837
				Gata1	3	2	XO	0.212841													Bcor	8-cell	-	3.25294
				Gata1	3	3	XX	0.311799													Bcor	Zygote	-	1.09974
				Gata1	3	3	XO	0.210895													Bcor	E3.5-ICM	1	5.39693
				Gata1	3	4	XX	0.335107													Bcor	E3.5-ICM	2	15.5668
				Gata1	3	4	XO	0.0511455													Bcor	E3.5-TE	1	4.7676
				Xist	1	0	XX	0.0412724													Bcor	E3.5-TE	2	4.39394
				Xist	1	0	XO	0.0204586													Bcor	E4.0-ICM	1	10.5131
				Xist	1	1	XX	3.96578													Bcor	E4.0-ICM	2	6.25061
				Xist	1	1	XO	0.24938													Stag2	16-cell	-	203.118
				Xist	1	2	XX	32.8595													Stag2	2-cell	-	71.6038
				Xist	1	2	XO	0.50399													Stag2	4-cell	-	130.956
				Xist	1	3	XX	23.8338													Stag2	8-cell	-	125.164
				Xist	1	3	XO	0.0942827													Stag2	Zygote	-	25.9253
				Xist	1	4	XX	30.6043													Stag2	E3.5-ICM	1	32.2621
				Xist	1	4	XO	0.0654756													Stag2	E3.5-ICM	2	33.3985
				Xist	2	0	XX	0.0845525													Stag2	E3.5-TE	1	53.6737
				Xist	2	0	XO	0.0163641													Stag2	E3.5-TE	2	25.8181
				Xist	2	1	XX	1.8727													Stag2	E4.0-ICM	1	34.344
				Xist	2	1	XO	0.132795													Stag2	E4.0-ICM	2	44.9013
				Xist	2	2	XX	19.865													Bcorl1	16-cell	-	2.5114
				Xist	2	2	XO	0.417297													Bcorl1	2-cell	-	30.6317
				Xist	2	3	XX	14.6316													Bcorl1	4-cell	-	14.2809
				Xist	2	3	XO	0.109745													Bcorl1	8-cell	-	1.84828
				Xist	2	4	XX	21.8257													Bcorl1	Zygote	-	55.1732
				Xist	2	4	XO	0.0573228													Bcorl1	E3.5-ICM	1	2.395
				Xist	3	0	XX	0.101171													Bcorl1	E3.5-ICM	2	4.00797
				Xist	3	0	XO	0.00967271													Bcorl1	E3.5-TE	1	14.6527
				Xist	3	1	XX	3.71198													Bcorl1	E3.5-TE	2	2.51512
				Xist	3	1	XO	0.252701													Bcorl1	E4.0-ICM	1	3.35453
				Xist	3	2	XX	38.1796													Bcorl1	E4.0-ICM	2	0.745187
				Xist	3	2	XO	0.459023													Tslrn1	16-cell	-	0.711829
				Xist	3	3	XX	40.8759													Tslrn1	2-cell	-	6.95428
				Xist	3	3	XO	0.148983													Tslrn1	4-cell	-	5.24475
				Xist	3	4	XX	27.1834													Tslrn1	8-cell	-	0.681747
				Xist	3	4	XO	0.104223													Tslrn1	Zygote	-	8.48062
				Esx1	1	0	XX	0.814115													Tslrn1	E3.5-ICM	1	0.451995
				Esx1	1	0	XO	0.709023													Tslrn1	E3.5-ICM	2	1.04456
				Esx1	1	1	XX	0.488361													Tslrn1	E3.5-TE	1	1.07284
				Esx1	1	1	XO	0.526072													Tslrn1	E3.5-TE	2	0
				Esx1	1	2	XX	0.326039													Tslrn1	E4.0-ICM	1	0
				Esx1	1	2	XO	0.241937													Tslrn1	E4.0-ICM	2	0
				Esx1	1	3	XX	2.12387													Nr0b1	16-cell	-	0
				Esx1	1	3	XO	0.20295													Nr0b1	2-cell	-	0.0470689
				Esx1	1	4	XX	2.25112													Nr0b1	4-cell	-	0.0110091
				Esx1	1	4	XO	0.147988													Nr0b1	8-cell	-	0.519331
				Esx1	2	0	XX	0.509615													Nr0b1	Zygote	-	0
				Esx1	2	0	XO	0.480821													Nr0b1	E3.5-ICM	1	18.6718
				Esx1	2	1	XX	0.995926													Nr0b1	E3.5-ICM	2	5.84327
				Esx1	2	1	XO	0.529665													Nr0b1	E3.5-TE	1	0
				Esx1	2	2	XX	0.346636													Nr0b1	E3.5-TE	2	0
				Esx1	2	2	XO	0.074707													Nr0b1	E4.0-ICM	1	347.61
				Esx1	2	3	XX	1.54905													Nr0b1	E4.0-ICM	2	346.734
				Esx1	2	3	XO	0.59531													Cdx4	16-cell	-	0
				Esx1	2	4	XX	3.29516													Cdx4	2-cell	-	0.0333479
				Esx1	2	4	XO	0.0797298													Cdx4	4-cell	-	0
				Esx1	3	0	XX	0.385122													Cdx4	8-cell	-	0
				Esx1	3	0	XO	0.655868													Cdx4	Zygote	-	0
				Esx1	3	1	XX	0.526421													Cdx4	E3.5-ICM	1	3.22453
				Esx1	3	1	XO	0.219675													Cdx4	E3.5-ICM	2	4.13991
				Esx1	3	2	XX	0.54036													Cdx4	E3.5-TE	1	0
				Esx1	3	2	XO	0.130707													Cdx4	E3.5-TE	2	0
				Esx1	3	3	XX	2.72855													Cdx4	E4.0-ICM	1	2.35992
				Esx1	3	3	XO	0.362634													Cdx4	E4.0-ICM	2	4.73376
				Esx1	3	4	XX	3.29266													Jpx	16-cell	-	0.183877
				Esx1	3	4	XO	0.25127													Jpx	2-cell	-	0.184663
				Jpx	1	0	XX	0.00769005													Jpx	4-cell	-	0.30916
				Jpx	1	0	XO	0.0209657													Jpx	8-cell	-	0.160443
				Jpx	1	1	XX	0.313685													Jpx	Zygote	-	0.0072805
				Jpx	1	1	XO	0.238523													Jpx	E3.5-ICM	1	0.441774
				Jpx	1	2	XX	0.862326													Jpx	E3.5-ICM	2	0
				Jpx	1	2	XO	0.621605													Jpx	E3.5-TE	1	0.571951
				Jpx	1	3	XX	0.820715													Jpx	E3.5-TE	2	0.0679496
				Jpx	1	3	XO	0.432486													Jpx	E4.0-ICM	1	0.705424
				Jpx	1	4	XX	0.918598													Jpx	E4.0-ICM	2	0.0517687
				Jpx	1	4	XO	0.648617													Gm9785	16-cell	-	0
				Jpx	2	0	XX	0													Gm9785	2-cell	-	0.644945
				Jpx	2	0	XO	0.0251545													Gm9785	4-cell	-	6.82439
				Jpx	2	1	XX	0.163494													Gm9785	8-cell	-	0.0988628
				Jpx	2	1	XO	0.144091													Gm9785	Zygote	-	0
				Jpx	2	2	XX	0.759636													Gm9785	E3.5-ICM	1	11.0866
				Jpx	2	2	XO	0.541958													Gm9785	E3.5-ICM	2	2.40196
				Jpx	2	3	XX	0.434346													Gm9785	E3.5-TE	1	0
				Jpx	2	3	XO	0.539831													Gm9785	E3.5-TE	2	5.27556
				Jpx	2	4	XX	0.681106													Gm9785	E4.0-ICM	1	6.84609
				Jpx	2	4	XO	0.804332													Gm9785	E4.0-ICM	2	0.223294
				Jpx	3	0	XX	0													Ftx	16-cell	-	0.243366
				Jpx	3	0	XO	0													Ftx	2-cell	-	0.177687
				Jpx	3	1	XX	0.278461													Ftx	4-cell	-	1.23854
				Jpx	3	1	XO	0.199203													Ftx	8-cell	-	0.416498
				Jpx	3	2	XX	0.805003													Ftx	Zygote	-	0.00312337
				Jpx	3	2	XO	0.474103													Ftx	E3.5-ICM	1	10.4066
				Jpx	3	3	XX	0.933278													Ftx	E3.5-ICM	2	4.30023
				Jpx	3	3	XO	0.505002													Ftx	E3.5-TE	1	1.14506
				Jpx	3	4	XX	0.819022													Ftx	E3.5-TE	2	1.86565
				Jpx	3	4	XO	0.669319													Ftx	E4.0-ICM	1	9.53286
				Cdx4	1	0	XX	0.583128													Ftx	E4.0-ICM	2	7.1291
				Cdx4	1	0	XO	0.12469													Nexmif	16-cell	-	5.11917
				Cdx4	1	1	XX	4.56797													Nexmif	2-cell	-	2.87063
				Cdx4	1	1	XO	5.35768													Nexmif	4-cell	-	0.441861
				Cdx4	1	2	XX	1.31877													Nexmif	8-cell	-	5.83187
				Cdx4	1	2	XO	0.77472													Nexmif	Zygote	-	2.97955
				Cdx4	1	3	XX	1.3667													Nexmif	E3.5-ICM	1	19.211
				Cdx4	1	3	XO	1.51866													Nexmif	E3.5-ICM	2	20.7888
				Cdx4	1	4	XX	2.57986													Nexmif	E3.5-TE	1	3.90843
				Cdx4	1	4	XO	3.79105													Nexmif	E3.5-TE	2	0.98026
				Cdx4	2	0	XX	0.515327													Nexmif	E4.0-ICM	1	3.14673
				Cdx4	2	0	XO	0.411408													Nexmif	E4.0-ICM	2	2.08326
				Cdx4	2	1	XX	3.29908													Esx1	16-cell	-	0
				Cdx4	2	1	XO	4.42764													Esx1	2-cell	-	0.74531
				Cdx4	2	2	XX	3.11574													Esx1	4-cell	-	0.320878
				Cdx4	2	2	XO	1.17094													Esx1	8-cell	-	0.931602
				Cdx4	2	3	XX	0.989315													Esx1	Zygote	-	0
				Cdx4	2	3	XO	1.10363													Esx1	E3.5-ICM	1	0
				Cdx4	2	4	XX	4.01811													Esx1	E3.5-ICM	2	0
				Cdx4	2	4	XO	2.57995													Esx1	E3.5-TE	1	0
				Cdx4	3	0	XX	0.389438													Esx1	E3.5-TE	2	0
				Cdx4	3	0	XO	0.397931													Esx1	E4.0-ICM	1	0.38896
				Cdx4	3	1	XX	4.2142													Esx1	E4.0-ICM	2	0
				Cdx4	3	1	XO	5.73114													Ripply1	16-cell	-	0
				Cdx4	3	2	XX	2.8882													Ripply1	2-cell	-	0.00807176
				Cdx4	3	2	XO	1.28867													Ripply1	4-cell	-	0
				Cdx4	3	3	XX	1.98464													Ripply1	8-cell	-	0
				Cdx4	3	3	XO	0.838166													Ripply1	Zygote	-	0
				Cdx4	3	4	XX	4.39317													Ripply1	E3.5-ICM	1	0
				Cdx4	3	4	XO	4.82763													Ripply1	E3.5-ICM	2	0
				Nup62cl	1	0	XX	245.345													Ripply1	E3.5-TE	1	0.514591
				Nup62cl	1	0	XO	76.4213													Ripply1	E3.5-TE	2	0
				Nup62cl	1	1	XX	318.865													Ripply1	E4.0-ICM	1	0
				Nup62cl	1	1	XO	119.864													Ripply1	E4.0-ICM	2	0
				Nup62cl	1	2	XX	37.3712													Nup62cl	16-cell	-	1.70461
				Nup62cl	1	2	XO	29.5943													Nup62cl	2-cell	-	15.5567
				Nup62cl	1	3	XX	52.0682													Nup62cl	4-cell	-	9.17708
				Nup62cl	1	3	XO	15.9772													Nup62cl	8-cell	-	8.2937
				Nup62cl	1	4	XX	76.0969													Nup62cl	Zygote	-	0
				Nup62cl	1	4	XO	15.4724													Nup62cl	E3.5-ICM	1	83.8992
				Nup62cl	2	0	XX	220.973													Nup62cl	E3.5-ICM	2	46.9264
				Nup62cl	2	0	XO	75.3566													Nup62cl	E3.5-TE	1	2.42853
				Nup62cl	2	1	XX	305.969													Nup62cl	E3.5-TE	2	0
				Nup62cl	2	1	XO	115.335													Nup62cl	E4.0-ICM	1	115.087
				Nup62cl	2	2	XX	50.8543													Nup62cl	E4.0-ICM	2	115.655
				Nup62cl	2	2	XO	31.0659													Mid2	16-cell	-	0.00281455
				Nup62cl	2	3	XX	27.9626													Mid2	2-cell	-	0.538121
				Nup62cl	2	3	XO	18.4253													Mid2	4-cell	-	0.0466089
				Nup62cl	2	4	XX	82.2823													Mid2	8-cell	-	0.0061835
				Nup62cl	2	4	XO	15.6918													Mid2	Zygote	-	0
				Nup62cl	3	0	XX	174.82													Mid2	E3.5-ICM	1	0.043339
				Nup62cl	3	0	XO	76.9639													Mid2	E3.5-ICM	2	0.100156
				Nup62cl	3	1	XX	368.74													Mid2	E3.5-TE	1	0.154301
				Nup62cl	3	1	XO	138.117													Mid2	E3.5-TE	2	0
				Nup62cl	3	2	XX	52.8488													Mid2	E4.0-ICM	1	0
				Nup62cl	3	2	XO	35.8577													Mid2	E4.0-ICM	2	0
				Nup62cl	3	3	XX	53.0823													Map3k15	16-cell	-	1.61904
				Nup62cl	3	3	XO	18.7805													Map3k15	2-cell	-	2.40213
				Nup62cl	3	4	XX	100.773													Map3k15	4-cell	-	0.901835
				Nup62cl	3	4	XO	17.8053													Map3k15	8-cell	-	0.735218
				Tslrn1	1	0	XX	1.55786													Map3k15	Zygote	-	2.79301
				Tslrn1	1	0	XO	0													Map3k15	E3.5-ICM	1	2.50718
				Tslrn1	1	1	XX	0.207669													Map3k15	E3.5-ICM	2	5.60716
				Tslrn1	1	1	XO	0.0958734													Map3k15	E3.5-TE	1	8.73444
				Tslrn1	1	2	XX	0.693218													Map3k15	E3.5-TE	2	1.23153
				Tslrn1	1	2	XO	0													Map3k15	E4.0-ICM	1	1.06544
				Tslrn1	1	3	XX	0.123156													Map3k15	E4.0-ICM	2	0.677636
				Tslrn1	1	3	XO	0.103562
				Tslrn1	1	4	XX	0.382902
				Tslrn1	1	4	XO	0
				Tslrn1	2	0	XX	1.04019
				Tslrn1	2	0	XO	0.0943671
				Tslrn1	2	1	XX	0.350485
				Tslrn1	2	1	XO	0.270279
				Tslrn1	2	2	XX	0
				Tslrn1	2	2	XO	0
				Tslrn1	2	3	XX	0
				Tslrn1	2	3	XO	0
				Tslrn1	2	4	XX	0.741823
				Tslrn1	2	4	XO	0
				Tslrn1	3	0	XX	1.71956
				Tslrn1	3	0	XO	0.223119
				Tslrn1	3	1	XX	0.559632
				Tslrn1	3	1	XO	0
				Tslrn1	3	2	XX	0.196955
				Tslrn1	3	2	XO	0
				Tslrn1	3	3	XX	0.366404
				Tslrn1	3	3	XO	0.132176
				Tslrn1	3	4	XX	0.233359
				Tslrn1	3	4	XO	0
				Ripply1	1	0	XX	0.83026
				Ripply1	1	0	XO	4.60259
				Ripply1	1	1	XX	22.6113
				Ripply1	1	1	XO	9.47314
				Ripply1	1	2	XX	22.6104
				Ripply1	1	2	XO	6.02033
				Ripply1	1	3	XX	6.49798
				Ripply1	1	3	XO	2.18566
				Ripply1	1	4	XX	0.979525
				Ripply1	1	4	XO	0.362215
				Ripply1	2	0	XX	3.99146
				Ripply1	2	0	XO	3.89267
				Ripply1	2	1	XX	26.1414
				Ripply1	2	1	XO	10.3712
				Ripply1	2	2	XX	16.1201
				Ripply1	2	2	XO	5.66843
				Ripply1	2	3	XX	1.09753
				Ripply1	2	3	XO	0.971385
				Ripply1	2	4	XX	1.8977
				Ripply1	2	4	XO	0.0975732
				Ripply1	3	0	XX	0.471311
				Ripply1	3	0	XO	4.60186
				Ripply1	3	1	XX	21.0449
				Ripply1	3	1	XO	10.5385
				Ripply1	3	2	XX	16.0599
				Ripply1	3	2	XO	5.83848
				Ripply1	3	3	XX	5.50675
				Ripply1	3	3	XO	1.77516
				Ripply1	3	4	XX	1.34318
				Ripply1	3	4	XO	0.307503
				Nr0b1	1	0	XX	130.981
				Nr0b1	1	0	XO	124.617
				Nr0b1	1	1	XX	405.345
				Nr0b1	1	1	XO	374.845
				Nr0b1	1	2	XX	62.5233
				Nr0b1	1	2	XO	35.1506
				Nr0b1	1	3	XX	14.3618
				Nr0b1	1	3	XO	6.86282
				Nr0b1	1	4	XX	5.4373
				Nr0b1	1	4	XO	0.974855
				Nr0b1	2	0	XX	170.37
				Nr0b1	2	0	XO	97.3352
				Nr0b1	2	1	XX	432.167
				Nr0b1	2	1	XO	315.299
				Nr0b1	2	2	XX	43.6811
				Nr0b1	2	2	XO	23.3759
				Nr0b1	2	3	XX	5.86296
				Nr0b1	2	3	XO	4.46619
				Nr0b1	2	4	XX	7.12911
				Nr0b1	2	4	XO	1.66317
				Nr0b1	3	0	XX	145.557
				Nr0b1	3	0	XO	124.477
				Nr0b1	3	1	XX	404.714
				Nr0b1	3	1	XO	398.576
				Nr0b1	3	2	XX	51.8679
				Nr0b1	3	2	XO	41.0776
				Nr0b1	3	3	XX	12.8236
				Nr0b1	3	3	XO	5.68764
				Nr0b1	3	4	XX	7.48104
				Nr0b1	3	4	XO	2.48282
				Ftx	1	0	XX	0.692806
				Ftx	1	0	XO	1.66096
				Ftx	1	1	XX	3.07934
				Ftx	1	1	XO	4.10772
				Ftx	1	2	XX	12.2715
				Ftx	1	2	XO	9.64725
				Ftx	1	3	XX	11.896
				Ftx	1	3	XO	9.58486
				Ftx	1	4	XX	15.4131
				Ftx	1	4	XO	8.20388
				Ftx	2	0	XX	0.822751
				Ftx	2	0	XO	1.51799
				Ftx	2	1	XX	2.19772
				Ftx	2	1	XO	3.57845
				Ftx	2	2	XX	9.52941
				Ftx	2	2	XO	9.16207
				Ftx	2	3	XX	7.35832
				Ftx	2	3	XO	12.2164
				Ftx	2	4	XX	14.214
				Ftx	2	4	XO	12.1354
				Ftx	3	0	XX	0.739746
				Ftx	3	0	XO	1.56491
				Ftx	3	1	XX	2.47456
				Ftx	3	1	XO	3.72602
				Ftx	3	2	XX	10.383
				Ftx	3	2	XO	7.82426
				Ftx	3	3	XX	17.086
				Ftx	3	3	XO	13.0896
				Ftx	3	4	XX	15.9137
				Ftx	3	4	XO	12.4998
				Mid2	1	0	XX	0.298746
				Mid2	1	0	XO	0.030166
				Mid2	1	1	XX	0.0896041
				Mid2	1	1	XO	0.0551562
				Mid2	1	2	XX	0.279167
				Mid2	1	2	XO	0.118374
				Mid2	1	3	XX	0.295217
				Mid2	1	3	XO	0.218458
				Mid2	1	4	XX	2.74132
				Mid2	1	4	XO	1.0137
				Mid2	2	0	XX	0.137139
				Mid2	2	0	XO	0.0361931
				Mid2	2	1	XX	0.126022
				Mid2	2	1	XO	0.0604691
				Mid2	2	2	XX	0.24498
				Mid2	2	2	XO	0.0731049
				Mid2	2	3	XX	0.179507
				Mid2	2	3	XO	0.266999
				Mid2	2	4	XX	2.25241
				Mid2	2	4	XO	1.09228
				Mid2	3	0	XX	0.235539
				Mid2	3	0	XO	0.0427869
				Mid2	3	1	XX	0.160979
				Mid2	3	1	XO	0.0322447
				Mid2	3	2	XX	0.349367
				Mid2	3	2	XO	0.15988
				Mid2	3	3	XX	0.620667
				Mid2	3	3	XO	0.228122
				Mid2	3	4	XX	2.90879
				Mid2	3	4	XO	1.32161
				Bcorl1	1	0	XX	2.34041
				Bcorl1	1	0	XO	0.905374
				Bcorl1	1	1	XX	1.49879
				Bcorl1	1	1	XO	0.516766
				Bcorl1	1	2	XX	1.39327
				Bcorl1	1	2	XO	1.14666
				Bcorl1	1	3	XX	1.13638
				Bcorl1	1	3	XO	0.936655
				Bcorl1	1	4	XX	2.48365
				Bcorl1	1	4	XO	1.66724
				Bcorl1	2	0	XX	3.10033
				Bcorl1	2	0	XO	0.862114
				Bcorl1	2	1	XX	1.85713
				Bcorl1	2	1	XO	0.551454
				Bcorl1	2	2	XX	0.915707
				Bcorl1	2	2	XO	0.801021
				Bcorl1	2	3	XX	0.731642
				Bcorl1	2	3	XO	2.17392
				Bcorl1	2	4	XX	2.63178
				Bcorl1	2	4	XO	2.51817
				Bcorl1	3	0	XX	3.8376
				Bcorl1	3	0	XO	1.41666
				Bcorl1	3	1	XX	2.16777
				Bcorl1	3	1	XO	0.645174
				Bcorl1	3	2	XX	1.80832
				Bcorl1	3	2	XO	0.746429
				Bcorl1	3	3	XX	1.77411
				Bcorl1	3	3	XO	1.52148
				Bcorl1	3	4	XX	2.7928
				Bcorl1	3	4	XO	1.80099
				Nexmif	1	0	XX	32.1665
				Nexmif	1	0	XO	10.9893
				Nexmif	1	1	XX	65.4139
				Nexmif	1	1	XO	43.4006
				Nexmif	1	2	XX	12.4776
				Nexmif	1	2	XO	18.393
				Nexmif	1	3	XX	12.2885
				Nexmif	1	3	XO	8.27931
				Nexmif	1	4	XX	5.77782
				Nexmif	1	4	XO	2.50486
				Nexmif	2	0	XX	42.281
				Nexmif	2	0	XO	20.5126
				Nexmif	2	1	XX	45.2394
				Nexmif	2	1	XO	36.8635
				Nexmif	2	2	XX	12.815
				Nexmif	2	2	XO	15.7333
				Nexmif	2	3	XX	6.98873
				Nexmif	2	3	XO	6.78013
				Nexmif	2	4	XX	10.0761
				Nexmif	2	4	XO	4.12402
				Nexmif	3	0	XX	28.8448
				Nexmif	3	0	XO	13.8559
				Nexmif	3	1	XX	69.2734
				Nexmif	3	1	XO	43.9156
				Nexmif	3	2	XX	16.3834
				Nexmif	3	2	XO	18.01
				Nexmif	3	3	XX	16.5042
				Nexmif	3	3	XO	10.7273
				Nexmif	3	4	XX	13.3426
				Nexmif	3	4	XO	4.38998
				Map3k15	1	0	XX	8.74972
				Map3k15	1	0	XO	2.73027
				Map3k15	1	1	XX	9.01099
				Map3k15	1	1	XO	4.1858
				Map3k15	1	2	XX	26.6437
				Map3k15	1	2	XO	16.8991
				Map3k15	1	3	XX	60.4468
				Map3k15	1	3	XO	49.4768
				Map3k15	1	4	XX	75.0226
				Map3k15	1	4	XO	80.3979
				Map3k15	2	0	XX	7.49151
				Map3k15	2	0	XO	1.55345
				Map3k15	2	1	XX	6.88279
				Map3k15	2	1	XO	3.72386
				Map3k15	2	2	XX	21.0297
				Map3k15	2	2	XO	17.5646
				Map3k15	2	3	XX	33.0706
				Map3k15	2	3	XO	52.9061
				Map3k15	2	4	XX	78.5136
				Map3k15	2	4	XO	73.7994
				Map3k15	3	0	XX	6.41744
				Map3k15	3	0	XO	2.43532
				Map3k15	3	1	XX	7.85071
				Map3k15	3	1	XO	4.01155
				Map3k15	3	2	XX	20.1406
				Map3k15	3	2	XO	14.724
				Map3k15	3	3	XX	70.2821
				Map3k15	3	3	XO	47.2774
				Map3k15	3	4	XX	83.7409
				Map3k15	3	4	XO	74.8213
				Bcor	1	0	XX	18.0884
				Bcor	1	0	XO	8.28977
				Bcor	1	1	XX	50.9252
				Bcor	1	1	XO	24.341
				Bcor	1	2	XX	49.5759
				Bcor	1	2	XO	20.569
				Bcor	1	3	XX	39.4165
				Bcor	1	3	XO	21.4119
				Bcor	1	4	XX	26.0337
				Bcor	1	4	XO	10.0563
				Bcor	2	0	XX	35.7779
				Bcor	2	0	XO	11.92
				Bcor	2	1	XX	50.3915
				Bcor	2	1	XO	19.6301
				Bcor	2	2	XX	35.5443
				Bcor	2	2	XO	14.802
				Bcor	2	3	XX	19.0296
				Bcor	2	3	XO	18.9085
				Bcor	2	4	XX	29.8137
				Bcor	2	4	XO	14.2357
				Bcor	3	0	XX	17.9186
				Bcor	3	0	XO	11.6078
				Bcor	3	1	XX	53.8188
				Bcor	3	1	XO	25.6219
				Bcor	3	2	XX	42.843
				Bcor	3	2	XO	14.034
				Bcor	3	3	XX	33.3877
				Bcor	3	3	XO	16.4584
				Bcor	3	4	XX	30.2205
				Bcor	3	4	XO	16.7341
				Gm9785	1	0	XX	0
				Gm9785	1	0	XO	0
				Gm9785	1	1	XX	0.318357
				Gm9785	1	1	XO	0.587898
				Gm9785	1	2	XX	3.50693
				Gm9785	1	2	XO	1.10401
				Gm9785	1	3	XX	1.6048
				Gm9785	1	3	XO	0
				Gm9785	1	4	XX	0.489159
				Gm9785	1	4	XO	0
				Gm9785	2	0	XX	0
				Gm9785	2	0	XO	0.0723326
				Gm9785	2	1	XX	0.134324
				Gm9785	2	1	XO	0.759621
				Gm9785	2	2	XX	1.12984
				Gm9785	2	2	XO	1.68017
				Gm9785	2	3	XX	1.03638
				Gm9785	2	3	XO	0.194038
				Gm9785	2	4	XX	0.947682
				Gm9785	2	4	XO	0
				Gm9785	3	0	XX	0
				Gm9785	3	0	XO	0
				Gm9785	3	1	XX	0.171584
				Gm9785	3	1	XO	0.859223
				Gm9785	3	2	XX	1.13225
				Gm9785	3	2	XO	1.08638
				Gm9785	3	3	XX	1.40425
				Gm9785	3	3	XO	0.303939
				Gm9785	3	4	XX	0.536611
				Gm9785	3	4	XO	0
				Eras	1	0	XX	32.823
				Eras	1	0	XO	4.48853
				Eras	1	1	XX	195.545
				Eras	1	1	XO	70.7804
				Eras	1	2	XX	129.097
				Eras	1	2	XO	44.9625
				Eras	1	3	XX	56.1372
				Eras	1	3	XO	38.9016
				Eras	1	4	XX	62.0506
				Eras	1	4	XO	57.8239
				Eras	2	0	XX	47.0571
				Eras	2	0	XO	15.6106
				Eras	2	1	XX	188.874
				Eras	2	1	XO	65.1462
				Eras	2	2	XX	109.035
				Eras	2	2	XO	33.3213
				Eras	2	3	XX	21.7133
				Eras	2	3	XO	42.2424
				Eras	2	4	XX	39.7441
				Eras	2	4	XO	53.5628
				Eras	3	0	XX	37.0876
				Eras	3	0	XO	7.81703
				Eras	3	1	XX	187.417
				Eras	3	1	XO	84.215
				Eras	3	2	XX	111.046
				Eras	3	2	XO	36.4366
				Eras	3	3	XX	54.0833
				Eras	3	3	XO	37.7148
				Eras	3	4	XX	39.8676
				Eras	3	4	XO	50.4791
				Stag2	1	0	XX	71.2164
				Stag2	1	0	XO	46.7611
				Stag2	1	1	XX	136.793
				Stag2	1	1	XO	80.1163
				Stag2	1	2	XX	186.641
				Stag2	1	2	XO	105.834
				Stag2	1	3	XX	191.423
				Stag2	1	3	XO	147.703
				Stag2	1	4	XX	147.563
				Stag2	1	4	XO	117.543
				Stag2	2	0	XX	48.4334
				Stag2	2	0	XO	43.5998
				Stag2	2	1	XX	75.4535
				Stag2	2	1	XO	72.0833
				Stag2	2	2	XX	168.587
				Stag2	2	2	XO	114.415
				Stag2	2	3	XX	87.1091
				Stag2	2	3	XO	111.246
				Stag2	2	4	XX	113.188
				Stag2	2	4	XO	132.983
				Stag2	3	0	XX	52.6016
				Stag2	3	0	XO	42.08
				Stag2	3	1	XX	122.761
				Stag2	3	1	XO	82.1827
				Stag2	3	2	XX	181.078
				Stag2	3	2	XO	101.587
				Stag2	3	3	XX	161.35
				Stag2	3	3	XO	129.569
				Stag2	3	4	XX	147.615
				Stag2	3	4	XO	121.241

## Sheet: ED3
Extended Figure 3b						Extended Figure 3c
Sample	Replicate	Target	Relative Expression	P-Value (Student's t-test vs NTCs)		Sample	Replicate	Target	Relative Expression	P-Value (Student's t-test vs NTCs)
NTCs	1	Rnf12	0.354284	-		NTCs	1	Gata1	0.000855463	-
NTCs	2	Rnf12	0.280217			NTCs	2	Gata1	0.00047595
NTCs	3	Rnf12	0.278603			NTCs	3	Gata1	0.000465024
NTCs	1	Ftx	0.0132984			NTCs	1	Gata2	0.00235369
NTCs	2	Ftx	0.0135021			NTCs	2	Gata2	0.00106858
NTCs	3	Ftx	0.0113502			NTCs	3	Gata2	0.00128791
NTCs	1	Jpx	0.000949522			NTCs	1	Gata3	0.00558921
NTCs	2	Jpx	0.00113613			NTCs	2	Gata3	0.0010778
NTCs	3	Jpx	0.000939811			NTCs	3	Gata3	0.00132401
NTCs	1	Yy1	0.28464			NTCs	1	Gata4	0.000749031
NTCs	2	Yy1	0.239168			NTCs	2	Gata4	0.00059045
NTCs	3	Yy1	0.231725			NTCs	3	Gata4	0.000496272
sgGata1	1	Rnf12	0.119348	0.025758		NTCs	1	Gata5	0.000164794
sgGata1	2	Rnf12	0.116691			NTCs	2	Gata5	3.5673e-05
sgGata1	3	Rnf12	0.10972			NTCs	3	Gata5	6.27622e-05
sgGata1	1	Ftx	0.0167602	0.02499		NTCs	1	Gata6	0.0109705
sgGata1	2	Ftx	0.0164798			NTCs	2	Gata6	0.00347211
sgGata1	3	Ftx	0.0145665			NTCs	3	Gata6	0.00267796
sgGata1	1	Jpx	0.00103332	0.9925		sgGata1	1	Gata1	0.207749	0.0052428
sgGata1	2	Jpx	0.00136292			sgGata1	2	Gata1	0.187409
sgGata1	3	Jpx	0.000881223			sgGata1	3	Gata1	0.195079
sgGata1	1	Yy1	0.286983	0.7125		sgGata1	1	Gata2	0.00409997	0.12618
sgGata1	2	Yy1	0.27907			sgGata1	2	Gata2	0.00505544
sgGata1	3	Yy1	0.244444			sgGata1	3	Gata2	0.00470542
sgGata2	1	Rnf12	0.292396	0.08102		sgGata1	1	Gata3	0.0175113	0.013536
sgGata2	2	Rnf12	0.185426			sgGata1	2	Gata3	0.00494833
sgGata2	3	Rnf12	0.202154			sgGata1	3	Gata3	0.00503716
sgGata2	1	Ftx	0.0115734	0.853		sgGata1	1	Gata4	0.073878	0.0005892
sgGata2	2	Ftx	0.0134511			sgGata1	2	Gata4	0.0729322
sgGata2	3	Ftx	0.0139461			sgGata1	3	Gata4	0.0530953
sgGata2	1	Jpx	0.000925427	0.9925		sgGata1	1	Gata5	0.0002743	0.6265
sgGata2	2	Jpx	0.00111242			sgGata1	2	Gata5	5.67615e-05
sgGata2	3	Jpx	0.00117104			sgGata1	3	Gata5	4.63493e-05
sgGata2	1	Yy1	0.341438	0.44592		sgGata1	1	Gata6	1.0141	0.008058
sgGata2	2	Yy1	0.278658			sgGata1	2	Gata6	0.85246
sgGata2	3	Yy1	0.335228			sgGata1	3	Gata6	0.786525
sgGata3	1	Rnf12	0.215603	0.03336		sgGata2	1	Gata1	0.00155957	0.05142
sgGata3	2	Rnf12	0.147886			sgGata2	2	Gata1	0.00116582
sgGata3	3	Rnf12	0.135314			sgGata2	3	Gata1	0.00168187
sgGata3	1	Ftx	0.0138167	0.5736		sgGata2	1	Gata2	0.780609	0.010368
sgGata3	2	Ftx	0.0111471			sgGata2	2	Gata2	0.828978
sgGata3	3	Ftx	0.00973238			sgGata2	3	Gata2	0.870186
sgGata3	1	Jpx	0.00119509	0.9925		sgGata2	1	Gata3	0.0377581	0.013536
sgGata3	2	Jpx	0.00116274			sgGata2	2	Gata3	0.0116609
sgGata3	3	Jpx	0.00077612			sgGata2	3	Gata3	0.0125883
sgGata3	1	Yy1	0.295504	0.814		sgGata2	1	Gata4	0.0625672	0.0016488
sgGata3	2	Yy1	0.226086			sgGata2	2	Gata4	0.079825
sgGata3	3	Yy1	0.249289			sgGata2	3	Gata4	0.0733487
sgGata4	1	Rnf12	0.161786	0.1164		sgGata2	1	Gata5	0.000167569	0.5592
sgGata4	2	Rnf12	0.201971			sgGata2	2	Gata5	9.74369e-05
sgGata4	3	Rnf12	0.20305			sgGata2	3	Gata5	0.00024168
sgGata4	1	Ftx	0.0133416	0.74688		sgGata2	1	Gata6	0.656208	0.00915
sgGata4	2	Ftx	0.0131883			sgGata2	2	Gata6	0.589024
sgGata4	3	Ftx	0.0127177			sgGata2	3	Gata6	0.775425
sgGata4	1	Jpx	0.000829114	0.9925		sgGata3	1	Gata1	0.00220084	0.04632
sgGata4	2	Jpx	0.00116964			sgGata3	2	Gata1	0.00247776
sgGata4	3	Jpx	0.00120601			sgGata3	3	Gata1	0.00266894
sgGata4	1	Yy1	0.265335	0.814		sgGata3	1	Gata2	0.0258443	0.015966
sgGata4	2	Yy1	0.259699			sgGata3	2	Gata2	0.013461
sgGata4	3	Yy1	0.23725			sgGata3	3	Gata2	0.00926634
sgGata5	1	Rnf12	0.117565	0.1164		sgGata3	1	Gata3	0.493664	0.013536
sgGata5	2	Rnf12	0.174519			sgGata3	2	Gata3	0.389421
sgGata5	3	Rnf12	0.192233			sgGata3	3	Gata3	0.386677
sgGata5	1	Ftx	0.0129057	0.5736		sgGata3	1	Gata4	0.0300376	0.001832
sgGata5	2	Ftx	0.0159739			sgGata3	2	Gata4	0.0425771
sgGata5	3	Ftx	0.014239			sgGata3	3	Gata4	0.0254603
sgGata5	1	Jpx	0.000844317	0.9925		sgGata3	1	Gata5	0.000153583	0.6265
sgGata5	2	Jpx	0.00103988			sgGata3	2	Gata5	4.67641e-05
sgGata5	3	Jpx	0.00105083			sgGata3	3	Gata5	3.21221e-05
sgGata5	1	Yy1	0.247064	0.814		sgGata3	1	Gata6	0.388504	0.00915
sgGata5	2	Yy1	0.293193			sgGata3	2	Gata6	0.445652
sgGata5	3	Yy1	0.262756			sgGata3	3	Gata6	0.336116
sgGata6	1	Rnf12	0.189291	0.1164		sgGata4	1	Gata1	0.00319895	0.04632
sgGata6	2	Rnf12	0.205483			sgGata4	2	Gata1	0.00532516
sgGata6	3	Rnf12	0.237071			sgGata4	3	Gata1	0.00536927
sgGata6	1	Ftx	0.0125455	0.74688		sgGata4	1	Gata2	0.00275448	0.183
sgGata6	2	Ftx	0.013371			sgGata4	2	Gata2	0.00278271
sgGata6	3	Ftx	0.0140288			sgGata4	3	Gata2	0.00273644
sgGata6	1	Jpx	0.000752334	0.9925		sgGata4	1	Gata3	0.00764311	0.11748
sgGata6	2	Jpx	0.00112289			sgGata4	2	Gata3	0.00306207
sgGata6	3	Jpx	0.00119491			sgGata4	3	Gata3	0.00304162
sgGata6	1	Yy1	0.222243	0.7688		sgGata4	1	Gata4	0.127954	0.0005892
sgGata6	2	Yy1	0.218334			sgGata4	2	Gata4	0.108032
sgGata6	3	Yy1	0.244093			sgGata4	3	Gata4	0.0761076
						sgGata4	1	Gata5	0.000113402	0.6265
						sgGata4	2	Gata5	8.20026e-05
						sgGata4	3	Gata5	7.40513e-05
						sgGata4	1	Gata6	0.629944	0.008058
						sgGata4	2	Gata6	0.366615
						sgGata4	3	Gata6	0.259544
						sgGata5	1	Gata1	0.00421779	0.04632
						sgGata5	2	Gata1	0.007862
						sgGata5	3	Gata1	0.00927988
						sgGata5	1	Gata2	0.00299332	0.21276
						sgGata5	2	Gata2	0.00656745
						sgGata5	3	Gata2	0.00281384
						sgGata5	1	Gata3	0.00586521	0.27348
						sgGata5	2	Gata3	0.00376173
						sgGata5	3	Gata3	0.00219804
						sgGata5	1	Gata4	0.0315143	0.0016488
						sgGata5	2	Gata4	0.0252355
						sgGata5	3	Gata4	0.014221
						sgGata5	1	Gata5	0.323365	0.01698
						sgGata5	2	Gata5	0.327266
						sgGata5	3	Gata5	0.264873
						sgGata5	1	Gata6	0.440178	0.008058
						sgGata5	2	Gata6	0.334457
						sgGata5	3	Gata6	0.217472
						sgGata6	1	Gata1	0.000784992	0.2793
						sgGata6	2	Gata1	0.000854121
						sgGata6	3	Gata1	0.0019077
						sgGata6	1	Gata2	0.00205737	0.2612
						sgGata6	2	Gata2	0.00243148
						sgGata6	3	Gata2	0.00266995
						sgGata6	1	Gata3	0.0041905	0.3153
						sgGata6	2	Gata3	0.00306061
						sgGata6	3	Gata3	0.00346261
						sgGata6	1	Gata4	0.0981395	0.0012602
						sgGata6	2	Gata4	0.110573
						sgGata6	3	Gata4	0.0980217
						sgGata6	1	Gata5	0.000124348	0.6265
						sgGata6	2	Gata5	0.000143176
						sgGata6	3	Gata5	0.0001125
						sgGata6	1	Gata6	2.0671	0.008058
						sgGata6	2	Gata6	2.08871
						sgGata6	3	Gata6	2.22376

[truncated: 4 more sheets: ED4, ED5, ED6, ED7]
